# Supplementary material for: Effectiveness of respiratory muscle training on pulmonary function recovery in patients with spinal cord injury: a systematic review and meta-analysis
Source: PeerJ. 2025 Nov 28;13:e20373. doi: 10.7717/peerj.20373 (PMC12667691; doi:10.7717/peerj.20373)
Supplement: Supplemental Information 5 [file peerj-13-20373-s005.zip]

Archive with 13 entries (11 files):
- Search Strategy and Data/
- Search Strategy and Data/Raw data.xlsx
- Search Strategy and Data/Search Strategy/
- Search Strategy and Data/Search Strategy/cochrane library.txt.txt
- Search Strategy and Data/Search Strategy/cochrane- library.ris
- Search Strategy and Data/Search Strategy/Embase.ris
- Search Strategy and Data/Search Strategy/Embase.txt
- Search Strategy and Data/Search Strategy/pubmed  .txt.txt
- Search Strategy and Data/Search Strategy/pubmed.nbib
- Search Strategy and Data/Search Strategy/Scopus.ris
- Search Strategy and Data/Search Strategy/scupos .txt.txt
- Search Strategy and Data/Search Strategy/Web of Science Search.ris
- Search Strategy and Data/Search Strategy/Web of Science Search.txt.txt
