# Supplementary material for: Effectiveness of respiratory muscle training on pulmonary function recovery in patients with spinal cord injury: a systematic review and meta-analysis
Source: PeerJ. 2025 Nov 28;13:e20373. doi: 10.7717/peerj.20373 (PMC12667691; doi:10.7717/peerj.20373)
Supplement: Supplemental Information 5 [file peerj-13-20373-s005.zip › Search Strategy and Data/Search Strategy/cochrane library.txt.txt]

Search Name:	ysyqy
Last Saved:	07/10/2025 14:17:15
Comment:
ID	Search
#1	MeSH descriptor: [Spinal Cord Injuries] explode all trees
#2	Spinal Cord Injury OR Traumatic Myelopathies OR Traumatic Myelopathy OR Spinal Cord Traumas OR Post-Traumatic Myelopathy OR Post-Traumatic Myelopathies OR Spinal Cord Lacerations OR Spinal Cord Transection OR Spinal Cord Contusions OR Spinal Cord Laceration
#3	#1 OR #2
#4	MeSH descriptor: [Breathing Exercises] explode all trees
#5	Respiratory Muscle Training OR Respiratory Muscle Training OR Respiratory Muscle Training OR Respiratory Muscle Training OR Exercise, Breathing OR Muscle Training, Respiratory OR Training, Respiratory Muscle
#6	#4 OR #5
#7	#3 AND #6
