# Supplementary material for: Effectiveness of respiratory muscle training on pulmonary function recovery in patients with spinal cord injury: a systematic review and meta-analysis
Source: PeerJ. 2025 Nov 28;13:e20373. doi: 10.7717/peerj.20373 (PMC12667691; doi:10.7717/peerj.20373)
Supplement: Supplemental Information 5 [file peerj-13-20373-s005.zip › Search Strategy and Data/Search Strategy/cochrane- library.ris]

Record #1 of 161
Provider: John Wiley & Sons, Ltd.
Content: text/plain; charset="UTF-8"

TY  -  JOUR
AN  -  CN-02470773
AU  -  Del Corral, T
AU  -  Fabero-Garrido, R
AU  -  Plaza-Manzano, G
AU  -  Fernández-de-Las-Peñas, C
AU  -  Navarro-Santana, M
AU  -  López-de-Uralde-Villanueva, I
TI  -  Home-based respiratory muscle training on quality of life and exercise tolerance in long-term post-COVID-19: randomized controlled trial
JA  -  Annals of physical and rehabilitation medicine
PY  -  2023
VL  -  66
IS  -  1
SP  -  101709
C3  -  PUBMED 36191860,EMBASE 639189827
M3  -  Journal article
KW  -  *Severe acute respiratory syndrome coronavirus 2
KW  -  *breathing muscle
KW  -  *coronavirus disease 2019
KW  -  *depression
KW  -  *exercise tolerance
KW  -  *quality of life
KW  -  *telerehabilitation
KW  -  Adult
KW  -  Anxiety
KW  -  Article
KW  -  Breathing Exercises
KW  -  COVID‐19
KW  -  COVID‐19 Testing
KW  -  Controlled study
KW  -  Dyspnea
KW  -  European Quality of Life 5 Dimensions questionnaire
KW  -  Fatigue
KW  -  Female
KW  -  Hand Strength
KW  -  Hand grip
KW  -  Human
KW  -  Humans
KW  -  Leg muscle
KW  -  Lung function
KW  -  Major clinical study
KW  -  Male
KW  -  Muscle Strength [physiology]
KW  -  Muscle exercise
KW  -  Muscle function
KW  -  Muscle strength
KW  -  Nonhuman
KW  -  Outcome assessment
KW  -  Peak expiratory flow
KW  -  Posttraumatic stress disorder
KW  -  Quality of Life
KW  -  Randomized controlled trial
KW  -  Respiratory Muscles [physiology]
KW  -  Spirometry
KW  -  Upper limb
DO  -  10.1016/j.rehab.2022.101709
AB  -  OBJECTIVE: To evaluate the effects of a home‐based respiratory muscle training programme (inspiratory [IMT] or inspiratory/expiratory muscles [RMT]) supervised by telerehabilitation on quality of life and exercise tolerance in individuals with long‐term post‐COVID‐19 symptoms. The secondary objective was to evaluate the effects of these programmes on respiratory muscle function, physical and lung function, and psychological state. METHODS: 88 individuals with long‐term symptoms of fatigue and dyspnoea after COVID‐19 diagnosis were randomly (1:1 ratio) assigned to IMT, IMTsham, RMT or RMTsham groups for an 8‐week intervention (40min/day, 6 times/week). Primary outcomes were quality of life (EuroQol‐5D questionnaire) and exercise tolerance (Ruffier test). Secondary outcomes were respiratory muscle function (inspiratory/expiratory muscle strength; inspiratory muscle endurance), physical function (lower and upper limb strength [1‐min Sit‐to‐Stand and handgrip force]), lung function (forced spirometry), and psychological status (anxiety/depression levels and post‐traumatic stress disorder). All outcomes were measured pre‐, intermediate‐ (4th week), and post‐intervention. RESULTS: At post‐intervention, there was a statistically significant and large (d>0.90) improvement in quality of life, but not in exercise tolerance, in the RMT group compared with the RMTsham group. Both of the real training groups produced a statistically significant and large increase in inspiratory muscle strength and endurance (d≥0.80) and in lower limb muscle strength (d≥0.77) compared with the 2 sham groups. Expiratory muscle strength and peak expiratory flow showed a statistically significant and large (d≥0.87) increase in the RMT group compared with the other 3 groups. CONCLUSION: Only an 8‐week supervised home‐based RMT programme was effective in improving quality of life, but not exercise tolerance, in individuals with long‐term post‐COVID‐19 symptoms. In addition, IMT and RMT programmes were effective in improving respiratory muscle function and lower limb muscle strength, but had no impact on lung function and psychological status.
UR  -  https://www.cochranelibrary.com/central/doi/10.1002/central/CN-02470773/full
ER  -  


Record #2 of 161
Provider: John Wiley & Sons, Ltd.
Content: text/plain; charset="UTF-8"

TY  -  JOUR
AN  -  CN-01959396
AU  -  Xi, J
AU  -  Jiang, H
AU  -  Zhang, N
AU  -  Wang, J
AU  -  Zhang, B
AU  -  Cao, H
AU  -  Yang, B
AU  -  Frerichs, I
AU  -  Möller, K
AU  -  Zhao, Z
TI  -  Respiratory muscle endurance training with normocapnic hyperpnoea for patients with chronic spinal cord injury: a pilot short-term randomized controlled trial
JA  -  Journal of rehabilitation medicine
PY  -  2019
VL  -  51
IS  -  8
SP  -  616‐620
C3  -  PUBMED 31198974,EMBASE 628338991
M3  -  Journal article
KW  -  *breathing muscle
KW  -  *hyperpnea
KW  -  *lung diffusion capacity
KW  -  *muscle exercise
KW  -  *patient‐reported outcome
KW  -  *spinal cord injury
KW  -  Adult
KW  -  Article
KW  -  Artificial ventilation
KW  -  Breathing Exercises [*methods]
KW  -  Chronic Disease
KW  -  Chronic obstructive lung disease
KW  -  Clinical article
KW  -  Controlled study
KW  -  Endurance Training [*methods]
KW  -  Female
KW  -  Human
KW  -  Humans
KW  -  Incidence
KW  -  Male
KW  -  Middle Aged
KW  -  Nervous system
KW  -  Outcome assessment
KW  -  Patient Health Questionnaire 9
KW  -  Pilot Projects
KW  -  Prospective study
KW  -  Quality of Life [*psychology]
KW  -  Quality of life
KW  -  Randomized controlled trial
KW  -  Rebreathing
KW  -  Respiratory Muscles [*physiopathology]
KW  -  Spinal Cord Injuries [*therapy]
KW  -  St. George Respiratory Questionnaire
KW  -  Total lung capacity
DO  -  10.2340/16501977-2572
AB  -  OBJECTIVE: To investigate the effects of normocapnic hyperpnoea training on pulmonary function and patient‐reported outcomes in chronic spinal cord injury. DESIGN: Single‐centre randomized controlled trial. PATIENTS: Eighteen patients with spinal cord injury > 24 months post‐injury and without regular respiratory muscle training prior to the study were included prospectively. METHODS: Patients were randomly assigned to either normocapnic hyperpnoea or control groups. The normocapnic hyperpnoea group patients performed training 15‐20 min per day, 5 times a week for 4 weeks. The patients hyperventilated through partial re‐breathing of ventilated air. The control group received no respiratory muscle training. Other rehabilitative programmes were performed identically in both groups. Lung function testing was performed in the sitting position prior to and after the study. Patient‐reported outcomes were assessed using the Patient Health Questionnaire‐9, St George's Respiratory Questionnaire, Chronic Obstructive Pulmonary Disease Assessment Test and Borg scores. RESULTS: Significant differences were found in the improvement ratio between the normocapnic hyperpnoea and control groups for all investigated parameters, except total lung capacity and diffusing capacity of the lung for carbon monoxide. CONCLUSION: Normocapnic hyperpnoea training may reduce the incidence of respiratory symptoms, improve pulmonary function and quality of life, and reduce depression in patients with chronic spinal cord injury, regardless of their neurological level of injury, even at more than 24 months after injury.
UR  -  https://www.cochranelibrary.com/central/doi/10.1002/central/CN-01959396/full
ER  -  


Record #3 of 161
Provider: John Wiley & Sons, Ltd.
Content: text/plain; charset="UTF-8"

TY  -  JOUR
AN  -  CN-02663697
AU  -  Sankari, A
AU  -  Najjar, AA
AU  -  Maresh, SA
AU  -  Prowting, JL
AU  -  Fung, CH
AU  -  Knack, A
AU  -  Yarandi, H
AU  -  Badr, MS
TI  -  Feasibility of oropharyngeal and respiratory muscle training in individuals with OSA and spinal cord injury or disease: a pilot study
JA  -  Physiological reports
PY  -  2024
VL  -  12
IS  -  3
SP  -  e15930
C3  -  PUBMED 38325913
M3  -  Journal article
KW  -  *Sleep Apnea, Obstructive
KW  -  *Spinal Cord Injuries [therapy]
KW  -  Breathing Exercises
KW  -  Feasibility Studies
KW  -  Humans
KW  -  Muscle Strength [physiology]
KW  -  Pilot Projects
KW  -  Prospective Studies
KW  -  Respiratory Muscles
DO  -  10.14814/phy2.15930
AB  -  OBJECTIVES: To examine the feasibility of individuals with spinal cord injury or disease (SCI/D) to perform combined oropharyngeal and respiratory muscle training (RMT) and determine its impact on their respiratory function. METHODS: A prospective study at a single Veterans Affairs (VA) Medical Center. Inclusion criteria included: 1) Veterans with chronic SCI/D (>6 months postinjury and American Spinal Injury Association (ASIA) classification A‐D) and 2) evidence of OSA by apnea‐hypopnea index (AHI ≥5 events/h). Eligible participants were randomly assigned to either an experimental (exercise) group that involved performing daily inspiratory, expiratory (using POWERbreathe and Expiratory Muscle Strength Trainer 150 devices, respectively), and tongue strengthening exercises or a control (sham) group that involved using a sham device, for a 3‐month period. Spirometry, maximal expiratory pressure (MEP), maximal inspiratory pressure (MIP), polysomnography, and sleep questionnaires were assessed at baseline and at 3 months. RESULTS: Twenty‐four individuals were randomized (12 participants in each arm). A total of eight (67%) participants completed the exercise arm, and ten (83%) participants completed the sham arm. MIP was significantly increased (p < 0.05) in the exercise group compared with the baseline. CONCLUSIONS: Combined oropharyngeal and RMT are feasible for individuals with SCI/D. Future studies are needed to determine the clinical efficacy of these respiratory muscle exercises.
UR  -  https://www.cochranelibrary.com/central/doi/10.1002/central/CN-02663697/full
ER  -  


Record #4 of 161
Provider: John Wiley & Sons, Ltd.
Content: text/plain; charset="UTF-8"

TY  -  JOUR
AN  -  CN-01917089
AU  -  McDonald, T
AU  -  Stiller, K
TI  -  Inspiratory muscle training is feasible and safe for patients with acute spinal cord injury
JA  -  Journal of spinal cord medicine
PY  -  2019
VL  -  42
IS  -  2
SP  -  220‐227
C3  -  PUBMED 29400990,EMBASE 620542121
M3  -  Journal article
KW  -  *acute disease /rehabilitation
KW  -  *cervical spinal cord injury /rehabilitation
KW  -  *inspiratory muscle training
KW  -  *muscle training
KW  -  *spinal cord injury /rehabilitation
KW  -  *thoracic spinal cord
KW  -  Adult
KW  -  Article
KW  -  Breathing Exercises [*methods]
KW  -  Breathing exercise
KW  -  Breathing muscle
KW  -  Cervical Vertebrae [*injuries]
KW  -  Clinical article
KW  -  Clinical outcome
KW  -  Controlled study
KW  -  Feasibility Studies
KW  -  Feasibility study
KW  -  Forced vital capacity
KW  -  Human
KW  -  Humans
KW  -  Length of stay
KW  -  Lung function
KW  -  Male
KW  -  Maximal Respiratory Pressures
KW  -  Maximal inspiratory pressure
KW  -  Middle Aged
KW  -  Middle aged
KW  -  Observational study
KW  -  Outcome Assessment, Health Care
KW  -  Patient safety
KW  -  Peak expiratory flow
KW  -  Pilot Projects
KW  -  Pilot study
KW  -  Prospective Studies
KW  -  Randomized controlled trial
KW  -  Respiratory Muscles [*physiopathology]
KW  -  Spinal Cord Injuries [*rehabilitation]
KW  -  Therapy effect
KW  -  Thoracic Vertebrae [*injuries]
KW  -  Vital Capacity
KW  -  Young Adult
KW  -  Young adult
DO  -  10.1080/10790268.2018.1432307
AB  -  Objective: To investigate the feasibility and safety and, to a lesser extent efficacy, of inspiratory muscle training (IMT) for patients with acute complete cervical or thoracic spinal cord injury (SCI). Design: Prospective, observational pilot study comprising a series of case reports. Setting: Tertiary care, public hospital. Participants: Seven adult subjects with an acute complete cervical or thoracic SCI. Interventions: Participants received IMT as soon as their respiratory condition was stable. A high‐resistance, low‐repetition program of IMT using a POWERbreathe KH1 device was instituted. Training comprised 3–6 sets of 6 breaths, commenced at 50% maximum inspiratory pressure with the training load progressively increased. Outcome measures: Feasibility (number of sessions when the criteria to participate in IMT were met/not met), safety (symptoms and physiological stability) before, during and after IMT sessions and efficacy (lung function) were measured. Results: There were 50 sessions in total where participants met the criteria to receive IMT, with a mean (range) of 7.1 (3–11) IMT sessions per participant delivered over 10.7 (4–17) days. IMT was feasible, with all 50 planned sessions of IMT able to be delivered, and safe, with stable physiological parameters and no adverse symptoms or events recorded before, during or after IMT. Maximal inspiratory pressure increased for four participants and forced vital capacity increased for three participants over the duration of their IMT sessions. Conclusion: A high‐resistance, low‐repetition program of IMT was feasible and safe in adults with an acute complete cervical or thoracic SCI whose respiratory status was stable. Trial registration: Australian New Zealand Clinical Trials Registry (ACTRN 12614000975695).
UR  -  https://www.cochranelibrary.com/central/doi/10.1002/central/CN-01917089/full
ER  -  


Record #5 of 161
Provider: John Wiley & Sons, Ltd.
Content: text/plain; charset="UTF-8"

TY  -  JOUR
AN  -  CN-00639956
AU  -  Van Houtte, S
AU  -  Vanlandewijck, Y
AU  -  Kiekens, C
AU  -  Spengler, CM
AU  -  Gosselink, R
TI  -  Patients with acute spinal cord injury benefit from normocapnic hyperpnoea training
JA  -  Journal of rehabilitation medicine
PY  -  2008
VL  -  40
IS  -  2
CC  -  Complementary Medicine
CC  -  Injuries
CC  -  SR-REHAB
SP  -  119‐125
C3  -  PUBMED 18509576
M3  -  Journal article
KW  -  Acute Disease
KW  -  Adult
KW  -  Aged
KW  -  Breathing Exercises
KW  -  Female
KW  -  Follow‐Up Studies
KW  -  Humans
KW  -  Male
KW  -  Middle Aged
KW  -  Paraplegia [physiopathology, rehabilitation]
KW  -  Physical Endurance [physiology]
KW  -  Pulmonary Ventilation [physiology]
KW  -  Quadriplegia [physiopathology, rehabilitation]
KW  -  Respiratory Muscles [*physiopathology]
KW  -  Spinal Cord Injuries [physiopathology, *rehabilitation]
KW  -  Vital Capacity [physiology]
KW  -  Work of Breathing [physiology]
DO  -  10.2340/16501977-0140
AB  -  BACKGROUND: Functional loss of respiratory muscles in persons with spinal cord injury leads to impaired pulmonary function and respiratory complications. In addition, respiratory complications are responsible for 50‐67% of the morbidity in this population. OBJECTIVE: To investigate the effects of normocapnic hyperpnoea training in acute spinal cord injury. PATIENTS AND METHODS: Fourteen patients were randomized between control (sham) and an experimental normocapnic hyperpnoea training group. Vital capacity, maximal voluntary ventilation, respiratory muscle strength and endurance, respiratory complications and symptoms were evaluated before, after 4 and 8 weeks of training and after 8 weeks follow‐up. RESULTS: Maximal voluntary ventilation, respiratory muscle strength and endurance improved significantly in the experimental group compared with the control group (p < 0.05). Improvements in vital capacity tended to be different from the control group at 8 weeks of training. The Index of Pulmonary Dysfunction decreased after 4 weeks of training and respiratory complications were reported less frequently in the experimental group compared with the control group. CONCLUSION: Normocapnic hyperpnoea training in patients with spinal cord injury improved respiratory muscle strength and endurance. Respiratory complications occurred less frequently after training.
UR  -  https://www.cochranelibrary.com/central/doi/10.1002/central/CN-00639956/full
ER  -  


Record #6 of 161
Provider: John Wiley & Sons, Ltd.
Content: text/plain; charset="UTF-8"

TY  -  JOUR
AN  -  CN-01123899
AU  -  West, CR
AU  -  Taylor, BJ
AU  -  Campbell, IG
AU  -  Romer, LM
TI  -  Effects of inspiratory muscle training on exercise responses in Paralympic athletes with cervical spinal cord injury
JA  -  Scandinavian journal of medicine & science in sports
PY  -  2014
VL  -  24
IS  -  5
SP  -  764‐772
C3  -  PUBMED 23530708
M3  -  Journal article
KW  -  Adult
KW  -  Breathing Exercises
KW  -  Cervical Vertebrae
KW  -  Diaphragm [anatomy & histology, diagnostic imaging]
KW  -  Dyspnea [physiopathology]
KW  -  Exercise Test
KW  -  Exercise [*physiology]
KW  -  Female
KW  -  Football [physiology]
KW  -  Humans
KW  -  Male
KW  -  Muscle Strength
KW  -  Muscle, Skeletal [physiopathology]
KW  -  Oxygen Consumption
KW  -  Spinal Cord Injuries [*physiopathology]
KW  -  Sports for Persons with Disabilities
KW  -  Tidal Volume
KW  -  Ultrasonography
KW  -  Young Adult
DO  -  10.1111/sms.12070
AB  -  We asked whether specific inspiratory muscle training (IMT) improves respiratory structure and function and peak exercise responses in highly trained athletes with cervical spinal cord injury (SCI). Ten Paralympic wheelchair rugby players with motor‐complete SCI (C5‐C7) were paired by functional classification then randomly assigned to an IMT or placebo group. Diaphragm thickness (B‐mode ultrasonography), respiratory function [spirometry and maximum static inspiratory (PI ,max ) and expiratory (PE ,max ) pressures], chronic activity‐related dyspnea (Baseline and Transition Dyspnea Indices), and physiological responses to incremental arm‐crank exercise were assessed before and after 6 weeks of pressure threshold IMT or sham bronchodilator treatment. Compared to placebo, the IMT group showed significant increases in diaphragm thickness (P = 0.001) and PI ,max (P = 0.016). There was a significant increase in tidal volume at peak exercise in IMT vs placebo (P = 0.048) and a strong trend toward an increase in peak work rate (P = 0.081, partial eta‐squared = 0.33) and peak oxygen uptake (P = 0.077, partial eta‐squared = 0.34). No other indices changed post‐intervention. In conclusion, IMT resulted in significant diaphragmatic hypertrophy and increased inspiratory muscle strength in highly trained athletes with cervical SCI. The strong trend, with large observed effect, toward an increase in peak aerobic performance suggests IMT may provide a useful adjunct to training in this population.
UR  -  https://www.cochranelibrary.com/central/doi/10.1002/central/CN-01123899/full
ER  -  


Record #7 of 161
Provider: John Wiley & Sons, Ltd.
Content: text/plain; charset="UTF-8"

TY  -  JOUR
AN  -  CN-02893376
AU  -  Zhang, X
AU  -  Zhang, X
AU  -  Yang, D
AU  -  Liu, L
AU  -  Huo, X
AU  -  Deng, Z
TI  -  Ultrasound monitoring respiratory muscle rehabilitation training can promote the recovery of diaphragmatic function in traumatic spinal cord injury (TSCI) patients
JA  -  European journal of medical research
PY  -  2025
VL  -  30
IS  -  1
SP  -  733
C3  -  PUBMED 40790540
M3  -  Journal article
KW  -  *Breathing Exercises [methods]
KW  -  *Diaphragm [diagnostic imaging, physiopathology]
KW  -  *Respiratory Muscles [diagnostic imaging, physiopathology]
KW  -  *Spinal Cord Injuries [diagnostic imaging, physiopathology, rehabilitation]
KW  -  Adult
KW  -  Female
KW  -  Humans
KW  -  Male
KW  -  Middle Aged
KW  -  Prospective Studies
KW  -  Recovery of Function
KW  -  Ultrasonography [methods]
KW  -  Young Adult
DO  -  10.1186/s40001-025-03023-2
AB  -  BACKGROUND AND OBJECTIVE: Traumatic spinal cord injury (TSCI) often leads to respiratory dysfunction, in which the impaired diaphragm function is one of the main causes. Respiratory muscle rehabilitation training can be used to improve respiratory function, but its effect on diaphragm function has not been deeply investigated. This study employed ultrasound monitoring to assess how respiratory muscle rehabilitation training affects diaphragmatic function in TSCI patients. METHODS: In this prospective randomized controlled trial (RCT) study, 56 patients with spinal cord injury were randomly divided into experimental group and control group, 28 cases in each group. The experimental group received respiratory muscle rehabilitation training twice a day for 15 min each time; and the control group received only the usual care. The diaphragm thickness, diaphragm movement and diaphragm contraction speed of the two groups were measured by ultrasound before and after training. RESULTS: Compared to the control group, the experimental group had significant improvements. Diaphragm thickness increased from 2.05 ± 0.25 mm to 2.38 ± 0.30 mm in the experimental group (P < 0.001), while the control group changed minimally from 2.02 ± 0.22 mm to 2.05 ± 0.23 mm (P = 0.338). Diaphragm movement increased from 1.52 ± 0.20 mm to 1.85 ± 0.25 mm in the experimental group (P < 0.001), versus a small change from 1.50 ± 0.18 mm to 1.53 ± 0.20 mm in the control group (P = 0.315). Diaphragm contraction speed accelerated from 1.20 ± 0.15 cm/s to 1.45 ± 0.20 cm/s in the experimental group (P < 0.001), while the control group changed slightly from 1.18 ± 0.13 cm/s to 1.20 ± 0.15 cm/s (P = 0.380). Respiratory frequency decreased from 20.3 ± 3.4 times/min to 16.0 ± 2.5 times/min in the experimental group (P < 0.001), and the control group changed less from 19.5 ± 2.1 times/min to 18.2 ± 2.3 times/min (P = 0.070). Ventilator removal time was significantly reduced in the experimental group (14.1 ± 1.5 days) compared to the control group (20.2 ± 2.0 days, P = 0.002). CONCLUSION: Respiratory muscle rehabilitation significantly enhances diaphragm function and respiratory parameters in spinal cord injury patients. Ultrasound monitoring effectively evaluates these improvements, providing a valuable, novel clinical approach for TSCI rehabilitation. While this preliminary RCT demonstrates positive outcomes, the sample size limitation (n = 56) and absence of long‐term follow‐up should be acknowledged. These aspects will be addressed through larger sample sizes and extended observation periods in subsequent research.
UR  -  https://www.cochranelibrary.com/central/doi/10.1002/central/CN-02893376/full
ER  -  


Record #8 of 161
Provider: John Wiley & Sons, Ltd.
Content: text/plain; charset="UTF-8"

TY  -  JOUR
AN  -  CN-02076223
AU  -  Boswell-Ruys, CL
AU  -  Lewis, CRH
AU  -  Wijeysuriya, NS
AU  -  McBain, RA
AU  -  Lee, BB
AU  -  McKenzie, DK
AU  -  Gandevia, SC
AU  -  Butler, JE
TI  -  Impact of respiratory muscle training on respiratory muscle strength, respiratory function and quality of life in individuals with tetraplegia: a randomised clinical trial
JA  -  Thorax
PY  -  2020
VL  -  75
IS  -  3
SP  -  279‐288
C3  -  PUBMED 31937553,EMBASE 630667978
M3  -  Journal article
KW  -  *Breathing Exercises
KW  -  *asthma
KW  -  *breathing muscle
KW  -  *dyspnea
KW  -  *lung function
KW  -  *muscle strength
KW  -  *perception
KW  -  *pulmonary rehabilitation
KW  -  *quadriplegia
KW  -  *quality of life
KW  -  *respiratory tract infection
KW  -  Adult
KW  -  Aged
KW  -  Article
KW  -  Case report
KW  -  Clinical article
KW  -  Complication
KW  -  Coughing
KW  -  Double blind procedure
KW  -  Double‐Blind Method
KW  -  Dyspnea [etiology]
KW  -  European Quality of Life 5 Dimensions questionnaire
KW  -  Female
KW  -  Human
KW  -  Humans
KW  -  Inhalation
KW  -  Lung [physiopathology]
KW  -  Male
KW  -  Maximal Respiratory Pressures
KW  -  Maximal inspiratory pressure
KW  -  Middle Aged
KW  -  Muscle Strength
KW  -  New Zealand
KW  -  Outcome assessment
KW  -  Pneumonia
KW  -  Quadriplegia [complications, *physiopathology, *rehabilitation]
KW  -  Quality of Life
KW  -  Randomized controlled trial
KW  -  Respiratory Muscles [*physiopathology]
KW  -  Spinal cord injury
KW  -  St. George Respiratory Questionnaire
KW  -  Symptom Assessment
KW  -  Visual analog scale
DO  -  10.1136/thoraxjnl-2019-213917
AB  -  BACKGROUND: Respiratory complications remain a leading cause of morbidity and mortality in people with acute and chronic tetraplegia. Respiratory muscle weakness following spinal cord injury‐induced tetraplegia impairs lung function and the ability to cough. In particular, inspiratory muscle strength has been identified as the best predictor of the likelihood of developing pneumonia in individuals with tetraplegia. We hypothesised that 6 weeks of progressive respiratory muscle training (RMT) increases respiratory muscle strength with improvements in lung function, quality of life and respiratory health. METHODS: Sixty‐two adults with tetraplegia participated in a double‐blind randomised controlled trial. Active or sham RMT was performed twice daily for 6 weeks. Inspiratory muscle strength, measured as maximal inspiratory pressure (PImax) was the primary outcome. Secondary outcomes included lung function, quality of life and respiratory health. Between‐group comparisons were obtained with linear models adjusting for baseline values of the outcomes. RESULTS: After 6 weeks, there was a greater improvement in PImax in the active group than in the sham group (mean difference 11.5 cmH2O (95% CI 5.6 to 17.4), p<0.001) and respiratory symptoms were reduced (St George Respiratory Questionnaire mean difference 10.3 points (0.01‐20.65), p=0.046). Significant improvements were observed in quality of life (EuroQol‐Five Dimensional Visual Analogue Scale 14.9 points (1.9‐27.9), p=0.023) and perceived breathlessness (Borg score 0.64 (0.11‐1.17), p=0.021). There were no significant improvements in other measures of respiratory function (p=0.126‐0.979). CONCLUSIONS: Progressive RMT increases inspiratory muscle strength in people with tetraplegia, by a magnitude which is likely to be clinically significant. Measurement of baseline PImax and provision of RMT to at‐risk individuals may reduce respiratory complications after tetraplegia. TRIAL REGISTRATION NUMBER: Australian New Zealand Clinical Trials Registry (ACTRN 12612000929808).
UR  -  https://www.cochranelibrary.com/central/doi/10.1002/central/CN-02076223/full
ER  -  


Record #9 of 161
Provider: John Wiley & Sons, Ltd.
Content: text/plain; charset="UTF-8"

TY  -  JOUR
AN  -  CN-00749334
AU  -  Roth, EJ
AU  -  Stenson, KW
AU  -  Powley, S
AU  -  Oken, J
AU  -  Primack, S
AU  -  Nussbaum, SB
AU  -  Berkowitz, M
TI  -  Expiratory muscle training in spinal cord injury: a randomized controlled trial
JA  -  Archives of physical medicine and rehabilitation
PY  -  2010
VL  -  91
IS  -  6
CC  -  Injuries
SP  -  857‐861
C3  -  PUBMED 20510974
M3  -  Journal article
KW  -  Adolescent
KW  -  Adult
KW  -  Aged
KW  -  Breathing Exercises
KW  -  Chi‐Square Distribution
KW  -  Female
KW  -  Humans
KW  -  Male
KW  -  Middle Aged
KW  -  Resistance Training [*methods]
KW  -  Respiratory Function Tests
KW  -  Respiratory Muscles [physiopathology]
KW  -  Spinal Cord Injuries [physiopathology, *rehabilitation]
KW  -  Treatment Outcome
DO  -  10.1016/j.apmr.2010.02.012
AB  -  OBJECTIVE: To assess the effectiveness of expiratory muscle training on the pulmonary function of spinal cord injured patients. DESIGN: Randomized controlled trial. SETTING: Acute inpatient rehabilitation hospital. PARTICIPANTS: Patients (N=29, 22 men and 7 women) with recent traumatic, motor complete, spinal cord injury (SCI) at or above level T1 consecutively admitted to an SCI rehabilitation service. Subjects were randomized to either resistance training (n=16) or sham training (n=13). INTERVENTIONS: The subjects completed either sham training or expiratory muscle resistive training with maximal expiratory force using a small handheld device, which is a tube with an aperture at the distal end, for 10 repetitions twice a day 5 days a week for a total of 6 weeks. MAIN OUTCOME MEASURES: Pulmonary function tests were measured before and after the training program and included forced vital capacity (FVC); forced expiratory volume in 1 second (FEV1); maximum expiratory pressure (MEP), which is often referred to as forced expiratory pressure; maximum inspiratory pressure (MIP), which is often referred to as negative inspiratory force; inspiratory capacity (IC); expiratory reserve volume (ERV); total lung capacity (TLC); functional residual capacity (FRC); and residual volume (RV). RESULTS: FVC, FEV1, and ERV improved in both groups. Although exit values of MEP were improved in both groups compared with entry values, this increase was statistically significant only in the resistance training group. No significant improvements occurred in IC, TLC, FRC, or RV from entry to exit. MIP improved in both groups, but this increase was statistically significant only in the resistance training group. There was also a significant between‐group difference in MEP exit values (98cmH(2)O for the resistance training group and 59cmH(2)O for the sham training group, t=3.45, P=.002). Multivariate analyses failed to reveal significant effects of treatment for any of the pulmonary function tests. CONCLUSIONS: The resistance training group had significantly greater exit MEP values than the sham training group in univariate analysis only. However, improvements in pulmonary function were noted in both the resistance training and sham training groups. Although multivariate analysis failed to reveal a significant difference between groups, these findings offer some indication that expiratory training may benefit people with SCI.
UR  -  https://www.cochranelibrary.com/central/doi/10.1002/central/CN-00749334/full
ER  -  


Record #10 of 161
Provider: John Wiley & Sons, Ltd.
Content: text/plain; charset="UTF-8"

TY  -  JOUR
AN  -  CN-02352820
AU  -  NCT05118971,
TI  -  Comparison of Muscle Activity in Exercise Bike and Elliptical Trainer in Individuals With Spinal Cord Injury
JA  -  https://clinicaltrials.gov/show/NCT05118971
PY  -  2021
C3  -  CTgov NCT05118971
M3  -  Trial registry record
KW  -  Spinal Cord Injuries
KW  -  Wounds and Injuries
AB  -  Spinal cord injury is caused by any mechanism of injury that attacks and impairs the integrity of the spinal cord, preventing it from performing its functions. It is estimated that the incidence of spinal cord trauma in Brazil is greater than 10,000 new cases per year, 80% being men and 60% aged between 10 and 30 years, with trauma being the predominant cause. Initial trauma causes injuries by mechanical force, which can cause damage by compression, laceration or section. Any damage to this structure triggers an inflammatory response with edema and, consequently, ischemia, gradually aggravating the injury process, compromising neuronal homeostasis. The ASIA scale is globally standardized to assess the type of injury. With this scale it is possible to assess the sensory levels preserved through the corresponding dermatomes at each level, testing the superficial and deep sensitivity below the level of the lesion. Motor level is assessed by myotomes, grading the strength of each muscle corresponding to spinal levels. Neurological disorders resulting from spinal cord injury compromise motor, sensory and autonomic functions, resulting in total or partial loss of voluntary muscle activity, sensitivity, functioning of the urinary, intestinal, respiratory, circulatory and reproductive systems. At the corresponding level, epicritic sensitivity is preserved as it courses in the ipsilateral posterior funiculus. There will also be loss of painful and thermal sensations due to disruption of the nerve fibers that cross the white commissure. Muscle weakness is the most limiting impairment caused by neurological damage. There is a limitation of activity and several restrictions, which influence the quality of life. The deficit in muscle strength leads to limitations in performing a series of functional activities. The strength of major muscles or muscle groups contributes to functional capacity. Functional independence is positively associated with the peak torque performed by the muscles used to perform a given task. Physiotherapy has an essential role in the acute and chronic care of these patients, acting as a guide, promoting a greater level of independence, and should aim at preventing deformities, modulating muscle tone, enhancing respiratory muscle function, using various techniques such as transfer training, postural changes, wheelchair handling, balance training, orthostatism and, within the patient's functional potential, restoration of gait and lower limb function, benefiting the performance of activities of daily living, and quality of life. In spinal cord injury, the deficit of muscle activation compromises many functional actions such as the development of gait, but there are encouraging results with physical therapy techniques that are effective in improving the prognosis of locomotor movement. Therefore, a set of factors influence gait, which results from an interaction and organization of the neural and mechanical systems, in addition to musculoskeletal dynamics, modulation of the upper nervous system and the afferent pathway, which is also controlled by the Central Pattern Generator through a programming based on a predetermined spinal circuit, capable of producing a rhythm associated with gait. The Central Pattern Generator is a network of neurons that can produce a variety of movement activity, responsible for automating gait, which depends on feedback from proprioceptors and higher nerve interactions. This generator is responsible for rhythmic motor patterns, generated by inhibitory and excitatory processes of the lower limbs during movements. There is an excitatory and inhibitory relay between agonist and antagonist muscles alternating between limbs. In these patients, this neuronal domain is compromised, making it difficult to modulate muscle activation. However, recent studies have suggested the existence of effective responses in locomotor training with partial body weight support, leading to an improvement in locomotor patterns. Locomotor training with partial weight bearing for neurological patients has been studied and considered an important therapeutic mechanism in order to reduce the effects caused by changes in spinal cord injury, being able to fully explore the activation of the patient's potential inducing neural plasticity, providing motor related relearning to the specific task. Locomotor exercises are based on standardized neural activity. Process by which the central nervous system develops its structure and function in human growth. Continuous repetition of movement can help create this neural pattern in the brain and spinal cord. There are some devices used in the physiotherapy routine that work rhythmically, for locomotor training and activation of several muscles recruited in the performance of these motor tasks, including the elliptical and the bicycle. The elliptical is a walking simulator and can also be used for this purpose, which is advantageous in this modality as it reduces the impact on joints, benefiting individuals with impaired balance, as the feet remain in continuous contact with the support surface. The elliptical provides training with cyclic movement, alternating the lower limbs through a system of levers and sliding axles. When compared to walking on a treadmill, studies suggest that the elliptical reduces plantar pressure in the contact phase of the heel, in addition to reducing the impact of the foot with the contact surface, increasing muscle involvement and increasing the contact phase. individuals with balance deficits. During the use of the elliptical, the trunk, hip and knee maintain a greater degree of flexion, indicating greater muscle activation of the glutes and vastus lateralis, compared to walking on the ground. In addition to the elliptical, the static bicycle, used in routine motor rehabilitation, can also be a means of training and muscle recruitment. There is movement of the knees during pedaling, the extension being the most impactful, since knee flexion is passive, as there is no greater activation of the flexors. The pedaling variation is composed of two phases, the ascending, when the pedals move from the bottom to the top, and the descent, where the pedal displacement occurs from the top to the bottom, with greater power. Cycling exercise can be used for muscle activation and strengthening, also performed rhythmically and alternately between the pedals. In the descending phase, there is activation of the muscles: gluteus maximus, gluteus medius, vastus intermedius, vastus lateralis, vastus medialis, rectus femoris, gastrocnemius and soleus, with hip and knee extension. In the so‐called ascending phase, the ilipsoas, hamstrings and tibialis anterior muscles are activated with consequent flexion of the hip and knee. Electromyography is a representation of the motor control of the muscular system through the placement of electrodes in the motor units and capture of electrical activity. The electromyographic analysis is used not only to verify muscle activity, but also to determine the periods of coactivation of agonist and antagonist muscles, and can assess activity for function, contraction and learning. The electromyography signal originates from the electrical activity of the endplate. Thus, the electromyographic signal is generated by the union of the activation potentials of the motor units that are recruited concomitantly, resulting in the interference tracing. Electromyographic biofeedback is an electronic instrument that provides information (feedback) to an individual about a physiological function or response.
UR  -  https://www.cochranelibrary.com/central/doi/10.1002/central/CN-02352820/full
ER  -  


Record #11 of 161
Provider: John Wiley & Sons, Ltd.
Content: text/plain; charset="UTF-8"

TY  -  JOUR
AN  -  CN-02252988
AU  -  Soumyashree, S
AU  -  Kaur, J
TI  -  Effect of inspiratory muscle training (IMT) on aerobic capacity, respiratory muscle strength and rate of perceived exertion in paraplegics
JA  -  Journal of spinal cord medicine
PY  -  2020
VL  -  43
IS  -  1
SP  -  53‐59
C3  -  PUBMED 29667507
M3  -  Journal article
KW  -  Adult
KW  -  Breathing Exercises
KW  -  Female
KW  -  Humans
KW  -  India
KW  -  Male
KW  -  Muscle Strength [*physiology]
KW  -  Paraplegia [*rehabilitation]
KW  -  Physical Exertion [*physiology]
KW  -  Respiratory Muscles [*physiology]
KW  -  Respiratory Therapy
KW  -  Spinal Cord Injuries [rehabilitation]
DO  -  10.1080/10790268.2018.1462618
AB  -  Objectives: The purpose is to study the effect of inspiratory muscle training on aerobic capacity, respiratory muscle strength and rate of perceived exertion in paraplegics.Study Design: Randomized controlled trial.Settings: Rehabilitation department in Indian Spinal Injuries Centre, New Delhi.Participants: A sample of 30 paraplegics (T1‐T12) were randomly allocated into two groups: inspiratory muscle training (IMT) group and control group.Interventions: The IMT group received inspiratory muscle training for 15 minutes 5 times a week for 4 weeks whereas the control group was given breathing exercises.Outcome measures: Maximal inspiratory pressure(MIP), maximal expiratory pressure (MEP), modified Borg's scale (MBS), 12 minute wheelchair aerobic test (12MWAT), multistage fitness test (MSFT), and 6 minutes push test (6MPT).Results: Out of 30 participants, 27 completed the study. The results show that after four weeks of IMT training, there were significant improvements in mean change scores of IMT group as compared to control group. Participants in IMT group performed better on 12MWAT (P = 0.001), MSFT (P = 0.001) and 6MPT (P = 0.001). Improvements in MIP scores (P = 0.001), MEP scores (P = 0.001) and MBS scores (P = 0.004) were also seen in IMT group.Conclusion: Both groups showed significant improvements, however inspiratory muscle training was seen to be more effective than deep breathing exercises for improving aerobic capacity, respiratory muscle strength and rate of perceived exertion in paraplegics.
UR  -  https://www.cochranelibrary.com/central/doi/10.1002/central/CN-02252988/full
ER  -  


Record #12 of 161
Provider: John Wiley & Sons, Ltd.
Content: text/plain; charset="UTF-8"

TY  -  JOUR
AN  -  CN-01114790
AU  -  Postma, K
AU  -  Haisma, JA
AU  -  Hopman, MT
AU  -  Bergen, MP
AU  -  Stam, HJ
AU  -  Bussmann, JB
TI  -  Resistive inspiratory muscle training in people with spinal cord injury during inpatient rehabilitation: a randomized controlled trial
JA  -  Physical therapy
PY  -  2014
VL  -  94
IS  -  12
SP  -  1709‐1719
C3  -  PUBMED 25082923
M3  -  Journal article
KW  -  Activities of Daily Living
KW  -  Adult
KW  -  Aged
KW  -  Breathing Exercises [*methods]
KW  -  Female
KW  -  Humans
KW  -  Male
KW  -  Middle Aged
KW  -  Quadriplegia [*rehabilitation]
KW  -  Quality of Life
KW  -  Respiratory Function Tests
KW  -  Single‐Blind Method
KW  -  Spinal Cord Injuries [*rehabilitation]
KW  -  Treatment Outcome
DO  -  10.2522/ptj.20140079
AB  -  BACKGROUND: People with spinal cord injury (SCI) may benefit from resistive inspiratory muscle training (RIMT). Current evidence is weak, and little is known about the effect on functional outcomes and long‐term effects. OBJECTIVE: The purpose of this study was to assess immediate and long‐term effects of RIMT in people with SCI. DESIGN: This was a single‐blinded randomized controlled trial. SETTING: The study was conducted at 4 specialized SCI units in the Netherlands. PATIENTS: The study participants were 40 people with SCI (15 with motor complete tetraplegia, 16 with incomplete tetraplegia, 8 with motor complete paraplegia, and 1 with incomplete paraplegia) who had impaired pulmonary function and were admitted for initial inpatient rehabilitation. INTERVENTION: Study participants were randomized to an RIMT group or a control group. All participants received usual rehabilitation care. In addition, participants in the intervention group performed RIMT with a threshold trainer. MEASUREMENTS: Measurements were performed at baseline, after 8 weeks of intervention, 8 weeks later, and 1 year after discharge from inpatient rehabilitation. Primary outcome measures were: respiratory muscle function, lung volumes and flows, and perceived respiratory function. Secondary outcome measures concerned patient functioning, which included health‐related quality of life, limitations in daily life due to respiratory problems, and respiratory complications. RESULTS: During the intervention period, maximum inspiratory pressure (MIP) improved more in the RIMT group than in the control group (11.7 cm H2O, 95% confidence interval=4.3 to 19.0). At follow‐up, this effect was no longer significant. No effect on other primary or secondary outcome measures was found except for an immediate effect on mental health. LIMITATIONS: The sample size was insufficient to study effects on respiratory complications. CONCLUSIONS: Resistive inspiratory muscle training has a positive short‐term effect on inspiratory muscle function in people with SCI who have impaired pulmonary function during inpatient rehabilitation.
UR  -  https://www.cochranelibrary.com/central/doi/10.1002/central/CN-01114790/full
ER  -  


Record #13 of 161
Provider: John Wiley & Sons, Ltd.
Content: text/plain; charset="UTF-8"

TY  -  JOUR
AN  -  CN-00914019
AU  -  McBain, RA
AU  -  Boswell-Ruys, CL
AU  -  Lee, BB
AU  -  Gandevia, SC
AU  -  Butler, JE
TI  -  Abdominal muscle training can enhance cough after spinal cord injury
JA  -  Neurorehabilitation and neural repair
PY  -  2013
VL  -  27
IS  -  9
CC  -  Injuries
SP  -  834‐843
C3  -  PUBMED 23884017,EMBASE 370002068
M3  -  Journal article
KW  -  *abdominal wall musculature
KW  -  *coughing
KW  -  *muscle training
KW  -  *spinal cord injury
KW  -  Abdominal Muscles [*physiopathology]
KW  -  Adult
KW  -  Aged
KW  -  Article
KW  -  Breathing Exercises
KW  -  Cervical Vertebrae
KW  -  Clinical article
KW  -  Combined Modality Therapy
KW  -  Controlled study
KW  -  Cough [etiology, physiopathology, *therapy]
KW  -  Crossover procedure
KW  -  Cross‐Over Studies
KW  -  Electric Stimulation Therapy
KW  -  Electrode
KW  -  Electrostimulation
KW  -  Esophagus pressure
KW  -  Flow rate
KW  -  Functional electrical stimulation
KW  -  Human
KW  -  Humans
KW  -  Male
KW  -  Middle Aged
KW  -  Muscle excitation
KW  -  Outcome assessment
KW  -  Peak expiratory flow
KW  -  Randomized controlled trial
KW  -  Recovery of Function
KW  -  Respiratory tract parameters
KW  -  Spinal Cord Injuries [complications, *rehabilitation]
KW  -  Stomach pressure
KW  -  Thoracic Vertebrae
KW  -  Young Adult
DO  -  10.1177/1545968313496324
AB  -  BACKGROUND: Respiratory complications in people with high‐level spinal cord injury (SCI) are a major cause of morbidity and mortality, particularly because of a reduced ability to cough as a result of abdominal muscle paralysis. OBJECTIVE: . We investigated the effect of cough training combined with functional electrical stimulation (FES) over the abdominal muscles for 6 weeks to observe whether training could improve cough strength. METHODS: Fifteen SCI subjects (C4‐T5) trained for 6 weeks, 5 days per week (5 sets of 10 coughs per day) in a randomized crossover design study. Subjects coughed voluntarily at the same time as a train of electrical stimulation was delivered over the abdominal muscles via posterolaterally positioned electrodes (50 Hz, 3 seconds). Measurements were made of esophageal (Pes) and gastric (Pga) expiratory pressures and the peak expiratory flow (PEFcough) produced at the 3 time points of before, during, and after the training. RESULTS: During voluntary coughs, FES cough stimulation improved Pga, Pes, and PEFcough acutely, 20‐fold, 4‐fold, and 50%, respectively. Six weeks of cough training significantly increased Pga (37.1 ± 2.0 to 46.5 ± 2.9 cm H2O), Pes (35.4 ± 2.7 to 48.1 ± 2.9 cm H2O), and PEFcough (3.1 ± 0.1 to 3.6 ± 0.1 L/s). Cough training also improved pressures and flow during voluntary unstimulated coughs. CONCLUSIONS: FES of abdominal muscles acutely increases mechanical output in coughing in high‐level SCI subjects. Six weeks of cough training further increases gastric and esophageal cough pressures and expiratory cough flow during stimulated cough maneuvers.
UR  -  https://www.cochranelibrary.com/central/doi/10.1002/central/CN-00914019/full
ER  -  


Record #14 of 161
Provider: John Wiley & Sons, Ltd.
Content: text/plain; charset="UTF-8"

TY  -  JOUR
AN  -  CN-00297484
AU  -  Liaw, MY
AU  -  Lin, MC
AU  -  Cheng, PT
AU  -  Wong, MK
AU  -  Tang, FT
TI  -  Resistive inspiratory muscle training: its effectiveness in patients with acute complete cervical cord injury
JA  -  Archives of physical medicine and rehabilitation
PY  -  2000
VL  -  81
IS  -  6
CC  -  Complementary Medicine
CC  -  Injuries
SP  -  752‐756
C3  -  PUBMED 10857519
M3  -  Journal article
KW  -  Adolescent
KW  -  Adult
KW  -  Breathing Exercises
KW  -  Cervical Vertebrae
KW  -  Female
KW  -  Humans
KW  -  Male
KW  -  Middle Aged
KW  -  Quadriplegia [*rehabilitation]
KW  -  Respiratory Function Tests
KW  -  Spinal Cord Injuries [*rehabilitation]
DO  -  10.1016/s0003-9993(00)90106-0
AB  -  OBJECTIVE: To evaluate if resistive inspiratory muscle training (RIMT) can improve lung function in patients with complete tetraplegia within half a year after trauma. DESIGN: A prospective study. The experimental patients received training with a Diemolding Healthcare Division inspiratory muscle trainer for 15 to 20 minutes per session, twice per day, 7 days a week for 6 weeks. SETTING: Hospital‐based rehabilitation units. PATIENTS: Twenty patients who were in their first 6 months of complete cervical cord injury were randomly enrolled into RIMT (10 patients) and control (10 patients) groups. MAIN OUTCOME MEASURE: Spirometry, lung volume test, maximal inspiratory pressure, maximal expiratory pressure, and modified Borg scale measurements at rest were performed before training and at the end of 6 weeks of training. RESULTS: Most of the pulmonary parameters showed statistically significant improvements within the RIMT and control groups, but the improvements were greater in the RIMT group. In addition, the improvements in total lung capacity, total lung capacity predicted percentage, vital capacity, minute ventilation, forced expiratory volume in 1 second predicted percentage, and the resting Borg scale in the RIMT group showed significantly greater improvement. CONCLUSION: RIMT can improve ventilatory function, respiratory endurance, and the perceived difficulty of breathing in patients with complete cervical spinal cord injury within half a year after trauma.
UR  -  https://www.cochranelibrary.com/central/doi/10.1002/central/CN-00297484/full
ER  -  


Record #15 of 161
Provider: John Wiley & Sons, Ltd.
Content: text/plain; charset="UTF-8"

TY  -  JOUR
AN  -  CN-02597258
AU  -  Luu, BL
AU  -  Lewis, RHC
AU  -  McBain, RA
AU  -  Gandevia, SC
AU  -  Boswell-Ruys, CL
AU  -  Butler, JE
TI  -  Effect of respiratory muscle training on load sensations in people with chronic tetraplegia: a secondary analysis of a randomised controlled trial
JA  -  Spinal cord
PY  -  2023
VL  -  61
IS  -  9
SP  -  505‐512
C3  -  PUBMED 37587377
M3  -  Journal article
KW  -  Academies and Institutes
KW  -  Adult
KW  -  Breathing Exercises
KW  -  Humans
KW  -  Quadriplegia
KW  -  Sensation
KW  -  Spinal Cord Injuries [complications]
DO  -  10.1038/s41393-023-00920-3
AB  -  STUDY DESIGN: Secondary analysis of a randomised controlled trial. OBJECTIVES: Our primary study showed that increasing inspiratory muscle strength with training in people with chronic (>1 year) tetraplegia corresponded with reduced sensations of breathlessness when inspiration was loaded. This study investigated whether respiratory muscle training also affected the respiratory sensations for load detection and magnitude perception. SETTING: Independent research institute in Sydney, Australia. METHODS: Thirty‐two adults with chronic tetraplegia participated in a 6‐week, supervised training protocol. The active group trained the inspiratory muscles through progressive threshold loading. The sham group performed the same protocol with a fixed threshold load (3.6 cmH2O). Primary measures were load detection threshold and perceived magnitudes of six suprathreshold loads reported using the modified Borg scale. RESULTS: Maximal inspiratory pressure (PImax) increased by 32% (95% CI, 18‐45) in the active group with no change in the sham group (p =  0.51). The training intervention did not affect detection thresholds in the active (p =  0.24) or sham (p =  0.77) group, with similar overall decreases in Borg rating of 0.83 (95% CI, 0.49‐1.17) in active and 0.72 (95% CI, 0.32‐1.12) in sham group. Increased inspiratory muscle strength reduced slope magnitude between Borg rating and peak inspiratory pressure (p =  0.003), but not when pressure was divided by PImax to reflect contraction intensity (p =  0.92). CONCLUSIONS: Training reduces the sensitivity of load sensations for a given change in pressure but not for a given change in contraction intensity.
UR  -  https://www.cochranelibrary.com/central/doi/10.1002/central/CN-02597258/full
ER  -  


Record #16 of 161
Provider: John Wiley & Sons, Ltd.
Content: text/plain; charset="UTF-8"

TY  -  JOUR
AN  -  CN-02403839
AU  -  Del Corral Nunez-Flores, T
AU  -  Fabero-Garrido, R
AU  -  Plaza-Manzano, G
AU  -  Fernandez-De- Las-Penas, C
AU  -  Diaz-Arribas, MJ
AU  -  Lopez-De-Uralde-Villanueva, I
TI  -  Late Breaking Abstract- Effects of respiratory muscle training on quality of life, physical function, and psychological state in Post-COVID Syndrome
JA  -  European respiratory journal
PY  -  2021
VL  -  58
IS  -  SUPPL 65
C3  -  EMBASE 638193714
M3  -  Journal article; Conference proceeding
KW  -  *breathing muscle
KW  -  *depression
KW  -  *long COVID
KW  -  *quality of life
KW  -  Adult
KW  -  Anxiety
KW  -  Clinical article
KW  -  Cognition
KW  -  Conference abstract
KW  -  Controlled study
KW  -  Double blind procedure
KW  -  Dyspnea
KW  -  Endurance
KW  -  Fatigue
KW  -  Headache
KW  -  Human
KW  -  Lung function
KW  -  Muscle strength
KW  -  Muscle training
KW  -  Muscle weakness
KW  -  Posttraumatic stress disorder
KW  -  Psychological well‐being
KW  -  Randomized controlled trial
KW  -  Training
DO  -  10.1183/13993003.congress-2021.OA2690
AB  -  Background: COVID‐19 survivors have reported persistent symptoms: extreme fatigue, breathlessness, limited exercise capacity, impaired pulmonary function, and cognitive and psychological consequences. Respiratory muscle training (RMT) might be beneficial to decreases fatigue and breathlessness and increases exercise capacity. Objective: To investigate the effect of a high‐intensity home‐based RMT programme on quality of life, physical and pulmonary function, psychological and cognitive state in Post‐COVID syndrome. Methods: Double‐blind randomized controlled trial. 28 participants were allocated into 4 groups: (1) Inspiratory muscle training (IMT) (n=7); (2) Inspiratory and Expiratory muscle training (IEMT) (n=7); (3) Sham‐IMT (n=7); (4) Sham‐IEMT (n=7). All groups performed a home‐based training for 8 weeks (6 days/week, twice a day). Quality of life, symptoms, respiratory and peripheral muscle strength, cardiorespiratory endurance, pulmonary and psychological function, post‐traumatic stress disorder and cognitive function were evaluated at baseline, at 4 weeks and after 8 weeks. Results: The experimental groups improved quality of life, symptoms (breathlessness, fatigue/muscle weakness, and headache), respiratory muscle strength, cardiorespiratory endurance, anxiety and depression levels, post https://erj.ersjournals.com/content/58/suppl‐65/OA2690 2/6 traumatic stress disorder and cognition function. There were no differences on pulmonary function and peripheral muscle strength. The combined intervention group showed a slight superiority. Conclusions: A home‐based RMT programme can improve quality of life, symptoms, physical function, cognitive and psychological function in the short‐term in Post‐COVID syndrome.
UR  -  https://www.cochranelibrary.com/central/doi/10.1002/central/CN-02403839/full
ER  -  


Record #17 of 161
Provider: John Wiley & Sons, Ltd.
Content: text/plain; charset="UTF-8"

TY  -  JOUR
AN  -  CN-01341052
AU  -  Kim, CY
AU  -  Lee, JS
AU  -  Kim, HD
AU  -  Lee, DJ
TI  -  Short-term effects of respiratory muscle training combined with the abdominal drawing-in maneuver on the decreased pulmonary function of individuals with chronic spinal cord injury: a pilot randomized controlled trial
JA  -  Journal of spinal cord medicine
PY  -  2017
VL  -  40
IS  -  1
SP  -  17‐25
C3  -  PUBMED 27463071,EMBASE 611521465
M3  -  Journal article
KW  -  *abdominal drawing in maneuver
KW  -  *breathing muscle
KW  -  *chronic disease/th [Therapy]
KW  -  *drawing
KW  -  *lung function
KW  -  *respiratory muscle training
KW  -  *respiratory tract examination
KW  -  *spinal cord injury
KW  -  *spinal cord injury/th [Therapy]
KW  -  *spirometer
KW  -  Abdominal Muscles [*physiology, physiopathology]
KW  -  Adult
KW  -  Article
KW  -  Clinical article
KW  -  Clinical trial
KW  -  Comparative study
KW  -  Control group
KW  -  Controlled clinical trial
KW  -  Controlled study
KW  -  Exercise Therapy [adverse effects, *methods]
KW  -  Female
KW  -  Forced expiratory volume
KW  -  Forced vital capacity
KW  -  Human
KW  -  Humans
KW  -  Incentive spirometer
KW  -  Lung ventilation
KW  -  Male
KW  -  Middle Aged
KW  -  Motor dysfunction assessment
KW  -  Physiotherapy
KW  -  Pilot Projects
KW  -  Pilot study
KW  -  Pressure chamber
KW  -  Pretest posttest design
KW  -  Pulmonary rehabilitation
KW  -  Randomized controlled trial
KW  -  Respiratory Muscles [*physiology, physiopathology]
KW  -  Short term survival
KW  -  Spinal Cord Injuries [*rehabilitation, therapy]
KW  -  Spinal Injury Association impairment scale
KW  -  Spirometry
KW  -  Stabilizing agent
KW  -  Therapy effect
KW  -  Total Lung Capacity
DO  -  10.1080/10790268.2016.1198576
AB  -  OBJECTIVE: To investigate the effects of respiratory muscle training (RMT) combined with the abdominal drawing‐in maneuver (ADIM) on the pulmonary function in patients with chronic spinal cord injury (SCI). METHODS: Thirty‐seven subjects with SCI (level of injury: C4‐T6, time since injury: 4‐5 years) were randomly allocated to three groups; the integrated training group (ITG), the RMT group (RMTG), and the control group (CG). The ITG performed RMT using an incentive respiratory spirometer (IRS) and the ADIM using a stabilizer. The RMTG received only RMT using an IRS. Subjects in the CG received alternative and routine physical therapy or usual care. The interventions were conducted over an eight‐week period. Pulmonary function was evaluated using spirometry to measure the forced vital capacity (FVC) and forced expiratory volume in 1 second (FEV1). RESULTS: The differences between the pre‐ and post‐test values for FVC (0.47 ± 0.05 versus 0.15 ± 0.06 versus ‐0.03 ± 0.01) and FEV1 (0.74 ± 0.07 versus 0.27 ± 0.17 versus 0.02 ± 0.67)were significant among the groups. Post‐test, in the ITG, the FVC and FEV1 values showed significant differences from those in the RMTG and CG (F = 11.48 and 11.49, P = 0.002 and 0.001). Furthermore, following the 8‐week intervention, the change ratio values of the FVC and FEV1 of the ITG were increased further by an average of 9.75% and 7.91%, respectively, compared with those of the RMTG. CONCLUSION: These findings suggest positive evidence that RMT with additional ADIM training can improve pulmonary function in SCI pulmonary rehabilitation.
UR  -  https://www.cochranelibrary.com/central/doi/10.1002/central/CN-01341052/full
ER  -  


Record #18 of 161
Provider: John Wiley & Sons, Ltd.
Content: text/plain; charset="UTF-8"

TY  -  JOUR
AN  -  CN-01135684
AU  -  Lee, C-Y
AU  -  Tsa, Y-C
AU  -  Bien, M-Y
TI  -  The effect of inspiratory muscle exercise in patients with prolonged mechanical ventilation
JA  -  American journal of respiratory and critical care medicine
PY  -  2012
VL  -  185
C3  -  EMBASE 71987679
M3  -  Journal article; Conference proceeding
KW  -  *American
KW  -  *artificial ventilation
KW  -  *human
KW  -  *muscle exercise
KW  -  *patient
KW  -  *society
KW  -  Abdomen
KW  -  Body weight
KW  -  Breathing
KW  -  Breathing muscle
KW  -  Breathing pattern
KW  -  Breathing rate
KW  -  Chi square test
KW  -  Control group
KW  -  Endurance
KW  -  Evidence based practice
KW  -  Expiratory flow
KW  -  Fisher exact test
KW  -  Iliac crest
KW  -  Intensive care unit
KW  -  Lung minute volume
KW  -  Model
KW  -  Muscle strength
KW  -  Parameters
KW  -  Processing
KW  -  Rapid shallow breathing index
KW  -  Respiratory function
KW  -  Sitting
KW  -  Spinal cord injury
KW  -  Student t test
KW  -  Tidal volume
KW  -  Training
KW  -  Vital sign
KW  -  Weaning
KW  -  Weight
AB  -  Background and purpose: Although abdominal weight training (AWT) has been per‐formed to improve respiratory function and has been also applied to the weaning for the mechanical ventilation in patients with spinal cord injury for a long time. There had still no specific quantitative evidence‐based results and workups to support it. This study was designed trying to intervene with AWT, in order to improve the strength, endurance, and breathing pattern of respiratory for short‐term effective‐ness, rather, to increase the duration of spontaneous breathing. Design and Methods: Thirty subjects recruited from three respiratory care units in Taipei were randomly classified into the observing (AWT) group and the control group, i.e. with 15 sample subjects in each group. AWT group carried out the AW loading in semi‐sitting position, with the sandbag placing on their abdomen between the levels of iliac crest and the xiphoid process during ventilator weaning. The weight of each sandbag was primarily based on 10% of their own body weights and potentially adjusted as processing with the breathing pattern and vital sign in first 30 minutes. The training program lasted for 28 days, by 0.5 hour/day and 5 days/week, or until the weaning completed. On the 7th, 14th, 21st and 28th days, the respiratory muscle strength, endurance, and SBT were collected. We applied GEE model to examine their differences and variances among study parameters physiologically and clinically, including t‐test, Chi‐square test or Fisher's exact test...etc. Results: There were no significant differences in baseline and clinical characteristics profile between the AWT and the control group (such as their distribution, respiratory muscle strength, endurance and breathing). After having completed the training intervention in the AWT group, all the PImax (11.9 ± 3.9 vs. 26.6 ± 5.2 cm H2O, p <.001) and PEmax (11.1 ± 3.7 vs. 21.0 ± 5.1 cm H2O, p <.001) and SBT (0.05 ± 0.04 vs. 18.1 ± 19.2 hours, p <.001) increased or elevated significantly. In addition, in the breathing patterns, such as the tidal volume, the respiratory rate, the minute ventilation and the rapid shallow breathing index also remarkably improved; yet peak inspiration &expiration flow still exemplified. Conclusion: Just sparing the peak inspiration &expiration flow, AWT be still useful and feasible to improve respiratory muscle strength, endurance and breathing pat‐tern on PMV patients. The study results could provide a training basis for professional training intervention or weaning trials of PMV.
UR  -  https://www.cochranelibrary.com/central/doi/10.1002/central/CN-01135684/full
ER  -  


Record #19 of 161
Provider: John Wiley & Sons, Ltd.
Content: text/plain; charset="UTF-8"

TY  -  JOUR
AN  -  CN-01953591
AU  -  NCT04020562,
TI  -  Mild Resistive Expiratory Breathing Technique On Spinal Cord Injury
JA  -  https://clinicaltrials.gov/show/NCT04020562
PY  -  2019
C3  -  CTgov NCT04020562
M3  -  Trial registry record
KW  -  Spinal Cord Injuries
KW  -  Wounds and Injuries
AB  -  A study on the effects of accessory expiratory muscle training and showed that there was a significant improvement in vital capacity of experimental group. The investigator recruited 40 patients and randomly allocated them to control and experimental groups. Experimental group received expiratory muscle training for half hour a day, six days a week for eight weeks, which included training using PFLEX muscle trainer. Control group received conventional breathing exercises and assistance in coughing. Experimental group showed improvement in mean vital capacity from 1.48 to 1.98 liters and in mean expiratory muscle strength from 43.76 cmH2O to 68 cmH2O. Control group yielded no changes. A respiratory muscle training and electrical stimulation of abdominal muscles on thirteen quadriplegic individuals to assess their respiratory function. The study consisted of training the patients for three months. Each subject was given one‐month inspiratory training, followed by second month of expiratory muscle training, and then last month without training. Vital capacity showed 19% increase in the experimental group while control group showed no improvement . A randomized controlled trial to assess the effect of expiratory muscle training on pulmonary function of 29 spinal cord injury patients in an acute inpatient rehabilitation hospital. Patients were randomized into two groups. Experimental group consisting of 16 patients received expiratory muscle training using EMST for 10 repetitions twice a day, 5 days a week, for 6 weeks. Control group consisted of 13 individuals and they received sham training. There was no significant difference reported between both groups
UR  -  https://www.cochranelibrary.com/central/doi/10.1002/central/CN-01953591/full
ER  -  


Record #20 of 161
Provider: John Wiley & Sons, Ltd.
Content: text/plain; charset="UTF-8"

TY  -  JOUR
AN  -  CN-02134161
AU  -  NCT04458324,
TI  -  Hybrid Functional Electrical Stimulation Exercise to Prevent Cardiopulmonary Declines in High-level Spinal Cord Injury
JA  -  https://clinicaltrials.gov/show/NCT04458324
PY  -  2020
C3  -  CTgov NCT04458324
M3  -  Trial registry record
KW  -  Buspirone
KW  -  Spinal Cord Injuries
KW  -  Wounds and Injuries
AB  -  Regular aerobic exercise with sufficient intensity can improve overall health, however daily energy expenditure is low in those with SCI, especially in those with high level lesions. The investigators have developed Functional Electrical Stimulation Row Training (FESRT) that couples volitional arm and electrically controlled leg exercise, increasing the active muscle and resulting in benefits of large muscle mass exercise. Despite the potential for enhancing aerobic capacity, those with high level lesions (T3 and above) have a remaining obstacle to attaining higher work capacities: a level of pulmonary muscle denervation. The investigators preliminary work suggests this limits the aerobic capacity that can be achieved with FESRT. External ventilatory support could improve the ability to exercise train and hence enhance the adaptations to chronic exercise in high level SCI. Non invasive ventilation (NIV) during exercise training has been shown to improve gains in exercise capacity in those with similarly restrictive breathing. Therefore, the investigators hypothesize that the use of NIV during FESRT will reduce ventilatory limits to exercise, leading to increased aerobic capacity in high level SCI. In addition, pharmacologic treatments may augment respiratory control and improve exercise ventilatory responses. Buspirone can reverse respiratory abnormalities consequent to SCI in rats, and humans case reports suggest successful Buspirone treatment of respiratory dysfunction Therefore, the investigators propose a double‐blind 2x2 trial of 6 months of FESRT with NIV or Sham and Buspirone or Placebo in individuals with acute, high‐level SCI. The investigators hypothesize that both NIV and Buspirone will improve ventilatory exercise responses and that combined treatment will have the greatest effect. This will result in greater improvements in aerobic capacity and concomitant increases in pulmonary function and reductions in cardiometabolic risk. This work proposes two approaches to overcome ventilatory limitations to exercise in high level SCI and allow for greater improvements in cardiopulmonary capacity ‐ one that overcomes mechanical limitations of paralyzed pulmonary musculature and one that treats loss of serotonergic respiratory control, both of which may contribute to blunted ventilatory responses. The ultimate purpose of this research is to optimize exercise for a population that both needs and seeks the broad range of benefits that exercise can confer.
UR  -  https://www.cochranelibrary.com/central/doi/10.1002/central/CN-02134161/full
ER  -  


Record #21 of 161
Provider: John Wiley & Sons, Ltd.
Content: text/plain; charset="UTF-8"

TY  -  JOUR
AN  -  CN-02882766
AU  -  NCT07050069,
TI  -  Effect of Threshold Pressure-Loaded RMT + tTBS on Respiratory Function in SCI Patients
JA  -  https://clinicaltrials.gov/ct2/show/NCT07050069
PY  -  2025
C3  -  CTgov NCT07050069
M3  -  Trial registry record
KW  -  Spinal Cord Injuries
AB  -  Researchers will combine threshold pressure load respiratory muscle training andtranscranial iTBS and compare them with single treatments to see if the combinedtreatment is superior to single treatment.Participants will: ‐ Undergo threshold pressure load respiratory muscle training or transcranial iTBStreatment or a combination of both daily for 4 weeks. ‐ Visit the hospital for check‐ups and tests every 2 weeks. ‐ Record their symptoms and respiratory function.
UR  -  https://www.cochranelibrary.com/central/doi/10.1002/central/CN-02882766/full
ER  -  


Record #22 of 161
Provider: John Wiley & Sons, Ltd.
Content: text/plain; charset="UTF-8"

TY  -  JOUR
AN  -  CN-02430947
AU  -  NCT05461898,
TI  -  RehabGBs: rehabilitation in People With Guillain-Barré Syndrome
JA  -  https://clinicaltrials.gov/show/NCT05461898
PY  -  2022
C3  -  CTgov NCT05461898
M3  -  Trial registry record
KW  -  Guillain‐Barre Syndrome
KW  -  Syndrome
AB  -  Guillain‐Barré syndrome (GBS) is an acute inflammatory demyelinating polyradiculoneuropathy and is the most common cause of acute flaccid paralysis. Its annual global incidence is between 0.8 ‐ 1.9 cases per 100,000 people. GBS is usually preceded by infection or other immune stimulation that induces an aberrant autoimmune response targeting peripheral nerves and their spinal roots. It is characterized by rapid progressive bilateral muscle weakness of the lower limbs and/or arms, in combination with hyporeflexia or areflexia, and most patients reach their maximum disability within 2‐4 weeks.Various phenotypes have been described, including acute inflammatory demyelinating polyradiculoneuropathy, acute motor axonal neuropathy, acute motor sensory axonal neuropathy and Miller‐Fisher syndrome. Overall, the clinical course, severity and outcomes of people with GBS are highly heterogeneous. Significant disability, including incomplete recovery of motor (i.e., ambulation) and sensory function, as well as fatigue, pain, respiratory insufficiency and psychological distress might exist after the acute phase. But long‐term significant impacts, two years after the onset, on daily activities, work, social activities and health‐related quality of life have also been reported. The most often feature is an impairment of the motor capacity, but respiratory muscle weakness is a common complication in people with GBS and may result in decrease vital capacity, chest wall expansion and coughing strength, causing atelectasis and pulmonary infections. Therefore, it is generally accepted that respiratory muscle weakness causes increased morbidity and mortality, owing to the combination of poor airway protection, inadequate secretion clearance and hypoventilation. Previous studies already identified these clinical manifestations in acute GBS. However, prevalence of hypoventilation and inspiratory muscle weakness in subacute phase of GBS is still unknown. Early recognition and treatment of respiratory muscle weakness is important in people with GBS and physiotherapy interventions may be useful to successfully manage these patients. Inspiratory muscle training (IMT) is a cheap and free of side‐effects therapeutic modality, which consists of breathing exercises using a pressure threshold device, that has been applied in several diseases. In patients with chronic obstructive pulmonary disease, IMT improve inspiratory muscle function, exertional dyspnoea and exercise capacity. In patients with neuromuscular disease, has been suggested that IMT increases inspiratory muscle strength and lung volumes, especially in those with muscular dystrophies. In addition, a randomized control trial concluded that IMT in acute patients increases inspiratory muscle strength and quality of life. However, there are no studies about rehabilitation approaches, such IMT, to improve symptoms (i.e. dyspnoea or fatigue), pulmonary function, functional status and quality of life in people with GBS. Rehabilitation, namely inpatient rehabilitation programmes, is therefore key for the recovery of symptoms, functional outcomes, community participation and quality of life of these highly complex patients. Nevertheless, insufficient high‐quality literature, still precludes definitive conclusions about the effects of rehabilitation in people with GBS. Additionally, the interpretation of the magnitude of its effects is challenging due to the lack of minimal clinically important differences (MCIDs) for most outcome measures used in rehabilitation of people with GBS. A MCIDs is the smallest change in a measure that will be perceived as an important improvement for the patient. Such values constitute thresholds for clinical meaningfulness. Therefore, establishing MCIDs is essential to determine effectiveness of rehabilitation and guide clinical decision‐making in the management of people with GBS. In conclusion, by developing and implementing RehabGBs, we will contribute to build evidence‐based rehabilitation practices and optimise care in GBS, by: i) assessing the effects of IMT in people with GBS; ii) establishing minimal clinical important differences of rehabilitation outcome measures, to help clinicians better understand the magnitude of the effects of the intervention and determine effectiveness of rehabilitation in people with GBS; iii) evaluate the prevalence of nocturnal hypoventilation in people with GBS. Therefore, the primary aim of RehabGBs is to: 1. Evaluate, through a randomised controlled trial, the effects of InspireGBs ‐ inspiratory muscle training protocol on respiratory muscle strength, peak cough flow, lung function, dyspnoea, fatigue, functional status and quality of life in people with GBS. The secondary aims of the project are to: 1. Establish the MCIDs for rehabilitation programmes in people with GBS for Functional Assessment of Chronic Illness Therapy‐Fatigue Subscale, Modified Borg Scale, Medical Research Council ‐ Manual Muscle Testing, Vital capacity, Maximal Inspiratory pressure, Peak Cough Flow, Functional Independence Measure and EuroQol Five‐Dimensional Questionnaire. 2. Evaluate the prevalence of nocturnal hypoventilation in people with sub‐acute GBS. Study Design & Intervention InspireGBs is an inspiratory muscle training programme which will be implemented to people with GBS for 6 weeks during an inpatient rehabilitation programme. They will receive IMT for 5 days/week using the PowerBreath KH2. This handheld device applies a constant resistance provided by a electronic‐controlled valve. Training will be set initially at a load of approximately 50% of patients' maximal inspiratory mouth pressure. This initial load will be daily increased during the programme based on symptom scores (modified Borg dyspnoea Scale ratings of 4‐6 of 10).Total daily training time will consist of 6 cycles of 30 breaths (3 cycles, twice daily). Patients will be recruited as described and randomly allocated by a computer‐generated adaptive random allocation schedule (in a ratio 1:1) to either the experimental or control groups. All participants will receive the inpatient rehabilitation programme. This programme will be tailored to each patient, with approximately 5 hours of intervention/day for 5 days/week (typically for 14 weeks). An interdisciplinary team composed of physiotherapy; occupational therapy; speech and language therapy; and medical, pharmacological, nursery, psychology, clinical dietitian and social worker will be involved, as needed. Sample Size Estimation Based on an inspiratory muscle training study conducted in people with spinal cord injury, it is anticipated that a minimum of 64 participants (32 in each group) will be needed to detect a between‐group difference of 10 cmH2O in the primary outcome measure (power=80%, α=0.05, 2‐tailed). Since in GBS rehabilitation interventions dropout rates are around 15%, 74 participants will be needed.
UR  -  https://www.cochranelibrary.com/central/doi/10.1002/central/CN-02430947/full
ER  -  


Record #23 of 161
Provider: John Wiley & Sons, Ltd.
Content: text/plain; charset="UTF-8"

TY  -  JOUR
AN  -  CN-01491185
AU  -  NCT02508311,
TI  -  Albuterol to Improve Respiratory Strength in SCI
JA  -  https://clinicaltrials.gov/ct2/show/NCT02508311
PY  -  2015
C3  -  CTgov NCT02508311
M3  -  Trial registry record
KW  -  Albuterol
KW  -  Muscle Weakness
KW  -  Spinal Cord Injuries
AB  -  Although the past 40 years has witnessed a substantial improvement in the acute and chronic management of persons with SCI, mortality remains high during the first year post‐injury, and pulmonary complications including pneumonia, lung collapse (atelectasis), respiratory failure, and thromboembolism are the predominant cause. The propensity for pulmonary complications among subjects with SCI stems from paralysis of respiratory muscles. Injury to the cervical and upper thoracic cord significantly compromises function of the diaphragm, intercostal muscles, accessory respiratory muscles, and abdominal muscles. Respiratory muscle dysfunction is manifest as diminution in lung volumes, reduction in maximal static inspiratory and expiratory mouth pressures (MIP and MEP, respectively), and reduction in peak cough pressure and flow. Cough effectiveness is contingent upon both inspiratory and expiratory muscle strength; increasing the pressure‐generating capacity of the inspiratory and expiratory muscles in persons with tetraplegia and high paraplegia may, therefore, translate to improved cough effectiveness and reduction in the propensity for atelectasis and, possibly, pneumonia. Respiratory muscle training, often utilizing simple hand‐held portable resistive or threshold training devices, appears to have marginal effects on vital capacity and maximal static mouth inspiratory and expiratory pressures (MIP and MEP, respectively), although data is inconclusive. Pharmacologic interventions to improve respiratory muscle strength have received little attention in the SCI population. Studies involving oral beta‐2 adrenergic agonists, which have been shown to elicit anabolic effects on skeletal muscle in young men and an increase in muscle strength among patients with facioscapulohumeral muscular dystrophy, have also demonstrated salutary effects in persons with SCI. There are many foreseeable advantages of a pharmacologic approach to improve respiratory muscle strength in persons with SCI. For instance, RMT can be physically demanding and time consuming, compliance can be an issue, and sustainable improvements have not been realized. The intent in the present proposal is to enroll a targeted cohort of 24 comparatively weaker subjects with tetraplegia and high paraplegia in a randomized, double‐blind, placebo‐controlled, parallel group trial to assess the effects of an oral beta‐2 agonist upon respiratory muscle strength and cough effectiveness.
UR  -  https://www.cochranelibrary.com/central/doi/10.1002/central/CN-01491185/full
ER  -  


Record #24 of 161
Provider: John Wiley & Sons, Ltd.
Content: text/plain; charset="UTF-8"

TY  -  JOUR
AN  -  CN-02079753
AU  -  NCT04243161,
TI  -  RMT in Patients With Spinal Cord Injury
JA  -  https://clinicaltrials.gov/show/NCT04243161
PY  -  2020
C3  -  CTgov NCT04243161
M3  -  Trial registry record
KW  -  Spinal Cord Injuries
KW  -  Wounds and Injuries
AB  -  Spinal Cord Injury (SCI) is an involvement of the spinal cord, a nerve cord protected by the spine and extends from the base of the brain to the lumbar region. The spinal cord lesion causes complete or incomplete paralysis of voluntary mobility and absence, partial or total, of any sensitivity below the affected area; In addition, it also involves the lack of control over the sphincters of urination and intestinal evacuation, disorders of sexuality and fertility, alterations of the Vegetative Nervous System and risk of suffering other complications not less important as: bedsores, spasticity, kidney processes, ... The cervical and dorsal cord injury severely affects respiratory function due to paralysis and deterioration of the respiratory muscles. Several types of respiratory muscle training (RMT) have been described to improve respiratory function for people with SCI in the literature. Despite the relatively small number of studies included in this review, the meta‐analysis of the pooled data indicates that RMT would be effective in increasing respiratory muscle strength and also lung volumes for people with SCI. More research is needed to obtain functional results after EMR, such as dyspnea, cough efficacy, respiratory complications, hospital admissions due to respiratory complications and quality of life.
UR  -  https://www.cochranelibrary.com/central/doi/10.1002/central/CN-02079753/full
ER  -  


Record #25 of 161
Provider: John Wiley & Sons, Ltd.
Content: text/plain; charset="UTF-8"

TY  -  JOUR
AN  -  CN-01952821
AU  -  NCT03998527,
TI  -  Non-Invasive Spinal Cord Stimulation After Injury
JA  -  https://clinicaltrials.gov/ct2/show/NCT03998527
PY  -  2019
C3  -  CTgov NCT03998527
M3  -  Trial registry record
KW  -  Spinal Cord Injuries
AB  -  Study Aim 1. This study is aimed to evaluate the effects of non‐invasive transcutaneouselectrical spinal‐cord stimulation (TcESCS) applied below the neurological level ofSpinal Cord Injury (SCI) on respiratory, upper extremity, and trunk functional and motorcontrol properties and identify their underlying physiological mechanisms. Evaluation ofthe mechanisms of respiratory and motor control modulations evoked by the TcESCS willhave important implications for the development of specific therapeutic strategies tofight complications of SCI. The objective of Aim 1 is to investigate whether TcESCS cansignificantly increase activation of motor networks. This work will be done byelectrophysiological characterization of respiratory and other motor responses asassessed at rest and in response to the respiratory and other challenges in SCIindividuals. Changes in functional measures will be assessed when the TcESCS device isturned "off" and "on". To evaluate "dose‐dependent" effects, changes in surfaceelectromyographic (sEMG) magnitude and muscle co‐activation will be assessed whenstimulation parameters and location are changed during respiratory efforts and motortasks. The extent to which the stimulation is associated with the largest change inrespiratory and sEMG parameters will be implemented as a strategy to be used duringstimulation in combination with Respiratory Training (RT), Arm Training (AT), and TrunkTraining (TT). To attain the objective of this aim, we will test the working hypothesisthat TcESCS excites specific motor networks leading to amplified motor responses. We willtest this hypothesis by applying TcESCS during our original approach of the RespiratoryMotor Control Assessment (RMCA) and other sEMG‐based assessments with kinematics tocharacterize respiratory, arm, and trunk motor function. During these assessments,beat‐to‐beat Blood Pressure/ Heart Rate (BP/HR), and respiratory rate will be recorded toevaluate respiratory‐cardiovascular responses. The rationale for this aim is thatsuccessful completion of the proposed research will contribute fundamental elements toour basic knowledge, without which the therapeutic value of TcESCS cannot be understood.The acquisition of such knowledge is critical to the development of specificrehabilitative strategies. When the proposed studies for Aim 1 have been completed, weexpect that motor and inter‐related characteristics affected by TcESCS in patients withSCI will be established. Such findings would be important because it will allow us, forthe first time, to evaluate the ability of non‐invasive spinal cord stimulation toenhance the decreased state of spinal network activity thus demonstrating the potentialfor rehabilitation.Study Aim 2. The goal is to evaluate the effectiveness and therapeutic mechanisms of theTcESCS combined with task‐specific (Respiratory Training) and non‐task‐specific (ArmTraining and Trunk Training) interventions for breathing. Identification of thephysiological effects of potential rehabilitative approaches will have importantimplications for the development of specific therapeutic strategies. The objective of Aim2 is to investigate the therapeutic effects of RT regimen in combination with TcESCS.This work will be done by using methods outlined in Aim 1 and additional clinicalmeasures all assessed before training, and repeatedly during follow‐up period. Workinghypothesis that compare to RT alone and TcESCS alone, RT assisted by TcESCS leads toenhanced use‐dependent plasticity of respiratory motor networks, leading the functionalrecovery will be tested by using the approach of detecting changes in respiratory andother motor control outcome measures in response to stimulation and training. Therationale for this aim is that successful completion of the proposed research willadvance the field by providing new avenues for the application of activity‐based therapyaccompanied by the spinal cord stimulation. When the proposed studies for Aim 2 have beencompleted, it is expected that the rehabilitative capacity of RT with TcESCS will bedetermined. Such results are important, because, for the first time, identifiedtherapeutic mechanisms of TcESCS will provide evidence that this intervention can enhancethe effects of activity‐based therapy in participants with SCI.
UR  -  https://www.cochranelibrary.com/central/doi/10.1002/central/CN-01952821/full
ER  -  


Record #26 of 161
Provider: John Wiley & Sons, Ltd.
Content: text/plain; charset="UTF-8"

TY  -  JOUR
AN  -  CN-01517396
AU  -  NCT00629850,
TI  -  Respiratory Resistance Training on Sleep Quality in Persons With Spinal Cord Injury
JA  -  https://clinicaltrials.gov/show/NCT00629850
PY  -  2008
C3  -  CTgov NCT00629850
M3  -  Trial registry record
KW  -  Spinal Cord Injuries
KW  -  Wounds and Injuries
AB  -  Individuals with spinal cord injury experience varying degrees of reduced muscle function. Those individuals with high level spinal cord injury, cervical region, may experience reduced diaphragm function. This reduction in function may affect daytime activities as well as sleep quality. Sleep quality in people with spinal cord injury is considered to be worse than sleep quality in the general population. The use of respiratory resistance training devices has been shown to increase muscle strength in people with spinal cord injury. There have been not studies to document potential improvements in sleep quality among individuals with spinal cord injury following respiratory resistance training.
UR  -  https://www.cochranelibrary.com/central/doi/10.1002/central/CN-01517396/full
ER  -  


Record #27 of 161
Provider: John Wiley & Sons, Ltd.
Content: text/plain; charset="UTF-8"

TY  -  JOUR
AN  -  CN-02739062
AU  -  NCT06547606,
TI  -  Effect of Resistive Inspiratory Muscle Training Optimizing Lung Function in Spinal Cord Injury
JA  -  https://clinicaltrials.gov/ct2/show/NCT06547606
PY  -  2024
C3  -  CTgov NCT06547606
M3  -  Trial registry record
KW  -  Spinal Cord Injuries
KW  -  Wounds and Injuries
AB  -  Globally, over 15 million people are living with spinal cord injury (SCI), according tothe World Health Organization (WHO) in 2024. SCI disrupts the normal functioning of thespinal cord, leading to significant physical and neurological impairments. One of themajor challenges in SCI management is respiratory complications, which contributesignificantly to morbidity and mortality. Resistive inspiratory muscle training (RIMT)has emerged as a promising intervention to enhance respiratory muscle strength andfunction, potentially reducing respiratory complications in SCI.The primary objective of this clinical trial is to evaluate the effectiveness of RIMT inoptimizing lung function in individuals with SCI. The study also aims to assess thesafety of RIMT and its impact on the health‐related quality of life of participants.Researchers will compare RIMT to conventional respiratory physiotherapy to see if RIMTworks to enhance lung function and improve overall respiratory outcomes in individualswith SCI.The study population will consist of individuals with cervical spinal cord injury (SCI)who have impaired respiratory function and are admitted for inpatient rehabilitation. Theinclusion criteria include individuals aged 18 to 65 years with cervical cord injury andimpaired respiratory function. Exclusion criteria include progressive diseases, headinjury, psychiatric conditions, medical instability, ventilator dependency, and thepresence of a tracheostomy.The clinical trial will be conducted at the Spinal Cord Injury Unit of the Centre for theRehabilitation of the Paralyzed (CRP) in Savar, Dhaka. The CRP provides comprehensiverehabilitation services to patients from all over Bangladesh, ensuring that the studypopulation reflects a broad demographic and economic spectrum.This study is designed as a randomized controlled trial (RCT) with participants randomlyallocated to either the intervention group or the control group. The intervention groupwill receive resistive inspiratory muscle training (RIMT) in addition to conventionalrespiratory physiotherapy, while the control group will receive only conventionalrespiratory physiotherapy.Data collection will involve a range of tools to assess primary and secondary outcomes: 1. Incentive Spirometry: Assesses lung function. 2. Peak Flow Meter: Measures Peak Expiratory Flow (PEF), assessing expiratory flow rateduring forced expiration. 3. SF‐12 Health Survey: Assesses health‐related quality of life (HRQoL) across variousphysical and mental health aspects. 4. Modified Borg Scale: Subjective assessment of perceived exertion and dyspnoea. 5. Structured Questionnaire: To gather socio‐demographic indicators and additionalrelevant data.Data will be analyzed using SPSS version 22. Descriptive statistics will include piecharts, bar charts, and linear line diagrams. Parametric tests such as paired t‐tests andunrelated t‐tests will be employed to analyze the data. Variables such as mean, meandifference, standard deviations, standard error, degree of freedom, and significancelevel will be calculated to demonstrate significant differences within and between theexperimental and control groups.By conducting this trial, the study aims to provide robust evidence on the potentialbenefits of RIMT in improving respiratory function and overall quality of life inindividuals with SCI.
UR  -  https://www.cochranelibrary.com/central/doi/10.1002/central/CN-02739062/full
ER  -  


Record #28 of 161
Provider: John Wiley & Sons, Ltd.
Content: text/plain; charset="UTF-8"

TY  -  JOUR
AN  -  CN-02458789
AU  -  NCT05536076,
TI  -  Effect of Hypercapnia Treatment on Respiratory Recovery After Spinal Cord Injury
JA  -  https://clinicaltrials.gov/ct2/show/NCT05536076
PY  -  2022
C3  -  CTgov NCT05536076
M3  -  Trial registry record
KW  -  Hypercapnia
KW  -  Sleep Apnea Syndromes
KW  -  Spinal Cord Injuries
AB  -  One of the most devastating consequences of cervical spinal cord injury (SCI) is damageto the phrenic motor network, controlling the diaphragm (primary muscle of breathing).Subsequent diaphragm paralysis or paresis results in life‐threatening impairments inbreathing and can necessitate a need for ventilator assistance. Respiratory andcardiovascular complications are the most common causes of death in the first yearpost‐injury (51% combined). Thus, there is an urgent need to develop strategies forimproving function for people with acute and chronic spinal cord injury. Currently,treatments for respiratory dysfunction in spinal cord injury patients are limited tomechanical devices or nerve pacing. Moreover, the proposed plan of studying respiratorymuscle training in spinal cord injury patients is novel. However, it is based on animaland human studies that have shown with validity that respiratory muscle training usingmild intermittent hypoxia improves respiratory function following SCI. However, theeffect of intermittent hypoxia has shown to be dependent on the level of alveolar CO2 andmay pose undesirable cardiovascular effects. Previous studies showed that respiratoryrecovery following SCI manifests by a delayed and partial restorative spontaneousplasticity. The current research project and future anticipated studies would set thebase for developing innovative therapies that can stimulate respiratory plasticity hencerecovery for this prevalent disorder.The proposed pilot/feasibility study will test the effect of daily acute intermittenthypercapnia (dAIHc) in individuals with SCI. The objectives of this study are to (1)determine recruitment rates and test the feasibility of recruitment, (2) calculatewithdrawal and dropout rates, (3) test the feasibility and tolerability and acceptabilityof the proposed intervention in an SCI population, (4) develop and refine a newrespiratory training intervention using dAIHc paradigm (5) derive effect size estimatesfor clinical endpoints and their associated variability at the end of treatment tocalculate an appropriate sample size for an adequately powered clinical trial. Comparedto sham therapy, the central hypothesis is that the daily respiratory muscle training(dAIHc) approach is acceptable and feasible in patients with SCI and will strengthenrespiratory muscles and reduce the severity of sleep‐disordered breathing (SDB), and willimprove daytime symptoms.This study is highly innovative and the first of its kind in patients with SCI, as itseeks first to use a new set of rehabilitative exercises to improve ventilation andrespiratory muscles strength; secondly, it aims to use controlled randomized design;finally, it will determine the role of respiratory muscle exercises in reducing theseverity of sleep symptoms and daytime function in SCI. Each aim is independentlytestable and does not depend on the result of the other aims. The findings will likelyapply to a broad range of other neuromuscular diseases (such as Multiple Sclerosis andStroke). The team of this pilot project has the resources and IRB approval necessary toexecute the project.
UR  -  https://www.cochranelibrary.com/central/doi/10.1002/central/CN-02458789/full
ER  -  


Record #29 of 161
Provider: John Wiley & Sons, Ltd.
Content: text/plain; charset="UTF-8"

TY  -  JOUR
AN  -  CN-02071281
AU  -  RBR-54bvbb,
TI  -  Effect of respiratory training on quality of life of patients with traumatic spinal cord injury: a randomized controlled trial
JA  -  https://trialsearch.who.int/Trial2.aspx?TrialID=RBR-54bvbb
PY  -  2019
C3  -  ICTRP RBR‐54bvbb
M3  -  Trial registry record
AB  -  INTERVENTION: Breathing Exercises Other The intervention will be performed through inspiratory muscle training (IMT) using equipment with adjustable load. For the training group (GTMI), respiratory muscle training will be performed with an adjusted load of 40% of the S‐Index (variable obtained in the training apparatus) previously measured, consisting of 30 inspiratory incursions, 2 times a day, 5 times per week, for 4 weeks, with the load adjusted weekly based on the S‐index measured weekly. This training group will consist of 11 patients. Patients in the control group (GPLC) will perform the training with the same equipment but with the standard minimum load of the same equipment (3cmH2O), except that no new weekly adjustments (since this load will be the same throughout the training) and following the same frequency and duration of the intervention group (30 inspiratory excursions, 2 times a day, 5 times a week, for 4 weeks). This control group will have 11 patients. Both groups will receive guidance to perform the training at home and will have weekly follow‐up through the physical therapist visit. All procedures will be done without abdominal strap and in the seated position. CONDITION: G00‐G99 Sequelae of injury of spinal cord spinal cord injury ; Sequelae of injury of spinal cord PRIMARY OUTCOME: Improvement of respiratory muscle strength assessed by means of manovacuometry, with a variation of at least 5% of maximal inspiratory and expiratory pressures before and after the intervention.Proposal of data collected 24 hours before and after intervention. Quality of life will be assessed through two questionnaires (Whodas and Whoqol) applied before and after intervention, with variation in the scores of the questionnaire scores. Proposal of data collected 24 hours before and after intervention. SECONDARY OUTCOME: An improvement in cardiopulmonary capacity will be assessed by means of the exercise test with a variation of at least 5% of maximal VO2. ; Proposed data collected 24 to 48 hours before and after intervention. Improvement of pulmonary capacity assessed by spirometry, with variation of at least 5% forced vital capacities, forced expiratory volume and relationship between both.Proposal of data collected 24 hours before and after intervention. INCLUSION CRITERIA: The male and female, with traumatic spinal cord injury, with complete injury (ASIA A or B) between the C4 and T4 levels occurred for at least 6 months.
UR  -  https://www.cochranelibrary.com/central/doi/10.1002/central/CN-02071281/full
ER  -  


Record #30 of 161
Provider: John Wiley & Sons, Ltd.
Content: text/plain; charset="UTF-8"

TY  -  JOUR
AN  -  CN-01965310
AU  -  NCT03833674,
TI  -  FLO2 for Recovery After SCI
JA  -  https://clinicaltrials.gov/ct2/show/NCT03833674
PY  -  2019
C3  -  CTgov NCT03833674
M3  -  Trial registry record
KW  -  Spinal Cord Injuries
AB  -  Spinal cord injury (SCI) disrupts neural pathways to respiratory motor neurons, causing muscle paralysis and decreased breathing capacity. Since respiratory impairment is the major cause of illness and death with SCI, it is critical to devise new strategies to restore breathing function. Repetitive exposure to brief episodes of low oxygen (acute intermittent hypoxia or AIH) has demonstrated to increase respiratory function in humans with chronic SCI. Additionally pre‐clinical studies demonstrate that AIH‐induced functional benefits are enhanced by combining AIH with task‐specific training. The investigator's central hypothesis is that combined daily AIH (dAIH) and respiratory strength training will elicit greater and more sustained gains in respiratory function than either treatment alone in people with chronic SCI. This study is a double‐blind, randomized, cross‐over design where participants will complete 4 random‐ordered blocks, consisting of a 5‐day intervention followed by a 3‐week washout period, during which 1‐day, 3‐day, and 1‐week post‐tests will be conducted. Participants will include 53 adults with chronic, incomplete SCI with >20% respiratory impairment based on maximal inspiratory or expiratory pressure generation.
UR  -  https://www.cochranelibrary.com/central/doi/10.1002/central/CN-01965310/full
ER  -  


Record #31 of 161
Provider: John Wiley & Sons, Ltd.
Content: text/plain; charset="UTF-8"

TY  -  JOUR
AN  -  CN-02572206
AU  -  NCT05904600,
TI  -  Respiratory Muscle Training in Adults With Spinal Cord Injury
JA  -  https://clinicaltrials.gov/show/NCT05904600
PY  -  2023
C3  -  CTgov NCT05904600
M3  -  Trial registry record
KW  -  Spinal Cord Injuries
KW  -  Wounds and Injuries
AB  -  The design of the study is a randomised, triple‐blind clinical trial with a control group. The size of the sample will be 56 participants with cervical spinal cord injury and 56 with dorsal spinal cord injury. They will be randomized in two groups: experimental or control. The experimental group will perform combined inspiratory and expiratory muscle training as part of their rehabilitation programme during 6 weeks. The control group will continue their usual treatment. Measurements will be taken at baseline, and post‐intervention. The statistical analysis will be an intention‐to‐treat analysis, and the data processing and analysis will be carried out with the Statistical Package for the Social Sciences (SPSS) version 24.0 for Windows (Armonk, NY: IBM Corp.).
UR  -  https://www.cochranelibrary.com/central/doi/10.1002/central/CN-02572206/full
ER  -  


Record #32 of 161
Provider: John Wiley & Sons, Ltd.
Content: text/plain; charset="UTF-8"

TY  -  JOUR
AN  -  CN-02789194
AU  -  Gorgey, AS
AU  -  Khalil, RE
AU  -  Carter, W
AU  -  Rivers, J
AU  -  Chen, Q
AU  -  Lesnefsky, EJ
TI  -  Skeletal muscle hypertrophy and enhanced mitochondrial bioenergetics following electrical stimulation exercises in spinal cord injury: a randomized clinical trial
JA  -  European journal of applied physiology
PY  -  2025
VL  -  125
IS  -  4
SP  -  1075‐1089
C3  -  PUBMED 39578309,EMBASE 645884116
M3  -  Journal article
KW  -  *Electric Stimulation Therapy [methods]
KW  -  *Energy Metabolism
KW  -  *Mitochondria, Muscle [metabolism]
KW  -  *Muscle, Skeletal [metabolism, pathology, physiopathology]
KW  -  *Spinal Cord Injuries [metabolism, physiopathology, rehabilitation, therapy]
KW  -  *bioenergy
KW  -  *electrostimulation
KW  -  *energy metabolism
KW  -  *exercise
KW  -  *functional electrical stimulation
KW  -  *muscle hypertrophy
KW  -  *neuromuscular electrical stimulation
KW  -  *resistance training
KW  -  *respiratory chain
KW  -  *skeletal muscle
KW  -  *spinal cord injury
KW  -  Adult
KW  -  Ankle
KW  -  Article
KW  -  Clinical article
KW  -  Controlled study
KW  -  Cycling
KW  -  Female
KW  -  Human
KW  -  Humans
KW  -  Male
KW  -  Middle Aged
KW  -  Middle aged
KW  -  Muscle biopsy
KW  -  Muscle tissue
KW  -  Nuclear magnetic resonance imaging
KW  -  Passive movement
KW  -  Randomized controlled trial
KW  -  Resistance Training [methods]
KW  -  Spectrophotometer
DO  -  10.1007/s00421-024-05661-6
AB  -  We examined the combined effects of neuromuscular electrical stimulation‐resistance training (NMES‐RT) and functional electrical stimulation‐lower extremity cycling (FES‐LEC) compared to passive movement training (PMT) and FES‐LEC on mitochondrial electron transport chain (ETC) complexes and citrate synthase (CS) in adults with SCI. Thirty‐two participants with chronic SCI were randomized to 24 weeks of NMES‐RT + FES [n = 16 (14 males and 2 females) with an age range of 20‐54 years old] or PMT + FES [n = 16 (12 males and 4 females) with an age range of 21‐61 years old]. The NMES‐RT + FES group underwent 12 weeks of surface NMES‐RT using ankle weights followed by an additional 12 weeks of FES‐LEC. The PMT + FES performed 12 weeks of passive leg extension movements followed by an additional 12 weeks of FES‐LEC. Using repeated measures design, muscle biopsies of the vastus lateralis were performed at baseline (BL), post‐intervention 1 (P1) and post‐intervention 2 (P2). Spectrophotometer was used to measure ETC complexes (I‐III) and CS using aliquots of the homogenized muscle tissue. Magnetic resonance imaging was used to measure skeletal muscle CSAs. A time effect was noted on CS (P = 0.001) with an interaction between both groups (P = 0.01). 46% of the participants per group had zero activities of CI without any changes following both interventions. A time effect was noted in CII (P = 0.023) following both interventions. Finally, NMES‐RT + FES increased CIII at P1 compared to BL (P = 0.023) without additional changes in P2 or following PMT + FES intervention. Skeletal muscle hypertrophy may potentially enhance mitochondrial bioenergetics after SCI. NMES‐RT is likely to enhance the activities of complex III in sedentary persons with SCI. Clinical trials # NCT02660073.
UR  -  https://www.cochranelibrary.com/central/doi/10.1002/central/CN-02789194/full
ER  -  


Record #33 of 161
Provider: John Wiley & Sons, Ltd.
Content: text/plain; charset="UTF-8"

TY  -  JOUR
AN  -  CN-02470855
AU  -  Gorgey, AS
AU  -  Khalil, RE
AU  -  Alrubaye, M
AU  -  Gill, R
AU  -  Rivers, J
AU  -  Goetz, LL
AU  -  Cifu, DX
AU  -  Castillo, T
AU  -  Caruso, D
AU  -  Lavis, TD
AU  -  et al.
TI  -  Testosterone and long pulse width stimulation (TLPS) for denervated muscles after spinal cord injury: a study protocol of randomised clinical trial
JA  -  BMJ open
PY  -  2022
VL  -  12
IS  -  10
SP  -  e064748
C3  -  PUBMED 36198461,EMBASE 639207061
M3  -  Journal article
KW  -  *muscle denervation
KW  -  *neurobiology
KW  -  *neuromuscular disease
KW  -  *neurophysiology
KW  -  *spinal cord injury
KW  -  Adult
KW  -  Aged
KW  -  Anthropometry
KW  -  Article
KW  -  Basal metabolic rate
KW  -  Biomarkers
KW  -  Body composition
KW  -  Caloric intake
KW  -  Clinical article
KW  -  Clinical trial
KW  -  Controlled study
KW  -  C‐Reactive Protein [metabolism]
KW  -  Diet
KW  -  Drug therapy
KW  -  Dual energy X ray absorptiometry
KW  -  Extensor muscle
KW  -  Fasting
KW  -  Fatty Acids, Nonesterified
KW  -  Glucose [metabolism]
KW  -  Glycated Hemoglobin [metabolism]
KW  -  Human
KW  -  Humans
KW  -  Institutional review
KW  -  Insulin sensitivity
KW  -  Interleukin‐6 [metabolism]
KW  -  Intracellular signaling
KW  -  Intravenous glucose tolerance test
KW  -  Knee
KW  -  Male
KW  -  Mitochondrion
KW  -  Muscle biopsy
KW  -  Muscle mass
KW  -  Muscle, Skeletal
KW  -  Neuromuscular electrical stimulation
KW  -  Nuclear magnetic resonance imaging
KW  -  Peer review
KW  -  Physician
KW  -  Protein degradation
KW  -  Protein expression
KW  -  Protein synthesis
KW  -  Randomized Controlled Trials as Topic
KW  -  Randomized controlled trial
KW  -  Respiratory chain
KW  -  Signal transduction
KW  -  Skeletal muscle
KW  -  Spinal Cord Injuries [therapy]
KW  -  Telehealth
KW  -  Testosterone
KW  -  Veteran
KW  -  Veterans health
KW  -  Young adult
DO  -  10.1136/bmjopen-2022-064748
AB  -  INTRODUCTION: Long pulse width stimulation (LPWS; 120‐150 ms) has the potential to stimulate denervated muscles and to restore muscle size in denervated people with spinal cord injury (SCI). We will determine if testosterone treatment (TT)+LPWS would increase skeletal muscle size, leg lean mass and improve overall metabolic health in persons with SCI with denervation. We hypothesise that the 1‐year TT+LPWS will upregulate protein synthesis pathways, downregulate protein degradation pathways and increase overall mitochondrial health. METHODS AND ANALYSIS: Twenty‐four male participants (aged 18‐70 years with chronic SCI) with denervation of both knee extensor muscles and tolerance to the LPWS paradigm will be randomised into either TT+neuromuscular electrical stimulation via telehealth or TT+LPWS. The training sessions will be twice weekly for 1 year. Measurements will be conducted 1 week prior training (baseline; week 0), 6 months following training (postintervention 1) and 1 week after the end of 1 year of training (postintervention 2). Measurements will include body composition assessment using anthropometry, dual X‐ray absorptiometry and MRI to measure size of different muscle groups. Metabolic profile will include measuring of basal metabolic rate, followed by blood drawn to measure fasting biomarkers similar to hemoglobin A1c, lipid panels, C reactive protein, interleukin‐6 and free fatty acids and then intravenous glucose tolerance test to test for insulin sensitivity and glucose effectiveness. Finally, muscle biopsy will be captured to measure protein expression and intracellular signalling; and mitochondrial electron transport chain function. The participants will fill out 3 days dietary record to monitor their energy intake on a weekly basis. ETHICS AND DISSEMINATION: The study was approved by Institutional Review Board of the McGuire Research Institute (ID # 02189). Dissemination plans will include the Veteran Health Administration and its practitioners, the national SCI/D services office, the general healthcare community and the veteran population, as well as the entire SCI community via submitting quarterly letters or peer‐review articles. TRIAL REGISTRATION NUMBER: NCT03345576.
UR  -  https://www.cochranelibrary.com/central/doi/10.1002/central/CN-02470855/full
ER  -  


Record #34 of 161
Provider: John Wiley & Sons, Ltd.
Content: text/plain; charset="UTF-8"

TY  -  JOUR
AN  -  CN-02775207
AU  -  CTRI/2024/10/075261,
TI  -  Effect of respiratory muscle facilitation technique on respiratory muscle strength in spinal cord injury individuals
JA  -  https://trialsearch.who.int/Trial2.aspx?TrialID=CTRI/2024/10/075261
PY  -  2024
C3  -  ICTRP CTRI/2024/10/075261
M3  -  Trial registry record
AB  -  INTERVENTION: Intervention1: Proprioceptive Neuromuscular Facilitation and Inspiratory Muscle training: Individuals under this group will recieve inspiratory muscle and proprioceptive neuromuscular facilitation training Inspiratory muscle training will be given by threshold inspiratory muscle trainer device having Frequency: 3‐5 sets of 12 breath, followed by 2 minutes of quiet breathing Intensity : 30% of MIP. This setting is increased each week by 10% of measured pi ma Xif tolerated otherwise increased by 5%. Time : 4 days/week for 4 weeks along with Proprioceptive neuromuscular training which can be given by placing hand on different parts of the chest wall,having Frequency:10‐12 times per set for 3 sets in one session per day. After each set, a 30‐60 second rest period will be provided. Time : 4 days/week for 4 weeks. Control Intervention1: Sham training: Individuals under this group will recieve sham training of Inspiratory muscle training Frequency: 3‐5 sets of 12 breath, followed by 2 minutes of quiet breathing Intensity : 30% of MIP/PI max. Time : 4 days/week for 4 weeks along with Proprioceptive neuromuscular training Frequency: 10‐12 times per set for 3 sets in one session per day. After each set, a 30‐60 second rest period will be provided. Time : 4 days/week for 4 weeks. CONDITION: Health Condition 1: S142‐ Injury of nerve root of cervical spine PRIMARY OUTCOME: Maximum inspiratory pressureTimepoint: 0 week(baseline/pre test) and 4th week (post test) SECONDARY OUTCOME: Maximum expiratory pressure ; Timepoint: 0 week(baseline/pre test) & 4th week (post test) INCLUSION CRITERIA: 1.Tetraplegics (level of injury C5‐ C8) 2.ASIA Impairment scale‐A and B 3.Medically stable as deemed by treating physician.
UR  -  https://www.cochranelibrary.com/central/doi/10.1002/central/CN-02775207/full
ER  -  


Record #35 of 161
Provider: John Wiley & Sons, Ltd.
Content: text/plain; charset="UTF-8"

TY  -  JOUR
AN  -  CN-00399019
AU  -  Lin, KH
AU  -  Chuang, CC
AU  -  Wu, HD
AU  -  Chang, CW
AU  -  Kou, YR
TI  -  Abdominal weight and inspiratory resistance: their immediate effects on inspiratory muscle functions during maximal voluntary breathing in chronic tetraplegic patients
JA  -  Archives of physical medicine and rehabilitation
PY  -  1999
VL  -  80
IS  -  7
SP  -  741‐745
C3  -  PUBMED 10414755,EMBASE 29320967
M3  -  Journal article
KW  -  *breathing
KW  -  *breathing muscle
KW  -  *quadriplegia/rh [Rehabilitation]
KW  -  Abdomen [*physiopathology]
KW  -  Adaptation, Physiological [physiology]
KW  -  Adult
KW  -  Aged
KW  -  Airway Resistance [*physiology]
KW  -  Article
KW  -  Chronic Disease
KW  -  Clinical article
KW  -  Clinical trial
KW  -  Crossover procedure
KW  -  Cross‐Over Studies
KW  -  Diaphragm
KW  -  Electromyography
KW  -  Human
KW  -  Humans
KW  -  Inspiratory Capacity [*physiology]
KW  -  Inspiratory capacity
KW  -  Intercostal muscle
KW  -  Male
KW  -  Maximal Voluntary Ventilation [*physiology]
KW  -  Middle Aged
KW  -  Quadriplegia [classification, etiology, *physiopathology]
KW  -  Respiratory Muscles [*physiopathology]
KW  -  Spinal Cord Injuries [complications]
KW  -  Spinal cord injury/rh [Rehabilitation]
KW  -  Sternocleidomastoid muscle
KW  -  Vital Capacity
KW  -  Weight‐Bearing [*physiology]
DO  -  10.1016/S0003-9993(99)90220-4
AB  -  Objective: To study the immediate effects of maximal voluntary (MV) breathing, with and without abdominal weight (AW) or inspiratory resistance (IR), on inspiratory muscle functions in chronic tetraplegic patients. Design: A crossover trial design. Setting: Rehabilitation department of a university hospital. Participants: Nine tetraplegic men injured at the C4 to T1 levels, with a mean duration of injury of 72.8 months. Interventions: Each subject performed MV breathing without and with AW load (AWMV breathing) and IR load (IRMV breathing) separately. Main Outcome Measures: Electromyographic (EMG) activity of the inspiratory muscles, mouth pressure, inspiratory flow, and inspiratory volume. Results: AWMV breathing evoked greater diaphragmatic EMG activity, inspiratory flow, and inspiratory volume than did IRMV breathing, although the increase of diaphragmatic EMG activity was not statistically significant. Conversely, IRMV breathing produced greater sternocleidomastoid EMG activity and negative mouth pressure than did AWMV breathing. Both AWMV and IRMV breathing evoked greater inspiratory muscle EMG activity than did MV breathing. Conclusion: AW and IR loads have differential immediate effects on the inspiratory muscle functions during MV breathing in patients with chronic tetraplegia, suggesting that these two breathing maneuvers may have dissimilar mechanisms of training in such patients. The muscle EMG activity evoked during MV breathing with AW or IR is greater than that without a mechanical load, implying that mechanically loaded training in tetraplegic patients results in load compensatory adjustments via their respiratory motor output to improve respiratory function.
UR  -  https://www.cochranelibrary.com/central/doi/10.1002/central/CN-00399019/full
ER  -  


Record #36 of 161
Provider: John Wiley & Sons, Ltd.
Content: text/plain; charset="UTF-8"

TY  -  JOUR
AN  -  CN-02711223
AU  -  NL-OMON22046,
TI  -  Inspiratory Muscle Training in persons with Spinal Cord Injury
JA  -  https://trialsearch.who.int/Trial2.aspx?TrialID=NL-OMON22046
PY  -  2009
C3  -  ICTRP NL‐OMON22046
M3  -  Trial registry record
AB  -  INTERVENTION: Inspiratory Muscle Training. CONDITION: spinal cord injury; respiratory muscle function; respiratory complications. dwarslaesie; respiratoire spierfunctie; respiratoire complicaties. PRIMARY OUTCOME: 1. Pulmonary function: FVC, FEV1, PEF; ; 2. Cough capacity: PCF; ; 3. Respiratory muscle function: PImax, PEmax; ; 4. Perceived respiratory function. SECONDARY OUTCOME: 1. Respiratory symptoms; ; 2. Complications health related Quality of Life: SF‐36. INCLUSION CRITERIA: 1. Subjects with SCI, admitted for primary SCI at an inpatient rehabilitationcentre; 2. Motor level Thoracic 12 or higher; 3. ASIA A, B, C, or D; 4. Age 18 ‐ 70; 5. Decreased pulmonary function; FEV1< 80% predicted value; 6. Written informed consent.
UR  -  https://www.cochranelibrary.com/central/doi/10.1002/central/CN-02711223/full
ER  -  


Record #37 of 161
Provider: John Wiley & Sons, Ltd.
Content: text/plain; charset="UTF-8"

TY  -  JOUR
AN  -  CN-01198404
AU  -  Magia, F
AU  -  Bhise, A
AU  -  Prabhakar, M
AU  -  Shukla, Y
TI  -  Effect of pranayama (yogic breathing) on lung function in traumatic thoracic spinal cord injury patients: an interventional study
JA  -  Physiotherapy (united kingdom)
PY  -  2015
VL  -  101
CC  -  Complementary Medicine
SP  -  eS927
C3  -  EMBASE 72114772
M3  -  Journal article; Conference proceeding
KW  -  *breathing
KW  -  *human
KW  -  *intervention study
KW  -  *lung function
KW  -  *patient
KW  -  *physiotherapy
KW  -  *spinal cord injury
KW  -  *thoracic spinal cord
KW  -  Abdominal injury
KW  -  Abdominal wall musculature
KW  -  Autonomic dysreflexia
KW  -  Breathing exercise
KW  -  Breathing muscle
KW  -  Coughing
KW  -  Diaphragm
KW  -  Fatigue
KW  -  Female
KW  -  Groups by age
KW  -  Hospitalization
KW  -  Informed consent
KW  -  Intercostal muscle
KW  -  Lung
KW  -  Lung function test
KW  -  Male
KW  -  Parameters
KW  -  Population
KW  -  Rehabilitation
KW  -  Respiratory failure
KW  -  Respiratory function
KW  -  Respiratory tract disease
KW  -  Spirometry
KW  -  Thorax
KW  -  Thorax injury
DO  -  10.1016/j.@physio.2015.03.1771
AB  -  Background: The incidence of Global Spinal cord injury is 40 to 80 new cases per million populations every year. With low to high levels of spinal cord injury, the respiratory muscles are affected gradually. Lung function worsens up to about 50% to 70%. Total rib cage inflation is not possible. Involvement of the intercostal muscles leads to paradoxical movement which increases the work of breathing. Due to the involvement of the abdominal muscles, the effectiveness of diaphragm and coughing ability are reduced. This leads to respiratory disorders. All this can lead to fatigue and respiratory failure which affects the lung function parameters. Pranayama ‐ a part of YOGA is an art of controlling the life force ‐ the breath. It produces many systemic and psychophysical effects in the body, besides its specific effects on the respiratory functions. Hence, the present study is designed to assess the short‐ term effects of Pranayama on the lung function parameters. Purpose: The purpose of the study was to determine the effect of Pranayama ‐ Yogic breathing on lung function parameters among patients with thoracic spinal cord injury during their hospital stay. Methods: Patients (level D4 to D9) between the age group of 20 to 50 were selected as per the selection criteria. Both male and female having ability to sit were included with written informed consent. Patients were equally divided into two groups Group A and Group B. Patients who were non co‐operative and/or with other severe complications, like autonomic dysreflexia, chest trauma and abdominal trauma were excluded. Baseline spirometry tests (FVC, FEV1, FEV1/FVC, PEFR) were performed for both the group at study entry and at completion with and without binder. All patients received their conventional rehabilitation protocol at the institute. Group A received of training of pranayama as form of breathing exercises which comprised of OM CHANTING PRANAYAMA for 3 minutes per day, ANULOM VILOM PRANAYAMA for 6 minutes and BHRAMARI PRANAYAMA for 3 minutes per day. Only group A received this training for 12 minutes per session, once in a day for 15 days. Post intervention spirometry parameters same as before were measured. Results: Both the groups demonstrated an increase in all the lung function parameters. Wilcosan sign rank test and Mann‐WhitneyU tests apply accordingly. However a significant difference was observed only in the participants of Group A, while changes in lung function parameters in Group B did not reach significance (p < 0.05). Inter group comparison revealed a significant improvement in Group A than Group B (p < 0.05). Within group comparison between pre with binder and post without binder show no significant difference in group A (p < 0.05). Conclusion(s): The study demonstrates that inclusion of pranayama in the rehabilitation of spinal cord injury patients can improve lung function parameters which reduces use of external supportive devises for lung in traumatic thoracic spinal cord injury patients. Implications: Regular practice of Pranayama helps to improve lung function, and became an alternative to aids so it should be included in the rehabilitation program in traumatic spinal cord injury patients with impaired lung functions.
UR  -  https://www.cochranelibrary.com/central/doi/10.1002/central/CN-01198404/full
ER  -  


Record #38 of 161
Provider: John Wiley & Sons, Ltd.
Content: text/plain; charset="UTF-8"

TY  -  JOUR
AN  -  CN-01447110
AU  -  Gorgey, AS
AU  -  Khalil, RE
AU  -  Gill, R
AU  -  O'Brien, LC
AU  -  Lavis, T
AU  -  Castillo, T
AU  -  Cifu, DX
AU  -  Savas, J
AU  -  Khan, R
AU  -  Cardozo, C
AU  -  et al.
TI  -  Effects of Testosterone and Evoked Resistance Exercise after Spinal Cord Injury (TEREX-SCI): study protocol for a randomised controlled trial
JA  -  BMJ open
PY  -  2017
VL  -  7
IS  -  4
SP  -  e014125
C3  -  PUBMED 28377392,EMBASE 615201301
M3  -  Journal article
KW  -  *androgen therapy
KW  -  *metabolic disorder/dt [Drug Therapy]
KW  -  *muscle mass
KW  -  *resistance training
KW  -  *spinal cord injury
KW  -  *testosterone/ae [Adverse Drug Reaction]
KW  -  *testosterone/ct [Clinical Trial]
KW  -  *testosterone/dt [Drug Therapy]
KW  -  *testosterone/ec [Endogenous Compound]
KW  -  *testosterone/td [Transdermal Drug Administration]
KW  -  Adolescent
KW  -  Adult
KW  -  Albumin blood level
KW  -  Albumin/ec [Endogenous Compound]
KW  -  Androgens [administration & dosage]
KW  -  Ankle
KW  -  Anthropometry
KW  -  Article
KW  -  Body Composition
KW  -  Body composition
KW  -  Clinical article
KW  -  Controlled study
KW  -  Energy expenditure
KW  -  Exercise Therapy [*methods]
KW  -  Female
KW  -  Follow‐Up Studies
KW  -  Glucose metabolism
KW  -  Hormone Replacement Therapy [*methods]
KW  -  Human
KW  -  Humans
KW  -  Intraperitoneal fat
KW  -  Kinesiotherapy
KW  -  Lipid metabolism
KW  -  Magnetic Resonance Imaging
KW  -  Male
KW  -  Metabolic Diseases [etiology, *prevention & control]
KW  -  Metabolic disorder/dt [Drug Therapy]
KW  -  Metabolome [physiology]
KW  -  Middle Aged
KW  -  Muscle biopsy
KW  -  Muscle tone
KW  -  Muscle, Skeletal [metabolism, *physiopathology]
KW  -  Protein blood level
KW  -  Randomized controlled trial
KW  -  Resistance Training [*methods]
KW  -  Respiratory chain
KW  -  Sex hormone binding globulin/ec [Endogenous Compound]
KW  -  Skin irritation/si [Side Effect]
KW  -  Spinal Cord Injuries [*complications, diagnosis, rehabilitation]
KW  -  Supine position
KW  -  Surface property
KW  -  Testosterone [*administration & dosage]
KW  -  Testosterone blood level
KW  -  Torque
KW  -  Transdermal patch
KW  -  Treatment Outcome
KW  -  Young Adult
DO  -  10.1136/bmjopen-2016-014125
AB  -  INTRODUCTION: Individuals with spinal cord injury (SCI) are at a lifelong risk of obesity and chronic metabolic disorders including insulin resistance and dyslipidemia. Within a few weeks of injury, there is a significant decline in whole body fat‐free mass, particularly lower extremity skeletal muscle mass, and subsequent increase in fat mass (FM). This is accompanied by a decrease in anabolic hormones including testosterone. Testosterone replacement therapy (TRT) has been shown to increase skeletal muscle mass and improve metabolic profile. Additionally, resistance training (RT) has been shown to increase lean mass and reduce metabolic disturbances in SCI and other clinical populations. METHODS AND ANALYSIS: 26 individuals with chronic, motor complete SCI between 18 and 50 years old were randomly assigned to a RT+TRT group (n=13) or a TRT group (n=13). 22 participants completed the initial 16‐week training phase of the study and 4 participants withdrew. 12 participants of the 22 completed 16 weeks of detraining. The TRT was provided via transdermal testosterone patches (4‐6 mg/day). The RT+TRT group had 16 weeks of supervised unilateral progressive RT using surface neuromuscular electrical stimulation with ankle weights. This study will investigate the effects of evoked RT+TRT or TRT alone on body composition (muscle cross‐sectional area, visceral adipose tissue, %FM) and metabolic profile (glucose and lipid metabolism) in individuals with motor complete SCI. Findings from this study may help in designing exercise therapies to alleviate the deterioration in body composition after SCI and decrease the incidence of metabolic disorders in this clinical population. ETHICS AND DISSEMINATION: The study is currently approved by the McGuire VA Medical Center and Virginia Commonwealth University. All participants read and signed approved consent forms. Results will be submitted to peer‐reviewed journals and presented at national and international conferences. TRIAL REGISTRATION NUMBER: Pre‐result, NCT01652040.
UR  -  https://www.cochranelibrary.com/central/doi/10.1002/central/CN-01447110/full
ER  -  


Record #39 of 161
Provider: John Wiley & Sons, Ltd.
Content: text/plain; charset="UTF-8"

TY  -  JOUR
AN  -  CN-01579475
AU  -  NCT02154412,
TI  -  Mechanisms of Arterial Hypotension in Chronic Spinal Cord Injury
JA  -  https://clinicaltrials.gov/ct2/show/NCT02154412
PY  -  2014
C3  -  CTgov NCT02154412
M3  -  Trial registry record
KW  -  Hypotension
KW  -  Spinal Cord Injuries
KW  -  Wounds and Injuries
AB  -  Methods & ProceduresScreening spirometry will be performed with patient sitting in his/her personalwheelchair using BreezeSuite System. Forced Vital Capacity (FVC) & Forced ExpiratoryVolume in 1 second (FEV1) will be obtained & expressed as the percent of the predictedvalue for each subject based on a database of neurologically intact individuals with noknown pulmonary complaints that was derived based on gender, age, & height. Threeacceptable spirograms will be obtained & the result of their best attempt will be used.Screening Orthostatic Stress Test will be conducted in patient placed on the cardiacchair (Chair Hydraulics). The left hand will be placed in an arm sling & kept at thelevel of the heart throughout the study. Continuous beat‐to beat arterial blood pressurewill be acquired from a finger cuff placed around the left middle or index finger(Portapres‐2) in supine position & when the participants is moved into the upright seatedposition. Supine positions will be maintained for 15 min. & upright position will bemaintained for 5 min. Baseline values in supine position will be recorded during the last5‐min period just before changing to the upright position. This test will be aborted ifsubjects become lightheaded or symptomatic of syncope.Spirometry & Respiratory Muscle Strength Tests: Standard spirometry will be performed insitting position by using BreezeSuite System (MedGraphics). FVC & FEV1 will be obtained.MP45‐36‐871‐350 Differential Pressure Transducer with UPC 2100 PC card & software(Validyne Engineering) will be used to measure the maximum inspiratory pressure (PImax) &the maximum expiratory pressure (PEmax) in sitting position. The PImax will be measuredduring maximal inspiratory effort beginning at near residual volume & PEmax will bemeasured during maximal expiratory effort starting from near total lung capacity.Subjects will be asked to use a three‐way valve system with rubber tube as mouthpiece.The pressure meter incorporates a 1.5 mm diameter leak to prevent glottic closure & toreduce buccal muscle contribution during measurements. The assessment will require asharp, forceful effort be maintained for a minimum of 2 seconds. The maximum pressurewill be taken as the highest value that sustained for one second. The maximum value fromthree maneuvers that varied by less than 20% will be averaged. Participants will be givenspecific instructions prior to the test & will be verbally coached throughout thespirometry & respiratory muscle strength maneuvers.Orthostatic Stress Test:Each participant will be tested in the morning in a quiet, temperature‐controlled ( 22oC) cardiovascular laboratory. Their diet will be restricted to exclude caffeine, alcohol& foods that are high in fat on the evening prior to & the morning of the study.Participants will be asked to empty their bladder before beginning the study. Continuousarterial BP will be acquired from a finger cuff placed around the left middle or indexfinger or thumb (Portapres‐2;). The left hand will be placed in an arm sling & kept atthe level of the heart throughout the study. Manual arterial BP measurements will betaken at the beginning of the supine control period & at the end of the recovery periodwith a digital blood pressure measurement device. A 3‐lead ECG will be placed for ECGmonitoring. Rib cage & abdomen kinematics (respiratory kinematics) will be acquired usingan inductive plethysmograph. Baseline recording for 15 min. will begin after a 5‐minuterest period that will follow subject preparation. At the end of 15‐minute recording inthe supine position, participants will be passively moved into the upright seatedposition. This position will be maintained for 15 min. This test will be aborted ifsubjects become lightheaded or symptomatic of syncope. Hemodynamic variables will beacquired at 1000 Hz using ML880 PowerLab System. ECG, SBP & DBP will be computed fromcontinuous recording, & all variables will be then down‐sampled to 5Hz. Beat‐to‐beat SBP,DBP, RR‐interval & HR will be also calculated from acquired continuous BP & ECG. Allanalyses will be done using Matlab. The Blood flow in the heart will be measured byCardiac Ultrasound using standard equipment by placing a sensor above the heart.Blood Catecholamines:A butterfly catheter will be inserted into an antecubital vein during instrumentation toallow the collection of blood without additional stress to the participant. Eightmilliliters of venous blood will be drawn from an antecubital vein at the end of15‐minute supine to assess baseline epinephrine & norepinephrine levels. Blood draw willbe repeated at 3 & at the end of 15 min. of upright position to assess quick &steady‐state catecholamines responses to orthostatic stress.Baroreflex evaluation: The last 5 min. of data acquired from each position will be usedfor further analysis. The beat‐to‐beat time series of SBP & RR intervals will be scannedfor three or more consecutive beats that independently contain increasing & decreasingpressure (SBP+, SBP‐) & RR interval (RR+, RR‐) with minimum 1 mmHg SBP, & 4 ms RRinterval thresholds. If an identified SBP sequence is followed by an identified RRsequence with delay of zero, one, or two beats, those SBP & RR sequences will be assignedas coupled. Only coupled sequences with regression coefficient r>0.90 will be accepted asa baroreflex sequences (BRsq). The mean slope of all BRsq will be calculated & taken asan estimation of baroreflex sensitivity (BRS, ms/mmHg). The numbers of beats involved inSBP ramps & BRsq will be determined at each tilt position. The baroreflex effectivenessindex (BEI) will be calculated as the ratio between the total number of BRsq & the totalnumber of SBP ramps.sEMG protocol: Electrical impulses originate in regulatory neurons, carried via motornerves, transmit through neuromuscular junction & propagate throughout muscle membranescan be recorded by surface electromyography (sEMG).This physiological test is oftenrelied upon during clinical pulmonary function testing & in research, has been shown tobe an accurate reflection of the contractile strength of the respiratory muscles.We willuse a multi‐muscle sEMG‐based measure of motor output from the central nervous systemrecorded during voluntary motor tasks attempted in the supine position under strictlycontrolled conditions that was based on Brain Motor Control Assessment (BMCA) principles.The protocol consists of the following voluntary maneuvers followed by 5 min. of quietbreathing: deep breath, PImax task & PEmax task. Each maneuver will be cued by an audibletone & repeated three times. PImax & PEmax during these tasks will be maintained for aminimum of 5 seconds. Airway pressure will be recorded simultaneously with sEMG using athree‐way valve system with a pressure transducer as described above. Surface EMGrecordings will be accomplished with pairs of recessed, FE9 silver‐silver chloride capsurface electrodes (Grass Instruments, W Warwick, RI) centered over the muscle & placed 3cm apart for each muscle recorded. Skin will be prepared to reduce intra‐electrodeimpedance. Right & left upper portion of pectoralis (PEC), 6th intercostals (IC6), rectusabdominus (RA), & obliquus abdominus (OBL) muscles will be recorded. The ground electrodewill be placed over the acromion process. sEMG will be recorded using an EclipseNeurological Workstation (Axon Systems Inc.). The incoming sEMG signals will be amplifiedwith a gain of 500, filtered at 30‐1000 Hz & sampled at 2000 Hz.Ultrasonic cardiac echography: Standard left ventricular echocardiograms in supineresting state will be obtained measuring end‐diastolic diameter (Dd) & the end‐systolicdiameter (Ds). Ten consecutive beats will be analyzed & the mean will be used for cardiacoutput (Q) calculations: Q= (Dd)3‐ (DS)3x HR 35.Respiratory Muscle Training:During the training session, subjects will be seated in their personal wheelchair with anapproximately 45° head‐up tilt. A threshold Positive Expiratory Pressure Device & athreshold Inspiratory Muscle Trainer with flanged mouthpiece will be used for a range of20 to 41 cm H2O. These devices will be assembled together using a T‐shaped connector(Airlife 001504). The participants will be instructed to perform maximal inspiratory &expiratory efforts against a pressure load. During inhalation, the subjects will beinstructed to initiate each breath from residual volume (RV) & to sustain the effortuntil their lungs feel full. During exhalation, the subjects will be instructed tobreathe from total lung capacity & sustain their effort until their lungs feel empty.Participants will be asked to train 45 min. per day, 5 days per week, for 4 weeks. Thetraining will be initiated with a load equal to 20% of their individual PImax & PEmaxwith progressive increases as tolerated up to 40% of their baseline PImax or PEmax. Thegoal will be to have all patients training at 40% of PImax & PEmax during the last weekof the training. An interval training protocol will be used with patients performing sixwork sets, 5 min. in duration, separated by rest intervals lasting 1‐3 min.. A researchteam member will monitor all training sessions.Preliminary results showed that RMT will increase FVC, FEV1, PImax & PEmax inexperimental subjects compared to pre‐training values. The biggest effect is expected forexpiratory values (FEV1, & PEmax). One reason for this might be the fact that expiratoryfunction, the most limited after SCI, has bigger window for change. Our results showedthat average increase of 8‐9% with a sample size of 24‐26 patients could reveal asignificant difference with a power of 80‐86% in all spirometrical values.Aim 2. Improvement in the BP & mechanisms associated with blood pressure changes wereassessed using the low‐frequency component of power spectral density of systolic (SBP) &diastolic (DBP) blood pressure values & amount of catecholamines measured in bloodlevels. Based on preliminary findings small changes are expected in the resting BP valuesafter training. However, after training, the increase in SBP when position is changed tosit‐up is expected to be strong with low variability. The calculations showed that evenwith n=20, the power will be 84% & when n=24, it will be increased to 94%. Changes in DBPare expected to be lower with power of 80% for n=24. Similar values were obtained whenlow frequency modulations of SBP & DBP were analyzed.According to this analysis, number of subjects from 20 to 24 will result in significantincrease with 87% power. The effectiveness & sensitivity of the baroreflex both improvedafter training in the preliminary study. After training, in response to the orthostaticstress, a substantial increase in baroreflex responsiveness was obtained & a power of 83%will result with a sample size of 24. The baroreflex sensitivity exhibited much highervariability. If variability remains high in the proposed study, the power of achieving asignificant difference from pre‐to post‐training is 83% with a sample size of 28patients.However, a decrease in variability is very likely with a larger sample size & the powerincreases to 86% with a sample of 24 patients with a 32% decrease in variability.Based on the results of test‐re‐test recordings in 10 SCI subjects, the matched number ofuntrained subjects (n=12) will be enough to form a control group. The deviations from themeans were found to be so low, that it would be impossible to reach significance with areasonable sample size for this group.
UR  -  https://www.cochranelibrary.com/central/doi/10.1002/central/CN-01579475/full
ER  -  


Record #40 of 161
Provider: John Wiley & Sons, Ltd.
Content: text/plain; charset="UTF-8"

TY  -  JOUR
AN  -  CN-02608087
AU  -  NCT06101199,
TI  -  Combined Therapeutic Air Mixture and Electrical Stimulation to Improve Breathing and Hand Function in Spinal Cord Injury
JA  -  https://clinicaltrials.gov/ct2/show/NCT06101199
PY  -  2023
C3  -  CTgov NCT06101199
M3  -  Trial registry record
KW  -  Spinal Cord Injuries
KW  -  Wounds and Injuries
AB  -  The objective of this proposal is to test the precision and effectiveness of combiningapplication of AIHH exposure with tSCS to prime response to task specific training inchronic SCI, by pursuing the following specific aims:Aim 1: To test the hypothesis that combining single session AHH with tSCS pairedrespiratory strength training will synergistically induce greater respiratory motoroutput in chronic SCI, than any treatment alone.Rationale. Respiratory phase dependent activation of spinal circuits requires brainstemneural drive. Therefore, augmenting descending drive with AIHH while lowering activationthreshold for spinal neuronal circuity with tSCS will have synergistic effect.Aim 2: To test the hypothesis that combining single session AHH with tSCS paired upperextremity strength training will synergistically induce greater upper extremity motoroutput in chronic SCI, than any treatment alone.Rationale. Precision upper extremity function require direct corticospinal innervationand afferent feedback. Therefore, augmenting descending drive with AIHH and loweringactivation threshold for afferents with tSCS will have synergistic effect.Aim 3: To identify biomarkers associated with diminished response to combinatorial AIHHwith tSCS paired functional strength training in chronic SCI.Rationale. Presence of single nucleotide polymorphism (SNP) in genes involved inneuroplasticity related cell signaling, will undermine treatment response.Experimental ProceduresThe Study will involve a total of 5 visits, each lasting for 3 hours. First visit willbe clinical assessment followed by 4 experimental exposure and testing visits.Clinical assessments. In addition to the clinical assessments conducted during in‐personscreening, assessments will be conducted to comprehensively characterize eachindividual's clinical presentation and SCI, and to determine initial status to monitorsafety and responses to study procedures. Standardized clinical tests will be used toassess spasticity, neuropathic and chronic pain, vital signs and presence and severity ofsleep‐disordered breathing. Specifically, the International Standards for theNeurological Classification of Spinal Cord Injury will be used to assess segmentalsensory and motor function and determine injury characteristics (Kirshblum et al., 2011).Spasticity will be assessed using the Spinal Cord Assessment Tool for Spastic Reflexes(SCATS), an objective and reliable measure of clonic, extensor, and flexor spasms (Benzet al., 2005). The Neuropathic Pain Questionnaire Short Form (Backonja & Krause, 2003)will be used to assess neuropathic pain and the Brief Pain Inventory, a validatedself‐report assessment of pain severity and its impact on function, will be used toassess and monitor pain (Keller, 2004). Vital signs including heart rate and bloodpressure will be assessed and baseline measures will be used to monitor safety andevaluate responses to study procedures and to assess abnormal autonomic responses such asautonomic dysreflexia. Since caffeine and nicotine alter cardiopulmonary function and mayinfluence responses to study interventions, participants will be asked to refrain fromconsumption of caffeinated beverages and use of nicotine (e.g., tobacco products andelectronic cigarettes) for a minimum of 2 hours prior to participation in studyprocedures (Turnbull et al., 2017; Hernandez‐Lopez et al., 2013; Navarrete‐Opazo et al.,2017a). Participants will be asked to self‐report caffeine and nicotine use as part ofthe monitoring procedures (along with changes in pain, spasticity, medications, etc.). Weconsidered more rigid limitations on the use of these substances and concluded thatrecruitment and retention would be negatively impacted if participants were excluded orexpected to abstain from the use of these common products. Participants will self‐reporttheir risk of sleep disordered breathing (i.e., sleep apnea) using the validated BerlinQuestionnaire (Chung et al., 2008). Sleep apnea and sleep disordered breathing are highlyprevalent in individuals with chronic SCI, which may influence AIH effects (Sankari etal., 2014; Mateika and Syed, 2013; Vivodtzev et al., 2020). As a note, it is notpractical to exclude those with sleep apnea since recent estimates indicate that nearly80% of those with cervical SCI and more than 50% of those with thoracic SCI experience atleast some level of sleep disordered breathing (Sankari et al., 2014). Indeed, sleepapnea appears to actually enhance the efficacy of AIH‐therapy in people with SCI(Vivodtzev et al., 2020). Overall, these clinical assessments will allow us tocomprehensively characterize study participants and describe features of our studypopulation. Detailed clinical characterization also will enable us to closely monitorparticipants for safety and adverse responses.Following completion of the initial paperwork and the clinical assessments, theparticipants biospecimen will be (saliva and blood) will be collected.Passive drool saliva. Saliva sample will be collected once on the day 1 of combinatorialtreatment session. Participants will be asked to only drink water and rinse their mouthwith water 10 minutes before collection of saliva. The participants will then be asked topool saliva in their mouth and deposit 2 ml of saliva into a sterile DNAase/RNAase freesaliva collection tube. The saliva will be frozen and stored at ‐20 C, immediately aftercollection. Saliva specimens will list the subject's coded ID , date of specimencollection and the study IRB number. Subsequently, the specimen will be transported toand stored at ‐80 C at the Jay Nair Research Laboratory, Jefferson Alumni Hall where itwill be analyzed by study investigator, Dr. Jay Nair. Saliva samples will be thawed andcentrifuged for analysis. Once the study is complete, the remaining sample will bedestroyed by pouring 10% bleach solution into the sample. The bleached sample will bepoured down the laboratory drain and discarded.After biomarker sample collection and preliminary safety testing outlined above, we willproceed with experimental procedures at the Jefferson Rehabilitation Institute researchlaboratory. In random order, the participant will either receive AIIH/Sham exposure, a 20minutes of break followed by tSCS paired with respiratory strength training (Study 1) orfunctional upper extremity training (Study 2). The remaining arm of Study 1/Study 2experiment will be performed after a minimum 1 week washout period.Similarly, the participant will receive either AIIH/Sham exposure, a 20 minutes of breakfollowed by tSCS paired with upper extremity functional training (Study 2). The remainingarm of Study 2 experiment will be performed after a minimum 1 week washout period.NeurophysiologyStudy 1 Surface electromyography (EMG). Costal diaphragm, external intercostal,sternocleidomastoid muscle activity will be recorded during quiet breathing and maximalinspiratory efforts using a surface electrode placed in the 7th or 8th intercostal spaceon the midclavicular line. Signals will be amplified (x 200) and band‐pass filtered(0.1‐3 kHz; Model 78D, Grass Instruments; Oakville, ON, Canada), sampled at 10 kHz(PowerLab 16SP, AD Instruments; Colorado Springs, CO, USA), and monitored online usingLabChart software (AD Instruments; Colorado Springs, CO, USA) [9] [10].Study 2 Surface EMG: First dorsal interosseous EMG (FDI): to record electrical activityfrom the upper extremity muscle, self‐adhesive surface electrodes will be placed on thedominant side FDI secured to the skin in a muscle tendon with one electrode placed overthe belly of the muscle ( 3 cm apart). The electrodes and amplifiers used will be same asabove.The ground electrode is placed on the acromion process of the scapula or the anteriorsuperior iliac spine of the pelvis. The skin is cleaned prior to electrode placementusing conductive gel to minimize electrical impedance. This may include shaving the areaof skin where electrodes will be placed.Transcranial Magnetic StimulationStudy 1: Diaphragm motor evoked potentials: Subjects will be seated comfortably, fullysupported with the neck slightly flexed. Transcranial magnetic stimulation is performedaccording to the technique described by [11]. The vertex of the skull is identified bythe intersection between nasion to inion and tragus to tragus. The region of the cortexresponsible for diaphragm motor activation is located approximately 3 cm lateral and 2 cmanterior to the vertex. Single‐pulse (1 Hz) stimuli are delivered using a handheld 70‐mmfigure‐of‐eight coil powered by a magnetic stimulator. The coil is held over the lefthemisphere of the brain with current flowing in the anteroposterior direction. The coilis then moved slightly from the pre‐determined site and rotated in 45° instalments untilthe largest MEP is observed. This location is marked on a tight‐fitting swimming capplaced over the subject's head to ensure accurate coil positioning in futurestimulations.Study 2: FDI motor evoked potentials: Subjects will be seated comfortably forstimulation. The optimal position for eliciting a motor evoked potantial in the FDImuscle (hot spot) is determined by moving the coil, with the handle pointing backward and45° away from the midline, in small steps along the hand representation of the primarymotor cortex. Single‐pulse (1 Hz) stimuli are delivered using a handheld 70‐mmfigure‐of‐eight coil powered by a magnetic stimulator. The coil is held over the dominantside hemisphere of the brain with current flowing in the anteroposterior direction. Thehot spot is defined as the region where the largest MEP in the FDI could be evoked withthe minimum intensity (Rothwell et al., 1999). This location is marked on a tight‐fittingswimming cap placed over the subject's head to ensure accurate coil positioning in futurestimulations.Cervical Magnetic Stimulation.For Study 1 and 2 the location for CMS stimulation is same. This will be done accordingto the technique described by [12]. Single‐pulse (1 Hz) stimuli will be delivered using a90‐mm handheld circular coil placed over the cervical spine (C3‐C7). Recruitment curvesare plotted by gradually increasing the intensity of stimulus from 40 to 100% of themaximal stimulator output in 5% increments. Approximately 3‐10 stimulations will beperformed at each intensity separated by 10‐30 seconds. If the subject wishes to take anextended break between stimulations, they may do so until ready to continue. Single‐pulse(1 Hz) stimulation is very safe even at the highest stimulator outputs [13]. If thesubject wishes to take an extended break between stimulations, they may do so until readyto continue. As with all procedures, participants will be closely monitored for anydiscomfort. Recruitment curves for CMS will be plotted but starting at 60% stimulationintensity. During these stimulation procedures we will closely monitor the subject fordiscomfort and they are encouraged to inform the experimenter if they wish for testing topause and take a break, or if they no longer wish for stimulations to occur.Ventilation (Study 1 and 2)After we have performed the baseline stimulations (CMS and TMS), we will record breathingfrequency, tidal volume, minute ventilation and inspired/expired gas concentrationsduring normal resting breathing for a period of 5‐10 minutes. These measures willcontinue throughout AIHH/Sham exposure and for up to 1 hour after.Functional AssessmentsRespiratory assessments (Study 1)After study enrollment, baseline respiratory function will be assessed at two time pointsprior to the intervention: 1) during participant screening, and 2) on Day 1 (pre‐test) ofeach intervention (AIHH/Sham + tSCS paired respiratory strength training). This approachwill ensure a valid initial assessment and minimize the influence of motor learning onoutcomes (Larson et al., 1993). Subsequent (post) tests of respiratory function will beconducted on Days 1, 3 and 7 post‐intervention. For each intervention, we will calculatethe initial effect, as measured as the change in function from pre‐test to post‐test. Thepost‐testing schedule ensures we are able to quantify sustained changes following eachintervention (or sham) protocol. Respiratory tests will be conducted in a randomizedorder and a minimum of 3 trials of each test will be performed with rest intervalsbetween trials. Tests will be conducted at approximately the same time of day and in aconsistent, seated position (Terson de Paleville et al., 2014). All testing will beperformed in accordance with the American Thoracic Society testing guidelines (ATS, 2002)and values will be adjusted for individuals with SCI (Kelley et al., 2003). Our researchteam has expertise with clinical respiratory testing and these are routine measurementsat Brooks Rehabilitation.Maximal inspiratory and expiratory pressures are the primary study outcomes. Inspiratorypressure generation is indicative of inspiratory strength and is associated withpulmonary health and infection risk (Raab et al., 2016; Postma et al., 2013; Stolzmann etal., 2008). Expiratory pressure generation is reflective of expiratory respiratorystrength and is associated with airway clearance and cough (Park et al., 2010).Inspiratory and expiratory pressure generation improve following weeks of respiratorystrength training and following single‐day sessions of AIH (Roth et al., 2010; Mueller etal., 2012; Ahmed et al., 2017; Sutor et al., 2021). Measurements will be obtained using amouthpiece attached to the pneumotach (Hans Rudolph, Shawnee, KS, USA) to measure indicesof ventilation and use of nasal clips. To obtain maximal inspiratory pressure,participants will exhale to residual volume and attempt a maximal inspiration for atleast 2 seconds with occluded inspired line. Maximal expiratory pressure will be measuredwith forced expiration against occluded expired line after the participant inhales tonear total lung capacity (ATS, 2002).Forced vital capacity is the volume of air displaced during a forced expiration toresidual volume, following a full inspiration to total lung capacity. Forced vitalcapacity will be measured using a mouthpiece attached to the pneumotach (Hans Rudolph,Shawnee, KS, USA) and use of nasal clips. The signal will be recorded using Powerlab (ADInstruments; Colorado Springs, CO, USA). A minimum of three acceptable flow‐volume curveswill be recorded. Impairments in pulmonary function are associated with higher risks ofrespiratory illness and higher mortality rate (Postma et al., 2009; Stolzmann et al.,2010).Airway occlusion pressure (P0.1) is the pressure generated at the mouth in the first 0.1second of inspiration, when the airway is unexpectedly occluded at the end of anexpiration. The negative pressure generation in 0.1 seconds reflects respiratory motordrive without time for modification by sensory systems (lung stretch, visual, etc.). Inessence, the P0.1 reflects the spontaneous (automatic) functional activity of inspiratorymuscles at rest. Mouth occlusion pressure at this time is often regarded as an index ofinspiratory neuromuscular drive (Whitelaw and Derenne, 1993). This measure will beobtained while participants breathe through a mouthpiece connected to a 2‐way valve in aclosed circuit. The inspiratory valve will be occluded without participant awarenessduring expiration and maintained until the subsequent inspiratory effort. Negativepressure generation will be recorded using a pressure transducer connected to the heatedpneumotach (Hans Rudolph, Shawnee, KS, USA); a minimum of 6‐7 recordings will be obtainedand averaged.Upper extremity functional assessment (Study 2)[JN1]We will use Box and Blocks and the Grip Release Test to assess hand function. Forfunctional task practice we will use the Edee Field‐Fote protocol.Experimental InterventionAcute Intermittent Hypercapnic Hypoxia/Sham Exposure for Study 1 and 2After baseline recordings have been made (magnetic stimulation and resting ventilationfor Study 1 and upper extremity functional testing for Study 2), the subject will bepositioned for the delivery of AIHH/Sham in both studies. The subject will be seatedcomfortably with the back and head supported. The experimental air is delivered through afacemask attached to a reservoir bag with the predetermined fractions of inspired oxygenand carbon dioxide. For Acute intermittent hypoxia with hypercapnia (target fraction ofinspired oxygen [FIO2] = 0.09; target fraction of inspired carbon dioxide [FICO2] =0.04). A total of 15 hypoxic and hypercapnic episodes will be delivered, each lasting 60seconds in duration and separated by 90 seconds of breathing room air. For Sham airexposure the participant will be breathing room air for the same duration of time.Subjects will be asked if they feel alright every few minutes during the protocol andcardiovascular vital signs (heart rate, blood pressure and oxygen saturation) will bemonitored throughout. Ventilatory parameters outlined above will also be monitored.Cardiovascular Monitoring for both Study 1 and 2Oxyhemoglobin saturation (SpO2) is measured continuously during AIH using non‐invasivefinger pulse oximetry. Heart rate (HR) and blood pressure (BP) are monitored duringbaseline tidal breathing and once every 2‐3 stages into the AIH trial using an automatedsphygmomanometer. If SpO2 drops below 80% during a hypoxic dose, the inspired O2 will beraised until SpO2 levels are ≥80%. It is not expected that HR or BP will rise excessively(HR < 100 bpm; BP < 160/100) during AIH. Prior studies using AIH have reported no adverseresponses to AIH and that most participants cannot distinguish between breathing theshort bouts of lower oxygen and room air [14, 15]. Only once vital signs have returned tonormal following the AIH protocol, will we continue the experiment.tSCS paired Respiratory strength training (Study 1)tSCS paired respiratory strength training for Study 1 will be conducted 20 minutesfollowing the AIHH or Sham treatment. A closed loop stimulation parameter will be used topair with respiratory strength training. In a closed loop stimulation the parameters arecontinuously updated in real‐time, based upon the exact movement state of the person inthat moment. The stimulation will be applied simultaneously with respiratory strengthtraining guided by a team of trained occupational and physical therapists. Respiratorystrength training will be conducted using a using a standard, spring‐loaded thresholddevice (Respironics Inc, Murrysville, PA, USA). The spring can be adjusted to modify thepressure required to open the valve, and the device is reversible for use with bothinspiratory and expiratory training. The hand‐held device is readily available andcommonly used in clinical practice. Participants will complete 1 warm‐up set at apressure threshold approximately 40% of their pre‐test outcomes (obtained on the sameday) for maximal inspiratory and expiratory pressure generation. Following warm‐up,participants will train at pressure threshold approximately 70% of their pre‐testoutcomes and will include three sets of 6‐12 repetitions for both inspiratory andexpiratory strength training. A training breath will consist of a 1‐2‐second sustainedeffort through the device, separated by 5‐10 seconds of quiet breathing. This format ofAIH followed by task‐specific training has been successfully applied in prior studies(Hayes et al., 2014; Ahmed et al., 2017), and enables sufficient time to increase BDNFfollowing AIH or AIHH, thereby augmenting the impact of task‐specific training(Baker‐Herman et al., 2004; Lovett‐Barr et al., 2012; Welch et al., 2020).tSCS paired Upper limb functional training (Study 2)tSCS paired upper limb functional training for Study 2 will be conducted 20 minutesfollowing the AIHH or Sham treatment. A closed loop stimulation parameter will be used topair with upper limb functional training. In a closed loop stimulation the parameters arecontinuously updated in real‐time, based upon the exact movement state of the person inthat moment. The stimulation will be applied simultaneously with upper limb functionaltraining guided by a team of trained occupational and physical therapists. tSCS pairedupper limb functional training sessions will be 1 hour duration. Training may includeupper extremity training of large and small movements, games, and large and small objectmanipulation. Upper extremity FTP may include repetitions of reaching, grasping, andmanipulation actions.Washout period. A 1‐week washout period will occur between each single sessionintervention to minimize carry‐over effects. The duration of this washout period is basedon human data suggesting that effect of single session AIH study could no longer bedetected one week later (Sutor et al., 2021). The washout duration was balanced againstexperiences with factors impacting participant retention, such as participant engagement,scheduling difficulties that mount with longer time delays, andresearcher‐participant‐clinician partnerships. Based on the need to balance theseopposing considerations, we sought a balance between longer washouts that enableplasticity to wane while minimizing the risk of losing participants and disrupting ourcross‐over design.Post‐Testing Study 1 and 2Ventilation will continue to be recorded for 1 hour post AHH exposure for both Study 1and 2 for monitoring safety.Poste Neurophysiology Assessment: Approximately 30 minutes after the AIH/Sham exposureand tSCS paired respiratory training for Study 1, and upper extremity training for Study2, we will perform another round stimulation. The procedures outlined above for CMS andTMS will be followed for post testing on diaphragm muscle (study 1) and FDS muscle(study2). This includes producing recruitment curves where the intensity of the stimulusis gradually increased from 40‐100% for CMS and 60‐100% for TMS in 5% increments.Approximately 3‐10 stimulations will be performed at each intensity separated by 10‐30seconds. Subjects may take an extended break at any time during testing if theyexperience discomfort.Post Functional Assessment: Soon after the neurophysiology test the participant willundergo functional tests as outlined above. For Study 1, respiratory functionalassessment and for Study 2 upper extremity functional testing will be performed.c. Data analysis: Provide the methods by which the study objectives/aims will be assessedor measured, i.e., statistical analysis plan, qualitative research methods such asprocedures for conducting theme analysis and enhancing validity, program evaluationmethods and analysis plan, or mixed methods analysis plan. For a quantitative study,include what statistical tools will be applied and how the study is powered, ifappropriate. Pilot studies do not require a statistical plan but need to outline how theresults will be used to power future studies.To test Specific aim 1, that is "combining single session AHH with tSCS pairedrespiratory strength training will synergistically induce greater respiratory motoroutput in chronic SCI, than any treatment alone"; we will quantify and compare the %change from baseline in the cardio‐respiratory outcome measures. Evoked diaphragmaticpotentials will be analyzed for latency (difference in time between stimulus artifact andevoked response onset), duration (difference in time between evoked response onset andoffset), amplitude (difference between positive and negative peaks), and area (total areaof rectified EMG). Central motor conduction time is calculated as the difference betweenlatency of TMS and CMS evoked potentials. We will compare the treatment difference inventilatory, cardiorespiratory parameters between AIHH vs Sham exposure pairedcombinatorial treatment.To test Hypothesis 2, that "combining single session AHH with tSCS paired upper extremitystrength training will synergistically induce greater upper extremity motor output inchronic SCI, than any treatment alone"; we will quantify and compare the % change frombaseline in the upper extremity neurophysiology and functional outcome measures. % changefrom baseline for first dorsal interosseous finger potentials will be analyzed forlatency (difference in time between stimulus artifact and evoked response onset),duration (difference in time between evoked response onset and offset), amplitude(difference between positive and negative peaks), and area (total area of rectified EMG).Central motor conduction time is calculated as the difference between latency of TMS andCMS evoked potentials. A quantification of the participant's upper extremity functionwith a battery of standardized functional tests will also be performed.To test Hypothesis 3, that "presence of subclinical inflammation and/or dysfunctionalsingle nucleotide polymorphism in genes regulating neuroplasticity, will diminish motorresponse to treatment"; we will classify the participants based on the presence ofsubclinical inflammation and/ or dysfunctional single nucleotide polymorphism in geneslinked with neuroplasticity.Power calculation: Our power calculation is based on prior data in use of AIHH in healthyhumans and difference in the diaphragm motor evoked potentials with respect to sham air.Assuming a type I error rate of 0.05, a treatment difference of 30%, and thecorresponding standard deviation of 41, we have 80% power to detect the treatmentimprovement of AIHH over sham exposure given a sample size of 29. Given that in thisstudy a combinatorial treatment approach and no preliminary data is available for powerestimation, we assume that a sample size of 29 participants with chronic SCI will besufficiently powered for the experiment [JN1]What is currently being used in the studyfor functional evaluation can be used here as well.Data analysisProvide statistical design for primary endpoint only. Please indicate how the study ispowered and what statistical tool(s) will be applied:Note: Please do not cut and paste entire statistical section from the sponsor protocol.Pilot studies do not require a statistical plan but need to outline how the results willbe used to power future studies.) To test Specific aim 1, that is "combining singlesession AHH with tSCS paired respiratory strength training will synergistically inducegreater respiratory motor output in chronic SCI, than any treatment alone"; we willquantify and compare the % change from baseline in the cardio‐respiratory outcomemeasures. Evoked diaphragmatic potentials will be analyzed for latency (difference intime between stimulus artifact and evoked response onset), duration (difference in timebetween evoked response onset and offset), amplitude (difference between positive andnegative peaks), and area (total area of rectified EMG). Central motor conduction time iscalculated as the difference between latency of TMS and CMS evoked potentials. We willcompare the treatment difference in ventilatory, cardiorespiratory parameters betweenAIHH vs Sham exposure paired combinatorial treatment.To test Hypothesis 2, that "combining single session AHH with tSCS paired upper extremitystrength training will synergistically induce greater upper extremity motor output inchronic SCI, than any treatment alone"; we will quantify and compare the % change frombaseline in the upper extremity neurophysiology and functional outcome measures. % changefrom baseline for first dorsal interosseous finger potentials will be analyzed forlatency (difference in time between stimulus artifact and evoked response onset),duration (difference in time between evoked response onset and offset), amplitude(difference between positive and negative peaks), and area (total area of rectified EMG).Central motor conduction time is calculated as the difference between latency of TMS andCMS evoked potentials. A quantification of the participant's upper extremity functionwith a battery of standardized functional tests will also be performed.To test Hypothesis 3, that "presence of subclinical inflammation and/or dysfunctionalsingle nucleotide polymorphism in genes regulating neuroplasticity, will diminish motorresponse to treatment"; we will classify the participants based on the presence ofsubclinical inflammation and/ or dysfunctional single nucleotide polymorphism in geneslinked with neuroplasticity.Power calculation: Our power calculation is based on prior data in use of AIHH in healthyhumans and difference in the diaphragm motor evoked potentials with respect to sham air.Assuming a type I error rate of 0.05, a treatment difference of 30%, and thecorresponding standard deviation of 41, we have 80% power to detect the treatmentimprovement of AIHH over sham exposure given a sample size of 29. Given that in thisstudy a combinatorial treatment approach and no preliminary data is available for powerestimation, we assume that a sample size of 29 participants with chronic SCI will besufficiently powered for the experiment.
UR  -  https://www.cochranelibrary.com/central/doi/10.1002/central/CN-02608087/full
ER  -  


Record #41 of 161
Provider: John Wiley & Sons, Ltd.
Content: text/plain; charset="UTF-8"

TY  -  JOUR
AN  -  CN-02443234
AU  -  ACTRN12612000929808,
TI  -  Threshold respiratory muscle training in people with cervical spinal cord injury: a randomised double-blind placebo controlled trial
JA  -  http://www.who.int/trialsearch/Trial2.aspx?TrialID=ACTRN12612000929808
PY  -  2012
C3  -  ICTRP ACTRN12612000929808
M3  -  Trial registry record
AB  -  INTERVENTION: Respiratory muscle training which involves inhaling and exhaling through a threshold muscle training device for 15 minutes, twice a day for six weeks, the internal resistance of the device is increased weekly by 5%. CONDITION: Spinal Cord Injury PRIMARY OUTCOME: Maximal inspiratory pressure using a respiratory pressure meter. SECONDARY OUTCOME: Diaphragm single motor unit discharge rates using an intramuscular electrode. Health Related quality of life (Short Form 36/ walk‐wheel validated for people with spinal cord injuries). Modified Borg scale Number of respiratory complications including pulmonary emboli, pneumonia, requirements for increases in non‐invasive ventilation or return to mechanical ventilation. Polysomnography (number of apnoeic episodes per hour, number of arousals from sleep, blood oxygen desaturation levels) Respiratory function (forced vital capacity, vital capacity, tidal volume, total lung capacity, functional residual capacity, residual volume, inspiratory capacity, forced expiratory volume in one second, maximal expiratory pressure) using spirometry. Respiratory load detection and effort rating using a customised chamber resistance circuit where the load increments linearly along the chambers and effort is rated using the modified Borg scale. Sniff nasal inspiratory pressure using a respiratory pressure meter. INCLUSION CRITERIA: Cervical spinal cord injury (AIS A, B or C) of at least 6 weeks duration.
UR  -  https://www.cochranelibrary.com/central/doi/10.1002/central/CN-02443234/full
ER  -  


Record #42 of 161
Provider: John Wiley & Sons, Ltd.
Content: text/plain; charset="UTF-8"

TY  -  JOUR
AN  -  CN-02031656
AU  -  NCT02441179,
TI  -  Acute Intermittent Hypoxia and Body Weight Supported Treadmill Training for Incomplete Spinal Cord Injury Patients
JA  -  https://clinicaltrials.gov/show/NCT02441179
PY  -  2015
C3  -  CTgov NCT02441179
M3  -  Trial registry record
KW  -  Body Weight
KW  -  Hypoxia
KW  -  Spinal Cord Injuries
KW  -  Wounds and Injuries
AB  -  Currently, there is no "cure" for spinal cord injuries (SCI). Although the scientific understanding of central nervous system (CNS) regeneration has advanced greatly in the past twenty years, there are still many unknowns with regard to inducing successful regeneration, especially with chronic SCI. A more realistic approach, based on currently available knowledge, to improve the quality of life for a large proportion of the paralyzed population may be to develop treatments that elicit partial functional recovery based on neuroplastic potential of spared neural pathways. In this scenario, acute intermittent hypoxia (AIH) enhances the inherit capacity for neuroplasticity and strengthens surviving synaptic inputs onto spinal motorneurons, which trigger functional recovery following SCI in rats and humans AIH‐induced neuroplasticity has been extensively studied in phrenic motor nuclei (C3‐C5) through phrenic nerve recording preparations (Mitchell, 2007). Briefly, moderate AIH (3, 5‐min hypoxic episodes; PaO2 35‐45 mmHg; 5‐min intervals) elicits phrenic long term facilitation (pLTF), a type of memory present in the cervical spinal cord. The mechanism of AIH‐induced pLTF is that episodic hypoxia activates raphe serotonergic neurons that project to phrenic motor nuclei. Spinal serotonin release during hypoxic episodes subsequently activates serotonin type 2 (5‐HT2) receptors coupled to Gq protein on or near phrenic motor neurons, and initiates intracellular cascades that underlie pLTF . pLTF requires spinal 5‐HT2 receptor activation , new synthesis of brain‐derived neurotrophic factor (BDNF) and activation of its high‐affinity receptor tyrosine kinase (TrkB) followed by ERK MAP kinase signaling. Although downstream signaling events from ERK are less clear, it is speculated that glutamate receptors are phosphorylated, increasing glutamatergic transmission and perhaps insertion within phrenic motor neurons, thereby establishing LTF. Longer time domains of AIH, for example, daily acute intermittent hypoxia (i.e. dAIH, 10 episodes per day, 7 days) have shown to strengthen synaptic pathways to spinal motorneurons and increase respiratory and locomotor recovery after cervical SCI in unanesthetized rats. This functional improvement is accompanied by increased BDNF and TrkB levels within cervical (C7) motor nuclei innervating the forelimb. Although the detailed mechanisms of the functional recovery in somatic thoracic or lumbar motorneurons have not been verified, it has been proposed that the same serotonin‐dependent mechanisms facilitate motor output in respiratory and non‐respiratory motor nuclei. Although dAIH (5 consecutive days of AIH) has demonstrated beneficial effects in incomplete SCI patients, its effect last only up to one week; therefore, is important to design extended protocols maintaining the initial functional effect of dAIH over time. Repetitive AIH (rAIH) consisting of AIH three times per week (3×wAIH) for 10 weeks have demonstrated to increase respiratory function and maintain the increased functional effect elicited by dAIH in unanesthetized rats. Moreover, rAIH increases the expression of key molecules involved in AIH‐induced spinal plasticity in unanesthetized rats. Therefore, repetitive AIH may represent a safe and effective strategy to enhance functional recovery after chronic incomplete spinal cord injuries. The use of dAIH to improve limb function in humans with incomplete, chronic SCI has shown promising results. A single presentation of AIH (15, 1‐minute episodes of 9% O2 alternating with 1‐minute of 21% O2) in incomplete, chronic (>1 year) spinal cord injury patients, classified as C or D according to the International Standards for Neurological Classification of Spinal Cord Injury (ISNCSCI), increases the ability to voluntarily generate plantar flexion 4 h post‐hypoxia. In a randomized, double‐blind, placebo‐controlled, crossover design study, the impact of daily AIH (15 episodes per day, 90 sec 9% O2, 60 sec normoxic interval, 5 consecutive days) combined with walking training was studied in 19 chronic, incomplete SCI patients (ISNCSCI D). Daily AIH alone increased walking speed 18% three days after treatment (10 m walk test); whereas dAIH combined with walking training improved both walking speed and distance (37%) after 5 days and 1 week post‐dAIH. Importantly, no changes in cognitive function was observed after dAIH, suggesting that this moderate dose of AIH is safe in humans. The protocol of intermittent hypoxia proposed in this project corresponds to a moderate dose of intermittent hypoxia, which is the equivalent of climbing a mountain at 5000 meters altitude. Abundant literature has demonstrated that moderate AIH (≥ 9% O2, < 15 cycles/day) have several multi‐systemic beneficial effects: reduces arterial hypertension, strengthens innate immune responses, reduces inflammation, reduces body weight, increases aerobic capacity, improves glucose tolerance, increases bone mineral density, enhances spatial learning and memory, rescues ischemia‐induced memory impairment, reduces symptoms of depression, improves post‐ischemic recovery of myocardial contractile function, and increases respiratory capacity in chronic obstructive pulmonary disease. Moreover, moderate repetitive AIH improves respiratory and somatic function after SCI, without adverse consequences such as hypertension, neuronal cell loss and/or reactive gliosis or systemic inflammation. Therefore, the potential beneficial effects of AIH are not only limited to spinal cord injuries but include a wide scope of clinical conditions. Combinatorial therapies, one of them being an activity‐based training, can augment plasticity after incomplete SCI. In rats with incomplete SCI, dAIH combined with ladder walking leads to near complete recovery of ladder walking ability. Moreover, dAIH and overground walking improve walking speed and distance in incomplete SCI patients ISNCSCI D. Research studies in animals and humans have found that retraining after SCI using the intrinsic physiologic properties of the nervous system can facilitate the recovery of function. This potential for retraining is based on activity‐dependent plasticity driven by repetitive task‐specific sensory input to spinal networks. AIH combined with body weight‐assisted training represents a simple and safe, non‐pharmacological method for enhancing neuroplasticity in the spinal cord and thus, improving walking function in patients with incomplete spinal cord injuries. At the cellular level, both BWSTT and AIH increase the expression of BDNF. BDNF has a wide repertoire of neurotrophic and neuroprotective properties in the CNS and the periphery; namely, neuronal protection and survival, neurite expression, axonal and dendritic growth and remodeling, neuronal differentiation and synaptic plasticity such as synaptogenesis in arborizing axon terminals, and synaptic transmission efficacy. Thus, BWSTT may serve as a catalyst in tandem with repetitive AIH that when combined develop an even better response. The most prominent and well‐developed activity‐based therapy (physical rehabilitation) to date is locomotor training. The fundamental principles of locomotor training are built on the premise of robustly approximating the sensorimotor experience of walking through repetitive practice including: 1) maximize load bearing by the lower extremities and minimize load bearing by the upper extremities, 2) optimize the sensory cues for walking, 3) optimize the kinematics (i.e., trunk and extremities) for each motor task, and 4) maximize recovery strategies and minimize compensatory mechanisms. The fundamental mechanisms supporting this intervention have been derived largely from studies conducted in spinalised animals. Specifically, treadmill training increases axonal regrowth and collateral sprouting proximal to the lesion site in mice (Goldshmit et al., 2008), phosphorylation of Erk1/2 in the motor cortex as well as the spinal cord injury area (Oh et al., 2009), expression of brain‐derived neurotrophic factor (BDNF) in the spinal cord, ameliorates muscle atrophy in moderate contused SCI rats, and alters properties of spinal motor neurons. Body weight‐supported treadmill training (BWSTT) is based on optimizing sensory inputs relevant to step training, repeated practice, and possible optimization of neuroplasticity. Uncontrolled studies in acute and chronic SCI patients show within‐subject improvements in walking ability using BWSTT. Investigators propose that BWSTT therapy provide a behavioral therapy that independently supports positive outcomes. Currently, there are no approved therapies for chronic SCI; therefore, the approach represents a promising new strategy to enhance function in patients with sub‐acute and chronic SCI, where the potential for further functional gains is limited. Investigators propose a triple blind (patients, outcome assessors and stadistician) randomized, placebo‐controlled study testing the combined effect of intermittent hipoxia and body weight‐supported treadmill training in incoplete spinal cord injury patients.
UR  -  https://www.cochranelibrary.com/central/doi/10.1002/central/CN-02031656/full
ER  -  


Record #43 of 161
Provider: John Wiley & Sons, Ltd.
Content: text/plain; charset="UTF-8"

TY  -  JOUR
AN  -  CN-02679755
AU  -  NCT06210516,
TI  -  Respiratory Muscle Training in Patients With Subacute Ischemic Stroke
JA  -  https://clinicaltrials.gov/ct2/show/NCT06210516
PY  -  2024
C3  -  CTgov NCT06210516
M3  -  Trial registry record
KW  -  Ischemic Stroke
KW  -  Stroke
AB  -  According to WHO, stroke, also known as cerebrovascular accident, is a neurologicalcondition that results in rapidly developing loss of brain function as a result of aproblem in the blood supply to the brain. Stroke, which ranks third among the causes ofdeath, is one of the leading causes of disability. This neurological condition affectsnot only the periphery but also the respiratory muscles such as the diaphragm andintercostal muscles, causing respiratory weakness, changes in breathing patterns, and adecrease in respiratory volume. These changes in breathing lead to a decrease in physicalactivity and therefore limitation in daily living activities. The decrease in respiratorymuscle strength results in an increase in morbidity and mortality due to decreasedpulmonary function.Pulmonary rehabilitation (PR) is the most common non‐pharmacological treatment method forpulmonary diseases. PR has been studied extensively in patients with neuromusculardisease or spinal cord injury patients with restrictive pulmonary disease; However,studies in stroke patients with respiratory complications such as pneumonia are limited.There are studies in the literature showing that respiratory muscle training appliedafter stroke has positive effects on various respiratory parameters.In this study, the development of the pulmonary muscles with respiratory muscle trainingafter stroke will be followed by ultrasound and functional tests, and the effect of thisdevelopment on hand grip strength and activity performance, which is an indicator ofgeneral muscle strength, will be examined.
UR  -  https://www.cochranelibrary.com/central/doi/10.1002/central/CN-02679755/full
ER  -  


Record #44 of 161
Provider: John Wiley & Sons, Ltd.
Content: text/plain; charset="UTF-8"

TY  -  JOUR
AN  -  CN-02674802
AU  -  CTRI/2024/02/062507,
TI  -  Comparing Breather Device versus Inspiratory Muscle Training for Improved Trunk Stability in Spinal Cord Injury Survivors: a Randomized Controlled Study
JA  -  https://trialsearch.who.int/Trial2.aspx?TrialID=CTRI/2024/02/062507
PY  -  2024
C3  -  ICTRP CTRI/2024/02/062507
M3  -  Trial registry record
AB  -  INTERVENTION: Intervention1: Breather: The resistive respiratory muscle training using the BREATHER will involve 20 minutes, twice daily, si Xtimes a week for three weeks, along with trunk stabilization exercises for 20 minutes, twice daily, si Xtimes a week for three weeks. Control Intervention1: Inspiratory Muscle Training(IMT): The resistive respiratory muscle training using the INSPIRATORY MUSCLE TRAINING will involve 20 minutes, twice daily, si Xtimes a week, and trunk stabilization exercises for 20 minutes, twice daily, si Xtimes a week for three weeks. CONDITION: Health Condition 1: G958‐ Other specified diseases of spinalcord PRIMARY OUTCOME: 1. Thickness of Diaphragm and Rectus abdominis muscle. ; 2. Sitting Balance: Sitting balance Measure and Lord Sway meter.Timepoint: At the baseline of the study and upon completion of the 3‐week evaluation. SECONDARY OUTCOME: Quality of life: Spinal cord independence Measure.Timepoint: Upon completion of 3 weeks of intervention. INCLUSION CRITERIA: 1 Participants must be between the ages of 18 and 50 and have traumatic paraplegia resulting from a spinal cord injury at the neurological level of T1‐T7. 2 ASIA scale A and B 3 Spinal cord injury survivors with a sitting balance score of = 1 on the trunk control test. (TCT) 4 Participants must be at least 15 days post‐surgery and medically stable.
UR  -  https://www.cochranelibrary.com/central/doi/10.1002/central/CN-02674802/full
ER  -  


Record #45 of 161
Provider: John Wiley & Sons, Ltd.
Content: text/plain; charset="UTF-8"

TY  -  JOUR
AN  -  CN-02713473
AU  -  NL-OMON33471,
TI  -  Effectiveness of Inspiratory Muscle Training on respiratory function and patient functioning in persons with Spinal Cord Injury
JA  -  https://trialsearch.who.int/Trial2.aspx?TrialID=NL-OMON33471
PY  -  2009
C3  -  ICTRP NL‐OMON33471
M3  -  Trial registry record
AB  -  INTERVENTION: All subjects, in the intervention and control group, will receive the regular rehabilitation program and an added standardized educational module concerning general aspects of the respiratory function and risk of respiratory complications. The subjects in the intervention group will receive an 8‐week training program focusing on inspiratory muscle strength. The training program exist of threshold IMT exercises, 30 minutes a day, 5 times a week, once a week supervised by a physical therapist (PT). CONDITION: ; spinal cord injury ; spinal cord lesion 10041543 PRIMARY OUTCOME: Pulmonary function, cough capacity and respiratory muscle force and endurance. ; SECONDARY OUTCOME: Respiratory complications and patient functioning ; INCLUSION CRITERIA: 1. recent Spinal Cord Injury 2. neurological classification: Thoracic 12 or above, ASIA A‐D 3. decreased pulmonary function: FEV1<80% of predicted value 4. age 18‐70 year
UR  -  https://www.cochranelibrary.com/central/doi/10.1002/central/CN-02713473/full
ER  -  


Record #46 of 161
Provider: John Wiley & Sons, Ltd.
Content: text/plain; charset="UTF-8"

TY  -  JOUR
AN  -  CN-00722991
AU  -  Valent, LJ
AU  -  Dallmeijer, AJ
AU  -  Houdijk, H
AU  -  Slootman, HJ
AU  -  Janssen, TW
AU  -  Post, MW
AU  -  van der Woude, LH
TI  -  Effects of hand cycle training on physical capacity in individuals with tetraplegia: a clinical trial
JA  -  Physical therapy
PY  -  2009
VL  -  89
IS  -  10
CC  -  Pain, Palliative and Supportive Care
SP  -  1051‐1060
C3  -  PUBMED 19643834
M3  -  Journal article
KW  -  Adult
KW  -  Bicycling
KW  -  Cervical Vertebrae
KW  -  Cohort Studies
KW  -  Exercise
KW  -  Exercise Tolerance [*physiology]
KW  -  Female
KW  -  Hand
KW  -  Humans
KW  -  Male
KW  -  Middle Aged
KW  -  Muscle Strength
KW  -  Netherlands
KW  -  Oxygen Consumption
KW  -  Quadriplegia [etiology, *physiopathology, *rehabilitation]
KW  -  Spinal Cord Injuries [complications, physiopathology, rehabilitation]
KW  -  Treatment Outcome
KW  -  Wheelchairs
KW  -  Young Adult
DO  -  10.2522/ptj.20080340
AB  -  BACKGROUND: Regular physical activity is important for people with tetraplegia to maintain fitness but may not always be easily integrated into daily life. In many countries, hand cycling has become a serious option for daily mobility in people with tetraplegia. However, little information exists regarding the suitability of this exercise mode for this population. OBJECTIVE: The purpose of this study was to evaluate the effects of a structured hand cycle training program in individuals with chronic tetraplegia. DESIGN: Pretraining and posttraining outcome measurements of physical capacity were compared. SETTING: Structured hand cycle interval training was conducted at home or in a rehabilitation center in the Netherlands. PARTICIPANTS: Twenty‐two patients with tetraplegia (American Spinal Injury Association Impairment Scale classification A‐D) at least 2 years since injury participated. INTERVENTION: The intervention was an 8‐ to 12‐week hand cycle interval training program. MEASURES: Primary outcomes of physical capacity were: peak power output (POpeak) and peak oxygen uptake (Vo(2)peak), as determined in hand cycle peak exercise tests on a motor‐driven treadmill. Secondary outcome measures were: peak muscle strength (force‐generating capacity) of the upper extremities (as assessed by handheld dynamometry), respiratory function (forced vital capacity and peak expiratory flow) and participant‐reported shoulder pain. RESULTS: Significant improvements following a mean of 19 (SD=3) sessions of hand cycle training were found in POpeak (from 42.5 W [SD=21.9] to 50.8 W [SD=25.4]), Vo(2)peak (from 1.32 L.min(‐1) [SD=0.40] to 1.43 L.min(‐1) [SD=0.43]), and mechanical efficiency, as reflected by a decrease in submaximal oxygen uptake. Except for shoulder abduction strength, no significant effects were found on the secondary outcomes. LIMITATIONS: Common health complications, such as urinary tract infections, bowel problems, and pressure sores, led to dropout and nonadherence. CONCLUSION: Patients with tetraplegia were able to improve their physical capacity through regular hand cycle interval training, without participant‐reported shoulder‐arm pain or discomfort.
UR  -  https://www.cochranelibrary.com/central/doi/10.1002/central/CN-00722991/full
ER  -  


Record #47 of 161
Provider: John Wiley & Sons, Ltd.
Content: text/plain; charset="UTF-8"

TY  -  JOUR
AN  -  CN-02405846
AU  -  NCT05411692,
TI  -  Functional Electrical Stimulations With and Without Motor Priming Exercises in Spinal Cord Injury
JA  -  https://clinicaltrials.gov/show/NCT05411692
PY  -  2022
C3  -  CTgov NCT05411692
M3  -  Trial registry record
KW  -  Spinal Cord Injuries
KW  -  Wounds and Injuries
AB  -  Spinal cord injury (SCI) is damage to the spinal cord that causes temporary or permanent changes in or loss of muscle function, sensation, or autonomic function in the parts of the body served by the spinal cord, below the level of the injury. People with Spinal cord injury (C6‐7 tetraplegia) are often lacking grip strength, causing impairment in activities of daily living. Variety of physiotherapy approaches such as electrical stimulations and different exercise regimes has been used in rehabilitation program of spinal cord injuries. Functional electrical impulses apply to nerves and muscles to restore muscle function in people with spinal cord injury. Second, priming of the motor cortex with motor priming exercises is associated with neuroplastic changes and improved motor performance. This will be a randomized control trail and the study aims to determine which group will show better results of functional electrical stimulations with or without motor priming exercise on tenodesis grip in sub acute spinal cord injury patients. Evidences support that, in more than 40 years of functional electrical stimulation research, principles for safe stimulation of neuromuscular tissue have been established; it has been developed for restoring function in the upper extremity, lower extremity, bladder and bowel, and respiratory system. Paralyzed or paretic muscles can be made to contract by applying electrical currents to the intact peripheral motor nerves innervating them. When electrically elicited muscle contractions are coordinated in a manner that provides function, the technique is termed functional electrical stimulation (FES) Another approach is Motor priming, which is receiving considerable attention as a way of augmenting the effects of rehabilitation‐related training in neurologic clinical populations. Much of the early work related to motor priming to improve hand function in persons with tetraplegia) Priming is a non‐conscious process associated with learning where exposure to a stimulus alters the response of another stimulus. When used successfully in conjunction with a therapeutic intervention, priming results in a behavior change coinciding with changes in neural processes. Motor priming exercises demonstrate changes in cortical excitability, or facilitate cognitive processing, thus inducing neuroplastic effects such as release of neurochemicals that may enhance the effect of subsequent training. Priming that target the motor cortex is a relatively new topic of research in the fields of motor control and rehabilitation This will be a randomized control trial and patients will be recruited through convenient sampling into three groups. Group A will be given functional electrical stimulations with motor priming exercises. Group B will be receiving functional electrical stimulations alone and group C will receive conventional exercises training. Pre and post measurements with outcome measuring tool will be taken. Tools for accessing tenodesis grip will be hand dynamometer, pinch meter, Manual Muscle Testing, graded redefined assessment of sensation , strength and pretension; GRASSP tool, Spinal Cord Independence Measure SCIM‐ self care sub score . The data will be analyzed using SPSS 25 software.
UR  -  https://www.cochranelibrary.com/central/doi/10.1002/central/CN-02405846/full
ER  -  


Record #48 of 161
Provider: John Wiley & Sons, Ltd.
Content: text/plain; charset="UTF-8"

TY  -  JOUR
AN  -  CN-02071703
AU  -  RBR-9r5j8g,
TI  -  Effects of different respiratory muscle training on functional capacity, respiratory function and quality of life of patients with complete spinal cord injury
JA  -  https://trialsearch.who.int/Trial2.aspx?TrialID=RBR-9r5j8g
PY  -  2019
C3  -  ICTRP RBR‐9r5j8g
M3  -  Trial registry record
AB  -  INTERVENTION: Breathing Exercises Device Three groups of patients: Group I: Conventional physiotherapy and inspiratory muscle training with PowerBreathe K5 with high pressure and low flow(22 participants) Group II: Conventional physiotherapy and inspiratory muscle training with PowerBreathe K5 with low pressure and intermediate flow (22 participants) Group III (control): conventional physiotherapy (22 participants) CONDITION: Concussion and oedema of cervical spinal cord Concussion and oedema of cervical spinal cord ; Concussion and oedema of cervical spinal cord PRIMARY OUTCOME: Specific training for muscle strength gain with linear load inspiratory stimuli is expected to be superior to the training of muscle shortening in the variables of endurance and pulmonary endurance, PFT, FVC, and FEV1, as was found in previous studies with cardiopathy patients SECONDARY OUTCOME: It is expected that pulmonary rehabilitation with a linear load resistor associated with conventional physiotherapy may positively influence the functionality, pulmonary resistance and endurance variables, PFT, FVC, and FEV 1 and QV of these patients ; INCLUSION CRITERIA: Patients diagnosed with SLE (AIS A or B) according to the American Spinal Injury Association, classified with tetraplegia; At least 6 months of injury; Being in treatment in the hospitalization sector for rehabilitation in the CRER; Both the sexes; Age greater than 18 years; 10% reduction in predicted vital capacity (FVC); Signature of the Informed Consent Term (TCLE).
UR  -  https://www.cochranelibrary.com/central/doi/10.1002/central/CN-02071703/full
ER  -  


Record #49 of 161
Provider: John Wiley & Sons, Ltd.
Content: text/plain; charset="UTF-8"

TY  -  JOUR
AN  -  CN-02691870
AU  -  Tsai, CS
AU  -  Li, HT
AU  -  Yang, WL
AU  -  Jhan, YT
TI  -  The effect of craniocervical flexion and neck endurance exercises plus pulmonary rehabilitation on pulmonary function in spinal cord injury: a pilot single-blinded randomised controlled trial
JA  -  Spinal cord series and cases
PY  -  2024
VL  -  10
IS  -  1
SP  -  27
C3  -  PUBMED 38654004
M3  -  Journal article
KW  -  *Exercise Therapy [methods]
KW  -  *Spinal Cord Injuries [physiopathology, rehabilitation]
KW  -  Adult
KW  -  Endurance Training [methods]
KW  -  Female
KW  -  Humans
KW  -  Lung [physiology, physiopathology]
KW  -  Male
KW  -  Middle Aged
KW  -  Pilot Projects
KW  -  Respiratory Function Tests
KW  -  Single‐Blind Method
KW  -  Treatment Outcome
DO  -  10.1038/s41394-024-00637-2
AB  -  STUDY DESIGN: Randomised controlled trial with computerised allocation, assessor blinding and intention‐to‐treat analysis. OBJECTIVE: This study wanted to prove that cervicocranial flexion exercise (CCFE) and superficial neck flexor endurance training combined with common pulmonary rehabilitation is feasible for improving spinal cord injury people's pulmonary function. SETTING: Taoyuan General Hospital, Ministry of Health and Welfare: Department of Physiotherapy, Taiwan. METHOD: Thirteen individuals who had sustained spinal cord injury for less than a year were recruited and randomised assigned into two groups. The experimental group was assigned CCFEs and neck flexor endurance training plus normal cardiopulmonary rehabilitation. The control group was assigned general neck stretching exercises plus cardiopulmonary rehabilitation. Lung function parameters such as forced vital capacity (FVC), forced expiratory volume in 1 s (FEV1), FEV1/FVC, peak expiratory flow rate (PEFR), inspiratory capacity (IC), dyspnoea, pain, and neck stiffness were recorded once a week as short‐term outcome measure. RESULT: The experimental group showed significant time effects for FVC (pre‐therapy: 80.4 ± 21.4, post‐therapy: 86.9 ± 16.9, p = 0.021, 95% CI: 0.00‐0.26) and PEFR (pre‐therapy: 67.0 ± 33.4; post‐therapy: 78.4 ± 26.9, p = 0.042, 95% CI: 0.00‐0.22) after the therapy course. Furthermore, the experimental group showed significant time effects for BDI (experimental group: 6.3 ± 3.0; control group: 10.8 ± 1.6, p = 0.012, 95% CI: 0.00‐0.21). CONCLUSION: The exercise regime for the experimental group could efficiently increase lung function due to the following three reasons: first, respiratory accessory muscle endurance increases through training. Second, posture becomes less kyphosis resulting increasing lung volume. Third, the ratio between superficial and deep neck flexor is more synchronised. IRB TRIAL REGISTRATION: TYGH108045. CLINICAL TRIAL REGISTRATION: NCT04500223.
UR  -  https://www.cochranelibrary.com/central/doi/10.1002/central/CN-02691870/full
ER  -  


Record #50 of 161
Provider: John Wiley & Sons, Ltd.
Content: text/plain; charset="UTF-8"

TY  -  JOUR
AN  -  CN-01005508
AU  -  Mueller, G
AU  -  Hopman, M
AU  -  Perret, C
TI  -  Comparison of respiratory muscle training methods in individuals with motor complete tetraplegia
JA  -  Topics in spinal cord injury rehabilitation
PY  -  2012
VL  -  18
IS  -  2
SP  -  118‐121
C3  -  EMBASE 364630989
M3  -  Journal article; Conference proceeding
KW  -  *breathing muscle
KW  -  *muscle training
KW  -  *quadriplegia /disease management
KW  -  Breathing
KW  -  Clinical article
KW  -  Conference paper
KW  -  Controlled study
KW  -  Endurance
KW  -  Human
KW  -  Inspiratory resistance training
KW  -  Intermethod comparison
KW  -  Isocapnic hyperpnea
KW  -  Lung resistance
KW  -  Muscle strength
KW  -  Plethysmography
KW  -  Quality of life
KW  -  Randomized controlled trial
KW  -  Respiratory function
KW  -  Short Form 12
KW  -  Spirometry
KW  -  Visual analog scale
KW  -  Voice
DO  -  10.1310/sci1802-118
AB  -  Objective: To compare the effects of inspiratory resistance training (IRT) and isocapnic hyperpnea (IH) versus incentive spirometry (placebo) on respiratory function, voice, and quality of life in individuals with motor complete tetraplegia. Methods: In this randomized controlled trial, 24 individuals with traumatic, motor complete (AIS A) tetraplegia (C5‐C8), 6 to 8 months post injury, were randomly assigned to 1 of 3 groups. They completed either 90 repetitions of IRT, 10 minutes of IH, or 16 repetitions of placebo training in 32 supervised training sessions over 8 weeks. Before and after the training period, the following tests were performed: bodyplethysmography, inspiratory and expiratory muscle strength, subjective breathing parameters using the visual analogue scale (VAS), voice measurements, and an adapted SF‐12 quality of life questionnaire. A Friedman test and Cohen's effect sizes for IRT and IH versus placebo were calculated for differences between pre‐ and posttraining values. Results: Compared to placebo training, IRT showed high effect sizes for inspiratory muscle strength (d = 1.19), VAS values of "cleaning the nose" (d = 0.99), and the physical component of subjective quality of life (d = 0.84). IH compared to placebo training showed only medium and low effect sizes. The Friedman analysis showed a significant effect for IRT versus placebo on inspiratory muscle strength (P = .030). Neither all other parameters of respiratory function nor voice measurements, subjective breathing parameters, or quality of life were significantly improved by one of the tested training methods. Conclusion: In individuals with motor complete tetraplegia, inspiratory muscle strength can be improved by IRT. Therefore, IRT is advantageous compared to IH for this group of patients and during the first year post injure. © 2012 Thomas Land Publishers, Inc.
UR  -  https://www.cochranelibrary.com/central/doi/10.1002/central/CN-01005508/full
ER  -  


Record #51 of 161
Provider: John Wiley & Sons, Ltd.
Content: text/plain; charset="UTF-8"

TY  -  JOUR
AN  -  CN-02585704
AU  -  CTRI/2023/06/054586,
TI  -  Effect of Breathing Training on Sitting Balance and Lung Function in people with Spinal Cord Injury
JA  -  https://trialsearch.who.int/Trial2.aspx?TrialID=CTRI/2023/06/054586
PY  -  2023
C3  -  ICTRP CTRI/2023/06/054586
M3  -  Trial registry record
AB  -  INTERVENTION: Intervention1: Inspiratory muscle training: Inspiratory muscle training will be given via a flow‐resistive inspiratory muscle trainer (PrO2Fit) for 4 days a week for 6 weeks. Control Intervention1: Incentive spirometry: Training using Incentive spirometer for 4 days a week for 6 weeks. CONDITION: Health Condition 1: G95‐ Other and unspecified diseases ofspinal cord PRIMARY OUTCOME: Seated Balance using Function in Sitting Test‐Spinal Cord Injury (FIST‐SCI)Timepoint: T0‐ at the time of allocation ; T1‐ after 4 weeks of training ; T2‐ after 6 weeks of training SECONDARY OUTCOME: Respiratory function using Maximal Inspiratory Pressure (MIP), Sustained Maximal Inspiratory Pressure (SMIP) & Total Power (TP)Timepoint: T0‐ at the time of allocation ; T1‐ after 4 weeks of training ; T2‐ after 6 weeks of training INCLUSION CRITERIA: Acute traumatic spinal cord injury (less than 1 year since injury) Spinal cord injury of level C4 to T6 ASIA grade A, B or C Patients who are not receiving mechanical ventilation
UR  -  https://www.cochranelibrary.com/central/doi/10.1002/central/CN-02585704/full
ER  -  


Record #52 of 161
Provider: John Wiley & Sons, Ltd.
Content: text/plain; charset="UTF-8"

TY  -  JOUR
AN  -  CN-00686174
AU  -  Silva, AC
AU  -  Neder, JA
AU  -  Chiurciu, MV
AU  -  Pasqualin, DC
AU  -  da Silva, RC
AU  -  Fernandez, AC
AU  -  Lauro, FA
AU  -  de Mello, MT
AU  -  Tufik, S
TI  -  Effect of aerobic training on ventilatory muscle endurance of spinal cord injured men
JA  -  Spinal cord
PY  -  1998
VL  -  36
IS  -  4
CC  -  Injuries
SP  -  240‐245
C3  -  PUBMED 9589523
M3  -  Journal article
KW  -  Adult
KW  -  Exercise [*physiology]
KW  -  Humans
KW  -  Male
KW  -  Middle Aged
KW  -  Paraplegia [physiopathology, rehabilitation]
KW  -  Physical Endurance
KW  -  Reference Values
KW  -  Respiratory Function Tests
KW  -  Respiratory Muscles [physiology, *physiopathology]
KW  -  Spinal Cord Injuries [physiopathology, *rehabilitation]
KW  -  Wheelchairs
DO  -  10.1038/sj.sc.3100575
AB  -  The functional consequences of ventilatory muscle impairment of spinal cord injured (SCI) subjects has been evaluated through spirometric and maximal respiratory pressure tests. Nevertheless, underlying functional abnormalities may be evident only under dynamic conditions, such as with a ventilatory muscle endurance test (VME). In order to evaluate the VME of thoracic SCI men and the effect of physical training on it we evaluated 12 SCI subjects (Group I) and 12 able‐bodied controls (Group II). The subjects were submitted to clinical evaluation, spirometry, maximum voluntary ventilation in 12 s (MVV‐12 sec) and a test of VME‐the highest time of sustained ventilation at 70% of the maximum voluntary ventilation in isocapnic conditions (MVV‐70% time). Gr. II was evaluated before and after an arm cranking aerobic training program (30 min/session, three times/week, 6 weeks) with training target heart rate corresponding to ventilatory anaerobic threshold. On the initial evaluation, Gr. I subjects presented a significantly reduced forced vital capacity (FVC), forced expiratory volume in 1 s (FEV1) and MVV‐12 sec when compared to controls (P < 0.05). Also, the VME was severely reduced in Group I (median, ranges; 1.15, 0.61‐12.22) when compared to Group II (14.60, 1.20‐15.00) ‐ P < 0.001. When Gr. I subjects were separated by the level of lesion, the VME was lower in high injured (T1‐T7) than intermediate (T8‐T10) and low injured patients (T11‐T12)‐P < 0.05. After aerobic training, Group I subjects incremented significantly the FVC (P < 0.05) and the VME (P < 0.001), so that MVV‐70% time values post‐training were not different from the initial values of the Gr. II. In conclusion, (i) the VME of thoracic SCI men was severely reduced when compared to able‐bodied controls; (ii) a 6‐weeks arm cranking aerobic training program was efficient to normalize the VME of SCI subjects.
UR  -  https://www.cochranelibrary.com/central/doi/10.1002/central/CN-00686174/full
ER  -  


Record #53 of 161
Provider: John Wiley & Sons, Ltd.
Content: text/plain; charset="UTF-8"

TY  -  JOUR
AN  -  CN-02638500
AU  -  Zhang, XY
AU  -  Yu, WY
AU  -  Teng, WJ
AU  -  Song, YC
AU  -  Yang, DG
AU  -  Liu, HW
AU  -  Liu, SH
AU  -  Li, XB
AU  -  Wang, WZ
AU  -  Li, JJ
TI  -  Effect of vocal respiratory training on respiratory function and respiratory neural plasticity in patients with cervical spinal cord injury: a randomized controlled trial
JA  -  Neural regeneration research
PY  -  2022
VL  -  17
IS  -  5
SP  -  1065‐1071
C3  -  PUBMED 34558534
M3  -  Journal article
DO  -  10.4103/1673-5374.324856
AB  -  In previous studies, researchers have used singing to treat respiratory function in patients with spinal cord injury. However, few studies have examined the way in which vocal training affects respiratory neural plasticity in patients with spinal cord injury. Vocal respiratory training (VRT) is a type of vocal muscle‐related treatment that is often a component of music therapy (MT) and focuses on strengthening respiratory muscles and improving lung function. In this randomized controlled study, we analyzed the therapeutic effects of VRT on respiratory dysfunction at 3 months after cervical spinal cord injury. Of an initial group of 37 patients, 26 completed the music therapy intervention, which comprised five 30‐minute sessions per week for 12 weeks. The intervention group (n = 13) received VRT training delivered by professional certified music therapists. The control group (n = 13) received respiratory physical therapy delivered by professional physical therapists. Compared with the control group, we observed a substantial increase in respiratory function in the intervention group after the 12‐week intervention. Further, the nerve fiber bundles in the respiratory center in the medulla exhibited a trend towards increased diversification, with an increased number, path length, thickness, and density of nerve fiber bundles. These findings provide strong evidence for the effect of music therapeutic VRT on neural plasticity. This study was approved by the Ethics Committee of China Rehabilitation Research Center (approval No. 2020‐013‐1) on April 1, 2020, and was registered with the Chinese Clinical Trial Registry (registration No. ChiCTR2000037871) on September 2, 2020.
UR  -  https://www.cochranelibrary.com/central/doi/10.1002/central/CN-02638500/full
ER  -  


Record #54 of 161
Provider: John Wiley & Sons, Ltd.
Content: text/plain; charset="UTF-8"

TY  -  JOUR
AN  -  CN-01005525
AU  -  Mueller, G
AU  -  Hopman, MTE
AU  -  Perret, C
TI  -  Comparison of respiratory muscle training methods in individuals with motor complete tetraplegia
JA  -  Topics in spinal cord injury rehabilitation
PY  -  2011
VL  -  16
SP  -  33
C3  -  EMBASE 70724377
M3  -  Journal article; Conference proceeding
KW  -  *breathing muscle
KW  -  *muscle training
KW  -  *quadriplegia
KW  -  *rehabilitation
KW  -  *spinal cord
KW  -  Analysis of variance
KW  -  Breathing
KW  -  Effect size
KW  -  Hyperpnea
KW  -  Injury
KW  -  Lung function
KW  -  Muscle strength
KW  -  Nose
KW  -  Parameters
KW  -  Quality of life
KW  -  Questionnaire
KW  -  Randomized controlled trial
KW  -  Respiratory function
KW  -  Spirometry
KW  -  Thorax
DO  -  10.1310/sci16S1-1
AB  -  Objective: To compare the effects of inspiratory muscle training (IMT) and isocapnic hyperpnea (IH) versus incentive spirometry (placebo) on respiratory function, thorax mobility, and quality of life in individuals with motor complete tetraplegia. Design: Randomized controlled trial. Participants/methods: 24 individuals with postacute, traumatic tetraplegia (C5‐C8), AIS A, 6 to 8 month post injury completed 90 repetitions of IMT, 10 minutes of IH, or 16 repetitions of placebo training. Subjects were randomly assigned to 1 of the 3 groups. They completed 32 supervised training sessions over 8 weeks. Before and after the training period, the following tests were performed: bodyplethysmography, in‐ and expiratory muscle strength, subjective breathing parameters, thorax mobility, and an adapted SF12 quality of life questionnaire. A Friedman 2‐way analysis of variance and Cohen's effect sizes for IMT and IH versus placebo were calculated using the differences between preand posttraining values. Results: Compared to placebo training, IMT showed high effect sizes for inspiratory muscle strength (d = 1.19), cleaning the nose (d = 0.99), and the physical component of subjective quality of life (d = 0.84), whereas IH compared to placebo training showed only medium and low effect sizes. The Friedman analysis showed only a significant effect for IMT on inspiratory muscle strength (P = .030). Neither lung function nor thorax mobility was significantly improved by one of the tested training methods. Conclusion: In individuals with motor complete tetraplegia, inspiratory muscle strength can be improved by IMT. Therefore, IMT is advantageous compared to IH and incentive spirometry during the first year post injury.
UR  -  https://www.cochranelibrary.com/central/doi/10.1002/central/CN-01005525/full
ER  -  


Record #55 of 161
Provider: John Wiley & Sons, Ltd.
Content: text/plain; charset="UTF-8"

TY  -  JOUR
AN  -  CN-02276150
AU  -  Gongor, S
AU  -  Gencer-Atalay, K
AU  -  Bahar-Ozdemir, Y
AU  -  Kenis-Coskun, O
AU  -  Karadag-Saygi, E
TI  -  The clinical effects of combining postural exercises with chest physiotherapy in cystic fibrosis: a single-blind, randomized-controlled trial
JA  -  Turkish journal of physical medicine and rehabilitation
PY  -  2021
VL  -  67
IS  -  1
SP  -  91‐98
C3  -  EMBASE 2011865674
M3  -  Journal article
KW  -  *cystic fibrosis
KW  -  *physiotherapy
KW  -  Article
KW  -  Breathing exercise
KW  -  Breathing rate
KW  -  Cardiopulmonary exercise test
KW  -  Child
KW  -  Chronic obstructive lung disease
KW  -  Clinical article
KW  -  Clinical trial
KW  -  Controlled study
KW  -  Exercise
KW  -  Exercise tolerance
KW  -  Extubation
KW  -  Female
KW  -  Forced expiratory volume
KW  -  Forced vital capacity
KW  -  Heart rate
KW  -  Human
KW  -  Life expectancy
KW  -  Lung function
KW  -  Lung function test
KW  -  Male
KW  -  Muscle training
KW  -  Oxygen saturation
KW  -  Peak expiratory flow
KW  -  Physical activity
KW  -  Quality of life
KW  -  Questionnaire
KW  -  Randomized controlled trial
KW  -  Respiration control
KW  -  Respiratory function
KW  -  Scoring system
KW  -  Single blind procedure
KW  -  Six minute walk test
KW  -  Spinal cord injury
KW  -  Treadmill exercise
KW  -  Walking
KW  -  Walking speed
DO  -  10.5606/TFTRD.2021.5214
AB  -  Objectives: This study aims to investigate the effects of postural exercises as an adjunct to chest physiotherapy program on respiratory function, exercise tolerance, quality of life (QoL), and postural stability in patients with cystic fibrosis (CF). Patients and methods: In this single‐blind, randomized‐controlled trial, 19 pediatric CF patients (11 males, 8 females; mean age: 9.36 years; range, 6 to 14 years) were randomly allocated to chest physiotherapy and postural exercise program (Group 1, n=10) or chest physiotherapy program alone (Group 2, n=9) between March 2017 and October 2017. Respiratory functions were assessed with pulmonary function tests, whereas exercise tolerance with the Modified Shuttle Test (MST), quality of life with the Cystic Fibrosis Questionnaire‐Revised Child Version (CFQR), and postural stability with the Limits of Stability Test (LOS). All tests were performed before treatment and six weeks, three months, and six months after treatment. Results: Respiratory functions were improved in both groups; however, these changes were not statistically significant. The MST increased after treatment in both groups (p 0.001 and p=0.003 respectively), without a significant difference between the groups. Emotional function and treatment difficulties subdomains in CFQR were significantly increased only in the group with postural exercises (p 0.05). Conclusion: The postural exercise program in addition to chest physiotherapy in pediatric CF patients whose postural changes were not taken place did not cause significant changes in respiratory function, exercise tolerance, and postural stability; however, it affected the emotional state well and improved the compliance with the treatment.
UR  -  https://www.cochranelibrary.com/central/doi/10.1002/central/CN-02276150/full
ER  -  


Record #56 of 161
Provider: John Wiley & Sons, Ltd.
Content: text/plain; charset="UTF-8"

TY  -  JOUR
AN  -  CN-01004879
AU  -  Tamplin, J
AU  -  Baker, F
AU  -  Grocke, D
AU  -  Pretto, J
AU  -  Brazzale, D
AU  -  Ruehland, W
AU  -  Buttifant, M
AU  -  Brown, D
AU  -  Berlowitz, D
TI  -  The effect of singing on respiratory and voice function following cervical spinal cord injury: a randomized controlled trial
JA  -  Neurorehabilitation and neural repair
PY  -  2012
VL  -  26
IS  -  6
CC  -  Complementary Medicine
SP  -  672‐673
C3  -  EMBASE 70837983
M3  -  Journal article; Conference proceeding
KW  -  *cervical spinal cord injury
KW  -  *human
KW  -  *randomized controlled trial
KW  -  *singing
KW  -  *voice
KW  -  Breathing muscle
KW  -  Community
KW  -  Compliance (physical)
KW  -  Control group
KW  -  Electromyography
KW  -  Lung function
KW  -  Lung function test
KW  -  Mood
KW  -  Muscle strength
KW  -  Muscle training
KW  -  Music
KW  -  Music therapy
KW  -  Phonation
KW  -  Population
KW  -  Quadriplegia
KW  -  Quality of life
KW  -  Questionnaire
KW  -  Recording
KW  -  Respiratory function
KW  -  Risk
KW  -  Sample size
KW  -  Social participation
KW  -  Speech
KW  -  Therapy
DO  -  10.1177/1545968312448178
AB  -  Background and Aims: Reduced lung function and diminished voice projection are common following quadriplegia. Respiratory muscle training has been shown to improve respiratory function but is limited by poor compliance and carryover. Singing training has facilitated improved respiratory capacity and voice projection in other populations and may be a more motivating way to train the respiratory muscles. We therefore aimed to examine the effect of a group therapeutic singing intervention on respiratory function, voice quality and mood in people with quadriplegia. Method: Twenty‐four participants with chronic quadriplegia (C4‐C7, ASIA A & B) were randomly assigned to experimental or active control groups. The experimental group (n = 13) received group singing training 3 times weekly for 12 weeks. The control group (n = 11) received group music appreciation and relaxation for 12 weeks. Assessments were conducted pre, mid, immediately post and 6 months post intervention. Assessments included respiratory function tests, electromyography, voice recording and analysis, in addition to mood, voice, and quality of life questionnaires. Results: The singing group achieved a significant increase in projected speech intensity (p = 0.028) and maximum phonation length (p = 0.007). Trends for improvements in respiratory function, muscle strength and recruitment were also evident for the singing group. These effects were limited by small sample sizes with large inter‐subject variability. Both music therapy groups demonstrated an improvement in mood (p = 0.002) and this improvement was maintained by the music appreciation and relaxation group after 6 months (p = 0.017). Conclusions: Group music therapy can have a positive effect on not only physical outcomes, but also can improve mood, energy, social participation and quality of life for an at‐risk population such as those with quadriplegia. Specific singing therapy can augment these general improvements by improving vocal intensity. Further research could examine the longerterm, community effects of this training on respiratory complications and voice function.
UR  -  https://www.cochranelibrary.com/central/doi/10.1002/central/CN-01004879/full
ER  -  


Record #57 of 161
Provider: John Wiley & Sons, Ltd.
Content: text/plain; charset="UTF-8"

TY  -  JOUR
AN  -  CN-02263942
AU  -  Sikka, G
AU  -  Yadav, J
AU  -  Singh, R
AU  -  Gupta, KB
TI  -  Effect of 4 weeks resistive inspiratory muscle training on respiratory functions in patients with tetraplegia during in-patient rehabilitation
JA  -  International journal of research in pharmaceutical sciences
PY  -  2021
VL  -  12
IS  -  1
SP  -  536‐543
C3  -  EMBASE 2005971535
M3  -  Journal article
KW  -  *muscle training
KW  -  *quadriplegia /rehabilitation
KW  -  *resistive inspiratory muscle training
KW  -  Adult
KW  -  Article
KW  -  Blood pressure monitoring
KW  -  Cervical spinal cord injury
KW  -  Controlled study
KW  -  Female
KW  -  Forced expiratory volume
KW  -  Heart rate
KW  -  Human
KW  -  Inspiratory capacity
KW  -  Lung function test
KW  -  Lung minute volume
KW  -  Major clinical study
KW  -  Male
KW  -  Maximal expiratory pressure
KW  -  Maximal inspiratory pressure
KW  -  Measurement accuracy
KW  -  Muscle strength
KW  -  Peak expiratory flow
KW  -  Percussion
KW  -  Postural drainage
KW  -  Prospective study
KW  -  Randomized controlled trial
KW  -  Residual volume
KW  -  Resistance training
KW  -  Respiratory function
KW  -  Slow vital capacity
KW  -  Spinal cord injury
KW  -  Spirometry
KW  -  Thorax radiography
KW  -  Tidal volume
KW  -  Total lung capacity
KW  -  Vibration
DO  -  10.26452/ijrps.v12i1.4164
AB  -  There is reduction in lung compliance in first week after spinal cord injury (SCI) that deteriorates further and neuroprotective therapies like strength training of respiratory muscles should begin in first month after SCI since both motor and sensory scores at baseline and their further recovery is maximum during this phase. Few studies on SCI subjects within first month of injury have supported use of resistive inspiratory muscle training (RIMT), but have advocated the need for further research in this patient population owing to pitfalls in these studies. The present study was a prospective randomized control trial being carried out to determine whether RIMT programme of four weeks duration is effective in improving respiratory functions and strength in motor complete cervical SCI patients (AIS grade A, B) during in‐patient rehabilitation. Patients within first week of cervical SCI (C4‐C7 level) were assigned to RIMT (48 patients) and Control (48 patients) group and completed 40 supervised training sessions over a period of four weeks. Outcome measures included:‐Spirometry, inspiratory and expiratory muscle strength. No significant differences of Chi‐square test (P < 0.05) and unpaired “t” test (P < 0.05) were found between RIMT and Control group for all demographic and pre‐training measurements. Following results were recorded after 2 weeks and 4 weeks of training on all outcome measures:‐Highly significant difference (P<0.01) within both groups with One–way ANOVA; Highly significant difference (P<0.01) with unpaired “t‐test” between RIMT and control group. Cohen “d” effect sizes for RIMT vs. Control group were in large effect size zone i.e. greater than 0.8. The findings of present study show beneficial effect of RIMT on respiratory functions and strength in patients with tetraplegia in first month post injury and we propose that RIMT should be included early in acute phase rehabilitation of these patients.
UR  -  https://www.cochranelibrary.com/central/doi/10.1002/central/CN-02263942/full
ER  -  


Record #58 of 161
Provider: John Wiley & Sons, Ltd.
Content: text/plain; charset="UTF-8"

TY  -  JOUR
AN  -  CN-02680249
AU  -  NCT06259227,
TI  -  Cardiorespiratory Fitness Training in Patients With Incomplete Spinal Cord Injury
JA  -  https://clinicaltrials.gov/ct2/show/NCT06259227
PY  -  2023
C3  -  CTgov NCT06259227
M3  -  Trial registry record
KW  -  Spinal Cord Injuries
KW  -  Wounds and Injuries
AB  -  Rationale:Despite advances in medical care, spinal cord injury (SCI) patients have significantlylower survival rates compared to the general population. The 'Koepelproject', an uniqueworld‐leading multi‐center research project, discovered that SCI patients have adecreased pulmonary function, which is linked to poor cardiorespiratory fitness (CRF).This leads to respiratory and cardiovascular diseases, which are important predictors ofdeath in SCI patients. However, there are limitations of the 'Koepelproject' whichhighlight the need for the proposed project 'FIT@HOME'. Rehabilitation knowledge in SCIpatients is primarily focused on those with a complete lesion, while there has beenchanges in the characteristics of the SCI population over the last few decades. Thediagnosis of an incomplete SCI (iSCI) is more common and requires different insights andskills compared to patients with complete lesions. Therefore, insight in the effect ofpersonalized rehabilitation strategies focussed on CRF during primary rehabilitation willprovide important information to support healthy ageing in iSCI patients.Objective:The primary aim of this study is to assess the effect of a personalized trainingintervention on CRF during primary rehabilitation and at follow‐up. Secondary aims ofthis study are to determine the effect of this training intervention on gait capacity,pulmonary function, neurological status, muscle force, cardiometabolic risk factors,quality of life (QoL), functional independence and exercise self‐efficacy.Study design:The proposed study design is an explorative randomized controlled trial.Study population:This study will include 32 iSCI patients classified with an American Spinal InjuryAssociation (ASIA) C or D in the subacute phase (< 6 months post injury), who arereferred for a primary, inpatient rehabilitation program at the Sint Maartenskliniek.Intervention:The intervention includes 2‐3 personalized CRF‐focused training sessions per week. Thecontrol group receives usual care.Main study parameters/endpoints:The primary endpoint is the change in CRF (expressed as VO2peak) after the 6‐weeksintervention period and at follow‐up.Secondary outcomes are gait assessments, pulmonary function, neurological status, muscleforce, cardiometabolic risk factors, secondary complications, quality of life, functionalindependence and exercise self‐efficacy.Measurements will be performed at:T0 ‐ BaselineT1 ‐ Following the 6‐weeks intervention period during the primary rehabilitation programat the Sint MaartenskliniekT2* ‐ At discharge from the primary rehabilitation program at the Sint Maartenskliniek(only if the period following T1 is more than 2 weeks)T3 ‐ After 2 weeks in the outpatient rehabilitation program at the Sint MaartenskliniekT4 ‐ At discharge from the outpatient rehabilitation program at the Sint MaartenskliniekT5 ‐ 2 weeks following discharge from the outpatient rehabilitation program at the SintMaartenskliniek (2 weeks after T4)T6 ‐ 3 months following discharge from the outpatient rehabilitation program at the SintMaartenskliniek (3 months after T4, 2.5 months after T5)
UR  -  https://www.cochranelibrary.com/central/doi/10.1002/central/CN-02680249/full
ER  -  


Record #59 of 161
Provider: John Wiley & Sons, Ltd.
Content: text/plain; charset="UTF-8"

TY  -  JOUR
AN  -  CN-01967476
AU  -  Vivodtzev, I
AU  -  Picard, G
AU  -  Cepeda, FX
AU  -  Taylor, JA
TI  -  Acute effect of non-invasive ventilation during FES-rowing exercise in patients with high-level spinal cord injury
JA  -  European respiratory journal
PY  -  2018
VL  -  52
C3  -  EMBASE 626626266
M3  -  Journal article; Conference proceeding
KW  -  *exercise test
KW  -  *noninvasive ventilation
KW  -  *rowing
KW  -  *spinal cord injury
KW  -  Adult
KW  -  Aerobic capacity
KW  -  Body mass
KW  -  Breathing rate
KW  -  Clinical article
KW  -  Conference abstract
KW  -  Controlled study
KW  -  Female
KW  -  Forced vital capacity
KW  -  Functional electrical stimulation
KW  -  Human
KW  -  Lung capacity
KW  -  Male
KW  -  Motor dysfunction
KW  -  Muscle denervation
KW  -  Single blind procedure
KW  -  Tidal volume
KW  -  Volunteer
DO  -  10.1183/13993003.congress-2018.PA3360
AB  -  Background: High‐level spinal cord injury (SCI) results in profound pulmonary muscle denervation in addition to motor impairment leading to substantial ventilatory limitation during exercise. This is particularly true when functional electrical stimulation (FES) of the paralyzed legs is added to produce higher exercise capacity. We tested the hypothesis that non‐invasive ventilation (NIV) could improve ventilatory capacity and hence aerobic capacity during FES‐rowing exercise in SCI. Methods: 13 individuals (40 ± 15 years; BMI = 28 ± 7 kg/m2; forced vital capacity = 62 ± 23 % pred.) with SCI (C4 to T5) were enrolled in a blinded cross‐over study. All patients were familiar with FES‐rowing exercise. After familiarization, volunteers performed 2 FES‐rowing maximal exercise tests with NIV or Sham NIV (IPAP = 22 ± 3 vs. 5 ± 1 mmHg) in a random order. Results: On average, NIV improved peak tidal volume (1.54 ± 0.38 vs.1.30 ± 0.28 L, p = 0.01) and alveolar ventilation (VA , 35.0 ± 10.6 vs. 33.4 ± 8.9 L, p = 0.04) compared to sham, with a reduction in breathing frequency (34 ± 8 vs. 38 ± 7 bpm, p = 0.01), but without a significant effect on VO (1.63 ± 1.25 vs.1.69 ± 1.28 L/min). However, there was a range of responses such that half of the subjects had increases in both VA and VO while others had decreases in both, resulting a strong relationship between changes in VA and VO across all subjects (r = 0.89, p < 0.001). Conclusion: Acute NIV successfully improves ventilation during FES exercise in high‐level SCI but may not improve VO in all patients. However, regular training with NIV may have a greater effect than a single acute bout on VO .
UR  -  https://www.cochranelibrary.com/central/doi/10.1002/central/CN-01967476/full
ER  -  


Record #60 of 161
Provider: John Wiley & Sons, Ltd.
Content: text/plain; charset="UTF-8"

TY  -  JOUR
AN  -  CN-01540751
AU  -  NCT01800409,
TI  -  Abdominal Functional Electrical Stimulation Training and Its Effect on Mechanical Insufflation-Exsufflation
JA  -  https://clinicaltrials.gov/show/NCT01800409
PY  -  2013
C3  -  CTgov NCT01800409
M3  -  Trial registry record
KW  -  Spinal Cord Injuries
AB  -  Respiratory infections are a leading cause of morbidity and mortality for the tetraplegic population. They are often caused by the build up of secretions in the lungs as a result of being unable to generate an effective cough. This inability to cough leads to many tetraplegic people requiring some type of intervention to aid the removal of secretions. Manually assisted coughing or routine suctioning through the patient's tracheostomy tube are commonly used. Both of these techniques are associated with problems: (i) Tracheostomy suctioning is uncomfortable and often misses the left bronchus, one of the contributing factors to 80% of pneumonia occurring in the left lung of the spinal cord injured population. (ii) A manually assisted cough is a safe and effective procedure but needs to be provided by a trained care giver with associated resource implications for the local health care provider. An alternative method to help clear secretions and improve ventilation is Mechanical Insufflation‐Exsufflation (MI‐E) where a combination of positive and negative pressure is applied to the user's airway in order to induce a cough. A number of studies have shown that MI‐E is more effective at removing secretions and reducing respiratory infections than conventional suctioning and manually assisted cough techniques, with the advantage that secretions are removed from both bronchi. MI‐E has also been shown to significantly reduce the length of ICU stay and reduce the rates of reintubation. Individuals with tetraplegia have reduced exhaled tidal volume (VT) and reduced Cough Peak Flow (CPF) (maximum air flow rate during a cough. The CPF value can be used to assess the risk of respiratory infection, with a CPF < 160 L/min associated with no functional cough and a high risk of infection and a CPF of <270 L/min suggesting that a person will not be able to adequately clear secretions from their airway. The use of MI‐E is therefore suggested for anyone with a CPF of <270 L/min. Functional Electrical Stimulation (FES) is a technique which can be used to make paralysed muscles contract. The most effective contraction is observed when train of electrical pulses are applied close to the motor point of a paralysed muscle. When FES is applied to the abdominal muscles it is called Abdominal Functional Electrical Stimulation (AFES). AFES has previously been used to increase the VT and CPF of tetraplegic patients in a number of studies. MI‐E is routinely combined with manually assisted coughing in order to loosen lung secretions and to increase the user's CPF. In the same way as a manually assisted cough, AFES leads to increased abdominal movement, resulting in larger CPF. During recent studies the investigators have observed that the use of AFES with acute tetraplegic patients appears to be associated with an increased need for secretion clearance, indicating that AFES aids the loosening of lung secretions. Although the abdominal movement achieved with AFES is typically significantly smaller than that achieved with a manually assisted cough, it may have beneficial effects in combination with MI‐E. In addition, AFES has the advantage that it can be applied consistently and requires less involvement of the caregiver. Methods The investigators hypothesise that (i) maximal respiratory improvements due to an AFES training programme will be achieved after more than 3 weeks of training, and (ii) that the combined use of AFES with MI‐E may improve the respiratory function and ability to clear secretions of tetraplegic patients, resulting in a reduction in the number of respiratory infections in this group. Participants Ten tetraplegic participants will be recruited for this study. All participants will be inpatients at the Queen Elizabeth National Spinal Injuries Unit, Southern General Hospital, Glasgow. Experimental Procedures Each participant will undergo a pre study assessment. The study will take the form of a random crossover design involving a four week control period and an eight week training period which will be followed by a two week follow up period. The order of the control and training periods will be randomised for each participant. If the training period precedes the control period the follow up period will serve as a two week wash out period to avoid any carryover of acute effects from the training intervention. At the pre study assessment, and at the end of every second week, the participant will take part in an assessment session. Pre study assessment Before the study commences each participant will undergo a pre study assessment which will also serve as a familiarisation session. Stimulation will be applied to the participant's abdominal muscles to test whether they respond to electrical stimulation. The optimum stimulation parameters (electrode position/frequency/current and pulsewidth) required to induce a strong contraction of the abdominal muscles will then be established. These stimulation parameters will be used as a starting point for the following training and assessment sessions. An assessment session, as outlined below, will then be conducted at the end of the pre study assessment. Training sessions Participants will take part in AFES training sessions five times per week (Monday‐Friday) for a total of 8 weeks. During these sessions participants will receive AFES for 40 minutes. The participant's cough peak flow (CPF) will also be measured under three conditions: (i) unassisted (ii) unassisted mechanical insufflation‐exsufflation (MI‐E) and (iii) MI‐E assisted with Abdominal Functional Electrical Stimulation (AFES). To measure the CPF, five cycles of MI‐E will be applied for both MI‐E conditions. The maximum CPF value recorded from five attempts will be taken as the participant's CPF in each condition. During the pre study assessment and at the end of the training and the control period an extended assessment session will be performed. The additional measurements will be (i) MI‐E with manually assisted cough, and (ii) ultrasound measurement of diaphragm movement with and without AFES. The CPF achieved using MI‐E with a manually assisted cough will be recorded while the manually assisted cough is applied by the patient's regular caregiver, with the same caregiver applying the manually assisted cough in all three sessions. The movement of the diaphragm will be measured during a FVC manoeuvre using an ultrasound probe, with and without AFES assistance. This will allow an evaluation of the effect of AFES on diaphragm movement. Assessment sessions Each participant will take part in bi‐weekly assessment sessions throughout the study. At each assessment session a series of Forced Vital Capacity (FVC) tests will be performed with and without abdominal stimulation, which provide a measure of the participant's Vital Capacity (VC), Forced Exhaled Volume in one second (FEV1) and Peak Expiratory Flow (PEF). Respiratory flow and volume will be measured using a spirometer. To perform the FVC manoeuver the participant will be asked to inhale to Total Lung Capacity (TLC) and then exhale as quickly and as fully as they can. This will be repeated for each condition up to a maximum of 5 times, or until 3 attempts within 0.15L of each other are recorded. Many of the participants on this study will have a FVC of <1L. The ATS/ERS standards for spirometry suggest that for an FVC of <1L the range of acceptable values should be plus or minus 0.1L. All participants will perform the assessment sitting in an upright position. Follow up/ Wash out period After the training period the participant will undergo a two week follow up period. If the participant has still to complete the control period this follow up will also act as a wash out. During this wash out period the participant will undergo no training sessions. The aim of this wash out period is to minimise the effect of any acute response from the training period to the control period.
UR  -  https://www.cochranelibrary.com/central/doi/10.1002/central/CN-01540751/full
ER  -  


Record #61 of 161
Provider: John Wiley & Sons, Ltd.
Content: text/plain; charset="UTF-8"

TY  -  JOUR
AN  -  CN-02591048
AU  -  ChiCTR2300074658,
TI  -  PNF therapy under the protection of elastic protective gear for spinal cord injury patients in rural primary hospitals: a randomized controlled trial
JA  -  https://trialsearch.who.int/Trial2.aspx?TrialID=ChiCTR2300074658
PY  -  2023
C3  -  ICTRP ChiCTR2300074658
M3  -  Trial registry record
AB  -  INTERVENTION: group with elastic protective gear:Perform elastic protective training intervention. Rehabilitation training mainly includes joint range of motion exercises, strength training, sitting balance training, transfer training, standing training and stretch training. Training once a day, 30min each time. 4 weeks was 1 visit course, and 3 visit courses were conducted overall.;group without elastic protective gear:The control group received unguarded training in the same period of time, and the rehabilitation training mainly included joint range of motion exercise, strength training, sitting balance training, transfer training, standing training and stretch training. Training once a day, 30min each time. 4 weeks was 1 visit course, and 3 visit courses were conducted overall.; CONDITION: spinal cord injury PRIMARY OUTCOME: barthel; SECONDARY OUTCOME: QLI;Vital sign indicators; INCLUSION CRITERIA: 1. The grading criteria for spinal cord injury were met, and all patients were in grade A of complete SCI; 2. Muscle tone of both lower limbs =2 level; 3. No significant respiratory and cardiovascular complications; 4. Good spinal stability; 5. Voluntarily participate in this study and agree to sign the informed consent form.
UR  -  https://www.cochranelibrary.com/central/doi/10.1002/central/CN-02591048/full
ER  -  


Record #62 of 161
Provider: John Wiley & Sons, Ltd.
Content: text/plain; charset="UTF-8"

TY  -  JOUR
AN  -  CN-02336050
AU  -  Zhang, X-Y
AU  -  Yu, W-Y
AU  -  Teng, W-J
AU  -  Song, Y-C
AU  -  Yang, D-G
AU  -  Liu, H-W
AU  -  Liu, S-H
AU  -  Li, X-B
AU  -  Wang, W-Z
AU  -  Li, J-J
TI  -  Effect of vocal respiratory training on respiratory function and respiratory neural plasticity in patients with cervical spinal cord injury: a randomized controlled trial
JA  -  Neural regeneration research
PY  -  2022
VL  -  17
IS  -  5
SP  -  1065‐1071
C3  -  EMBASE 636154215
M3  -  Journal article
KW  -  *cervical spinal cord injury
KW  -  *nerve cell plasticity
KW  -  *respiratory function
KW  -  Adult
KW  -  Article
KW  -  Body mass
KW  -  Clinical article
KW  -  Cognitive defect
KW  -  Controlled study
KW  -  Diffusion tensor imaging
KW  -  Echo planar imaging
KW  -  Female
KW  -  Follow up
KW  -  Forced expiratory volume
KW  -  Forced vital capacity
KW  -  Fractional anisotropy
KW  -  Human
KW  -  Hypotension
KW  -  Intervention study
KW  -  Lingual gyrus
KW  -  Lung function test
KW  -  Male
KW  -  Maximal expiratory flow
KW  -  Muscle strength
KW  -  Nerve fiber
KW  -  Nuclear magnetic resonance imaging
KW  -  Physiotherapist
KW  -  Physiotherapy
KW  -  Randomized controlled trial
KW  -  Residual volume
KW  -  Respiratory failure
KW  -  Total lung capacity
KW  -  Vital capacity
KW  -  Vocal learning
DO  -  10.4103/1673-5374.324856
AB  -  In previous studies, researchers have used singing to treat respiratory function in patients with spinal cord injury. However, few studies have examined the way in which vocal training affects respiratory neural plasticity in patients with spinal cord injury. Vocal respiratory training (VRT) is a type of vocal muscle‐related treatment that is often a component of music therapy (MT) and focuses on strengthening respiratory muscles and improving lung function. In this randomized controlled study, we analyzed the therapeutic effects of VRT on respiratory dysfunction at 3 months after cervical spinal cord injury. Of an initial group of 37 patients, 26 completed the music therapy intervention, which comprised five 30‐minute sessions per week for 12 weeks. The intervention group (n = 13) received VRT training delivered by professional certified music therapists. The control group (n = 13) received respiratory physical therapy delivered by professional physical therapists. Compared with the control group, we observed a substantial increase in respiratory function in the intervention group after the 12‐week intervention. Further, the nerve fiber bundles in the respiratory center in the medulla exhibited a trend towards increased diversification, with an increased number, path length, thickness, and density of nerve fiber bundles. These findings provide strong evidence for the effect of music therapeutic VRT on neural plasticity. This study was approved by the Ethics Committee of China Rehabilitation Research Center (approval No. 2020‐013‐1) on April 1, 2020, and was registered with the Chinese Clinical Trial Registry (registration No. ChiCTR2000037871) on September 2, 2020.
UR  -  https://www.cochranelibrary.com/central/doi/10.1002/central/CN-02336050/full
ER  -  


Record #63 of 161
Provider: John Wiley & Sons, Ltd.
Content: text/plain; charset="UTF-8"

TY  -  JOUR
AN  -  CN-02442394
AU  -  ACTRN12607000291482,
TI  -  Can singing training can improve voice projection for people with a spinal cord injury?
JA  -  http://www.who.int/trialsearch/Trial2.aspx?TrialID=ACTRN12607000291482
PY  -  2007
C3  -  ICTRP ACTRN12607000291482
M3  -  Trial registry record
AB  -  INTERVENTION: 12 weeks of singing training vs an active control intervention. The treatment condition involves instruction in breath control and vocal techniques for singing and the opportunity to sing familiar, popular songs in small groups (n=4). Treatment sessions will be held twice a week for the first 4 weeks for approximately 1 hour and participants will be expected to practise at least once per week at home with a practise CD. The following 8 weeks will involve only 1 group session and 2 home practise sessions. CONDITION: Quadriplegia PRIMARY OUTCOME: Quantitative measures of voice (pitch, amplitude) Respiratory capacity Respiratory muscle strength (specifically maximal sniff and inspiratory (MIP) muscle pressures) SECONDARY OUTCOME: Measures of thoraco‐abdominal motion, indices of respiratory flow and volume and qualitative assessments of voice. INCLUSION CRITERIA: Quadriplegia C4‐C7, at least 1 year post injury. Currently resident in Victoria and able to travel to the Royal Talbot Rehabilitation Centre for 12 weeks for training. English speaking and stable general health without pulmonary disease at the time of assessment.
UR  -  https://www.cochranelibrary.com/central/doi/10.1002/central/CN-02442394/full
ER  -  


Record #64 of 161
Provider: John Wiley & Sons, Ltd.
Content: text/plain; charset="UTF-8"

TY  -  JOUR
AN  -  CN-01993907
AU  -  Pinto, AP
AU  -  Guimaraes, CL
AU  -  Souza, GADS
AU  -  Leonardo, PS
AU  -  Neves, MFD
AU  -  Lima, FPS
AU  -  Lima, MO
AU  -  Lopes-Martins, RAB
TI  -  Sensory-motor and cardiorespiratory sensory rehabilitation associated with transcranial photobiomodulation in patients with central nervous system injury: trial protocol for a single-center, randomized, double-blind, and controlled clinical trial
JA  -  Medicine
PY  -  2019
VL  -  98
IS  -  25
SP  -  e15851
C3  -  PUBMED 31232920,EMBASE 628462215
M3  -  Journal article
KW  -  *low level laser therapy
KW  -  Adolescent
KW  -  Adult
KW  -  Aged
KW  -  Aged, 80 and over
KW  -  Brain Injuries, Traumatic [radiotherapy, *rehabilitation]
KW  -  Convalescence
KW  -  Double blind procedure
KW  -  Double‐Blind Method
KW  -  Female
KW  -  Human
KW  -  Humans
KW  -  Low‐Level Light Therapy
KW  -  Lung function test
KW  -  Male
KW  -  Middle Aged
KW  -  Middle aged
KW  -  Multiple Sclerosis [radiotherapy, *rehabilitation]
KW  -  Multiple sclerosis /radiotherapy /rehabilitation
KW  -  Neuropsychological Tests
KW  -  Neuropsychological test
KW  -  Quality of Life
KW  -  Quality of life
KW  -  Randomized Controlled Trials as Topic
KW  -  Randomized controlled trial (topic)
KW  -  Recovery of Function
KW  -  Respiratory Function Tests
KW  -  Spinal Cord Injuries [radiotherapy, *rehabilitation]
KW  -  Spinal cord injury /radiotherapy /rehabilitation
KW  -  Traumatic brain injury /radiotherapy /rehabilitation
KW  -  Treatment Outcome
KW  -  Treatment outcome
KW  -  Very elderly
KW  -  Young Adult
KW  -  Young adult
DO  -  10.1097/MD.0000000000015851
AB  -  BACKGROUND: Central nervous system diseases such as stroke, spinal cord injury, traumatic brain injury, and multiple sclerosis can be fatal or cause sequelae, affecting sensorimotor and cardiorespiratory systems and quality of life. These subjects present a low response to aerobic and resistance exercise, due to decreased recruitment of muscle fibers and reduction of metabolic capacity. Aerobic exercises bring benefits in terms of fatigue retardation, gait improvement, regulation of the autonomic nervous system, neuroprotection of the brain, stimulation of the production of endogenous neutrotransmitters related to general well‐being, and a favoring of neuroplasticity. Photobiomodulation (PBM Therapy) (previously known as low‐level laser therapy), and especially transcranial PBM Therapy, has shown benefits in animals and humans such as cognitive improvement, memory, and behavioral improvement, including attenuation of depression and anxiety, and increased cortical oxygenation. The aims of this trial will be to evaluate the parameters related to the function of the musculoskeletal and cardiorespiratory system and the impact of PBM therapy on these parameters, as part of a rehabilitation and training program for people with reduced mobility. METHODS: This is a randomized, double‐blind, placebo‐controlled trial with 3 groups: Control, only cardiorespiratory rehabilitation (CCR), CCR with PBM Therapy (CR‐PBM), CCR and placebo PBM Therapy (CR‐PlaceboPBM). n = 90, 30 per group. PBM Therapy parameters: 810 nm laser, 0.028 cm, 100 mW, 3.5 W/cm, 30 seconds per point, 3 J per point, 107.1 J /cm to 3 electroencephalogram points F7 and F8 and AFz. The trial will be conducted at the University Clinics and the sessions will be 1 hour twice a week for 9 weeks. Baseline, intermediate (4th week), final (9th week), and 2‐month follow‐up will be performed. Muscular activation, heart rate variability, lung volumes and capacities, fatigability, exercise tolerance, cognition, and quality of life at baseline will be evaluated. Subsequent to baseline evaluations, the PBM Therapy groups will be offered laser therapy (active or inactive); all groups will then receive CCR. TRIAL REGISTRATION NUMBER: ClinicalTrials.gov ID ‐ NCT03751306 (approval date: November 22, 2018).
UR  -  https://www.cochranelibrary.com/central/doi/10.1002/central/CN-01993907/full
ER  -  


Record #65 of 161
Provider: John Wiley & Sons, Ltd.
Content: text/plain; charset="UTF-8"

TY  -  JOUR
AN  -  CN-02368128
AU  -  Gorgey, AS
AU  -  Khalil, RE
AU  -  Rivers, J
AU  -  Cardozo, C
AU  -  Lesnefsky, EJ
TI  -  Effects Of Resistance Training Versus Passive Movement Training On Muscle Size, Oxygen Uptake And Ventilatory Efficiency After Spinal Cord Injury...2021 ACSM Annual Meeting & World Congresses [Virtual], June 1-5, 2021
JA  -  Medicine and science in sports and exercise
PY  -  2021
VL  -  53
SP  -  121‐120
C3  -  CINAHL 152581836
M3  -  Journal article
KW  -  Biomechanics
KW  -  Complications
KW  -  Congresses and Conferences
KW  -  Evaluation
KW  -  Movement
KW  -  Muscle, Skeletal
KW  -  Oxygen Consumption
KW  -  Physiology
KW  -  Resistance Training
KW  -  Respiratory Airflow
KW  -  Spinal Cord Injuries
KW  -  Training Effect (Physiology)
DO  -  10.1249/01.mss.0000760556.11141.de
UR  -  https://www.cochranelibrary.com/central/doi/10.1002/central/CN-02368128/full
ER  -  


Record #66 of 161
Provider: John Wiley & Sons, Ltd.
Content: text/plain; charset="UTF-8"

TY  -  JOUR
AN  -  CN-02585823
AU  -  CTRI/2023/07/054790,
TI  -  Combined Effect Of Abdominal Drawing-In Maneuver With Respiratory Muscle Training On Pulmonary Functions In Chronic Spinal Cord Injury Patients: a Randomized Controlled Trial
JA  -  https://trialsearch.who.int/Trial2.aspx?TrialID=CTRI/2023/07/054790
PY  -  2023
C3  -  ICTRP CTRI/2023/07/054790
M3  -  Trial registry record
AB  -  INTERVENTION: Intervention1: Combination of training with IMT device and abdominal drawing‐in maneuver with conventional physiotherapy: IMT device: 10 repetitions with 2 sets in one day session. Abdominal Drawing‐in Maneuver with pressure biofeedback: 5 sets (10 repetitions per set). Conventional Physiotherapy (ROM exercises, stretching and strengthening exercises, aerobic training): One session per day. Control Intervention1: Training with IMT device and conventional physiotherapy: IMT device: 10 repetitions with 2 sets in one day session. Conventional Physiotherapy (ROM exercises, stretching and strengthening exercises, aerobic training): One session per day. CONDITION: Health Condition 1: S141‐ Other and unspecified injuries ofcervical spinal cord PRIMARY OUTCOME: Pulmonary Function Test (PFT): FEV1, FVC, PEFR, MVVTimepoint: Outcome measures will be measured prior (i.e at 0 week) and at 6th week following the intervention period. SECONDARY OUTCOME: NilTimepoint: Nil INCLUSION CRITERIA: 1. C5‐T12 level of SCI patients. 2. Traumatic and non‐traumatic SCI patients. 3. Chronic SCI patients.
UR  -  https://www.cochranelibrary.com/central/doi/10.1002/central/CN-02585823/full
ER  -  


Record #67 of 161
Provider: John Wiley & Sons, Ltd.
Content: text/plain; charset="UTF-8"

TY  -  JOUR
AN  -  CN-02831384
AU  -  ChiCTR2500098393,
TI  -  To explore the mechanism of acute intermittent hypoxia on the improvement of respiratory muscle motor control in patients with spinal cord injury based on neuroplasticity
JA  -  https://trialsearch.who.int/Trial2.aspx?TrialID=ChiCTR2500098393
PY  -  2025
C3  -  ICTRP ChiCTR2500098393
M3  -  Trial registry record
AB  -  INTERVENTION: Acute intermittent hypoxia group:The patient sat and wore a mask for 15 times of intermittent acute hypoxia training, each time inhaling 10% oxygen for 1min, then ingestion 21% oxygen for 2min, alternating 15 times. During the training process, blood pressure, heart rate and blood oxygen were measured simultaneously, and blood oxygen should not be lower than 80%‐83%. If the oxygen saturation is less than 78% in a single hypoxia test, the hypoxia training is stopped, and the inhalation oxygen is upped to 11% for 1min per inhalation, 5 times a week for 4 weeks.;Placebo group:The patient sat and wore a mask to inhale 21% oxygen for 1 minute, followed by 21% oxygen for 2 minutes, 5 times a week for 4 weeks; CONDITION: Spinal cord injury PRIMARY OUTCOME: Lung function;electromyogram of respiratory muscle;compound muscle action Potential; INCLUSION CRITERIA: Use of the American Spinal Cord Injury Association Injury Scale (AIS) to determine the neurological level and clinical motor integrity (severity) of spinal cord injury (1) Patients with spinal cord injury in the twelfth thoracic vertebra and above with injury degree A‐B; (2) The duration of illness is less than 1 year; (3) Age 18‐70 years old; (4) Can remain seated for half an hour with assistance; (5) Undiagnosed respiratory diseases such as chronic obstructive pneumonia, asthma, chronic bronchitis; (6) Voluntarily participate in the project and sign the informed consent.
UR  -  https://www.cochranelibrary.com/central/doi/10.1002/central/CN-02831384/full
ER  -  


Record #68 of 161
Provider: John Wiley & Sons, Ltd.
Content: text/plain; charset="UTF-8"

TY  -  JOUR
AN  -  CN-02825218
AU  -  Hasnakipour, S
AU  -  Mosallanezhad, Z
AU  -  Rezaeian, T
AU  -  Azadi, F
AU  -  Noroozi, M
TI  -  Effect of Diaphragmatic Breathing Exercise With Biofeedback on Respiratory Function in Incomplete Cervical Spinal Cord Injury: a Randomized-Controlled Study
JA  -  American journal of physical medicine & rehabilitation
PY  -  2025
VL  -  104
IS  -  9
SP  -  793‐799
C3  -  PUBMED 39938067
M3  -  Journal article
KW  -  *Biofeedback, Psychology [methods]
KW  -  *Breathing Exercises [methods]
KW  -  *Spinal Cord Injuries [complications, physiopathology, rehabilitation]
KW  -  Adult
KW  -  Cervical Cord [injuries]
KW  -  Cervical Vertebrae
KW  -  Diaphragm [physiopathology]
KW  -  Female
KW  -  Humans
KW  -  Male
KW  -  Respiratory Function Tests
KW  -  Treatment Outcome
DO  -  10.1097/PHM.0000000000002714
AB  -  OBJECTIVES: The aim of this study was to investigate the effect of diaphragmatic breathing exercise with biofeedback on respiratory function in incomplete cervical spinal cord injury patients. DESIGN: Forty spinal cord injury patients (mean age: 32.67 ± 5.08 yrs) were randomly entered into two groups including the control group ( n = 20) and the intervention group ( n = 20). Forced expiratory volume in 1 sec, functional vital capacity, and maximum voluntary ventilation tests were performed to measure pulmonary function and Nijmegen Questionnaire was used to evaluate severity of respiratory dysfunction before, immediately after intervention, and 1 mo after the intervention. RESULTS: The mean of pulmonary function tests in the intervention group was increased after the intervention ( P < 0.001) and at 1‐mo after intervention ( P < 0.001). In addition, the control group indicated no change in these variables. The Nijmegen Questionnaire score also decreased significantly in both groups (control group = P < 0.001, intervention group = P < 0.001). The change of Nijmegen Questionnaire score significantly differed between the groups (F = 4.67, P = 0.03); in addition, significant difference was observed after intervention ( P < 0.001) and 1‐mo follow‐up ( P < 0.001). CONCLUSIONS: The application of visual biofeedback during breathing exercise can improve pulmonary function and mechanism may make the Nijmegen Questionnaire improve as a reflection of lowered dyspnea.
UR  -  https://www.cochranelibrary.com/central/doi/10.1002/central/CN-02825218/full
ER  -  


Record #69 of 161
Provider: John Wiley & Sons, Ltd.
Content: text/plain; charset="UTF-8"

TY  -  JOUR
AN  -  CN-02807035
AU  -  CTRI/2025/01/079329,
TI  -  Creating an Affordable Device to Improve and Measure Breathing Strength in spinal cord injury
JA  -  https://trialsearch.who.int/Trial2.aspx?TrialID=CTRI/2025/01/079329
PY  -  2025
C3  -  ICTRP CTRI/2025/01/079329
M3  -  Trial registry record
AB  -  INTERVENTION: Intervention1: Low cost respiratory muscle training: 5 times per week for 6 weeks following a TIRE protocol Control Intervention1: INSPIRATORY MUSCLE TRAINING: 5 times per week for 6 weeks CONDITION: Health Condition 1: G959‐ Disease of spinal cord, unspecified PRIMARY OUTCOME: Maximal Inspiratory pressure ; Timepoint: 0 week and 6 week SECONDARY OUTCOME: MAximal expiratory pressureTimepoint: 0 week and 6 week INCLUSION CRITERIA: Age between 18 – 60 years Traumatic complete lesion ( AIS A or B) Individuals between C4‐T6 level of injury Non‐Mechanically ventilated patients
UR  -  https://www.cochranelibrary.com/central/doi/10.1002/central/CN-02807035/full
ER  -  


Record #70 of 161
Provider: John Wiley & Sons, Ltd.
Content: text/plain; charset="UTF-8"

TY  -  JOUR
AN  -  CN-01307894
AU  -  Boswell-Ruys, CL
AU  -  Lewis, CR
AU  -  Gandevia, SC
AU  -  Butler, JE
TI  -  Respiratory muscle training may improve respiratory function and obstructive sleep apnoea in people with cervical spinal cord injury
JA  -  Spinal cord series and cases
PY  -  2015
VL  -  1
CC  -  Airways
SP  -  15010
C3  -  PUBMED 28053714
M3  -  Journal article
DO  -  10.1038/scsandc.2015.10
AB  -  STUDY DESIGN: This is a double‐blind crossover case study series. OBJECTIVES: The objective of this study was to assess the feasibility of respiratory muscle training (RMT) as an effective intervention to improve lung function and obstructive sleep apnoea (OSA) in cervical spinal cord injury (SCI) patients. SETTING: This study was conducted in Australia. METHODS: Three adults (C5‐6, AIS A‐C) participated in this study. They trained with an RMT device (active or sham) for 4 weeks followed by 2 weeks of rest, and then trained with the alternate device for 4 weeks. RMT occurred twice daily, 5 days a week, and it consisted of three sets of 12 inspirations and three sets of 12 expirations. Training intensity commenced at 30% maximal inspiratory pressure (MIP) and 30% maximal expiratory pressure (MEP), which was increased every second day by 10%. Spirometry, MIP, MEP, polysomnography and Epworth Sleepiness Scale (ESS) were measured before and after every 4 weeks of training. RESULTS: After active RMT, vital capacity and inspiratory capacity improved from baseline in all participants (by 44%, 60% and 18% and by 18%, 46% and 5%, respectively); MIP improved by 40 and 17% from baseline in two subjects; and MEP improved in all participants. Two participants had OSA, and after active training their obstructive apnoea‐hypopnoea index improved from 30 to 21events per hour and from 72 to 18 events per hour, and ESS marginally improved. Sham RMT resulted in minimal changes in all measures. CONCLUSION: RMT is feasible and likely effective to increase respiratory muscle strength, to improve lung function, and to reduce the severity of OSA and sleepiness in people with cervical SCI. A randomised controlled trial is planned to validate these findings and to examine respiratory‐related morbidity and quality of life.
UR  -  https://www.cochranelibrary.com/central/doi/10.1002/central/CN-01307894/full
ER  -  


Record #71 of 161
Provider: John Wiley & Sons, Ltd.
Content: text/plain; charset="UTF-8"

TY  -  JOUR
AN  -  CN-02438879
AU  -  ChiCTR2100045184,
TI  -  Clinical study on the effect of fish style inspiratory muscle training on respiratory function in patients with cervicothoracic spinal cord injury
JA  -  https://trialsearch.who.int/Trial2.aspx?TrialID=ChiCTR2100045184
PY  -  2021
C3  -  ICTRP ChiCTR2100045184
M3  -  Trial registry record
AB  -  INTERVENTION: Control group:Routine care;Training group:Routine nursing + fish style inspiratory muscle training; CONDITION: Inspiratory myasthenia PRIMARY OUTCOME: Maximum inspiratory pressure; SECONDARY OUTCOME: Lung function test;Forced vital capacity; INCLUSION CRITERIA: 1.Aged 18‐80 years; 2.Diagnosis of cervicothoracic spinal cord injury.
UR  -  https://www.cochranelibrary.com/central/doi/10.1002/central/CN-02438879/full
ER  -  


Record #72 of 161
Provider: John Wiley & Sons, Ltd.
Content: text/plain; charset="UTF-8"

TY  -  JOUR
AN  -  CN-02729524
AU  -  NCT06490250,
TI  -  Comparison of the Effects of Inspiratory Muscle Training and Baduanjin Exercises in Hypertrophic Cardiomyopathy Patients
JA  -  https://clinicaltrials.gov/ct2/show/NCT06490250
PY  -  2024
C3  -  CTgov NCT06490250
M3  -  Trial registry record
KW  -  Cardiomyopathies
KW  -  Cardiomyopathy, Hypertrophic
KW  -  Heart Diseases
KW  -  Hypertrophy
AB  -  Hypertrophic cardiomyopathy (HCM) is characterized by a left ventricular wall thicknessexceeding 15 millimeters (mm), as assessed by echocardiography and cardiac magneticresonance imaging (MRI). It is a common genetic heart disease worldwide, known to causeleft ventricular outflow tract obstruction, mitral regurgitation, diastolic dysfunction,myocardial ischemia, arrhythmias, and autonomic dysfunction (PubMed identification number(ID): 29655825, 28912181, 24998133, 30110588, 33229115).Many patients with HCM are asymptomatic, and the condition is often identifiedincidentally during routine screening. Symptomatic patients may experience dyspnea onexertion, chest pain, syncope, or presyncope (PubMed ID:11886323). Even when leftventricular systolic function is preserved, patients frequently develop symptoms such asdyspnea and fatigue, leading to exercise intolerance in the majority (PubMedID:10913477).HCM is a heterogeneous disease with a varied clinical course. In addition to thesesymptoms, patients may also face decreased exercise capacity and reduced quality of life(PubMed ID:19253387, 9326995). Furthermore, despite the well‐established cardiovascularand overall health benefits of regular physical activity, many patients with HCM exhibita high prevalence of physical inactivity (PubMed ID: 23340032, 27547438).Studies on inspiratory muscle training have demonstrated its benefits in improvingrespiratory function, respiratory muscle strength, quality of life, and exercise capacityacross various patient groups including chronic obstructive pulmonary disease, cysticfibrosis, spinal cord injury, and heart failure. It also helps alleviate symptoms ofdyspnea and fatigue (PubMed ID:32209709, 30827470, 32936904, 31429207, 31937553).Additionally, inspiratory muscle training has been shown to enhance physical activitylevels in different patient cohorts (PubMed ID: 17534784).Research indicates that Baduanjin exercises can serve as a complementary and alternativetreatment for cardiovascular patients, improving clinical outcomes and reducing adversecardiovascular events (PubMed ID:30059552). Furthermore, studies have highlighted theirpositive effects on quality of life and exercise capacity in diverse populations such ashealthy individuals and those with conditions like heart failure, Parkinson's disease,osteoarthritis, and chronic fatigue syndrome, while also mitigating fatigue symptoms(PubMed ID: 36436262, 19051349, 27627031, 23001463, 18315512, 26083663, 25610473,27938498).Based on existing literature, the investigators believe that inspiratory muscle trainingand Baduanjin exercises could potentially benefit patients with HCM by alleviatingassociated symptoms. However, there is a notable scarcity of studies investigatingdifferent exercise modalities in HCM patients. To the investigators' knowledge, nostudies have specifically examined the effects of inspiratory muscle training orBaduanjin exercises in this population.The study aims to fill this gap by being the first to compare the impacts of inspiratorymuscle training and Baduanjin exercises on pulmonary function, exercise capacity, andquality of life in patients with HCM. Through this research, the investigators seek tointroduce new approaches that enhance pulmonary function, exercise capacity, and overallquality of life for these patients.
UR  -  https://www.cochranelibrary.com/central/doi/10.1002/central/CN-02729524/full
ER  -  


Record #73 of 161
Provider: John Wiley & Sons, Ltd.
Content: text/plain; charset="UTF-8"

TY  -  JOUR
AN  -  CN-01828099
AU  -  RBR-7b399d,
TI  -  Training respiratory muscles really improves functional capacity in patients with spinal cord injury?
JA  -  https://trialsearch.who.int/Trial2.aspx?TrialID=RBR-7b399d
PY  -  2016
C3  -  ICTRP RBR‐7b399d
M3  -  Trial registry record
AB  -  INTERVENTION: E01.370.386.700.975 E02.190.525.186 E02.779.483 E02.779.483.875 Inspiratory muscle training with dynamic resistance. In the training group: 100 breaths, using all the vital capacity and visual feedback, initially with 40% of the maximal inspiratory pressure measured, 3 times a week for 4 weeks. 20 patients In the control group: same frequency and duration but with the minimum load provided by the device (3cmH2O). 20 patients. CONDITION: C10.228.854.770 Spinal Cord Injuries ; C10.228.854.770 PRIMARY OUTCOME: It is expected an increase of 10% in peak oxygen uptake (VO2), after 4 weeks of inspiratory muscle training, measured on a maximal arm crank cardiopulmonary exercise test, compared to the control group. SECONDARY OUTCOME: All variables will be measured at baseline and after a four week training period. ; ‐ Lung function: it is expected an improvement in vital capacity and in maximal inspiratory pressure in training group. Spirometry and manuvaccuometry test will measure: slow (VC) and forced vital capacity (FVC); Forced expiratory volume in 1 second (FEV1); FEV1/FVC and FEV1/CV relations; maximum expiratory and inspiratory pressures; nasal inspiratory pressure to sniff. ; ‐ Exercise responses: it is expected an improvement in ventilatory efficiency and a higher ventilatory threshold, in comparison to control group. Other variables from cardiopulmonary exercise test: heart rate, systolic and diastolic blood pressure; carbon dioxide production (VCO2), minute ventilation (VE); ventilatory equivalent for O2 and CO2, VE/VCO2 slope; workload (W); respiratory quotient; oxygen pulse; peripheral O2 saturation; expired O2 and CO2 pressure; subjective percieved effort (0 to 10). ; ‐ It is expected diaphragmatic thickening with training, that will be evaluated with conventional ultrassound. ; ‐ Echocardiogram: significant changes in myocardial morphology or function like chambers' diameters and walls thickness, ejection fraction and cardiac output, are not expected. They will confirm lack of cardiac remodeling with this training modality. INCLUSION CRITERIA: During a period of 10 to 12 months, we will select males; non‐smokers; with traumatic SCI; with complete motor injury (ASIA A or B), between T4 and C5 levels; injured for more than 6 months; who are able to perform an arm crank exercise test in an upper limbs cyclergometer. They will be admitted from Neurorehabilitation in spinal cord injury program from Sarah Network of Rehabilitation Hospitals Brasília.
UR  -  https://www.cochranelibrary.com/central/doi/10.1002/central/CN-01828099/full
ER  -  


Record #74 of 161
Provider: John Wiley & Sons, Ltd.
Content: text/plain; charset="UTF-8"

TY  -  JOUR
AN  -  CN-01626681
AU  -  NCT03664765,
TI  -  NOvel by Upper Airway Respiratory Muscle Training to Treat OSA in Chronic SCI
JA  -  https://clinicaltrials.gov/ct2/show/NCT03664765
PY  -  2018
CC  -  Airways
C3  -  CTgov NCT03664765
M3  -  Trial registry record
AB  -  In recent years, the investigators and others have discovered that spinal cord injury/disease (SCI/D) is associated with significant increase in the sleep‐disordered breathing (SDB) prevalence. Nearly 80% of patients with SCI/D including Veterans suffer from SDB after six months of injury (majority of them 70‐80% are obstructive apneas and hypopneas‐OSA). However, most patients SCI/D do not tolerate standard SDB treatment (continuous positive airway pressure‐CPAP) leading to lack of compliance. Therefore, identifying other therapies is important for this common condition that is linked to poor outcome in the general population (heart disease, stroke, hypertension and poor cognition). It has been reported in sleep apnea able‐bodied patients that oropharyngeal muscle exercises for 3 months using speech pathology techniques improve the severity of SDB. Furthermore, previous studies showed respiratory muscle training (RMT) is effective for increasing respiratory muscle strength in people with cervical SCI. However, the effect of combined oropharyngeal and RMT on OSA in patients with SCI is unknown. The purpose of this application is to identify new therapeutic interventions for OSA treatment in Veterans with SCI/D. This application proposes for a pilot study to randomizing 30 Veterans with SCI/D and OSA to receive 3 months of daily (30 minutes) treatment with a validated set of oropharyngeal and RMT (intervention arm) versus sham therapy (control arm). There will be three specific aims to address the following hypotheses: Specific Aim (1): To test recruitment rate and feasibility of a pilot intervention that includes combined oropharyngeal and RMT versus sham treatment in individuals with SCI/D. Specific Aim (2): To test the acceptability and usability of combined oropharyngeal and RMT in individuals with SCI/D. Specific Aim (3): To determine the effect size estimates for clinical endpoints and their associated variability at the end of treatment to calculate an appropriate sample size for an adequately powered clinical trial.
UR  -  https://www.cochranelibrary.com/central/doi/10.1002/central/CN-01626681/full
ER  -  


Record #75 of 161
Provider: John Wiley & Sons, Ltd.
Content: text/plain; charset="UTF-8"

TY  -  JOUR
AN  -  CN-01406466
AU  -  Bauman, WA
TI  -  Anthony dimarco lecture: the respiratory function in persons with spinal cord injury: where we have been and where we would like to go in the 21st century
JA  -  Journal of spinal cord medicine
PY  -  2016
VL  -  39
IS  -  5
SP  -  581‐582
C3  -  EMBASE 617785069
M3  -  Journal article; Conference proceeding
KW  -  *dyspnea
KW  -  *female
KW  -  *male
KW  -  *spinal cord injury
KW  -  Airway dynamics
KW  -  Asthma
KW  -  Atelectasis
KW  -  Bodily secretions
KW  -  Chronic cough
KW  -  Clinical study
KW  -  Clinical trial
KW  -  Complication
KW  -  Controlled study
KW  -  Drug therapy
KW  -  Expiratory reserve volume
KW  -  Human
KW  -  Loss of function mutation
KW  -  Lung clearance
KW  -  Lung complication
KW  -  Mediator
KW  -  Morbidity
KW  -  Mortality
KW  -  Muscle function
KW  -  Muscle training
KW  -  Paralysis
KW  -  Pneumonia
KW  -  Prevention
KW  -  Provocation
KW  -  Randomized controlled trial
KW  -  Residual volume
KW  -  Resistance training
KW  -  Respiratory function
KW  -  Symptom
KW  -  Thorax wall
KW  -  Wellbeing
KW  -  Wheezing
DO  -  10.1080/10790268.2016.1207960
AB  -  Respiratory complications are a leading cause of morbidity and mortality in the spinal cord injured population. Our understanding of airway dynamics in persons with spinal cord injury has markedly increased over the past 25 years. With regard to the obstructive component of respiration, advances have been made in our knowledge of airway caliber, bronchial provocation, and bronchodilator responsiveness. These obstructive findings are presumed to be the consequence of unopposed, relatively increased cholinergic tone of the airway. With regard to the restrictive component of respiration, loss of function of the major chest wall muscles of respiration results in diminished lung volumes with higher levels of injury and is associated with a unique pattern of respiratory impairment characterized by a greater compromise of the expiratory than inspiratory muscle function, leading to a reduction in expiratory reserve volume and an elevation in residual volume. Paralysis of the expiratory musculature is also responsible for weak cough effectiveness, poor pulmonary clearance of secretions, and a predisposition to atelectasis and, possibly, pneumonia. The obstructive airway physiology in individuals with spinal cord injury has obvious mechanical similarities to that of asthma. Fairly recently, an inflammatory component of the airway hyperreactivity in those with higher cord lesions has been recognized, but it appears to consist of a pattern of inflammatory mediators that is distinct from that observed in asthmatics. Respiratory symptoms occur frequently in those with spinal cord injury, with higher cord lesions often reporting breathlessness, but other symptoms of chronic cough, phlegm and wheeze frequently reported. Treatment of the higher cord lesions with bronchodilators is effective in improving airway dynamics but whether they are efficacious in preventing pulmonary complications has not yet been addressed. β2 agonists have well recognized general anabolic properties, and these agents may strengthen chest wall muscles of respiration in those with spinal cord injury, with assumed benefit. Resistance training devises also hold promise to strengthen muscles of respiration, either apart from or in conjunction with the administration of β2 agonists. Undeniably relevant clinical advances have been made over the past few decades in our understanding of pulmonary physiology and approaches to improve respiratory function, but these experimental strategies have yet to be shown to improve the health and wellbeing of persons with spinal cord injury in large, randomized clinical trials.
UR  -  https://www.cochranelibrary.com/central/doi/10.1002/central/CN-01406466/full
ER  -  


Record #76 of 161
Provider: John Wiley & Sons, Ltd.
Content: text/plain; charset="UTF-8"

TY  -  JOUR
AN  -  CN-01969221
AU  -  CTRI/2019/05/019191,
TI  -  to study how inspiratory muscle training affects on autonomic nervous system in patients with cervical spinal cord injury
JA  -  https://trialsearch.who.int/Trial2.aspx?TrialID=CTRI/2019/05/019191
PY  -  2019
C3  -  ICTRP CTRI/2019/05/019191
M3  -  Trial registry record
AB  -  INTERVENTION: Intervention1: effect of inspiratory muscle training on autonomic nervous system in cervical spinal cord injury patients.: two groups have been taken i.e. control and experimental group. pre variables were taken and then subjects werepp given 4 weeks of respiratory training followed by post readings by the end of 4th week. Control Intervention1: NIL: NIL CONDITION: Injury of nerve root of cervical spine PRIMARY OUTCOME: ‐Heart rate variability ; (LF,HF,LF:HF RATIO) ; Timepoint: baseline and after 4 weeks SECONDARY OUTCOME: maximal inspiratory pressure ; maximal expiratory pressure ; forced expiratory volume in 1st sec ; forced vital capacityTimepoint: baseline and after 4 weeks INCLUSION CRITERIA: ‐Age between 18‐ 65year Ã¢?? Traumatic SCI between C4‐C7 ‐one month post injury ‐ No ventilatory dependence ‐ Tracheotomised patients and non tracheotomised patients ‐ AIS‐A, AIS‐B,AIS‐C.
UR  -  https://www.cochranelibrary.com/central/doi/10.1002/central/CN-01969221/full
ER  -  


Record #77 of 161
Provider: John Wiley & Sons, Ltd.
Content: text/plain; charset="UTF-8"

TY  -  JOUR
AN  -  CN-02838915
AU  -  KCT0010320,
TI  -  Effects of rehabilitation exercise programs on respiratory function, muscle strength, and exercise performance ability in individuals with spinal cord injury
JA  -  https://trialsearch.who.int/Trial2.aspx?TrialID=KCT0010320
PY  -  2025
C3  -  ICTRP KCT0010320
M3  -  Trial registry record
AB  -  INTERVENTION: Others(rehabilitation exercise program) : 1. The intervention group underwent a rehabilitation exercise program including resistive inspiratory muscle training, strength training, and aerobic exercise. 1) Respiratory exercise Respiratory exercise was performed using the POWERbreathe PLUS (POWERbreathe International Ltd., UK). After measuring each participants MIP, the exercise intensity was set to 40% of the individual’s MIP. Each exercise session consisted of one inhalation and exhalation per repetition, with eight sets of 10 repetitions each, with a 30‐second break between sets. 2) Muscle strength exercise Muscle strength exercise was conducted using an elastic band (Thera‐Band, The Hygenic Corp, USA). The exercise intensity was determined by each individual using elastic bands at 100% band elongation based on prior muscle strength measurements. The exercises were based on proprioceptive neuromuscular facilitation (PNF) movements, commonly used in rehabilitation and previous research. PNF is a therapeutic approach that enhances muscle strength and function through specific movement patterns in diagonal and spiral directions. The exercises focused on the flexion and extension movements of the D1 and D2 patterns of the PNF upper limb patterns. 3) Aerobic exercise For aerobic exercise, the Ski‐Erg (Ski‐Erg, Concept2, USA), Row‐Erg (Row‐Erg, Concept2, USA), and Assault‐Bike (Assault‐Bike, Assault fitness, USA) were utilized. The Ski‐Erg and the Assault‐Bike were used for participants with cervical injuries who have limited back strength. Both the Ski‐Erg and Row‐Erg (a drag factor ranging from 90 to 100) were employed for participants with thoracic injuries. 2. No intervention was performed in the control group. CONDITION: Injury, poisoning and certain other consequences of external causes PRIMARY OUTCOME: cardiopulmonary function SECONDARY OUTCOME: muscle strength INCLUSION CRITERIA: This study initially recruited 36 participants aged 18 to 64 with C5‐T6 SCI who resided in metropolitan areas of South Korea and had lived with SCI more than si Xmonths.
UR  -  https://www.cochranelibrary.com/central/doi/10.1002/central/CN-02838915/full
ER  -  


Record #78 of 161
Provider: John Wiley & Sons, Ltd.
Content: text/plain; charset="UTF-8"

TY  -  JOUR
AN  -  CN-02181580
AU  -  NCT04569266,
TI  -  Effectiveness of an Exercise Re-training Program on Dyspnea in Patients After Acute Respiratory Distress Syndrome Secondary to Severe COVID-19 Pneumonia in Post-ICU
JA  -  https://clinicaltrials.gov/show/NCT04569266
PY  -  2020
C3  -  CTgov NCT04569266
M3  -  Trial registry record
KW  -  Acute Lung Injury
KW  -  Dyspnea
KW  -  Pneumonia
KW  -  Respiratory Distress Syndrome
KW  -  Respiratory Distress Syndrome, Newborn
AB  -  During these episodes of respiratory insufficiency, the management is based on ventilatory replacement by generally invasive mechanical ventilation. This allows correction of hematosis disorders but can lead to complications either directly (respiratory infections) or indirectly (neuromuscular complications and/or complications related to prolonged bed rest requiring prolonged re‐education). Although mechanical ventilation makes it possible to improve the objective parameters and contributes considerably to improving the prognosis of these patients, it is nevertheless, despite the progress made, often associated with patient breathlessness due to respiratory pathology and difficulties in optimizing the interaction between the individual and the machine. Resuscitation will also be associated with amyotrophy due to bed rest, inflammation, reduced metabolic possibilities, especially anabolic ones, and the use of certain treatments (corticosteroids, curares). This muscle loss rapidly affects the diaphragm, then secondarily the peripheral muscles in the context of resuscitation neuromyopathy. On the other hand, complications affecting the entire musculoskeletal system will quickly cause the resuscitation patient to suffer from cardiorespiratory desadaptation, reducing the capacity for exertion on discharge and ultimately resulting in dyspnea on exertion. In patients surviving the initial condition, dyspnea persists and may be reoccurring months or even years later, despite initial rehabilitation. It is strongly associated with anxiety and even fear of death and contributes to the development of post‐traumatic stress disorder. This persistent feeling of respiratory discomfort, which limits the patient's autonomy in his or her daily activities, seems to be able to reduce quality of life. Moreover, the perpetuation of this dyspnea could promote a spiral of deconditioning leading to a progressive deterioration of the cardio‐respiratory system, justifying new hospitalizations. In patients with chronic respiratory insufficiency, exercise rehabilitation supervised by physiotherapists allows, in addition to improving autonomy, a significant reduction in dyspnea, thus increasing the quality of life of these patients. The study's objective is to evaluate the effect of post‐resuscitation respiratory rehabilitation for SARS‐Cov‐2 in improving dyspnea. Secondly, investigators will seek to evaluate the correlation between quality of life and post‐resuscitation dyspnea.
UR  -  https://www.cochranelibrary.com/central/doi/10.1002/central/CN-02181580/full
ER  -  


Record #79 of 161
Provider: John Wiley & Sons, Ltd.
Content: text/plain; charset="UTF-8"

TY  -  JOUR
AN  -  CN-02237432
AU  -  ACTRN12621000086864,
TI  -  The Effect of Abdominal Functional Electrical Stimulation on Blood Pressure Control in Spinal Cord Injury
JA  -  https://trialsearch.who.int/Trial2.aspx?TrialID=ACTRN12621000086864
PY  -  2021
C3  -  ICTRP ACTRN12621000086864
M3  -  Trial registry record
AB  -  INTERVENTION: There are over 200,000 new cases of spinal cord injury globally each year, with more than 70% of these injuries occurring at the level of the cervical spine and upper thoracic spine (C1‐T5). Injuries to these levels result in alteration to the sympathetic nervous system which causes dysregulation to blood pressure control, can lead to swings in blood pressure, and most commonly hypotension especially when seated upright or standing. We have shown that surface Functional Electrical Stimulation (FES) of the abdominal muscles, termed Abdominal FES, can improve respiratory function and may assist weaning from mechanical ventilation in spinal cord injury. During these studies we also observed an increase in systolic blood pressure. Eighteen participants will be recruited to this single centre randomised, placebo controlled, trial. Participants with a spinal cord injury in the region C1‐T5 will be recruited between 6 weeks and 6 months post injury. Nine participants will be randomly allocated to receive Abdominal FES and 9 will receive a placebo. In the Abdominal FES group, Abdominal FES will be applied for 45 minutes per day, 5 days per week, for 2 weeks. Specifically, Abdominal FES will be delivered, via electrodes placed over the posterolateral surface of the abdomen. The stimulation amplitude will be set to cause a strong visible muscle contraction (usually 30‐60 mA) at a frequency of 50Hz and 350 microseconds pulsewidth. Stimulation amplitude will be evaluated every 5 minutes to ensure that stimulation is still tolerable and causing a suitable muscle contraction. Stimulation will be applied by a local physiotherapist. A daily training diary will be kept to monitor compliance. CONDITION: Injuries and Accidents ‐ Other injuries and accidents Neurological ‐ Other neurological disorders Physical Medicine / Rehabilitation ‐ Other physical medicine / rehabilitation spinal cord injury;tetraplegia;paralysis; ; spinal cord injury ; tetraplegia ; paralysis PRIMARY OUTCOME: Immediate change in systolic blood pressure with abdominal electrical stimulation during a Head‐up tilt (HUT) orthostatic tilt measured using a Finopress blood pressure measurement system[Before and after 2 weeks of Abdominal FES training] Immediate change in systolic blood pressure without abdominal electrical stimulation during a Head‐up tilt (HUT) orthostatic tilt measured using a Finopress blood pressure measurement system[Before and after 2 weeks of Abdominal FES training] INCLUSION CRITERIA: • Greater than 6 weeks post‐injury. • Spinal injury to C1‐ T5 with an American Spinal Injuries Association Impairment Scale of A‐C • Tilt table naive • Abdominal FES naive • Seated systolic blood pressure of < 100 mmHg. SECONDARY OUTCOME: Forced Exhaled Volume in one Second (FEV1) measured using a spirometer[Before and after 2 weeks of Abdominal FES training] Forced Vital Capacity (FVC) measured using a spirometer[Before and after 2 weeks of Abdominal FES training] Immediate change in diastolic blood pressure with abdominal electrical stimulation during a Head‐up tilt (HUT) orthostatic tilt measured using a Finopress blood pressure measurement system[Before and after 2 weeks of Abdominal FES training] Immediate change in diastolic blood pressure without abdominal electrical stimulation during a Head‐up tilt (HUT) orthostatic tilt[Before and after 2 weeks of Abdominal FES training measured using a Finopress blood pressure measurement system] Maximum Expiratory Pressure (MEP) measured using a mouth pressure meter[Before and after 2 weeks of Abdominal FES training] Maximum Inspiratory Pressure (MIP) measured using a mouth pressure meter[Before and after 2 weeks of Abdominal FES training] Peak Expiratory Flow (PEF)measured using a spirometer[Before and after 2 weeks of Abdominal FES training]
UR  -  https://www.cochranelibrary.com/central/doi/10.1002/central/CN-02237432/full
ER  -  


Record #80 of 161
Provider: John Wiley & Sons, Ltd.
Content: text/plain; charset="UTF-8"

TY  -  JOUR
AN  -  CN-02714457
AU  -  NL-OMON37191,
TI  -  The effect of 16-week low-intensity wheelchair training on functions, activities, and participation in inactive people with a spinal cord injury
JA  -  https://trialsearch.who.int/Trial2.aspx?TrialID=NL-OMON37191
PY  -  2008
C3  -  ICTRP NL‐OMON37191
M3  -  Trial registry record
AB  -  INTERVENTION: The experimental groups will receive 16‐week low‐intensity wheelchair exercise training (35%HRR; 2x30min/week) or handcycling training (70%HRR, 2x30 min/week) while the control group will not receive any training. CONDITION: ; paralysis ; spinal cord injury 10041543 PRIMARY OUTCOME: The main study parameter is the physical capacity, measured by the peak power ; output. The peak power output is assessed during a peak exercise test in a ; wheelchair on a treadmill.; SECONDARY OUTCOME: Secundary study parameters are: (sub)maximal capacity, propulsion technique, ; pain and functioning of the upper extremities, respiratory function, muscle ; strength, sprint capacity, wheelchair skills, independence (SCIM), metabolic ; syndrome, participation, quality of life and personal‐ and environmental ; factors.; INCLUSION CRITERIA: Spinal cord injury Wheelchair‐dependent 28 ‐ 65 years Time since injury > 10y 
UR  -  https://www.cochranelibrary.com/central/doi/10.1002/central/CN-02714457/full
ER  -  


Record #81 of 161
Provider: John Wiley & Sons, Ltd.
Content: text/plain; charset="UTF-8"

TY  -  JOUR
AN  -  CN-02729085
AU  -  Haghighi, AH
AU  -  Ahmadi, A
AU  -  Askari, R
AU  -  Shahrabadi, H
AU  -  Moody, JA
AU  -  Miller, JM
AU  -  Clemente, F
AU  -  Gentil, P
TI  -  A three-arm randomized controlled trial of aerobic and resistance training in women with spinal cord injuries: effects on physical fitness and pulmonary function
JA  -  Heliyon
PY  -  2024
VL  -  10
IS  -  13
SP  -  e32538
C3  -  PUBMED 39040233
M3  -  Journal article
DO  -  10.1016/j.heliyon.2024.e32538
AB  -  Background: This study aimed to investigate the effects of different volumes of aerobic training (AT) and resistance training (RT) during a concurrent exercise training program on selected indicators of physical fitness and pulmonary function in women with spinal cord injury (SCI). Methods: Twenty‐three inactive females with complete or incomplete SCI from T6 to L5 were divided into three groups: concurrent training with a focus on AT (CTAT; two weekly sessions of AT and one of RT), concurrent training with a focus on RT (CTRT; two weekly sessions of RT and one of AT), and control (CON). Tests were performed before and after an 8‐week experimental period for indicators of pulmonary function, aerobic power, endurance performance, muscular strength and endurance, speed, and change of direction. Results: Markers of both aerobic and muscular fitness increased in the CTAT and CTRT groups, but not in CON. There were significant differences in aerobic power and endurance performance between the CTAT and CTRT groups, with greater changes in CTAT. Both CTAT and CTRT improved respiratory functions, with no differences between them (p > 0.05). Conclusions: CTAT and CTRT improved most of the indicators of physical fitness. However, CTAT should be used to achieve higher aerobic power and endurance without compromising muscle strength.
UR  -  https://www.cochranelibrary.com/central/doi/10.1002/central/CN-02729085/full
ER  -  


Record #82 of 161
Provider: John Wiley & Sons, Ltd.
Content: text/plain; charset="UTF-8"

TY  -  JOUR
AN  -  CN-00064520
AU  -  Loveridge, B
AU  -  Badour, M
AU  -  Dubo, H
TI  -  Ventilatory muscle endurance training in quadriplegia: effects on breathing pattern
JA  -  Paraplegia
PY  -  1989
VL  -  27
IS  -  5
CC  -  Injuries
CC  -  SR-REHAB
SP  -  329���339
C3  -  PUBMED 2689970
M3  -  Journal article
KW  -  Adult
KW  -  Humans
KW  -  Intermittent Positive‐Pressure Breathing
KW  -  Middle Aged
KW  -  Positive‐Pressure Respiration
KW  -  Quadriplegia [physiopathology, *rehabilitation]
KW  -  Respiratory Muscles [*physiopathology]
DO  -  10.1038/sc.1989.50
AB  -  We examined the effects of ventilatory muscle endurance training on resting breathing pattern in 12 C6‐C7 traumatic quadriplegics at least 1 year post‐injury. All subjects had complete motor loss below the lesion level. Subjects were randomly assigned to a training (N = 6), or a control group (N = 6). Baseline tests included measurement of resting ventilation and breathing pattern using mercury in rubber strain gauges for 20 minutes in a seated position; maximum inspiratory mouth pressure (MIP) at FRC, and sustainable inspiratory mouth pressure for 10 minutes (SIP); lung volumes, and arterial blood gases (ABG's). The training protocol consisted of breathing through an inspiratory resistor equivalent to 85% SIP for 15 minutes twice daily, 5 days a week for 8 weeks. Both trainers and controls attended the lab every 2 weeks for reassessment of MIP and SIP and the inspiratory resistance was increased in the training group as SIP increased. At the end of 8 weeks, baseline tests were repeated. All subjects had normal ABG's. There was a significant increase in mean MIP and SIP in both the control group (30% +/‐ 19% and 31% +/‐ 18% respectively), and in the training group (42% +/‐ 24% and 78% +/‐ 49% respectively). Although the absolute values for both MIP and SIP were greater in the training group than in the control group, the differences were not significant. The alterations in resting breathing pattern were also the same in both groups. Mean frequency decreased significantly in the control group (20.2/minute to 16.9/minute) and, while insignificant, the change in frequency in the training group was the same, 19.4/minute to 16.4/minute. Mean tidal volume (Vt) increased 18.2% of baseline Vt in the control group and 17.0% baseline in the trainers, resulting in no change in minute ventilation. As MIP and SIP increased similarly in both groups, the data from the control and trainers was pooled and timing changes re‐evaluated pre‐ and post‐study. A significant decrease in mean Ti/Ttot was observed, while no change in Vt/Ti was found. We concluded that the testing procedure itself provided the stimulus resulting in a significant increase in MIP and SIP. The addition of training did not increase MIP and SIP further. The increased MIP and SIP resulted in a slower and deeper breathing pattern and a significantly shorter Ti/Ttot in both trainers and control subjects.
UR  -  https://www.cochranelibrary.com/central/doi/10.1002/central/CN-00064520/full
ER  -  


Record #83 of 161
Provider: John Wiley & Sons, Ltd.
Content: text/plain; charset="UTF-8"

TY  -  JOUR
AN  -  CN-01896843
AU  -  NTR6943,
TI  -  STEPS To ICU Recovery
JA  -  https://trialsearch.who.int/Trial2.aspx?TrialID=NTR6943
PY  -  2017
C3  -  ICTRP NTR6943
M3  -  Trial registry record
AB  -  INTERVENTION: Particlpants who are randomized into the lntervention group will receive BWSTT in addition to usual care. The BWSST intervention consists of walking on a treadmill while supported by a hamess. The intervention will be conducted according to the standardized operating procedure inciuding safety checks, transfers, bodyweight support, treadmill speed and ambulation duration. The training will be inltiated during ICU stay and conducted by two experienced ICU physlotherapists, one who Is lnvolved in !hls study and a (intensive care or ward) physiotherapist who Is not involved in the study. BWSTT is provided on a daily basis (5 times a week, not during the weekend) in the ICU and continued on regular ward until a patient is able to ambulate with walking aid and physical support for balance assistance. CONDITION: Intensive care, Critically ill, Frailty, Recovery ; ; PRIMARY OUTCOME: The primary objective is to investigate the effect of BWSTT in critically ill patients on time to functional ambulation SECONDARY OUTCOME: The secondary objectives of this study are to investigate the effects on other patient relevant outcome measures for the evaluation of BWSTT. These outcomes are walking capacity, walking distance, muscle strength, ICU acquired weakness, symptoms of post‐traumatic stress, experienced exertion after physiotherapy (PT) intervention, training intensity (i.e. respiratory frequency, heart rate, blood pressure and oxygen saturation) of PT interventions, status of functional independency, functional ambulation, duration of mechanical ventilation, (Serious) Adverse Events), number of staff needed, time spent on intervention and patient satisfaction. INCLUSION CRITERIA: Admission at ICU for medica! or surgical reasons, age 2:18, Mechanica! ventilatlon 2:48 hours, Meeting safety critiria vor rehabilitation according to the Evidence Statement for ICU physiotherapy (Sommers, 2016)
UR  -  https://www.cochranelibrary.com/central/doi/10.1002/central/CN-01896843/full
ER  -  


Record #84 of 161
Provider: John Wiley & Sons, Ltd.
Content: text/plain; charset="UTF-8"

TY  -  JOUR
AN  -  CN-01869337
AU  -  NTR3037,
TI  -  Low-intensity wheelchair training in inactive people with a chronic spinal cord injury
JA  -  https://trialsearch.who.int/Trial2.aspx?TrialID=NTR3037
PY  -  2011
C3  -  ICTRP NTR3037
M3  -  Trial registry record
AB  -  INTERVENTION: The experimental groups will receive 16‐week low‐intensity wheelchair exercise training (35%HRR; 2x30min/week) or handcycling training (70%HRR, 2x30 min/week) while the control group will not receive any training. CONDITION: ; Exercise, Spinal Cord Injury, Physical capacity, Wheelchair ; ; PRIMARY OUTCOME: The main study parameter is the physical capacity, measured by the peak power output. The peak power output is assessed during a peak exercise test in a wheelchair on a treadmill. SECONDARY OUTCOME: Secundary study parameters are: ; ; (Sub)maximal capacity, propulsion technique, pain and functioning of the upper extremities, respiratory function, muscle strength, sprint capacity, wheelchair skills, independence (SCIM), metabolic syndrome, participation, quality of life and personal‐ and environmental factors. INCLUSION CRITERIA: Patients, aged > 28 yrs, with a chronic spinal cord injury (>10y), and an inactive lifestyle (lowest 75% of normscore of spinal injury patients on physical activity questionnaire 'PASIPD').
UR  -  https://www.cochranelibrary.com/central/doi/10.1002/central/CN-01869337/full
ER  -  


Record #85 of 161
Provider: John Wiley & Sons, Ltd.
Content: text/plain; charset="UTF-8"

TY  -  JOUR
AN  -  CN-02167183
AU  -  CTRI/2020/02/023659,
TI  -  To See the effect of manually facilitation of contraction of respiratory muscle on Lung Volume & Capacities in SPinal cord injury patients
JA  -  https://trialsearch.who.int/Trial2.aspx?TrialID=CTRI/2020/02/023659
PY  -  2020
C3  -  ICTRP CTRI/2020/02/023659
M3  -  Trial registry record
AB  -  INTERVENTION: Intervention1: Respiratory PNF Techniques: Respiratory Proprioceptive Neuromuscular Facilitation Techniques 1. Intercostal Stretch 2. Posterior Basal Lift 3. Abdominal Cocontractions Protocol: 10‐12 Repetition of each in 1 sessions 3 to 5 sets in one sessions 1 session in day for 6 weeks 30 min of Duration. Control Intervention1: Conventional Physiotherapy: Balance training, gait retraining, balloon blowing exercises, incentive spirometer, diaphragmatic breathing 3‐5 Sets of Each Technique in one session For 45‐60 min of Duration of treatment CONDITION: Health Condition 1: G952‐ Other and unspecified cord compression PRIMARY OUTCOME: Pulmonary Function Test ; Forced Vital Capacity ; Forced Expiratory Volume In One Second ; Peak cough flow ; ; Chest expansion at three levels ; At sternal notch ; At xiphoid process ; At T8‐T10 Vertebra ; Timepoint: before intervention 1st day ; 6 weeks after interventions SECONDARY OUTCOME: Chest expansion at three levels ; At sternal notch ; At xiphoid process ; At T8‐T10 Vertebra ; Timepoint: before interventions and 6 weeks after interventions INCLUSION CRITERIA: Either Gender Age between 20 to 60 years Cervical & Thoracic spinal cord injury Those willing to participate in this study Traumatic spinal cord injury
UR  -  https://www.cochranelibrary.com/central/doi/10.1002/central/CN-02167183/full
ER  -  


Record #86 of 161
Provider: John Wiley & Sons, Ltd.
Content: text/plain; charset="UTF-8"

TY  -  JOUR
AN  -  CN-02709812
AU  -  Hoekstra, S
AU  -  Ettema, F
AU  -  van der Bijll, M
AU  -  van der Sterren, V
AU  -  van Binsbergen, E
AU  -  van Orsouw, L
AU  -  Achterberg, W
AU  -  Daanen, H
AU  -  Janssen, T
AU  -  de Groot, S
TI  -  The effect of breathing exercises and mindset with or without cold exposure on mental and physical health in persons with a spinal cord injury-a protocol for a three-arm randomised-controlled trial
JA  -  Spinal cord
PY  -  2024
VL  -  62
IS  -  5
SP  -  237‐240
C3  -  PUBMED 38491303
M3  -  Journal article
KW  -  *Breathing Exercises [methods]
KW  -  *Cold Temperature
KW  -  *Spinal Cord Injuries [complications, physiopathology, rehabilitation]
KW  -  Adult
KW  -  Female
KW  -  Health Status
KW  -  Humans
KW  -  Male
KW  -  Mental Health
KW  -  Randomized Controlled Trials as Topic
DO  -  10.1038/s41393-024-00976-9
AB  -  STUDY DESIGN: A three‐arm randomized controlled trial. OBJECTIVES: To investigate the effects of the Wim Hof Method (WHM), with (WHM‐C) and without cold exposure (WHM‐NC), on mental and physical health in persons with chronic spinal cord injury (SCI). SETTING: Rehabilitation centre (assessments and once‐weekly intervention sessions) and home‐based (daily intervention sessions). METHODS: Sixty adults with chronic SCI will be randomised (1:1:1) to one of three groups: participants in the intervention groups (i.e., WHM‐C and WHM‐NC) will engage in a 7‐week intervention, with one weekly practice session at the rehabilitation centre and a daily WHM session at home. WHM‐NC will consist of breathing exercises and mindset, while participants in WHM‐C will partake in breathing exercises, mindset and cold exposure. Participants allocated to usual care (UC) will not receive the WHM intervention. The primary outcome is mental health reported via the Mental Health Inventory (MHI)‐5, while secondary outcomes include circulating inflammatory and metabolic marker concentration, pulmonary function, body composition, sleep quality, spasticity, chronic pain and psychological stress. ETHICS AND DISSEMINATION: Ethics approval has been obtained from the medical ethics committee of the Máxima Medical Centre (Veldhoven, the Netherlands; identifier: w22.069). If shown efficacious in improving mental health, as well as physical health, in persons with chronic SCI, the low cost and accessibility of the WHM allows it to be directly implemented in SCI rehabilitation. TRIAL REGISTRATION NUMBER: NCT05704322.
UR  -  https://www.cochranelibrary.com/central/doi/10.1002/central/CN-02709812/full
ER  -  


Record #87 of 161
Provider: John Wiley & Sons, Ltd.
Content: text/plain; charset="UTF-8"

TY  -  JOUR
AN  -  CN-02824331
AU  -  ChiCTR2500099288,
TI  -  Evaluation of the efficacy and safety of abdominal respiratory training monitored by sEMG in the treatment of urinary retention after spinal cord injury: a randomized controlled clinical trial
JA  -  https://trialsearch.who.int/Trial2.aspx?TrialID=ChiCTR2500099288
PY  -  2025
C3  -  ICTRP ChiCTR2500099288
M3  -  Trial registry record
AB  -  INTERVENTION: Test group:SEMG monitoring lower abdominal breathing training;Control group:Routine rehabilitation; CONDITION: Urinary retention PRIMARY OUTCOME: Bladder residual urine output at 3 weeks; SECONDARY OUTCOME: Glazer assessment value at 3 weeks;SF Quinaliveen Quality of Life Scale at 3 weeks;Urinary tract symptom score (LUTS) at 3 weeks; INCLUSION CRITERIA: 1. Meet the "International Standards for the Neurological Classification of Spinal Cord Injuries" formulated by the American Spinal Cord Injury Association, and after the end of the spinal shock period, ASIA is graded as B, C, and D, and the clinical manifestations are urinary retention, residual urine > 100ml, and gender is not limited; 2. Age 16‐80 years old; 3. The course of the disease is within 12 months; 4. Intermittent catheterization is feasible; 5. Pelvic floor muscle function test shows pelvic floor muscle hypotonia; 6. Have good communication skills, voluntarily participate in the trial and sign the informed consent form.
UR  -  https://www.cochranelibrary.com/central/doi/10.1002/central/CN-02824331/full
ER  -  


Record #88 of 161
Provider: John Wiley & Sons, Ltd.
Content: text/plain; charset="UTF-8"

TY  -  JOUR
AN  -  CN-02885087
AU  -  ChiCTR2500103890,
TI  -  The Impact of Pulmonary Rehabilitation on Recovery Outcomes in Patients Admitted to the Intensive Rehabilitation Unit
JA  -  https://trialsearch.who.int/Trial2.aspx?TrialID=ChiCTR2500103890
PY  -  2025
C3  -  ICTRP ChiCTR2500103890
M3  -  Trial registry record
AB  -  INTERVENTION: Training group:On the basis of conventional drug treatment, pulmonary rehabilitation is added, including abdominal breathing training, resistive breathing, respiratory muscle training, etc.;Observation group:Routine drug treatment and nursing care such as turning over, back ‐ patting and sputum suction. ; CONDITION: Stroke, Traumatic Brain Injury (TBI), Spinal Cord Injury (SCI) PRIMARY OUTCOME: Diaphragmatic mobility;Vital Capacity,VC;Forced vital capacity (FVC);Forced expiratory volume in the first second (FEV?);maximal voluntary ventilation,MVV; SECONDARY OUTCOME: Activity of daily living (ADL);Fugl‐Meyer; INCLUSION CRITERIA: Patients in the intensive care rehabilitation unit: Critically ill adult patients with conditions such as severe traumatic brain injury, high‐grade aneurysmal subarachnoid hemorrhage, severe arterial ischemic stroke, or post‐intracranial hemorrhage coma; Acute Physiology and Chronic Health Evaluation II (APACHE II) score <=20 , Pneumonia Severity Inde X(PSI) >=70 ; pulmonary infection (with or without tracheostomy); hemodynamically stable, normal body temperature, oxygen saturation consistently maintained above 95%, and the ability to cough voluntarily; patients or their legal guardians provided informed consent
UR  -  https://www.cochranelibrary.com/central/doi/10.1002/central/CN-02885087/full
ER  -  


Record #89 of 161
Provider: John Wiley & Sons, Ltd.
Content: text/plain; charset="UTF-8"

TY  -  JOUR
AN  -  CN-02408182
AU  -  ACTRN12622000648729,
TI  -  Investigating the effect of therapeutic acute intermittent hypoxia on upper limb and respiratory function in people more than one year post spinal cord injury: the AERO-SCI trial
JA  -  https://trialsearch.who.int/Trial2.aspx?TrialID=ACTRN12622000648729
PY  -  2022
C3  -  ICTRP ACTRN12622000648729
M3  -  Trial registry record
AB  -  INTERVENTION: The intervention will involve the implementation of therapeutic acute intermittent hypoxia (AIH) alone or AIH in combination with task‐specific training. Participants will be randomly allocated to one of two intervention arms in this Bayesian Optimal Phase II design. These will comprise either: • Acute intermittent hypoxia • Acute intermittent hypoxia + task‐specific training (upper limb and respiratory muscle training) Participants will be asked to undertake 10 intervention sessions over a 2‐week period, in the presence of an experienced physiotherapist (5 consecutive days x 2 consecutive weeks). Sessions will be conducted on‐site (hospital, university or research institute location), or in the participant s home if feasible. In both trial arms, acute intermittent hypoxia will be generated via a Hypoxico‐123 air generator device (Hypoxico Altitude Training Systems Inc, New York, USA, 10001). The AIH protocol for each intervention session will comprise 15 periods (repetitions) of: 60 seconds in which participants breathe air with 9% fraction of inspired oxygen (FiO2) (equivalent to low 80%’s oxygen saturation (SpO2)), followed by 60 seconds of breathing medical‐grade room air ( 21% FiO2). This AIH protocol is estimated to take a total of 30 minutes per session. In the acute intermittent hypoxia + task‐specific training arm, the upper limb and respiratory training will be standardised and delivered by the same experienced physiotherapist, following each AIH component. Tasks will include 3 sets of 8‐10 handgrips, wrist contractions and breaths through an inspiratory muscle training device (such as a Philips Threshold IMT or similar) at 70% of the maximal voluntary contraction each session. A dexterity task using pegs and holes will al CONDITION: Spinal cord injury (chronic: > 1‐year post impairment) with incomplete paralysis in target muscle groups; ; Spinal cord injury (chronic: > 1‐year post impairment) with incomplete paralysis in target muscle groups Neurological ‐ Other neurological disorders SECONDARY OUTCOME: Forced expiratory volume in 1 second (FEV1): ; Participants will be asked to rate their level of satisfaction with the intervention from a function and time‐burden perspective on a 5‐point Likert scale from ‘very satisfied’ to ‘very dissatisfied’. [Follow‐up (conducted at the completion of the 2‐week intervention period, within 5 days of the final intervention session).] Peak expiratory flow (PEF): ; Measured by spirometry, according to standardised respiratory function testing published guidelines.[Baseline and Follow‐up (conducted at the completion of the 2‐week intervention period, within 5 days of the final intervention session).] Sniff nasal inspiratory pressure (SNIP): ; SNIP is a standard test of respiratory muscle strength. This test will be performed according to standardised respiratory function testing published guidelines.[Baseline and Follow‐up (conducted at the completion of the 2‐week intervention period, within 5 days of the final intervention session).] Upper limb strength: pinch grip dynamometer ; Pinch grip strength, measured using a dynamometer, is a quantitative and objective measure of isometric muscular strength of the hand. This test will be performed according to a standardised procedure for key (lateral) pinch test, using the dominant hand [Baseline and Follow‐up (conducted at the completion of the 2‐week intervention period, within 5 days of the final intervention session).] Brain‐derived neurotrophic factor (BDNF) via salivary sample. ; Measured via pulse oximeter[Monitored continuously during each AIH intervention session] Inspired flow ; Measured using a pneumotachograph in the AIH breathing circuit ; [Monitored continuously during each AIH intervention session conducted in the laboratory. ] Maximal expiratory pressure (MEP): PRIMARY OUTCOME: This Bayesian Optimal Phase II Design trial has a single binary composite primary outcome, where good outcome (or "signal of benefit”) is defined by achieving BOTH:; ; A) Binary outcome: Improvement (increase) above baseline value that is equal or more than the predefined outcome‐specific stated threshold (below), on at least ONE priority outcome; B) Binary outcome: No deterioration (decline) below baseline value that is equal or more than the predefined outcome‐specific stated threshold (below), on ANY of the priority outcomes; ; The set of priority outcomes and corresponding, predefined outcome‐specific thresholds are:; 1) Box and block test (BBT): The Box and Block test is a measure of gross unilateral upper limb dexterity and function. This test will be completed using the dominant hand. Predefined threshold is 5.5 blocks; 2) Hand grip dynamometer: Grip strength, measured using a hand‐held dynamometer, is a quantitative and objective measure of isometric muscular strength of the hand. This test will be performed according to a standardised procedure. Predefined threshold is 5.0 kg; 3) Maximal inspiratory pressure (MIP): Maximal inspiratory pressure sustained at the mouth for 1 second is a standard test of respiratory muscle strength. This test will be performed according to a standardised procedure. Predefined threshold is 10 cmH2O[Each priority outcome will be assessed at Baseline and the Follow‐up Assessment (conducted at the completion of the 2‐week intervention period, within 5 days of the final intervention session).; ; ] ; Measured by spirometry, according to standardised respiratory function testing published guidelines. [Baseline and Follow‐up (conducted at the completion of the 2‐week intervention period, within 5 days of the final intervention session).] Participant perceived benefit ‐ hand grip strength: Assessed using an "anchor‐based method". At the time of the follow‐up assessment (immediately after performing the test), participants will be asked to estimate a global rating of change. Participants will be asked, “Has there been any change in your test since you started the research trial?” Responses will be made on a Likert scale, with a score of 0 indicating no change, positive scores indicating improvement, and negative scores indicating worsening. Change will be scored as follows: 1—almost the same, hardly any better at all; 2—a little better; 3—somewhat better; 4—moderately better; 5—a good deal better; 6—a great deal better; and 7—a very great deal better. Similar assessments were made for deterioration, substituting “worse” for “better.”[Immediately after performing the test at the follow‐up assessment (conducted at the completion of the 2‐week intervention period, within 5 days of the final intervention session).] Participant satisfaction: ; A buccal swab (salivary) sample will be taken from participants. Participants will be instructed to wash their mouths out with a standardised solution prior to the swab being taken. Samples will be stored appropriately at each laboratory. Analysis will be performed at the Australian Genetics once all swabs are collected. These samples will be analysed for BDNF levels. [Baseline and Follow‐up (conducted at the completion of the 2‐week intervention period, within 5 days of the final intervention session).] Fraction of inspired oxygen (FiO2): ; Measured via pulse oximeter[Monitored continuously during each AIH intervention session] Participant perceived benefit ‐ ARAT: Assessed using an "anchor‐based method". At the time of the follow‐up assessment (immediately after performing the test), participants will be asked to estimate a global rating of change. Participants will be asked, “Has there been any change in your test since you started the research trial?” Responses will be made on a Likert scale, with a score of 0 indicating no change, positive scores indicating improvement, and negative scores indicating worsening. Change will be scored as follows: 1—almost the same, hardly any better at all; 2—a little better; 3—somewhat better; 4—moderately better; 5—a good deal better; 6—a great deal better; and 7—a very great deal better. Similar assessments were made for deterioration, substituting “worse” for “better.”[Immediately after performing the test at the follow‐up assessment (conducted at the completion of the 2‐week intervention period, within 5 days of the final intervention session).] Participant perceived benefit ‐ box and block test: Assessed using an "anchor‐based method". At the time of the follow‐up assessment (immediately after performing the test), participants will be asked to estimate a global rating of change. Participants will be asked, “Has there been any change in your test since you started the research trial?” Responses will be made on a Likert scale, with a score of 0 indicating no change, positive scores indicating improvement, and negative scores indicating worsening. Change will be scored as follows: 1—almost the same, hardly any better at all; 2—a little better; 3—somewhat better; 4—moderately better; 5—a good deal better; 6—a great deal better; and 7—a very great deal better. Similar assessments were made for deterioration, substituting “worse” for “better.”[Immediately after performing the test at the follow‐up assessment (conducted at the completion of the 2‐week intervention period, within 5 days of the final intervention session).] Participant perceived benefit ‐ MIP: Assessed using an "anchor‐based method". At the time of the follow‐up assessment (immediately after performing the test), participants will be asked to estimate a global rating of change. Participants will be asked, “Has there been any change in your test since you started the research trial?” Responses will be made on a Likert scale, with a score of 0 indicating no change, positive scores indicating improvement, and negative scores indicating worsening. Change will be scored as follows: 1—almost the same, hardly any better at all; 2—a little better; 3—somewhat better; 4—moderately better; 5—a good deal better; 6—a great deal better; and 7—a very great deal better. Similar assessments were made for deterioration, substituting “worse” for “better.”[Immediately after performing the test at the follow‐up assessment (conducted at the completion of the 2‐week intervention period, within 5 days of the final intervention session).] Participant perceived benefit ‐ pinch strength: Assessed using an "anchor‐based method". At the time of the follow‐up assessment (immediately after performing the test), participants will be asked to estimate a global rating of change. Participants will be asked, “Has there been any change in your test since you started the research trial?” Responses will be made on a Likert scale, with a score of 0 indicating no change, positive scores indicating improvement, and negative scores indicating worsening. Change will be scored as follows: 1—almost the same, hardly any better at all; 2—a little better; 3—somewhat better; 4—moderately better; 5—a good deal better; 6—a great deal better; and 7—a very great deal better. Similar assessments were made for deterioration, substituting “worse” for “better.”[Immediately after performing the test at the follow‐up assessment (conducted at the completion of the 2‐week intervention period, within 5 days of the final intervention session).] Peak cough flow (PCF): ; Measured using a pneumotachograph. The participant will be asked to take a deep breath in and cough as forcibly as possible into a facemask (i.e., cough from the maximum, unassisted inspiratory volume)[Baseline and Follow‐up (conducted at the completion of the 2‐week intervention period, within 5 days of the final intervention session).] Safety of the AIH intervention will be determined by recording the incidence of adverse events throughout the intervention sessions, assessed by participant self‐report and/or physical examination by supervising clinician. Adverse events include but are not limited to: light‐headedness, dizziness, headaches, altered vision, respiratory distress, cyanosis, spasticity, autonomic dysreflexia, cardiopulmonary instability or worsening sensory or motor function i.e. below the baseline level.[Collected during each intervention session and collated at Study completion] Participant perceived benefit ‐ 9‐hole peg test: Assessed using an "anchor‐based method". At the time of the follow‐up assessment (immediately after performing the test), participants will be asked to estimate a global rating of change. Participants will be asked, “Has there been any change in your test since you started the research trial?” Responses will be made on a Likert scale, with a score of 0 indicating no change, positive scores indicating improvement, and negative scores indicating worsening. Change will be scored as follows: 1—almost the same, hardly any better at all; 2—a little better; 3—somewhat better; 4—moderately better; 5—a good deal better; 6—a great deal better; and 7—a very great deal better. Similar assessments were made for deterioration, substituting “worse” for “better.”[Immediately after performing the test at the follow‐up assessment (conducted at the completion of the 2‐week intervention period, within 5 days of the final intervention session).] Participant perceived benefit ‐ FVC: Assessed using an "anchor‐based method". At the time of the follow‐up assessment (immediately after performing the test), participants will be asked to estimate a global rating of change. Participants will be asked, “Has there been any change in your test since you started the research trial?” Responses will be made on a Likert scale, with a score of 0 indicating no change, positive scores indicating improvement, and negative scores indicating worsening. Change will be scored as follows: 1—almost the same, hardly any better at all; 2—a little better; 3—somewhat better; 4—moderately better; 5—a good deal better; 6—a great deal better; and 7—a very great deal better. Similar assessments were made for deterioration, substituting “worse” for “better.”[Immediately after performing the test at the follow‐up assessment (conducted at the completion of the 2‐week intervention period, within 5 days of the final intervention session).] Participant perceived benefit ‐ PCF: Assessed using an "anchor‐based method". At the time of the follow‐up assessment (immediately after performing the test), participants will be asked to estimate a global rating of change. Participants will be asked, “Has there been any change in your test since you started the research trial?” Responses will be made on a Likert scale, with a score of 0 indicating no change, positive scores indicating improvement, and negative scores indicating worsening. Change will be scored as follows: 1—almost the same, hardly any better at all; 2—a little better; 3—somewhat better; 4—moderately better; 5—a good deal better; 6—a great deal better; and 7—a very great deal better. Similar assessments were made for deterioration, substituting “worse” for “better.”[Immediately after performing the test at the follow‐up assessment (conducted at the completion of the 2‐week intervention period, within 5 days of the final intervention session).] Participant perceived benefit ‐ SNIP: Assessed using an "anchor‐based method". At the time of the follow‐up assessment (immediately after performing the test), participants will be asked to estimate a global rating of change. Participants will be asked, “Has there been any change in your test since you started the research trial?” Responses will be made on a Likert scale, with a score of 0 indicating no change, positive scores indicating improvement, and negative scores indicating worsening. Change will be scored as follows: 1—almost the same, hardly any better at all; 2—a little better; 3—somewhat better; 4—moderately better; 5—a good deal better; 6—a great deal better; and 7—a very great deal better. Similar assessments were made for deterioration, substituting “worse” for “better.”[Immediately after performing the test at the follow‐up assessment (conducted at the completion of the 2‐week intervention period, within 5 days of the final intervention session).] Upper limb dexterity and function measure: Action research arm test (ARAT) ; Measured using an oxygen analyser in the AIH breathing circuit[Monitored continuously during each AIH intervention session conducted in the laboratory. ] Participant perceived benefit ‐ MEP: Assessed using an "anchor‐based method". At the time of the follow‐up assessment (immediately after performing the test), participants will be asked to estimate a global rating of change. Participants will be asked, “Has there been any change in your test since you started the research trial?” Responses will be made on a Likert scale, with a score of 0 indicating no change, positive scores indicating improvement, and negative scores indicating worsening. Change will be scored as follows: 1—almost the same, hardly any better at all; 2—a little better; 3—somewhat better; 4—moderately better; 5—a good deal better; 6—a great deal better; and 7—a very great deal better. Similar assessments were made for deterioration, substituting “worse” for “better.”[Immediately after performing the test at the follow‐up assessment (conducted at the completion of the 2‐week intervention period, within 5 days of the final intervention session).] Upper limb dexterity and function measure: 9 Hole peg test ; The 9‐hole peg test is a test of upper limb dexterity and function. This test will be undertaken using the dominant hand. This test involves a participant taking pegs from a container, one by one, and placing them into holes on a board as quickly as possible. The pegs are then transferred back to the container one by one. Shorter time required to complete the task indicates better dexterity. If a participant is unable to complete the test, the score will be recorded as 120 seconds. [Baseline and Follow‐up (conducted at the completion of the 2‐week intervention period, within 5 days of the final intervention session).] Blood pressure: ; Measured using a sphygmomanometer[Measured on a single occasion prior to and following each AIH intervention session] Feasibility of the intervention will be assessed based on the proportion of the sample that could complete the intervention period. In participants who are not able to complete the intervention in its entirety, reasons and supporting information will be collected (i.e. from therapy logs and research notes after each session). [Study conclusion] Heart rate: ; Maximal expiratory pressure sustained at the mouth for 1 second is a standard test of respiratory muscle strength. This test will be performed according to standardised respiratory function testing published guidelines.[Baseline and Follow‐up (conducted at the completion of the 2‐week intervention period, within 5 days of the final intervention session).] Forced vital capacity (FVC): ; Measured by spirometry, according to standardised respiratory function testing published guidelines.[Baseline and Follow‐up (conducted at the completion of the 2‐week intervention period, within 5 days of the final intervention session).] Oxygen saturation levels (SpO2): ; The ARAT is a comprehensive test of upper limb function. The test involves 19 tasks used to assess grasp, grip, pinch and gross movement. Equipment such as wood blocks, a cricket ball, a stone, a jug, a glass, a tube, a washer and bolt, a ball bearing, a marble, a chair with no arm rests, a table, a plant and tin lid are required. The participant is asked to complete the first (and most complex) task of each domain. If they are able to complete the task in its’ entirety, they are scored top marks (i.e. ‘performs test normally’) and they move onto the next section. If the participant is not able to undertake the first task, they are scored according to the following criteria: ‘completes test but takes abnormally long or has great difficulty’, ‘performs test partially', ‘can perform no part of the test’. The second task of each section is the easiest. If the participant is unable to complete this task, they are given a score of zero for the whole section. Participants are given a final score between 0 and 57. The test takes 5 to 15 minutes to complete.[Baseline and Follow‐up (conducted at the completion of the 2‐week intervention period, within 5 days of the final intervention session).] INCLUSION CRITERIA: ‐ Young adults (aged 18 to 50 years) ‐ Independently ventilating with a history of chronic SCI (>1 year post‐injury or impairment onset. American Spinal Injury Association Impairment Scale [ASIA] A to D; with incomplete paralysis in target muscle groups) ‐ Able to perform one block on the Box and Block Test ‐ Medically stable ‐ Ability to follow verbal and visual commands ‐ Ability to provide informed consent
UR  -  https://www.cochranelibrary.com/central/doi/10.1002/central/CN-02408182/full
ER  -  


Record #90 of 161
Provider: John Wiley & Sons, Ltd.
Content: text/plain; charset="UTF-8"

TY  -  JOUR
AN  -  CN-02718875
AU  -  NL-OMON48582,
TI  -  Steps to Recovery: body-weight-supported treadmill training for patients in the intensive care unit: a randomized controlled trial
JA  -  https://trialsearch.who.int/Trial2.aspx?TrialID=NL-OMON48582
PY  -  2018
C3  -  ICTRP NL‐OMON48582
M3  -  Trial registry record
AB  -  INTERVENTION: Participants who are randomized into the intervention group will receive BWSTT in addition to usual care. The BWSST intervention consists of walking on a treadmill while supported by a harness. The intervention will be conducted according to the standardized operating procedure including safety checks, transfers, bodyweight support, treadmill speed and ambulation duration. The training will be initiated during ICU stay and conducted by two experienced ICU physiotherapists, one who is involved in this study and a (intensive care or ward) physiotherapist who is not involved in the study. BWSTT is provided on a daily basis (5 times a week, not during the weekend) in the ICU and continued on regular ward until a patient is able to ambulate with walking aid and physical support for balance assistance (FAC 2 or higher). When the BWSTT intervention is stopped (FAC 2 or higher), physiotherapy as usual care will be provided from that point on. CONDITION: ; Critical illness ; Intensive Care Unit‐Acquired Weakness (ICU‐AW) 10028302 PRIMARY OUTCOME: The number of days to independent ambulation as measured with the Functional ; Ambulation Categories (FAC *3). ; The FAC is recorded daily as part of physiotherapy treatment.; SECONDARY OUTCOME: The following parameters are recorded as part of daily physiotherapy care and ; will be used as secundairy outcome measures: walking distance, overall muscle ; strength, fatigue after physiotherapy, physiological response to exercise ; (heart rate, respiratory frequency, blood pressure, saturation), functional ; status, walking capacity, duration of treatment, number of staff needed, ; duration of mechanical ventilation, ICU acquired weakness, time to start of ; walking training.. ; The following parameters will be recorded additionally to usual care for the ; purpose of this study: anxiety, pain and satisfaction (numeric rating scale) ; and symptoms of post traumatic stress (PCL‐5). ; INCLUSION CRITERIA: Admission at ICU for medical or surgical reasons, age *18, Mechanical ventilation *48 hours, Meeting safety critiria vor rehabilitation according to the Evidence Statement for ICU physiotherapy (Sommers, 2016)
UR  -  https://www.cochranelibrary.com/central/doi/10.1002/central/CN-02718875/full
ER  -  


Record #91 of 161
Provider: John Wiley & Sons, Ltd.
Content: text/plain; charset="UTF-8"

TY  -  JOUR
AN  -  CN-01972492
AU  -  ACTRN12619000889156,
TI  -  Accelerating ventilator weaning in spinal cord injury with non-invasive Abdominal Stimulation
JA  -  https://trialsearch.who.int/Trial2.aspx?TrialID=ACTRN12619000889156
PY  -  2019
C3  -  ICTRP ACTRN12619000889156
M3  -  Trial registry record
AB  -  INTERVENTION: The abdominal muscles are the primary muscle group used during forced exhalation. We have shown that surface Functional Electrical Stimulation (FES) of the abdominal muscles, termed Abdominal FES, can improve respiratory function and may assist weaning from mechanical ventilation in spinal cord injury. However, the effect of Abdominal FES on mechanical ventilation duration has yet to be studied in a fully powered trial. We hypothesise that Abdominal FES will reduce mechanical ventilation duration after spinal cord injury. One hundred and forty eight participants will be recruited to this multi‐site randomised, placebo controlled pilot trial. Participants with a new cervical spinal cord injury will be recruited 5‐10 days post injury. 74 patients will be randomly allocated to receive Abdominal FES and 74 will receive a placebo. In the Abdominal FES group, Abdominal FES will be applied for 45 minutes per day, 5 days per week, for 8 weeks. Adherence will be monitored using a daily training diary. Specifically, Abdominal FES will be delivered, via electrodes placed over the posterolateral surface of the abdomen. The stimulation amplitude will initially be set to 60 mA (50 Hz), which corresponds to 90% of the maximum amplitude that was tolerated by healthy volunteers in a previous study. If this amplitude results in discomfort to the patient (based on clinical judgement) then it will be reduced as necessary.Stimulation amplitude will be evaluated every 5 minutes to ensure that stimulation is still tolerable and causing a suitable muscle contraction. Stimulation will be applied by a local physiotherapist at each site. CONDITION: Injuries and Accidents ‐ Other injuries and accidents Neurological ‐ Other neurological disorders Physical Medicine / Rehabilitation ‐ Other physical medicine / rehabilitation spinal cord injury;tetraplegia;paralysis; ; spinal cord injury ; tetraplegia ; paralysis PRIMARY OUTCOME: Mechanical Ventilation Duration recorded from medical records[Mechanical ventilation duration after spinal cord injury (note participants will be censored if they are still ventilated 17 weeks post injury)] INCLUSION CRITERIA: ‐ 5‐10 days post C3‐C8 cervical spinal cord injury (i.e. tetraplegia) ‐ over 18 years of age ‐ mechanical ventilation dependence ‐ no useful abdominal muscle movement SECONDARY OUTCOME: Forced Expiratory Volume in one Second, measured using spirometry[When the participant is able to breathe independently, nine and 17 weeks post injury.] Forced Vital Capacity, measured using spirometry[When the participant is able to breathe independently, nine and 17 weeks post injury.] Maximum Expiratory Pressure, measured using spirometry[When the participant is able to breathe independently, nine and 17 weeks post injury.] Maximum Inspiratory Pressure, measured using spirometry[When the participant is able to breathe independently, nine and 17 weeks post injury.] Mortality, recorded from patient's medical record[17 weeks post injury] Peak Expiratory Flow, measured using spirometry[When the participant is able to breathe independently, nine and 17 weeks post injury.] Quality of life measured using SF‐36 QoL questionnaire[When the participant is able to breathe independently, nine and 17 weeks post injury.] Respiratory complications recorded from medical records (e.g. pneumonia, atelectasis) [9 and 17 weeks post injury]
UR  -  https://www.cochranelibrary.com/central/doi/10.1002/central/CN-01972492/full
ER  -  


Record #92 of 161
Provider: John Wiley & Sons, Ltd.
Content: text/plain; charset="UTF-8"

TY  -  JOUR
AN  -  CN-02307843
AU  -  NCT05041322,
TI  -  Improving Ventilatory Capacity in Those With Chronic High Level SCI
JA  -  https://clinicaltrials.gov/show/NCT05041322
PY  -  2021
C3  -  CTgov NCT05041322
M3  -  Trial registry record
KW  -  Buspirone
KW  -  Spinal Cord Injuries
AB  -  Chemoreceptive regulatory feedback is crucial for precise ventilatory control, especially during exercise. However, individuals with high‐level SCI have a reduced chemoreceptive drive to breathe. Studies have shown lesser increases in minute ventilation and mouth pressure during hypercapnia in those with tetraplegia. Peripheral factors rather than central factors appear to cause the reduction of the ventilatory response to hypercapnia. This reduced ventilatory drive may have functional impact on exercise ventilation in patients with high level SCI and enhancing ventilatory drive may improve exercise ventilation in high‐level SCI. Currently, there are no treatments to overcome these functional deficits that affect daily activity and exercise‐based rehabilitation recovery. However, previous work in an animal model of SCI has found that that a serotonin agonist markedly increases respiratory responses to carbon dioxide. Treatment with a serotonin 5HT1A agonist effectively improved the ventilatory drive after both acute and chronic spinal cord injuries in rats. One potential mechanism is increased excitability of the ventral motoneurons that have survived the spinal cord injury. 5‐HT1A receptors do exist on these neurons, and when activated, amplify the excitatory output. Another mechanism resides at the intercostal and abdominal muscle afferents which influence supraspinal respiratory group neurons in the brainstem and motor output to the muscles of breathing. Hence, serotonin agonists may act on neural pathways in the spinal cord responsible for transferring afferent information from intercostal muscles to supraspinal centers. Lastly, 5‐HT1A receptors may also be involved in functional plasticity of neural respiratory pathways, in particular ipsilateral phrenic nerve activity. Up regulation of 5‐HT1A receptors due to denervation supersensitivity could result in postsynaptic hyperresponsivity due to loss of descending input. BuSpar/Buspirone is a serotonin 5HT1A agonist and used as an anxiolytic in humans. It does not cause sedation, has minimal effects on psychomotor performance or cognition, and has low threshold for abuse potential or dependence liability. Prior studies have found Buspirone to be well tolerated. It has been used safely in spinal cord injury, but not for respiratory purposes. (Though there is one clinical trial in process: Role of Enhancing Serotonin Receptors Activity for Sleep Apnea Treatment in Patients with SCI.) However, Buspirone up to 60 mg daily has been used to treat disturbed respiratory rhythms in multiple sclerosis, brain cancer, and brainstem infarction. Interestingly, in patients with COPD, a 14‐day oral administration of buspirone (20 mg) found improved anxiety and depression as well as increased exercise tolerance with lesser sensations of dyspnea. Hence, buspirone may offer a treatment to improve hypercapnic ventilatory drive. Given that oral administration of 30 mg results in peak plasma levels at one hour and that the average elimination half life is about 2 to 3 hours, buspirone is an attractive and safe approach to exploring the ability to improve respiratory responses to exercise and/or hypercapnia exposure in those with high level spinal cord injury that limits breathing capacity.
UR  -  https://www.cochranelibrary.com/central/doi/10.1002/central/CN-02307843/full
ER  -  


Record #93 of 161
Provider: John Wiley & Sons, Ltd.
Content: text/plain; charset="UTF-8"

TY  -  JOUR
AN  -  CN-02009323
AU  -  Vivodtzev, I
AU  -  Picard, G
AU  -  Cepeda, FX
AU  -  Taylor, JA
TI  -  Acute Ventilatory Support During Whole-Body Hybrid Rowing in Patients With High-Level Spinal Cord Injury: a Randomized Controlled Crossover Trial
JA  -  Chest
PY  -  2020
VL  -  157
IS  -  5
SP  -  1230‐1240
C3  -  PUBMED 31738927,EMBASE 629900896
M3  -  Journal article
KW  -  *assisted ventilation
KW  -  *cervical spinal cord injury
KW  -  *rowing
KW  -  Adult
KW  -  Aerobic capacity
KW  -  Article
KW  -  Breathing rate
KW  -  Clinical article
KW  -  Controlled study
KW  -  Cross‐Over Studies
KW  -  Double‐Blind Method
KW  -  Electric Stimulation Therapy [*methods]
KW  -  Exercise Test
KW  -  Exercise test
KW  -  Female
KW  -  Functional electrical stimulation
KW  -  Human
KW  -  Humans
KW  -  Leg [*physiopathology]
KW  -  Lung ventilation
KW  -  Male
KW  -  Middle Aged
KW  -  Noninvasive Ventilation
KW  -  Noninvasive ventilation
KW  -  Oxygen Consumption
KW  -  Randomized controlled trial
KW  -  Single blind procedure
KW  -  Spinal Cord Injuries [*physiopathology, *rehabilitation]
KW  -  Tidal volume
KW  -  Water Sports
DO  -  10.1016/j.chest.2019.10.044
AB  -  BACKGROUND: High‐level spinal cord injury (SCI) results in profound spinal and supraspinal deficits, leading to substantial ventilatory limitations during whole‐body hybrid functional electrical stimulation (FES)‐rowing, a form of exercise that markedly increases the active muscle mass via electrically induced leg contractions. This study tested the effect of noninvasive ventilation (NIV) on ventilatory and aerobic capacities in SCI. METHODS: This blinded, randomized crossover study enrolled 19 patients with SCI (level of injury ranging from C4 to T8). All patients were familiar with FES‐rowing and had plateaued in their training‐related increases in aerobic capacity. Patients performed two FES‐rowing peak exercise tests with NIV or without NIV (sham). RESULTS: NIV increased exercise tidal volume (peak, 1.50 ± 0.31 L vs 1.36 ± 0.34 L; P < .05) and reduced breathing frequency (peak, 35 ± 7 beats/min vs 38 ± 6 beats/min; P < .05) compared with the sham test, leading to no change in alveolar ventilation but a trend toward increased oxygen uptake efficiency (P = .06). In those who reached peak oxygen consumption (Vo2peak) criteria (n = 13), NIV failed to significantly increase Vo2peak (1.73 ± 0.66 L/min vs 1.78 ± 0.59 L/min); however, the range of responses revealed a correlation between changes in peak alveolar ventilation and Vo2peak (r = 0.89; P < .05). Furthermore, those with higher level injuries and shorter time since injury exhibited the greatest increases in Vo2peak. CONCLUSIONS: Acute NIV can successfully improve ventilatory efficiency during FES exercise in SCI but may not improve Vo2peak in all patients. Those who benefit most seem to be patients with cervical SCI within a shorter time since injury. TRIAL REGISTRY: ClinicalTrials.gov; Nos.: NCT02865343 and NCT03267212; URL: www.clinicaltrials.gov.
UR  -  https://www.cochranelibrary.com/central/doi/10.1002/central/CN-02009323/full
ER  -  


Record #94 of 161
Provider: John Wiley & Sons, Ltd.
Content: text/plain; charset="UTF-8"

TY  -  JOUR
AN  -  CN-01943941
AU  -  Kluayhomthong, S
AU  -  Ubolsakka-Jones, C
AU  -  Domthong, P
AU  -  Reechaipichitkul, W
AU  -  Jones, DA
TI  -  The immediate effects of breathing with oscillated inspiratory and expiratory airflows on secretion clearance in intubated patients with cervical spinal cord injury
JA  -  Spinal cord
PY  -  2019
VL  -  57
IS  -  4
SP  -  308‐316
C3  -  PUBMED 30459468
M3  -  Journal article
KW  -  Adult
KW  -  Aged
KW  -  Bodily Secretions
KW  -  Cervical Cord [*injuries]
KW  -  Cross‐Over Studies
KW  -  Female
KW  -  Humans
KW  -  Humidity
KW  -  Intubation [instrumentation]
KW  -  Male
KW  -  Middle Aged
KW  -  Pulmonary Ventilation
KW  -  Respiration
KW  -  Respiratory Therapy [instrumentation, methods]
KW  -  Spinal Cord Injuries [physiopathology, *therapy]
KW  -  Spirometry
KW  -  Treatment Outcome
DO  -  10.1038/s41393-018-0220-x
AB  -  STUDY DESIGN: A prospective, randomized crossover trial. OBJECTIVES: To evaluate the efficacy of the combination of incentive spirometry with oscillation (OIS) and positive expiratory pressure with oscillation (OPEP) to promote secretion clearance in intubated patients with cervical spinal cord injury. SETTING: Spinal cord unit, tertiary care hospital, North East Thailand. METHODS: Thirteen intubated patients (C4‐7, AIS score C) with secretion retention performed three interventions randomly allocated on consecutive days, a Sham deep breathing, OPEP and OPEP + OIS breathing exercise. Secretions were collected by sterile suction for 3 h before, and 3 h after, each intervention and wet weight recorded. Cardiopulmonary parameters were measured before and after each intervention. RESULTS: The median (IQR) secretion wet weight pre‐intervention was 2.61 g (2.21, 3.85) and in the 3 h after Sham there was an increase of 1.97 g (0.6, 3.6). The increase after OPEP was 2.67 g (1.7, 3.9) and after OPEP + OIS, 4.28 g (2.4, 6.7); all the increases being significant (p ≤ 0.007). The clearance after OPEP and OPEP + OIS were both greater than Sham while OPEP + OIS was greater than OPEP (p ≤ 0.019). There were no significant changes in cardiopulmonary measures following any intervention or when compared between interventions. CONCLUSIONS: Deep breathing with an oscillated and humidified air flow in a combination of OIS + OPEP more than doubled secretion clearance and was more effective than OPEP or Sham deep breathing. There were no adverse effects of the procedures which were well tolerated by the patients and may be used to complement existing methods for secretion clearance.
UR  -  https://www.cochranelibrary.com/central/doi/10.1002/central/CN-01943941/full
ER  -  


Record #95 of 161
Provider: John Wiley & Sons, Ltd.
Content: text/plain; charset="UTF-8"

TY  -  JOUR
AN  -  CN-01507415
AU  -  NCT02865343,
TI  -  Ventilatory Support to Improve Exercise Training in High Level Spinal Cord Injury
JA  -  https://clinicaltrials.gov/show/NCT02865343
PY  -  2016
C3  -  CTgov NCT02865343
M3  -  Trial registry record
KW  -  Spinal Cord Injuries
KW  -  Wounds and Injuries
AB  -  Regular aerobic exercise with sufficient intensity can improve overall health, however daily energy expenditure is low in those with SCI, especially in those with high level lesions. We have developed Functional Electrical Stimulation Row Training (FESRT) that couples volitional arm and electrically controlled leg exercise, increasing the active muscle and resulting in benefits of large muscle mass exercise. Despite the potential for enhancing aerobic capacity, those with high level lesions (C4 to T2) have a remaining obstacle to attaining higher work capacities they have the greatest pulmonary muscle denervation and our preliminary work suggests this limits the aerobic capacity that can be achieved with FESRT. External ventilatory support could improve the ability to exercise train and hence enhance the adaptations to chronic exercise in high level SCI. Non invasive ventilation (NIV) during exercise training has been shown to improve gains in exercise capacity in those with similarly restrictive breathing. Therefore, the investigators hypothesize that the use of NIV during FESRT will reduce ventilatory limits to exercise, leading to increased aerobic capacity in high level SCI. Our aims are to determine the magnitude of improvement in aerobic capacity and its relationship to increases in maximal cardiac output and arterio venous oxygen difference after 4 months of FESRT+NIV compared to FESRT+shamNIV. The investigators have access to a large (N>70) and unique population of individuals with SCI who have been enrolled in FESRT for at least 6 months. Roughly half have SCI between C4 and T2. 30 individuals with high level SCI who have FES row trained for at least 6 months will be randomized to (continued) FESRT for 4 months with either NIV or sham NIV. Before and after training, the investigators will assess maximal aerobic capacity, ventilation, cardiac output, and arterio venous oxygen difference. Based on our current data, it is hypothesized that only those randomized to NIV will experience further increases in aerobic capacity and that these increases will relate to increased cardiac output and arterio venous oxygen difference. This Exploratory/Developmental Research project will determine feasibility and effectiveness of this approach to exercise and will lay the groundwork for a larger, controlled trial.
UR  -  https://www.cochranelibrary.com/central/doi/10.1002/central/CN-01507415/full
ER  -  


Record #96 of 161
Provider: John Wiley & Sons, Ltd.
Content: text/plain; charset="UTF-8"

TY  -  JOUR
AN  -  CN-02681679
AU  -  NCT06313515,
TI  -  Transcutaneous Spinal Cord Stimulation Combined With Arm Bike for Cardiovascular Recovery in SCI
JA  -  https://clinicaltrials.gov/ct2/show/NCT06313515
PY  -  2024
C3  -  CTgov NCT06313515
M3  -  Trial registry record
KW  -  Methamphetamine
KW  -  Spinal Cord Injuries
AB  -  Spinal cord injury (SCI) can make it hard for the body to self‐regulate some of itsautomatic functions like blood pressure, breathing, and heart rate. This can also make ithard for those living with SCI to exercise or complete their usual daily activities. Thegoal of this randomized trial is to test combinatory therapy of moderate arm‐crankexercise paired with non‐invasive transcutaneous spinal cord stimulation (tSCS) forcardiovascular recovery in adults aged 21‐65 following chronic motor‐complete spinal cordinjury (SCI) at or above the thoracic sixth spinal segment (≥T6).The main questions the study aims to answer are: ‐ Conduct tSCS mapping to determine the most effective location and stimulationintensity for BP control in individuals with motor‐complete SCI ≥ T6. ‐ Evaluate the effects 8 weeks of targeted tSCS paired with arm‐crank exercisecompared to sham stimulation with exercise on improving cardiovascular function inindividuals with motor‐complete SCI ≥T6. ‐ Evaluate the dosage‐response of 8 weeks vs. 16 weeks of targeted tSCS paired witharm‐crank exercise on cardiovascular function in individuals with motor‐complete SCI≥T6. ‐ Explore the mechanisms involved in cardiovascular recovery with long‐term tSCSpaired with arm‐crank exercise.Participants will: ‐ Receive either transcutaneous spinal cord stimulation or "sham" spinal cordstimulation while exercising on an arm‐crank bicycle in the first 8 weeks. ‐ Come in for approximately 60 visits over a 6‐month period. This includes 2, 8‐weekperiods where the investigators will ask participants to come in 3x per week forspinal cord stimulation and exercise. ‐ During assessment visits the researchers will perform a variety of exams including aneurologic, cardiovascular, pulmonary, physical, and autonomic exam, and will askquestions about quality of life and functioning.Researchers will compare those who receive tSCS and do moderate arm‐crank exercise tothose who receive a sham stimulation and do moderate arm‐crank exercise to see if tSCS iseffective at improving cardiovascular and autonomic functioning in those with SCI.
UR  -  https://www.cochranelibrary.com/central/doi/10.1002/central/CN-02681679/full
ER  -  


Record #97 of 161
Provider: John Wiley & Sons, Ltd.
Content: text/plain; charset="UTF-8"

TY  -  JOUR
AN  -  CN-02160444
AU  -  Naidu, A
AU  -  Peters, DM
AU  -  Tan, AQ
AU  -  Barth, S
AU  -  Crane, A
AU  -  Link, A
AU  -  Balakrishnan, S
AU  -  Hayes, HB
AU  -  Slocum, C
AU  -  Zafonte, RD
AU  -  et al.
TI  -  Daily acute intermittent hypoxia to improve walking function in persons with subacute spinal cord injury: a randomized clinical trial study protocol
JA  -  BMC neurology
PY  -  2020
VL  -  20
IS  -  1
SP  -  273
C3  -  PUBMED 32641012,EMBASE 632268461
M3  -  Journal article
KW  -  *Exercise Therapy
KW  -  *Hypoxia
KW  -  *Spinal Cord Injuries [physiopathology]
KW  -  *Walking [physiology]
KW  -  *acute intermittent hypoxia
KW  -  *experimental hypoxia
KW  -  *spinal cord injury /therapy
KW  -  *walking
KW  -  Ambulatory care
KW  -  Article
KW  -  Autonomic dysreflexia
KW  -  Body equilibrium
KW  -  Breathing exercise
KW  -  Clinical Trials, Phase II as Topic
KW  -  Clinical trial protocol
KW  -  Controlled study
KW  -  Disease assessment
KW  -  Disease severity
KW  -  Double blind procedure
KW  -  Double‐Blind Method
KW  -  Endurance training
KW  -  Follow up
KW  -  Human
KW  -  Humans
KW  -  Hypertension
KW  -  Major clinical study
KW  -  Nerve cell plasticity
KW  -  Outcome assessment
KW  -  Pain [etiology]
KW  -  Pain assessment
KW  -  Patient safety
KW  -  Phase 2 clinical trial
KW  -  Quantitative analysis
KW  -  Randomized Controlled Trials as Topic
KW  -  Randomized controlled trial
KW  -  Recovery of Function
KW  -  Six minute walk test
KW  -  Spasticity
KW  -  Task performance
KW  -  Timed up and go test
KW  -  Treatment duration
KW  -  Walking difficulty
KW  -  Walking speed
DO  -  10.1186/s12883-020-01851-9
AB  -  BACKGROUND: Restoring community walking remains a highly valued goal for persons recovering from traumatic incomplete spinal cord injury (SCI). Recently, studies report that brief episodes of low‐oxygen breathing (acute intermittent hypoxia, AIH) may serve as an effective plasticity‐inducing primer that enhances the effects of walking therapy in persons with chronic (> 1 year) SCI. More persistent walking recovery may occur following repetitive (weeks) AIH treatment involving persons with more acute SCI, but this possibility remains unknown. Here we present our clinical trial protocol, designed to examine the distinct influences of repetitive AIH, with and without walking practice, on walking recovery in persons with sub‐acute SCI (< 12 months) SCI. Our overarching hypothesis is that daily exposure (10 sessions, 2 weeks) to AIH will enhance walking recovery in ambulatory and non‐ambulatory persons with subacute (< 12 months) SCI, presumably by harnessing endogenous mechanisms of plasticity that occur soon after injury. METHODS: To test our hypothesis, we are conducting a randomized, placebo‐controlled clinical trial on 85 study participants who we stratify into two groups according to walking ability; those unable to walk (non‐ambulatory group) and those able to walk (ambulatory group). The non‐ambulatory group receives either daily AIH (15, 90s episodes at 10.0% O2 with 60s intervals at 20.9% O2) or daily SHAM (15, 90s episodes at 20.9% O2 with 60s intervals at 20.9% O2) intervention. The ambulatory group receives either 60‐min walking practice (WALK), daily AIH + WALK, or daily SHAM+WALK intervention. Our primary outcome measures assess overground walking speed (10‐Meter Walk Test), endurance (6‐Minute Walk Test), and balance (Timed Up & Go Test). For safety, we also measure levels of pain, spasticity, systemic hypertension, and autonomic dysreflexia. We record outcome measures at baseline, days 5 and 10, and follow‐ups at 1 week, 1 month, 6 months, and 12 months post‐treatment. DISCUSSION: The goal of this clinical trial is to reveal the extent to which daily AIH, alone or in combination with task‐specific walking practice, safely promotes persistent recovery of walking in persons with traumatic, subacute SCI. Outcomes from this study may provide new insight into ways to enhance walking recovery in persons with SCI. TRIAL REGISTRATION: ClinicalTrials.gov, NCT02632422 . Registered 16 December 2015.
UR  -  https://www.cochranelibrary.com/central/doi/10.1002/central/CN-02160444/full
ER  -  


Record #98 of 161
Provider: John Wiley & Sons, Ltd.
Content: text/plain; charset="UTF-8"

TY  -  JOUR
AN  -  CN-00981470
AU  -  Hayes, HB
AU  -  Jayaraman, A
AU  -  Herrmann, M
AU  -  Mitchell, GS
AU  -  Rymer, WZ
AU  -  Trumbower, RD
TI  -  Daily intermittent hypoxia enhances walking after chronic spinal cord injury: a randomized trial
JA  -  Neurology
PY  -  2014
VL  -  82
IS  -  2
SP  -  104‐113
C3  -  PUBMED 24285617,EMBASE 372545911
M3  -  Journal article
KW  -  *intermittent hypoxia
KW  -  *spinal cord injury/th [Therapy]
KW  -  *walking
KW  -  Adult
KW  -  Aged
KW  -  Article
KW  -  Baclofen
KW  -  Blood pressure
KW  -  Breathing
KW  -  Chronic Disease
KW  -  Clinical article
KW  -  Controlled study
KW  -  Crossover procedure
KW  -  Cross‐Over Studies
KW  -  Data Interpretation, Statistical
KW  -  Diazepam
KW  -  Double blind procedure
KW  -  Double‐Blind Method
KW  -  Endurance
KW  -  Exercise Therapy
KW  -  Female
KW  -  Follow up
KW  -  Gabapentin
KW  -  Heart rate
KW  -  Human
KW  -  Humans
KW  -  Hydrocodone
KW  -  Hypoxia
KW  -  Male
KW  -  Mean arterial pressure
KW  -  Middle Aged
KW  -  Middle aged
KW  -  Patient Safety
KW  -  Patient safety
KW  -  Pregabalin
KW  -  Priority journal
KW  -  Randomized controlled trial
KW  -  Recovery of Function
KW  -  Spinal Cord Injuries [*rehabilitation]
KW  -  Tizanidine
KW  -  Treatment Outcome
KW  -  Walking [*physiology]
KW  -  Walking speed
KW  -  Young Adult
DO  -  10.1212/01.WNL.0000437416.34298.43
AB  -  OBJECTIVES: To test the hypothesis that daily acute intermittent hypoxia (dAIH) and dAIH combined with overground walking improve walking speed and endurance in persons with chronic incomplete spinal cord injury (iSCI). METHODS: Nineteen subjects completed the randomized, double‐blind, placebo‐controlled, crossover study. Participants received 15, 90‐second hypoxic exposures (dAIH, fraction of inspired oxygen [Fio2] = 0.09) or daily normoxia (dSHAM, Fio2 = 0.21) at 60‐second normoxic intervals on 5 consecutive days; dAIH was given alone or combined with 30 minutes of overground walking 1 hour later. Walking speed and endurance were quantified using 10‐Meter and 6‐Minute Walk Tests. The trial is registered at ClinicalTrials.gov (NCT01272349). RESULTS: dAIH improved walking speed and endurance. Ten‐Meter Walk time improved with dAIH vs dSHAM after 1 day (mean difference [MD] 3.8 seconds, 95% confidence interval [CI] 1.1‐6.5 seconds, p = 0.006) and 2 weeks (MD 3.8 seconds, 95% CI 0.9‐6.7 seconds, p = 0.010). Six‐Minute Walk distance increased with combined dAIH + walking vs dSHAM + walking after 5 days (MD 94.4 m, 95% CI 17.5‐171.3 m, p = 0.017) and 1‐week follow‐up (MD 97.0 m, 95% CI 20.1‐173.9 m, p = 0.014). dAIH + walking increased walking distance more than dAIH after 1 day (MD 67.7 m, 95% CI 1.3‐134.1 m, p = 0.046), 5 days (MD 107.0 m, 95% CI 40.6‐173.4 m, p = 0.002), and 1‐week follow‐up (MD 136.0 m, 95% CI 65.3‐206.6 m, p < 0.001). CONCLUSIONS: dAIH ± walking improved walking speed and distance in persons with chronic iSCI. The impact of dAIH is enhanced by combination with walking, demonstrating that combinatorial therapies may promote greater functional benefits in persons with iSCI. CLASSIFICATION OF EVIDENCE: This study provides Class I evidence that transient hypoxia (through measured breathing treatments), along with overground walking training, improves walking speed and endurance after iSCI.
UR  -  https://www.cochranelibrary.com/central/doi/10.1002/central/CN-00981470/full
ER  -  


Record #99 of 161
Provider: John Wiley & Sons, Ltd.
Content: text/plain; charset="UTF-8"

TY  -  JOUR
AN  -  CN-02027664
AU  -  NCT02083328,
TI  -  Influence of Caffeine on HRV and Exercise Performance in Spinal Cord Injury
JA  -  https://clinicaltrials.gov/show/NCT02083328
PY  -  2014
C3  -  CTgov NCT02083328
M3  -  Trial registry record
KW  -  Caffeine
KW  -  Mannitol
KW  -  Spinal Cord Injuries
AB  -  This study will be conducted in a placebo‐controlled, double‐blind and randomised study protocol. Every subject has to undergo three test session at the sports medicine in Nottwil. At the first visit, the investigators will check the subjects fitness using a health questionnaire with specific question about diseases and family health history. Additionally, subjects has to perform a maximal exercise test (ramp protocol at the arm crank ergometer) to measure maximal oxygen uptake, maximal heart rate and maximal power output. After a little break, subjects have to perform a familiarization trial at the arm crank ergometer. They have to perform exactly the same test as they have to perform later in the two test sessions. Minimum two days later the subjects visits the sports medicine Nottwil for the first test session. At first, they have to answer some specific question about sleep, recent training, recent nutritional intake and the actual health condition. Afterwards, they have to lie down for a 10min rest where after 9min blood pressure will be measured. With a heart rate monitor HRV will be measured during 5 min in supine position and afterwards during 6 min in sitting position. Metronomic breathing (15x/min) is mandatory and will be simulated through a metronome. During the HRV measurement also tidal volume will be measured. As the first HRV measurement session is finished, a blood withdrawal will be taken to measure catecholamine concentrations. Then, when all these measurements are completed, a supplement (either caffeine or the placebo) will be ingested in gelatine capsules. After the ingestion of these capsules, the subject has a 40 min break where they can read something or just relax. During these 40 min physical activity or the ingestion of any nutrition is prohibited. After these 40min, the second HRV measurement starts. The process of this measurement is exactly the same as for the first HRV measurement. They lay down for a 10min rest with blood pressure measurement after 9 min. Afterwards again a 5min HRV measurement in supine position and a 6min measurement in sitting position. Tidal volume is measured during this HRV measurement. After a short 5min break the third HRV measurement starts. Again HRV will be measured during a 5min time in supine position and a 6min time in sitting position. Tidal volume will be measured during the whole HRV measurement. With this HRV measurement the first test session is finished and a second test session will be conducted at least more than two days later in a randomised manner. The first session with the familiarization trial will be finished in around 75 min. For the two test sessions the subject has to be at the sports medicine for around 2 hours. In the following chart, the test sessions are visually displayed. The administrated dose of caffeine is defined to 6mg per kg bodyweight for all our subjects. Caffeine will be filled in gelatine capsules. Also the placebo (Mannitol) will be filled in gelatine capsules and the subjects have to ingest the same amount of capsules for both supplements. 30 subjects will be tested in total. In each group 10 subjects will participate. That means 10 healthy able‐bodied subjects, 10 tetraplegic (C5‐7, American Impairment Score (AIS) A) and 10 paraplegic (sub Th8, AIS A) subjects will be tested. As it is not easy to find 10 physically active, completely injured tetraplegic subjects, a number of 10 subjects should be sufficient for this pilot study. When this second HRV measurement session is finished, a second blood withdrawal has to be taken. That means, one hour after the ingestion of either placebo or caffeine, catecholamine are analysed for a second time. If the blood is taken, the warm up can start. After the standardised warm up lactate concentration of the blood is analysed taking 10 ul of blood from the earlobe. The subject will be asked to evaluate the warm up with the rate of perceived exertion (following the Borg scale). If everything is in order, the 3min exercise test can start. During this test, respiratory parameters will be measured using an Oxycon Pro device (device to measure oxygen consumption). Just after having finished these 3 min of exercising, for a second time lactate concentration will be measured and again they have to rate the exertion using the Borg scale. As the investigators know from previous studies conducted with disabled subjects, the level of the lesion is one critical point. Therefore, the investigators tried to include subjects with almost the same lesion level and all sensory and motoric completely lesioned. This could aid us to have more homogenous groups of different populations. Inclusion criteria: healthy, non‐smoking men, minimal 3x45min physical activity per week, tetraplegic (C5 to C7) or paraplegic (sub Th8), complete lesion, more than 6 month after rehabilitation program Exclusion: drugs or supplements which influences heart rate variability, Diabetes
UR  -  https://www.cochranelibrary.com/central/doi/10.1002/central/CN-02027664/full
ER  -  


Record #100 of 161
Provider: John Wiley & Sons, Ltd.
Content: text/plain; charset="UTF-8"

TY  -  JOUR
AN  -  CN-02454037
AU  -  Darrow, DP
AU  -  Balser, DY
AU  -  Freeman, D
AU  -  Pelrine, E
AU  -  Krassioukov, A
AU  -  Phillips, A
AU  -  Netoff, T
AU  -  Parr, A
AU  -  Samadani, U
TI  -  Effect of epidural spinal cord stimulation after chronic spinal cord injury on volitional movement and cardiovascular function: study protocol for the phase II open label controlled E-STAND trial
JA  -  BMJ open
PY  -  2022
VL  -  12
IS  -  7
SP  -  e059126
C3  -  PUBMED 35851008,EMBASE 2019469560
M3  -  Journal article
KW  -  *Spinal Cord Injuries [complications, therapy]
KW  -  *Spinal Cord Stimulation [methods]
KW  -  *cardiovascular function
KW  -  *spinal cord injury /therapy
KW  -  *spinal cord stimulation
KW  -  Adult
KW  -  Ambulatory surgery
KW  -  Article
KW  -  Assessment of humans
KW  -  Autonomic dysfunction
KW  -  Autonomic dysreflexia
KW  -  Bladder
KW  -  Bladder function
KW  -  Bleeding
KW  -  Blood pressure monitoring
KW  -  Chronic pain
KW  -  Clinical Trials, Phase II as Topic
KW  -  Controlled study
KW  -  Cycling
KW  -  Drowsiness
KW  -  Dysautonomia
KW  -  Electromyogram
KW  -  Epidural Space
KW  -  Epidural space
KW  -  Epworth sleepiness scale
KW  -  Exercise
KW  -  Falling
KW  -  Female
KW  -  Female Sexual Distress Scale
KW  -  Female Sexual Function Index
KW  -  Follow up
KW  -  Good clinical practice
KW  -  Hemodynamic stress
KW  -  Home environment
KW  -  Human
KW  -  Humans
KW  -  Hypotension
KW  -  Incontinence
KW  -  Infection
KW  -  Intestine function
KW  -  Intraoperative monitoring
KW  -  Kinematics
KW  -  Liquorrhea
KW  -  Male
KW  -  Mobile application
KW  -  Modified Ashworth scale
KW  -  Morbidity
KW  -  Mortality
KW  -  Movement
KW  -  Muscle contraction
KW  -  National health organization
KW  -  Nervous system injury
KW  -  Neurogenic bladder symptom score
KW  -  Neurogenic bowel
KW  -  Nuclear magnetic resonance imaging
KW  -  Outcome assessment
KW  -  Pain
KW  -  Paraplegia
KW  -  Penn spasm scale
KW  -  Performance
KW  -  Phase 2 clinical trial
KW  -  Quality of Life
KW  -  Quality of life
KW  -  Questionnaire
KW  -  Randomized controlled trial
KW  -  Reproducibility
KW  -  Sexual function
KW  -  Sleep disordered breathing
KW  -  Social status
KW  -  Spasticity
KW  -  Spinal Cord
KW  -  Stimulation
KW  -  Surface electromyography
KW  -  Tilt table test
KW  -  WHOQOL‐100
KW  -  WHOQOL‐BREF
KW  -  Wound assessment
DO  -  10.1136/bmjopen-2021-059126
AB  -  Introduction Spinal cord injury (SCI) leads to significant changes in morbidity, mortality and quality of life (QOL). Currently, there are no effective therapies to restore function after chronic SCI. Preliminary studies have indicated that epidural spinal cord stimulation (eSCS) is a promising therapy to improve motor control and autonomic function for patients with chronic SCI. The aim of this study is to assess the effects of tonic eSCS after chronic SCI on quantitative outcomes of volitional movement and cardiovascular function. Our secondary objective is to optimise spinal cord stimulation parameters for volitional movement. Methods and analysis The Epidural Stimulation After Neurologic Damage (ESTAND) trial is a phase II single‐site self‐controlled trial of epidural stimulation with the goal of restoring volitional movement and autonomic function after motor complete SCI. Participants undergo epidural stimulator implantation and are followed up over 15 months while completing at‐home, mobile application‐based movement testing. The primary outcome measure integrates quantity of volitional movement and similarity to normal controls using the volitional response index (VRI) and the modified Brain Motor Control Assessment. The mobile application is a custom‐designed platform to support participant response and a kinematic task to optimise the settings for each participant. The application optimises stimulation settings by evaluating the parameter space using movement data collected from the tablet application and accelerometers. A subgroup of participants with cardiovascular dysautonomia are included for optimisation of blood pressure stabilisation. Indirect effects of stimulation on cardiovascular function, pain, sexual function, bowel/bladder, QOL and psychiatric measures are analysed to assess generalisability of this targeted intervention. Ethics and dissemination This study has been approved after full review by the Minneapolis Medical Research Foundation Institutional Review Board and by the Minneapolis VA Health Care System. This project has received Food and Drug Administration investigational device exemption approval. Trial results will be disseminated through peer‐reviewed publications, conference presentations and seminars. Trial registration number NCT03026816.
UR  -  https://www.cochranelibrary.com/central/doi/10.1002/central/CN-02454037/full
ER  -  


Record #101 of 161
Provider: John Wiley & Sons, Ltd.
Content: text/plain; charset="UTF-8"

TY  -  JOUR
AN  -  CN-00891004
AU  -  Julia, PE
AU  -  Sa'Ari, MY
AU  -  Hasnan, N
TI  -  Benefit of triple-strap abdominal binder on voluntary cough in patients with spinal cord injury
JA  -  Spinal cord
PY  -  2011
VL  -  49
IS  -  11
SP  -  1138‐1142
C3  -  PUBMED 21577218,EMBASE 51427492
M3  -  Journal article
KW  -  *Compression Bandages
KW  -  *breathing exercise
KW  -  *compression garment
KW  -  *coughing
KW  -  *single strap abdominal binder
KW  -  *spinal cord injury/rh [Rehabilitation]
KW  -  *triple strap abdominal binder
KW  -  *voluntary cough
KW  -  Abdominal Muscles [*physiology]
KW  -  Adult
KW  -  Article
KW  -  Clinical article
KW  -  Clinical effectiveness
KW  -  Controlled clinical trial
KW  -  Cough [*physiopathology]
KW  -  Cross‐sectional study
KW  -  Female
KW  -  Hospital patient
KW  -  Human
KW  -  Humans
KW  -  Male
KW  -  Middle Aged
KW  -  Paraplegia
KW  -  Paraplegia [physiopathology, rehabilitation]
KW  -  Peak Expiratory Flow Rate [physiology]
KW  -  Peak expiratory flow
KW  -  Priority journal
KW  -  Quadriplegia
KW  -  Quadriplegia [physiopathology, rehabilitation]
KW  -  Rehabilitation care
KW  -  Rehabilitation patient
KW  -  Spinal Cord Injuries [*physiopathology, *rehabilitation]
KW  -  Treatment Outcome
KW  -  Volition
KW  -  Young Adult
DO  -  10.1038/sc.2011.53
AB  -  STUDY DESIGN: A cross‐sectional experimental study. OBJECTIVE: The purpose of this study is to examine the benefit of elastic abdominal binders on voluntary cough in persons with spinal cord injury. SETTING: Spinal rehabilitation unit in a teaching hospital. METHODS: We measured voluntary cough peak expiratory flow rate (in 21 subjects with spinal cord injury, (18 tetraplegia, 3 paraplegia) under three conditions: without abdominal binder as the baseline, with single‐strap abdominal binder and triple‐strap abdominal binder. RESULTS: The results showed that the mean cough peak expiratory flow rate in all subjects without abdominal binder was 277.1 l per min. There was a significant increase in flow rate with the use of abdominal binders: 325.7 l per min with single‐strap abdominal binder and 345.2 l per min with triple‐strap abdominal binder (P<0.05, paired t‐test). The mean cough peak expiratory flow rate in tetraplegic subjects using triple‐strap abdominal binders was significantly higher compared with those using single‐strap abdominal binders (322.1 l per min and 299.4 l per min, respectively). CONCLUSION: Abdominal binders can be used as an effective method to improve cough ability in spinal cord injured patients, with triple‐strap abdominal binder achieving greater cough peak expiratory flows.
UR  -  https://www.cochranelibrary.com/central/doi/10.1002/central/CN-00891004/full
ER  -  


Record #102 of 161
Provider: John Wiley & Sons, Ltd.
Content: text/plain; charset="UTF-8"

TY  -  JOUR
AN  -  CN-02631299
AU  -  NCT06154122,
TI  -  Virtual Reality Upper Limb Therapy for People With Spinal Cord Injury
JA  -  https://clinicaltrials.gov/ct2/show/NCT06154122
PY  -  2023
C3  -  CTgov NCT06154122
M3  -  Trial registry record
KW  -  Paralysis
KW  -  Quadriplegia
KW  -  Spinal Cord Injuries
AB  -  A spinal cord injury (SCI) impacts nearly every aspect of a person's life. People withSCI will have muscular paralysis and loss of sensory and autonomic function below thelevel of their injury. Immediately following injury, people with SCI require acutein‐patient care, during which rehabilitation is started. Following an SCI, people are atrisk of pressure ulcers, urinary tract infections, spasticity, autonomic dysreflexia,depression, neuropathic pain, difficulty breathing, and circulatory problems. Themultitude of impairments following SCI are associated with lower quality of life.Reducing reliance on care and achieving higher levels of independence is a major goal forpeople with SCI. People with SCI can improve the motor power and therefore function oftheir paralysed limbs through rehabilitation. This enables people with SCI to carry outtasks which would otherwise require a carer. Dressing, bladder and bowel care,transferring in and out of a wheelchair, and feeding are activities that often requiremore assistance. The difficulty in carrying out these activities can be greatly reducedif people with SCI can recover function in the upper limbs. Even small improvements inlimb function can have large effects on a people with SCI's independence.For people with tetraplegia, where the injury affects all four limbs, improving upperlimb function is a major focus of rehabilitation. People with tetraplegia reportedimprovement in hand and arm function as their highest priority for improvement comparedto other rehabilitation targets. Improvements in upper limb function can be achievedthrough Activity‐Based Therapy (ABT). ABT refers to any intervention that involves highintensity, repetitive exercises which target activity‐dependent plasticity in spinalcircuits. The improvements from ABT in upper limb function have greater effects onquality of life when compared to traditional physical interventions targeted above thelevel of injury. Exercise can alleviate symptoms of some secondary conditions which canpositively impact on quality of life. Physical inactivity is often reported by spinalcord injured people, with limited access to exercise being just one of many barriers toactive lifestyles. There is a clear need to improve the accessibility of therapy forpeople with SCI.Virtual Reality (VR) technology used as an assistive device for upper limb rehabilitationhas good potential for people with SCI during rehabilitation by facilitating greateradherence to therapy and increasing access to the most effective rehabilitationstrategies for people with neurological disorders. However, currently only a few studieshave investigated the use of VR in SCI rehabilitation of the upper limbs. Of thesestudies, most have reported positive outcomes.Three systematic reviews on the use of VR after spinal cord injury have been published inthe last few years. Overall the findings suggest that VR training can improve motorfunction and balance, reduce symptoms such as pain, and improve aerobic function.However, there were consistent limitations reported including a relatively small numberof studies, small experimental samples, and no consensus on the optimal treatmentparameters or technology employed. Furthermore, there were no studies that evaluated theuse of VR in the acute phase following SCI when there is most potential for recovery.VR can have positive psychological effects among people with an SCI such as increasedself‐confidence, motivation, and participation in therapy. ABT has been shown to improvefunction through neuromuscular recovery and increase participation in therapy. Theprinciples of ABT which target motor improvement could be integrated into a VRintervention for upper limb rehabilitation, which could provide a promising and excitingoption for people with SCI in early stages of recovery.There are challenges in the delivery of ABT, such as the cost associated with usingassistive devices, resources required to train staff, difficulty achieving sufficientdosage, factors such as motivation to engage in therapy, and access to therapy equipment.These challenges could be overcome by collaborating with people with SCI and their carersat the design stage of an intervention to impart valuable expertise about their chronicconditions, experiences of the acute phase recovery immediately following injury, andideas about how to better manage rehabilitation. This intervention has been developedusing co‐production, where end‐users (people with SCI and SCI therapists) were involvedat every stage of the development process. This process can produce interventions thatare highly accepted and efficacious.The investigators have therefore developed a set of VR‐based physical exercises for upperlimb rehabilitation in collaboration with people with lived experience of tetraplegia andspinal cord injury specialists. VR will allow the participant to repeatedly experienceengaging, fun, and motivating digital environments within which can be practised upperlimb movements as an adjunct to standard upper limb rehabilitation. The aim of thisrandomised controlled feasibility study is to determine if this intervention is usableand acceptable for people with tetraplegia and therapists during acute rehabilitation.
UR  -  https://www.cochranelibrary.com/central/doi/10.1002/central/CN-02631299/full
ER  -  


Record #103 of 161
Provider: John Wiley & Sons, Ltd.
Content: text/plain; charset="UTF-8"

TY  -  JOUR
AN  -  CN-01659761
AU  -  NCT03533400,
TI  -  Effectiveness of Jamboxx Respiratory Therapy Device: study 1
JA  -  https://clinicaltrials.gov/show/NCT03533400
PY  -  2018
C3  -  CTgov NCT03533400
M3  -  Trial registry record
KW  -  Spinal Cord Injuries
AB  -  Study 1 addresses the concerns of pneumonia risks in quadriplegics with compromised respiratory pump mechanics. In cases of spinal cord injury or high‐level motor neuron disease, complications with respiratory function are a common concern. Lack of innervation to the intercostal and abdominal muscles can cause a decline in respiratory capacity as well as overall lung function, with associated increased risk of mortality. Shallow tidal breathing and impaired or absent cough results in morbidity and mortality from pneumonia. Several studies have found failure of the respiratory system, including pneumonia, to be a leading cause of mortality among spinal cord injury patients. In order to maintain pulmonary health, many people with quadriplegia and other high‐level motor neuron diseases undergo routine respiratory therapy to help stretch the muscles around the lungs, exercise the diaphragm, and loosen mucus build‐up. Incentive spirometry is one commonly used component of respiratory therapy designed to mimic natural sighing or yawning by encouraging the patient to take long, slow, deep breaths. This is done with an incentive spirometer device, which provides patients with visual or other positive feedback with a piston or a ball that moves inside a gauge. Respiratory therapy techniques are also used to help maintain pulmonary health in individuals with a number of chronic or temporary respiratory diseases and conditions such as asthma, chronic obstructive pulmonary disease, and emphysema. These techniques often become strenuous and mundane for users with limited mobility, and thus patient compliance rates are low. Gaming controlled by forceful respiratory maneuvers will be studied to ascertain if respiratory mechanics can be improved in this group. Testing Plan: Study participants will be randomized into 2 groups through drawing of sealed envelopes. Group 1 (control group) will be given the standard Jamboxx musical device (see appendix a for device details), while Group 2 (treatment group) will be given the Jamboxx respiratory therapy device, which combines musical gameplay with incentive spirometry exercises. Participants from both groups will have two 20 minute training sessions with the device: one initial training visit and one follow up visit. Training sessions will take place either in the home, or at Albany Medical Center. During the initial visit a simple spirometry test (FEV1, FVC and PEF) and maximum inspiratory and expiratory pressures (MIP and MEP) will be performed. These functions will be measured again at 3, 6, 9 & 12 months by a respiratory therapist (RT). The Dyspnea‐12 (D‐12) questionnaire will be conducted at by the RT at months 0, 3, 6, 9, and 12. Self‐Reported Patient Dyspnea and the Multidimensional Dyspnea Profile (MDP) will be reported electronically by study participants on a weekly basis. Medical records will be evaluated for relevant health history, medication use, and hospitalizations including dates. Access to medical records will be obtained by a signed medical release form.
UR  -  https://www.cochranelibrary.com/central/doi/10.1002/central/CN-01659761/full
ER  -  


Record #104 of 161
Provider: John Wiley & Sons, Ltd.
Content: text/plain; charset="UTF-8"

TY  -  JOUR
AN  -  CN-02729591
AU  -  NCT06493071,
TI  -  Transcutaneous Auricular Vagus Nerve Stimulation (taVNS) for Inflammation and Depression Following SCI
JA  -  https://clinicaltrials.gov/ct2/show/NCT06493071
PY  -  2024
C3  -  CTgov NCT06493071
M3  -  Trial registry record
KW  -  Depression
KW  -  Depressive Disorder
KW  -  Spinal Cord Injuries
AB  -  Depression and chronic inflammation are highly prevalent following SCI Inflammation playsan increasingly appreciated role in the pathology of depression. One key mechanism is theability to dysregulate a key metabolic pathway (the Kynurenine pathway) resulting inserotonin deficits and increased production of neurotoxic metabolites. Prior researchfrom our lab has demonstrated the efficacy of diet and exercise to affect this pathwayand improve clinical symptoms. However, we have shown that the burdensome nature of suchinterventions limits long‐term adherence in SCI. Stimulating the vagus nerve has beenshown to induce anti‐inflammatory effects in populations with chronic inflammation (e.g.rheumatoid arthritis; Crohn's disease) and lower scores of depression.However, the potential benefits of a chronic vagus nerve stimulation intervention has notbeen assessed in individuals with SCI. Transcutaneous auricular vagus nerve stimulation(taVNS) is a simple to administer and non‐invasive neurostimulatory technique which canstimulate the vagus nerve via the skin of the ear. Given that SCI is associated withchronic inflammation, high rates of depression, and reductions in vagal tone, they mayrepresent a population that would be particularly susceptible to the benefits of thislow‐burden, low‐cost treatment strategy.The overall objective of this study is to demonstrate that transcutaneous auricular vagusnerve stimulation (taVNS) therapy is a safe and feasible treatment which effectivelyactivates the vagus nerve in individuals with SCI. The study will also providepreliminary efficacy data related to the impact on symptoms of depression andinflammatory biomarkers.Participants will be randomized to receive either active taVNS therapy (treatment group),or sham taVNS therapy (placebo group). The intervention will be performed over a 30‐dayperiod and will follow the recommended daily stimulation of 4‐hours per day with at least1‐hour carried out continuously (for a total of 30 sessions).All participants will have an in‐person baseline visit to determine optimal taVNSstimulation parameters and be trained on instructions for use. For the active stimulationgroup, stimulation will target the auricular branch of the vagus nerve by applyingstimulation to the cymba conchae region of the left ear using the tVNS R device (taVNSTechnologies, Erlangen, Germany). For the sham group, stimulation will target theearlobe, which will allow the participant to feel the stimulation, while avoidingstimulation of the auricular branch of the vagus nerve. To achieve adequate stimulationwhile avoiding unpleasant or painful sensations, the stimulation intensity will begradually increased in increments of 0.1mA until the subjective pain threshold isreached, and then reduced to a stimulus intensity just below the individuals painthreshold (expected range based on prior studies 1 ‐ 3.2mA). Pulse width will be set at100μs and frequency will be set at 25Hz as performed in our previous protocol in spinalcord injured patients (approved by Health Canada: 364351 and shown to safely andeffectively increase vagal tone). The stimulation parameters determined during thisin‐person baseline visit will be locked for the duration of the 30‐day intervention.Upon establishing appropriate stimulation parameters, each participant will be trained oninstructions for use. As the tVNS R device is designed to be carried out independently bythe patient, instructions for use are simple and user friendly. The participant will beinstructed to: 1) clean the ear using provided alcohol swabs, 2) place the electrode inthe ear in the appropriate orientation (depending on group allocation), 3) turn thedevice on by pressing the 'ON' button, and 4) begin stimulation by pressing the'START/STOP button once. Participants may then place the device in their pocket and goabout their daily activities as normal. The device will display percent completion of thedaily 4‐hour stimulation period so that participants are aware of there daily progressand when the session is complete.At the initial study visit, as well as the 30‐day post study visit, participants willalso undergo an assessment of heart rate variability (HRV), depression, and inflammatorybiomarkers:HRV will be assessed via electrocardiogram (ECG) to assess changes in autonomic functionrelated to vagal tone. For the collection of ECG signals participants will be instructedto avoid caffeine, alcohol, and strenuous exercise for at least 24 hours prior toassessment. Participants will be instructed to remain relaxed, focus on breathing, andavoid speaking throughout the protocol. ECG recording will be collected using the PolarH10 heart monitor. Continuous heart rate will be recorded for a period of 5‐minutes toobtain a baseline measure. This process will be repeated following the 30‐dayintervention period at the post testing session. ECG data will be imported to Kubiossoftware for analysis of root mean square of successive differences (RMSSD) as well ashigh frequency (HF) power. RMSSD is a time domain measure of heart rate variabilitycorresponding to the variability in the intervals between successive heartbeats and is ameasure of vagal tone. HF power is a frequency domain measure of heart rate variabilitycorresponding to heart rate fluctuations occurring in the frequency range of 0.15 to0.4Hz and also reflects vagal tone. RMSSD (which is less influenced by breathing rate)will be the primary assessment of vagal tone, and HF power will be assessed to ensureconsistency in measures. Measures of vagal tone will be assessed at baseline andpost‐intervention to assess whether the intervention successfully targets the vagus nerveand increases vagal tone.Depression will be assessed via the Patient Health Questionnaire (PHQ‐9) at baseline, and30‐days (post‐intervention). The PHQ‐9 has been shown to be a valid assessment for majordepressive disorder in individuals with SCI. The PHQ‐9 is a 9‐item questionnaire withitems pertaining to feelings over the previous 2‐weeks. Each item is scored on a scalefrom 0 ("not at all") to 3 ("nearly every day") with total scores allowing for assessmentof depression severity. A score ranging from 0‐4 suggests "none‐minimal" depressionseverity, 5‐9 suggests mild depression severity, 10‐14 suggests moderate depressionseverity, 15‐19 suggests moderately severe depression severity, and 20‐27 suggests severedepression severity. The instrument also includes a functional health assessment whichasks participants how emotional difficulties or problems impact work, life at home, orrelationships with other people with responses ranging from "not difficult at all" to"extremely difficult". A PHQ‐9 score ≥ 10 has a sensitivity of 88% and a specificity of88% for major depression. The PHQ‐9 will be assessed at baseline, post‐intervention andweekly throughout the intervention.Biomarkers will be assessed via blood samples (20 ml) collected by a certifiedphlebotomist for the quantification of plasma biomarkers. Blood draws will be performedat baseline, and post‐intervention. Plasma concentrations of the pro‐inflammatorycytokines tumour necrosis factor‐alpha (TNF‐α), C‐reactive protein (CRP), interleukin‐6(IL‐6), interleukin‐1 beta (IL‐1β), and interferon‐gamma (IFN‐y) will be quantified using32x4 simple plex multianalyte cartridge for the Ella automated immunoassay system(ProteinSimple, San Jose, California). Each of the cytokines TNF‐α, IL‐1β, IL‐6, andIFN‐y have been shown to dysregulate the KYN pathway, while CRP is a ubiquitous measureof inflammation. Plasma concentrations of metabolites of the kynurenine pathway includingtryptophan (TRP), kynurenine (KYN), kynurenic acid (KYNA), and quinolinic acid (QUIN)will be quantified in triplicate via enzyme‐linked immunosorbent assay (ImmuSmol, Pessac,France).In addition safety and adherence will be monitored throughout the intervention period viatwice weekly phone calls. Any incidence of treatment‐emergent adverse events during theintervention will be recorded each week and compared between the taVNS and controlgroups. A description of the adverse event, number of events, and total number ofparticipants affected will be recorded. Adherence will be assessed each week by thenumber of days whereby participants completed the full 4‐hour session. These phone callswill include completion of the PHQ‐9 to monitor for any signs of worsening depression.
UR  -  https://www.cochranelibrary.com/central/doi/10.1002/central/CN-02729591/full
ER  -  


Record #105 of 161
Provider: John Wiley & Sons, Ltd.
Content: text/plain; charset="UTF-8"

TY  -  JOUR
AN  -  CN-01883837
AU  -  IRCT201206071722N6,
TI  -  Effects of Robotic-Assisted Locomotor Training in subjects with chronic incomplete Spinal Cord Iinjury
JA  -  https://trialsearch.who.int/Trial2.aspx?TrialID=IRCT201206071722N6
PY  -  2013
C3  -  ICTRP IRCT201206071722N6
M3  -  Trial registry record
AB  -  INTERVENTION: After connecting patients in the exoskeletone of robotic system, physiological gait pattern was created and patients walking inside the lokomat, 30 min. Intervention 1: After connecting patients in the exoskeletone of robotic system, physiological gait pattern was created and patients walking inside the lokomat, 30 min. Intervention 2: Subjects in conventional group treated to routine physical therapy. Conventional physical therapy consisted of Functional Electrical Stimulation (FES), weight bearing and overgound walking(Harness etal 2008). Rehabilitation Subjects in conventional group treated to routine physical therapy. Conventional physical therapy consisted of Functional Electrical Stimulation (FES), weight bearing and overgound walking(Harness etal 2008). CONDITION: congenital cerebral palsy Spastic tetraplegia. ; congenital cerebral palsy PRIMARY OUTCOME: American Spinal Injury Association(ASIA) TEST. Timepoint: before and after intervention. Method of measurement: ASIA Form. Function. Timepoint: before and after intervention. Method of measurement: FIM, FAM, SCIM, WISCI II. Gait evaluation. Timepoint: before and after intervention. Method of measurement: 2MWT, 10MWT, 6MWT. Muscle force. Timepoint: before and after intervention. Method of measurement: Lokomat system. Range of motion. Timepoint: before and after intervention. Method of measurement: Lokomat system and MOtion Captures Analysis. Spasticity. Timepoint: before and after intervention. Method of measurement: Lokomat system and Ashworth Scale. Speed of walking. Timepoint: before and after intervention. Method of measurement: treadmill. Timing of movement. Timepoint: before and after intervention. Method of measurement: Lokomat system and Motion Captures Analysis. INCLUSION CRITERIA: Inclusion criteria included:Patients with traumatic motor incomplete SCI with a neurologic lesion level of L1 or higher that at least one year passed the lesion ;Not currently enrolled in physical therapy or other training regimens (Wirz etal 2005); Male or Female between ages 16 and 55; No clinically significant sign, impairment or disease including: cardiovascular disease, respiratory disease, orthostatic hypotension, bladder and kidney disease, unhealed decubiti, pressure sore or bed sore, fracture and contracture; No history of truamatic barin injury, contracture, hetropic ossification, osteoporosis, osteoarthritis ;Score Modefied Ashworth Scale in lower limb spasticity was 3 or less; Completing informed consent; Lokomat group were within the physical size of the Lokomat (ie, greater trochanter to lateral epicondyle 35 cm‐ 47 cm; pelvis width 50 cm, thigh circumference measured 14 cm above the knee axis 57 cm, and body weight 150 kg). Exclusion criteria incl
UR  -  https://www.cochranelibrary.com/central/doi/10.1002/central/CN-01883837/full
ER  -  


Record #106 of 161
Provider: John Wiley & Sons, Ltd.
Content: text/plain; charset="UTF-8"

TY  -  JOUR
AN  -  CN-00876456
AU  -  Kim, SH
AU  -  Schneider, SM
AU  -  Bevans, M
AU  -  Kravitz, L
AU  -  Mermier, C
AU  -  Qualls, C
AU  -  Burge, MR
TI  -  PTSD symptom reduction with mindfulness-based stretching and deep breathing exercise: randomized controlled clinical trial of efficacy
JA  -  Journal of clinical endocrinology and metabolism
PY  -  2013
VL  -  98
IS  -  7
CC  -  Common Mental Disorders
CC  -  Complementary Medicine
SP  -  2984‐2992
C3  -  PUBMED 23720785
M3  -  Journal article
KW  -  Academic Medical Centers
KW  -  Adrenocorticotropic Hormone [blood, metabolism]
KW  -  Aged
KW  -  Breathing Exercises
KW  -  Dehydroepiandrosterone Sulfate [blood]
KW  -  Down‐Regulation
KW  -  Female
KW  -  Follow‐Up Studies
KW  -  Humans
KW  -  Hydrocortisone [*blood, metabolism]
KW  -  Male
KW  -  Middle Aged
KW  -  Muscle Stretching Exercises
KW  -  Neurosecretory Systems [*physiopathology]
KW  -  New Mexico
KW  -  Nurses
KW  -  Psychiatric Status Rating Scales
KW  -  Psychophysiology
KW  -  Severity of Illness Index
KW  -  Stress Disorders, Post‐Traumatic [blood, physiopathology, psychology, *therapy]
DO  -  10.1210/jc.2012-3742
AB  -  CONTEXT: Abnormal cortisol levels are a key pathophysiological indicator of post‐traumatic stress disorder (PTSD). Endogenous normalization of cortisol concentration through exercise may be associated with PTSD symptom reduction. OBJECTIVE: The aim of the study was to determine whether mindfulness‐based stretching and deep breathing exercise (MBX) normalizes cortisol levels and reduces PTSD symptom severity among individuals with subclinical features of PTSD. DESIGN AND SETTING: A randomized controlled trial was conducted at the University of New Mexico Health Sciences Center. PARTICIPANTS: Twenty‐nine nurses (28 female) aged 45‐66 years participated in the study. INTERVENTION: Sixty‐minute MBX sessions were conducted semiweekly for 8 weeks. MAIN OUTCOME MEASURES: Serum cortisol was measured, and the PTSD Checklist‐Civilian version (PCL‐C) was performed at baseline and weeks 4, 8, and 16. RESULTS: Twenty‐nine participants completed the study procedures, 22 (79%) with PTSD symptoms (MBX, n = 11; control, n = 11), and 7 (21%) without PTSD (BASE group). Eight‐week outcomes for the MBX group were superior to those for the control group (mean difference for PCL‐C scores, ‐13.6; 95% confidence interval [CI], ‐25.6, ‐1.6; P = .01; mean difference for serum cortisol, 5.8; 95% CI, 0.83, 10.8; P = .01). No significant differences were identified between groups in any other items. The changes in the MBX group were maintained at the 16‐week follow‐up (P = .85 for PCL‐C; P = .21 for cortisol). Our data show that improved PTSD scores were associated with normalization of cortisol levels (P < .05). CONCLUSIONS: The results suggest that MBX appears to reduce the prevalence of PTSD‐like symptoms in individuals exhibiting subclinical features of PTSD.
UR  -  https://www.cochranelibrary.com/central/doi/10.1002/central/CN-00876456/full
ER  -  


Record #107 of 161
Provider: John Wiley & Sons, Ltd.
Content: text/plain; charset="UTF-8"

TY  -  JOUR
AN  -  CN-00687522
AU  -  Gordon, JS
AU  -  Staples, JK
AU  -  Blyta, A
AU  -  Bytyqi, M
AU  -  Wilson, AT
TI  -  Treatment of posttraumatic stress disorder in postwar Kosovar adolescents using mind-body skills groups: a randomized controlled trial
JA  -  Journal of clinical psychiatry
PY  -  2008
VL  -  69
IS  -  9
CC  -  Complementary Medicine
CC  -  Common Mental Disorders
CC  -  Effective Practice and Organisation of Care
SP  -  1469‐1476
C3  -  PUBMED 18945398,EMBASE 352426349
M3  -  Journal article
KW  -  *alternative medicine
KW  -  *group therapy
KW  -  *posttraumatic stress disorder/th [Therapy]
KW  -  Adaptation, Psychological
KW  -  Adolescent
KW  -  Adult
KW  -  Art Therapy
KW  -  Article
KW  -  Autogenic Training
KW  -  Autogenic training
KW  -  Biofeedback, Psychology
KW  -  Breathing Exercises
KW  -  Breathing exercise
KW  -  Clinical trial
KW  -  Combined Modality Therapy
KW  -  Controlled clinical trial
KW  -  Controlled study
KW  -  Faculty
KW  -  Feedback system
KW  -  Female
KW  -  Group dynamics
KW  -  Guided imagery
KW  -  Health program
KW  -  Human
KW  -  Humans
KW  -  Imagery, Psychotherapy
KW  -  Major clinical study
KW  -  Male
KW  -  Meditation
KW  -  Mind‐Body Relations, Metaphysical
KW  -  Priority journal
KW  -  Psychotherapy, Group [*methods]
KW  -  Randomized controlled trial
KW  -  Referral and Consultation
KW  -  Self Care [*psychology]
KW  -  Self care
KW  -  Stress Disorders, Post‐Traumatic [diagnosis, psychology, *therapy]
KW  -  Surveys and Questionnaires
KW  -  Treatment outcome
KW  -  Warfare
KW  -  Yugoslavia
DO  -  10.4088/jcp.v69n0915
AB  -  OBJECTIVE: To determine whether participation in a mind‐body skills group program based on psychological self‐care, mind‐body techniques, and self‐expression decreases symptoms of posttraumatic stress disorder (PTSD). METHOD: Eighty‐two adolescents meeting criteria for PTSD according to the Harvard Trauma Questionnaire (which corresponds with 16 of the 17 diagnostic criteria for PTSD in DSM‐IV) were randomly assigned to a 12‐session mind‐body group program or a wait‐list control group. The program was conducted by high school teachers in consultation with psychiatrists and psychologists and included meditation, guided imagery, and breathing techniques; self‐expression through words, drawings, and movement; autogenic training and biofeedback; and genograms. Changes in PTSD symptoms were measured using the Harvard Trauma Questionnaire. The study was conducted from September 2004 to May 2005 by The Center for Mind‐Body Medicine at a high school in the Suhareka region of Kosovo. RESULTS: Students in the immediate intervention group had significantly lower PTSD symptom scores following the intervention than those in the wait‐list control group (F = 29.8, df = 1,76; p < .001). Preintervention and postintervention scores (mean [SD]) for the intervention group were 2.5 (0.3) and 2.0 (0.3), respectively, and for the control group, 2.5 (0.3) and 2.4 (0.4), respectively. The decreased PTSD symptom scores were maintained in the initial intervention group at 3‐month follow‐up. After the wait‐list control group received the intervention, there was a significant decrease (p < .001) in PTSD symptom scores compared to the preintervention scores. CONCLUSIONS: Mind‐body skills groups can reduce PTSD symptoms in war‐traumatized high school students and can be effectively led by trained and supervised schoolteachers.
UR  -  https://www.cochranelibrary.com/central/doi/10.1002/central/CN-00687522/full
ER  -  


Record #108 of 161
Provider: John Wiley & Sons, Ltd.
Content: text/plain; charset="UTF-8"

TY  -  JOUR
AN  -  CN-02843520
AU  -  ACTRN12625000343404,
TI  -  Evaluating the short and long-term changes experienced by people with physical impairments who undertake supervised sports training
JA  -  https://trialsearch.who.int/Trial2.aspx?TrialID=ACTRN12625000343404
PY  -  2025
C3  -  ICTRP ACTRN12625000343404
M3  -  Trial registry record
[truncated: 244,340 more chars]
