# Supplementary material for: Effectiveness of respiratory muscle training on pulmonary function recovery in patients with spinal cord injury: a systematic review and meta-analysis
Source: PeerJ. 2025 Nov 28;13:e20373. doi: 10.7717/peerj.20373 (PMC12667691; doi:10.7717/peerj.20373)
Supplement: Supplemental Information 5 [file peerj-13-20373-s005.zip › Search Strategy and Data/Search Strategy/Embase.ris]

TY  - JOUR
M3  - Article
Y1  - 2025
VL  - 19
SN  - 1662-5161
JF  - Frontiers in Human Neuroscience
JO  - Front. Human Neurosci.
UR  - https://www.embase.com/search/results?subaction=viewrecord&id=L2036194838&from=export
U2  - L2036194838
DB  - Embase
U3  - 2025-09-29
U4  - 2025-10-01
L2  - http://dx.doi.org/10.3389/fnhum.2025.1637199
DO  - 10.3389/fnhum.2025.1637199
A1  - Keleman, N.
A1  - Dragičević-Cvjetković, D.
A1  - Mikov, A.
A1  - Radošević, D.
A1  - Ðilvesi, Ð.
A1  - Mrđa, V.
A1  - Krasnik, R.
M1  - (Keleman N., natasa.k81@gmail.com) Clinical Rehabilitation Service, University Clinical Center of the Republic of Srpska, Banja Luka, Bosnia and Herzegovina
M1  - (Dragičević-Cvjetković D.) Institute of Physical Medicine, Rehabilitation and Orthopedic Surgery “Dr Miroslav Zotović”, Banja Luka, Bosnia and Herzegovina
M1  - (Dragičević-Cvjetković D.) Faculty of Medicine, University of Banja Luka, Banja Luka, Bosnia and Herzegovina
M1  - (Mikov A.; Ðilvesi Ð.; Krasnik R.) Faculty of Medicine, University of Novi Sad, Novi Sad, Serbia
M1  - (Mikov A.; Krasnik R.) Institute for Child and Youth Health Care of Vojvodina, Novi Sad, Serbia
M1  - (Radošević D.) Klinikum Bad Gastein, Bad Gastein, Austria
M1  - (Ðilvesi Ð.) Clinic of Neurosurgery, University Clinical Center of Vojvodina, Novi Sad, Serbia
M1  - (Mrđa V.) Clinic for Anesthesiology and Intensive Care, University Clinical Center of the Republic of Srpska, Banja Luka, Bosnia and Herzegovina
AD  - N. Keleman, Clinical Rehabilitation Service, University Clinical Center of the Republic of Srpska, Banja Luka, Bosnia and Herzegovina
T1  - The effect of extended early rehabilitation on the treatment outcome of patients with moderate and severe traumatic brain injury
LA  - English
KW  - data analysis software
KW  - diaper
KW  - IBM SPSS Statistics for Windows ver. 24.0
KW  - nasogastric tube
KW  - urinary catheter
KW  - acute heart infarction
KW  - adult
KW  - age
KW  - aged
KW  - article
KW  - asthma
KW  - body temperature
KW  - breathing rate
KW  - cervical spinal cord injury
KW  - comorbidity
KW  - computer assisted tomography
KW  - controlled study
KW  - decubitus
KW  - deep vein thrombosis
KW  - diabetes mellitus
KW  - disease severity
KW  - exercise
KW  - experimental study
KW  - female
KW  - Glasgow coma scale
KW  - heart rate
KW  - hemodynamics
KW  - hospital admission
KW  - hospital discharge
KW  - human
KW  - hypertension
KW  - intensive care unit
KW  - kinesiotherapy
KW  - lung embolism
KW  - major clinical study
KW  - male
KW  - mean arterial pressure
KW  - middle aged
KW  - morbidity
KW  - mortality
KW  - multiple trauma
KW  - musculoskeletal disease
KW  - neurorehabilitation
KW  - oxygen saturation
KW  - positive end expiratory pressure ventilation
KW  - randomized controlled trial
KW  - range of motion
KW  - sex
KW  - sociodemographics
KW  - systolic blood pressure
KW  - therapy effect
KW  - tracheostomy
KW  - traumatic brain injury
KW  - treatment outcome
KW  - very elderly
KW  - IBM SPSS Statistics for Windows ver. 24.0
C3  - IBM SPSS Statistics for Windows ver. 24.0(IBM,United States)
C4  - IBM(United States)
N2  - Introduction: Traumatic brain injury (TBI) is one of the leading causes of morbidity, disability and mortality in all age groups. The functional disability left by TBI, is significant for the patient, family and society. Treatment and early rehabilitation are crucial to the overall level of recovery. Objective: To compare the impact of extended early rehabilitation of patients with moderate and severe traumatic brain injury on the outcome of treatment. Material: A prospective experimental study comprised 124 patients with moderate and severe TBI, randomly divided into two groups. The patients of the experimental group had kinesitherapy seven days a week, twice a day for 45 min, and the patients of the control group had kinesitherapy seven days a week, twice a day for 30 min. The follow-up parameters were: age, sex, mechanism of injury, associated injuries, comorbidities, Glasgow Coma Scale (GCS) on admission and discharge, early rehabilitation interruptions, presence of tracheostomy, decubitus ulcers, nasogastric tube, diapers and urinary catheter at the discharge from the Intensive Care Unit and discharge from the hospital, and mortality. Results: 124 patients were randomly divided into two groups of 62 patients each. The male gender dominated 95 (76.6%). The average age was Me = 62.00 (IQR = 36.0) years. There was no statistically significant difference between the groups in gender, age, mechanism of injury, associated injuries and comorbidities. GCS on admission; 68 (54.8%) patients had severe, 56 (46.2%) moderate TBI, at discharge: 22 (17.7%) had severe, 11 (8.9%) moderate and 91 (73.4%) mild TBI. At discharge from the ICU, the presence of tracheostomy was (13 vs. 19), (p = 0.218), nasogastric tube (33 vs. 45), (p = 0.026) and decubitus ulcers (0 vs. 4), (p = 0.042) were less in the experimental group. At discharge from the hospital, tracheostomy (6 vs. 16), (p = 0.019), urinary catheter (38 vs. 48), (p = 0.051), diapers (29 vs. 40), (p = 0.047) were less in the experimental group. There were 5 deaths in both groups. There was no statistically significant difference in early rehabilitation interruptions between groups (5 vs. 6). Conclusion: Extended early TBI rehabilitation is safe, effective and contributes to a positive outcome of treatment.
ER  - 

TY  - JOUR
M3  - Article
Y1  - 2025
VL  - 7
IS  - 3
SN  - 2590-1095
JF  - Archives of Rehabilitation Research and Clinical Translation
JO  - Arch. Rehab. Res. Clin. Trans.
UR  - https://www.embase.com/search/results?subaction=viewrecord&id=L2039904601&from=export
U2  - L2039904601
DB  - Embase
U3  - 2025-08-11
U4  - 2025-09-11
L2  - http://dx.doi.org/10.1016/j.arrct.2025.100481
DO  - 10.1016/j.arrct.2025.100481
A1  - Sutor, T.W.
A1  - Mir, M.J.
A1  - Vose, A.K.
A1  - Mitchell, G.S.
A1  - Fox, E.J.
M1  - (Sutor T.W., tsutor@ufl.edu; Mitchell G.S.; Fox E.J.) Center for Breathing Research and Therapeutics and Department of Physical Therapy, University of Florida, Gainesville, FL, United States
M1  - (Sutor T.W., tsutor@ufl.edu; Fox E.J.) Brooks Rehabilitation, Jacksonville, FL, United States
M1  - (Mir M.J.) Center for Breathing Research and Therapeutics and Department of Speech, Language and Hearing Sciences, University of Florida, Gainesville, FL, United States
M1  - (Vose A.K.) Department of Neurology, University of Florida College of Medicine, Jacksonville, FL, United States
AD  - T.W. Sutor, Department of Physical Therapy, College of Public Health & Health Professions, University of Florida, UFHSC, Box 100154, Gainesville, FL, United States
T1  - Characterization of Ventilatory Drive in Community-Dwelling Adults with Chronic Spinal Cord Injury
LA  - English
KW  - NCT06011876
KW  - adult
KW  - age
KW  - air conditioning
KW  - American Spinal Injury Association impairment scale
KW  - article
KW  - body height
KW  - body mass
KW  - breathing rate
KW  - clinical article
KW  - clinical research
KW  - community dwelling person
KW  - controlled study
KW  - cross-sectional study
KW  - end tidal carbon dioxide tension
KW  - first cervical vertebra
KW  - gender
KW  - human
KW  - injury severity
KW  - lung minute volume
KW  - male
KW  - maximal inspiratory pressure
KW  - mouth occlusion pressure
KW  - randomized controlled trial
KW  - rehabilitation
KW  - rehabilitation center
KW  - respiratory drive
KW  - sixth thoracic vertebra
KW  - spinal cord injury
KW  - thoracic vertebra
KW  - tidal volume
KW  - volunteer
N2  - Objective: To advance characterization of ventilatory drive in community-dwelling adults with chronic spinal cord injury (SCI). Design: Cross-sectional analysis of data from a parent randomized clinical trial. Relationships between ventilatory drive and the following variables were assessed: (1) age, (2) sex, (3) height, (4) body mass index, (5) American Spinal Injury Association Impairment scale, (6) neurologic level of injury, (7) time since injury, (8) maximal inspiratory pressure, (9) the ratio of ventilatory drive to maximal inspiratory pressure, (10) tidal volume, (11) breathing frequency, (12) minute ventilation, (13) body mass-normalized tidal volume and minute ventilation, and (14) end-tidal carbon dioxide. Setting: Clinical research laboratory in a rehabilitation hospital. Participants: Volunteer sample of community-dwelling, independently breathing adult participants (N=29) (median age, 34y; range, 18-67; 27 men) with chronic (median, 2.25y postinjury; range, 1.1-30y) complete or incomplete SCI from the first cervical to sixth thoracic level. Interventions: Not applicable. Main Outcome Measures: Mouth occlusion pressure (P0.1) as an indicator of ventilatory drive. Results: Participants presented with reduced pulmonary function (percent predicted forced vital capacity median, 75%; interquartile range, 64%-84%). P0.1 values were consistent with those in the general population (median, 1.00 cmH2O; interquartile range, 0.80-1.26). P0.1 was strongly correlated with body mass index (rs=.56, P<.01) and significantly correlated with body mass (rs=.48, P<.01), breathing frequency (rs=.41, P=.03), body mass-normalized tidal volume (rs=–.39, P=.04) and minute ventilation (rs=0.40, P=.03). Conclusions: Independently breathing adults with chronic SCI have P0.1 values within normal range. This suggests their intrinsic resting ventilatory drive recovers from potentially elevated states in the acute phase of injury and is sufficient to sustain ventilation. The significant correlation between P0.1 and body mass has not been reported in the general population and suggests that body mass, P0.1, and ventilatory drive are tightly coupled in adults with SCI despite independent breathing ability. The potential for increased body mass-induced strain on the respiratory pump after SCI may have implications for breathing during daily activities and exercise which should be explored in future research.
ER  - 

TY  - JOUR
M3  - Article
Y1  - 2025
VL  - 7
IS  - 3
SN  - 2590-1095
JF  - Archives of Rehabilitation Research and Clinical Translation
JO  - Arch. Rehab. Res. Clin. Trans.
UR  - https://www.embase.com/search/results?subaction=viewrecord&id=L2040035592&from=export
U2  - L2040035592
DB  - Embase
U3  - 2025-08-20
U4  - 2025-09-11
L2  - http://dx.doi.org/10.1016/j.arrct.2025.100495
DO  - 10.1016/j.arrct.2025.100495
A1  - Young, H.-J.
A1  - Mohanraj, S.
A1  - Malone, L.A.
A1  - Fowler, L.A.
A1  - Mehta, T.S.
A1  - Rimmer, J.H.
A1  - Thirumalai, M.
M1  - (Young H.-J., hjyoung@uab.edu; Mohanraj S.; Rimmer J.H.) UAB SHP Research Collaborative, School of Health Professions, University of Alabama at Birmingham, Birmingham, AL, United States
M1  - (Malone L.A.; Rimmer J.H.) Department of Occupational Therapy, School of Health Professions, University of Alabama at Birmingham, Birmingham, AL, United States
M1  - (Fowler L.A.) Department of Nutrition Sciences, School of Health Professions, University of Alabama at Birmingham, Birmingham, AL, United States
M1  - (Mehta T.S.) Department of Family and Community Medicine, School of Medicine, University of Alabama at Birmingham, Birmingham, AL, United States
M1  - (Thirumalai M.) Division of Preventive Medicine, School of Medicine, University of Alabama at Birmingham, Birmingham, AL, United States
AD  - H.-J. Young, UAB SHP Research Collaborative, School of Health Professions, University of Alabama at Birmingham, 3810 Ridgeway Dr, Birmingham, AL, United States
T1  - Feasibility, Usability, and Acceptability of a Randomized Controlled Trial Evaluating Teleexercise Interventions for Individuals with Spinal Cord Injury: Interim Analysis of the Spinal Cord Injury Program in Exercise (SCIPE) Study
LA  - English
KW  - adult
KW  - aerobic exercise
KW  - aged
KW  - article
KW  - attention
KW  - body movement
KW  - breathing mechanics
KW  - clinical article
KW  - controlled study
KW  - effect size
KW  - Eight Item Physical Activity Enjoyment Scale
KW  - fatigue
KW  - feasibility study
KW  - female
KW  - follow up
KW  - functional status
KW  - general health status assessment
KW  - human
KW  - interview
KW  - kinesiotherapy
KW  - Leisure Time Physical Activity Questionnaire for People with Spinal Cord Injury
KW  - male
KW  - medical research
KW  - middle aged
KW  - muscle strength
KW  - online system
KW  - pain intensity
KW  - participant recruitment
KW  - patient education
KW  - patient engagement
KW  - patient satisfaction
KW  - patient-reported outcome
KW  - physical activity
KW  - program acceptability
KW  - qualitative analysis
KW  - quality of life
KW  - randomized controlled trial
KW  - randomized controlled trial (topic)
KW  - range of motion
KW  - sleep disorder
KW  - social participation
KW  - spinal cord injury
KW  - telerehabilitation
KW  - usability
KW  - videorecording
KW  - young adult
N2  - Objective: To investigate the feasibility, usability, and acceptability of the Spinal Cord Injury Program in Exercise intervention. Design: Three-arm randomized controlled trial. Setting: Video-based exercise sessions via an online teleexercise platform. Participants: Thirty-six participants (N=36) with spinal cord injury (52.8% women, 47.2% men), aged 18-65 years, were randomized to movement-to-music (M2M, n=12), standard exercise training (SET, n=12), or attention control (AC, n=12). Interventions: M2M and SET participants completed 3 weekly exercise sessions for 8 weeks, while AC participants received weekly educational articles. Main Outcome Measures: Primary outcomes included feasibility (recruitment and retention rates), platform usability (System Usability Scale, Health IT Usability Evaluation, and qualitative interviews), and acceptability (8-item Physical Activity Enjoyment Scale and qualitative interviews). Preliminary outcomes included changes in physical activity (Leisure Time Physical Activity Questionnaire for People with Spinal Cord Injury) and quality of life (Patient-Reported Outcomes Measurement Information System short forms) at 8 weeks postintervention. Analyses included descriptive statistics, effect size estimation, and qualitative interview analysis. Results: Follow-up retention at weeks 8, 12, and 16 was 66.7%, 41.7%, and 41.7% for M2M; 83.3%, 66.7%, and 66.7% for SET; and 83.3%, 75.0%, and 66.7% for AC, respectively. The mean ± SD of system usability scale score was 69.8±17.1. SET participants rated the intervention “good,” and M2M and AC rated it “fair.” The mean Health IT usability evaluation scale score of 3.61±0.54 indicated moderate satisfaction, with “Impact” highest and “Perceived Usefulness” lowest. Preliminary outcomes suggested small to moderate improvements in physical activity and quality of life for SET, with effect sizes (Hedge's g) ranging from 0.13 to 0.71. Conclusions: The interim analysis shows high feasibility and moderate usability and acceptability. Preliminary outcomes suggest potential benefits in physical activity and quality of life, particularly for SET. Future research should focus on enhancing platform usability and long-term participant engagement strategies.
ER  - 

TY  - JOUR
M3  - Article
Y1  - 2025
VL  - 338
SN  - 1878-1519
SN  - 1569-9048
JF  - Respiratory Physiology and Neurobiology
JO  - Respir. Physiol. Neurobiol.
UR  - https://www.embase.com/search/results?subaction=viewrecord&id=L2040218073&from=export
U2  - L2040218073
C5  - 40854427
DB  - Embase
DB  - Medline
U3  - 2025-09-04
U4  - 2025-09-11
L2  - http://dx.doi.org/10.1016/j.resp.2025.104485
DO  - 10.1016/j.resp.2025.104485
A1  - Holmes, T.C.
A1  - Schwichtenberg, K.A.
A1  - Streeter, K.A.
M1  - (Holmes T.C.; Schwichtenberg K.A.; Streeter K.A., Kristi.streeter@marquette.edu) Exercise and Rehabilitation Science Program, Department of Physical Therapy, Marquette University, Milwaukee, WI, United States
AD  - K.A. Streeter, Department of Physical Therapy, Marquette University, PO Box 1881, Milwaukee, WI, United States
T1  - Diaphragm pacing elicits respiratory plasticity in awake rodents after C2 hemisection
LA  - English
KW  - diaphragm pacing device
KW  - buprenorphine
KW  - enrofloxacin
KW  - meloxicam
KW  - adult
KW  - animal experiment
KW  - animal model
KW  - article
KW  - artificial ventilation
KW  - cervical spinal cord injury
KW  - controlled study
KW  - dorsal rhizotomy
KW  - electromyogram
KW  - electromyography
KW  - female
KW  - lung minute volume
KW  - male
KW  - nonhuman
KW  - observational study
KW  - plethysmography
KW  - postoperative care
KW  - rat
KW  - spinal cord hemisection
KW  - tidal volume
N2  - Cervical spinal cord injury (cSCI) creates profound respiratory deficits that are commonly managed with chronic mechanical ventilation. Diaphragm pacing (DP) is an emerging clinical intervention designed to combat the deleterious effects associated with chronic mechanical ventilation. While anecdotal evidence suggests that DP may restore independent breathing, the impact of daily DP on respiratory output is unknown. Therefore, we investigated if DP induces ventilatory and diaphragm electromyography (EMG) plasticity in awake rodents following cSCI. All animals (n = 42) were implanted with diaphragm EMGs, received a left incomplete C2 hemisection, and were treated with DP, DP + dorsal rhizotomy, or served as controls (no DP). In animals receiving a dorsal rhizotomy, the left cervical dorsal roots (C4-C6) were cut to test if phrenic afferents are necessary for the induction of plasticity. One week after C2 hemisection, we delivered daily DP for 1 h/day (5 min on/5 min off) and recorded ventilation and diaphragm EMG output for 60 min over 4 consecutive days. During DP, we found an increase in tidal volume. After DP, tidal volume remained elevated in males for at least 60 min, and to a lesser extent in females. DP increased diaphragm EMG amplitude 60 min post-pacing in males, but not females. Despite an identical DP intervention, rhizotomy treated male animals did not exhibit a sustained increase in tidal volume or EMG amplitude. Our data suggests that DP induces phrenic afferent dependent plasticity characterized by a long-lasting increase in tidal volume and diaphragm EMG amplitude in awake male rodents following cSCI.
ER  - 

TY  - JOUR
M3  - Article
Y1  - 2025
VL  - 104
IS  - 9
SP  - 793
EP  - 799
SN  - 1537-7385
JF  - American journal of physical medicine & rehabilitation
JO  - Am J Phys Med Rehabil
UR  - https://www.embase.com/search/results?subaction=viewrecord&id=L646583083&from=export
U2  - L646583083
C5  - 39938067
DB  - Medline
U3  - 2025-03-04
U4  - 2025-08-29
L2  - http://dx.doi.org/10.1097/PHM.0000000000002714
DO  - 10.1097/PHM.0000000000002714
A1  - Hasnakipour, S.
A1  - Mosallanezhad, Z.
A1  - Rezaeian, T.
A1  - Azadi, F.
A1  - Noroozi, M.
M1  - (Rezaeian T.) Department of Physical Therapy, Faculty of Allied Medicine, Kerman University of Medical Sciences, Kerman, Iran
M1  - (Azadi F.) Department of Psychiatry Z Research Center of Substance Abuse and Dependence, University of Social Welfare and Rehabilitation Sciences, Tehran, Iran
M1  - (Noroozi M.) Department of Ergonomics, University of Social Welfare and Rehabilitation Sciences, Tehran, Iran
M1  - (Hasnakipour S.; Mosallanezhad Z.)
T1  - Effect of Diaphragmatic Breathing Exercise With Biofeedback on Respiratory Function in Incomplete Cervical Spinal Cord Injury: A Randomized-Controlled Study
LA  - English
KW  - adult
KW  - biofeedback
KW  - breathing exercise
KW  - cervical spinal cord
KW  - cervical vertebra
KW  - complication
KW  - controlled study
KW  - diaphragm
KW  - female
KW  - human
KW  - injury
KW  - lung function test
KW  - male
KW  - pathophysiology
KW  - procedures
KW  - randomized controlled trial
KW  - rehabilitation
KW  - spinal cord injury
KW  - treatment outcome
N2  - OBJECTIVES: The aim of this study was to investigate the effect of diaphragmatic breathing exercise with biofeedback on respiratory function in incomplete cervical spinal cord injury patients. DESIGN: Forty spinal cord injury patients (mean age: 32.67 ± 5.08 yrs) were randomly entered into two groups including the control group ( n = 20) and the intervention group ( n = 20). Forced expiratory volume in 1 sec, functional vital capacity, and maximum voluntary ventilation tests were performed to measure pulmonary function and Nijmegen Questionnaire was used to evaluate severity of respiratory dysfunction before, immediately after intervention, and 1 mo after the intervention. RESULTS: The mean of pulmonary function tests in the intervention group was increased after the intervention ( P < 0.001) and at 1-mo after intervention ( P < 0.001). In addition, the control group indicated no change in these variables. The Nijmegen Questionnaire score also decreased significantly in both groups (control group = P < 0.001, intervention group = P < 0.001). The change of Nijmegen Questionnaire score significantly differed between the groups (F = 4.67, P = 0.03); in addition, significant difference was observed after intervention ( P < 0.001) and 1-mo follow-up ( P < 0.001). CONCLUSIONS: The application of visual biofeedback during breathing exercise can improve pulmonary function and mechanism may make the Nijmegen Questionnaire improve as a reflection of lowered dyspnea.
ER  - 

TY  - JOUR
M3  - Article
Y1  - 2025
VL  - 11
IS  - 1
SN  - 2198-9761
SN  - 2199-1170
JF  - Sports Medicine - Open
JO  - Sports Med. - Open
UR  - https://www.embase.com/search/results?subaction=viewrecord&id=L2035576268&from=export
U2  - L2035576268
DB  - Embase
U3  - 2025-08-12
U4  - 2025-08-25
L2  - http://dx.doi.org/10.1186/s40798-025-00885-y
DO  - 10.1186/s40798-025-00885-y
A1  - Lee, Y.-H.
A1  - O’Dowd, D.N.
A1  - Hogarth, L.
A1  - Burkett, B.
A1  - Payton, C.
M1  - (Lee Y.-H., yu-hsien.lee@stu.mmu.ac.uk; O’Dowd D.N., d.odowd@mmu.ac.uk; Payton C., c.payton@mmu.ac.uk) Department of Sport and Exercise Sciences, Manchester Metropolitan University Institute of Sport, Manchester, United Kingdom
M1  - (Hogarth L., lhogarth@usc.edu.au; Burkett B., bburkett@usc.edu.au) School of Health and Sport Sciences, University of the Sunshine Coast, Sippy Downs, QLD, Australia
AD  - Y.-H. Lee, Department of Sport and Exercise Sciences, Manchester Metropolitan University Institute of Sport, Manchester, United Kingdom
T1  - Effect of Central Motor and Neuromuscular Impairments on Front Crawl Body Roll Characteristics of Para Swimmers
LA  - English
KW  - camera
KW  - cameras and films
KW  - data analysis software
KW  - Gecko GigE video recorder v1.9.4
KW  - IBM SPSS Statistics 28
KW  - Mako G-223B
KW  - MATLAB R2024a
KW  - motion analysis system
KW  - PM1D v.M.04
KW  - SIMI Motion 9.2.2
KW  - Sony HDR-CX700
KW  - videorecorder
KW  - adolescent
KW  - adult
KW  - article
KW  - biomechanics
KW  - body height
KW  - body mass
KW  - breathing
KW  - cerebral palsy
KW  - cerebrovascular accident
KW  - coach
KW  - data processing
KW  - female
KW  - front crawl body roll
KW  - human
KW  - human experiment
KW  - kinematics
KW  - Kruskal Wallis test
KW  - lower limb
KW  - male
KW  - motor dysfunction
KW  - muscular dystrophy
KW  - neuromuscular disease
KW  - productivity
KW  - reliability
KW  - rotation
KW  - spinal cord injury
KW  - swimming
KW  - training
KW  - trunk
KW  - upper limb
KW  - velocity
KW  - young adult
KW  - Gecko GigE video recorder v1.9.4
KW  - IBM SPSS Statistics 28
KW  - Mako G-223B
KW  - MATLAB R2024a
KW  - PM1D v.M.04
KW  - SIMI Motion 9.2.2
KW  - Sony HDR-CX700
C3  - Gecko GigE video recorder v1.9.4(Vision Experts,United Kingdom)
C3  - IBM SPSS Statistics 28(IBM,United States)
C3  - Mako G-223B(Allied Vision Technologies,Germany)
C3  - MATLAB R2024a(Mathworks,United States)
C3  - PM1D  v.M.04(Mathworks,United States)
C3  - SIMI Motion 9.2.2(SIMI Reality Motion Systems,Germany)
C3  - Sony HDR-CX700(Sony,Japan)
C4  - Allied Vision Technologies(Germany)
C4  - SIMI Reality Motion Systems(Germany)
C4  - Vision Experts(United Kingdom)
C4  - Sony(Japan)
C4  - IBM(United States)
C4  - Mathworks(United States)
N2  - Background: Rotation of the trunk about its long axis or ‘body roll’ is essential for maximising front crawl swimming performance yet research on how physical impairment affects body roll is extremely limited. This study quantifies body roll kinematics in swimmers with and without central motor and neuromuscular impairments (CMNI). It was hypothesised that body roll kinematics differ between CMNI and non-disabled swimmers, are associated with sport class (level of impairment) and are influenced by upper and lower-limb functional levels. Methods: Three-dimensional motion analysis of 27 CMNI (sport classes 2–9) and 13 non-disabled competitive swimmers at 100–200 m race pace provided body roll kinematics, including shoulder and hip roll ranges and torso twist. Health conditions of the CMNI group were cerebral palsy (n = 12), spinal cord injury (n = 10) and neuromuscular disorders (n = 5). CMNI swimmers were divided into three upper-limb [mild (n = 9), moderate (n = 9), severe (n = 9)] and three lower-limb function subgroups [bilateral (n = 2), unilateral (n = 6), without kick (n = 19)] based on their Froude efficiency (a measure of how effectively upper limbs contribute to propulsion) and the number of lower limbs actively kicking during trials, respectively. Results: The CMNI group exhibited lower shoulder roll range (104 ± 11° vs. 88 ± 21°, p < 0.05) and torso twist (58 ± 13° vs. 48 ± 22°, p < 0.05) but greater hip roll range (62 ± 10° vs. 75 ± 29°, p < 0.05) than the non-disabled group. Statistical non-parametric mapping revealed less shoulder roll from 0 to 28%, less hip roll from 0 to 10%, greater hip roll from 91 to 100%, and less torso twist from 15 to 32% and from 75 to 81% of the cycle, in the CMNI than the non-disabled group (p < 0.05). CMNI body roll patterns varied widely, but discrete and continuous variables did not differ between upper-limb subgroups or between lower-limb subgroups. Conclusions: CMNI swimmers exhibit different body roll patterns to non-disabled swimmers. The study findings can be used to inform Para swimming coaches and improve the sport-specificity of land-based and water-based assessments currently used to classify CMNI swimmers.
ER  - 

TY  - JOUR
M3  - Article
Y1  - 2025
VL  - 29
IS  - 1
SN  - 1466-609X
SN  - 1364-8535
JF  - Critical Care
JO  - Crit. Care
UR  - https://www.embase.com/search/results?subaction=viewrecord&id=L2035202070&from=export
U2  - L2035202070
C5  - 40624540
DB  - Embase
DB  - Medline
U3  - 2025-07-15
U4  - 2025-08-14
L2  - http://dx.doi.org/10.1186/s13054-025-05535-z
DO  - 10.1186/s13054-025-05535-z
A1  - Chen, J.
A1  - Chen, T.
A1  - Wang, X.
A1  - Tang, X.
A1  - Yang, S.
A1  - Lyu, K.
A1  - Li, F.
A1  - Xian, J.
A1  - Tan, B.
A1  - Chen, Y.
M1  - (Chen J.; Wang X.; Tang X.; Yang S.; Lyu K.; Li F.; Xian J.; Tan B., tanbinbin@tmmu.edu.cn; Chen Y., yujiechen6886@foxmail.com) NeuroSurgical Intensive Care Unit, Department of Neurosurgery, Southwest Hospital, Third Military Medical University (Army Medical University), 29 Gaotanyan Street, Shapingba District, Chongqing, China
M1  - (Chen T.) Department of Rehabilitation Medicine, Beijing Yanhua Hospital, Beijing, China
M1  - (Chen J.; Chen T.; Wang X.; Tang X.; Yang S.; Lyu K.; Li F.; Xian J.; Tan B., tanbinbin@tmmu.edu.cn; Chen Y., yujiechen6886@foxmail.com) Chongqing Key Laboratory of Intelligent Diagnosis, Treatment and Rehabilitation of Central Nervous System Injuries, Southwest Hospital, Third Military Medical University (Army Medical University), Chongqing, China
M1  - (Chen J.; Chen T.; Wang X.; Tang X.; Yang S.; Lyu K.; Li F.; Xian J.; Tan B., tanbinbin@tmmu.edu.cn; Chen Y., yujiechen6886@foxmail.com) Chongqing Clinical Research Center for Neurosurgery, Southwest Hospital, Third Military Medical University (Army Medical University), Chongqing, China
AD  - B. Tan, NeuroSurgical Intensive Care Unit, Department of Neurosurgery, Southwest Hospital, Third Military Medical University (Army Medical University), 29 Gaotanyan Street, Shapingba District, Chongqing, China
AD  - Y. Chen, NeuroSurgical Intensive Care Unit, Department of Neurosurgery, Southwest Hospital, Third Military Medical University (Army Medical University), 29 Gaotanyan Street, Shapingba District, Chongqing, China
T1  - Effects of different respiratory training methods on respiratory function in patients with spinal cord injury: a network meta-analysis of randomized controlled trials
LA  - English
KW  - data analysis software
KW  - EndNote 20
KW  - R version 4.3.2
KW  - Review Manager 5.4
KW  - STATA version 15.0
KW  - article
KW  - breathing exercise
KW  - data extraction
KW  - electrostimulation
KW  - forced expiratory volume
KW  - forced vital capacity
KW  - human
KW  - hyperpnea
KW  - magnetic stimulation
KW  - maximal inspiratory pressure
KW  - meta analysis
KW  - muscle strength
KW  - muscle training
KW  - network meta-analysis
KW  - neuromuscular electrical stimulation
KW  - physiotherapy
KW  - Preferred Reporting Items for Systematic Reviews and Meta-Analyses
KW  - quality of life
KW  - randomized controlled trial (topic)
KW  - reliability
KW  - resistance training
KW  - respiratory function
KW  - respiratory training
KW  - sensitivity analysis
KW  - spinal cord injury
KW  - spinal cord stimulation
KW  - spirometry
KW  - systematic review
KW  - training
KW  - transcutaneous spinal cord stimulation
KW  - EndNote 20
KW  - R version 4.3.2
KW  - Review Manager 5.4
KW  - STATA version 15.0
C3  - EndNote 20
C3  - R version 4.3.2
C3  - Review Manager 5.4
C3  - STATA version 15.0
N2  - Objective: This network meta-analysis (NMA) compared the efficacy of various respiratory training methods in improving respiratory function in patients with spinal cord injury (SCI). Methods: Randomized controlled trials (RCTs) on respiratory training interventions for SCI patients were searched in PubMed, Embase, Web of Science, and the Cochrane Library through September 1, 2024. The risk of bias in the included studies was assessed using the Cochrane tool. Review Manager 5.4 was used to conduct a systematic review using Bayesian NMA methods. The Confidence in Network Meta-Analysis (CINeMA) framework was employed to evaluate the quality of evidence. The primary outcomes were maximal inspiratory pressure (MIP), forced expiratory volume in 1 second (FEV1), and forced vital capacity (FVC). Results: Seventeen RCTs (n = 625) were included, evaluating eight respiratory training interventions and one control intervention. NMA revealed that for improving MIP, transcutaneous spinal cord stimulation plus resistance respiratory muscle training (tSCS_RRMT) (SUCRA 86.32%) showed the greatest efficacy, followed by resistance respiratory muscle training (RRMT) (SUCRA 84.09%). For FEV1, repetitive functional magnetic stimulation combined with abdominal neuromuscular electrical stimulation and routine breathing training (rFMS_NMES_RBT) (SUCRA 89.41%) demonstrated superior efficacy, followed by incentive spirometry combined with the abdominal drawing-in maneuver (IS_ADIM) (SUCRA 70.05%). For FVC, IS_ADIM (SUCRA 76.25%) was most effective, followed by routine breathing training (RBT) (SUCRA 65.40%). League table results indicated that RRMT (mean difference (MD) 13.25, 95% credible intervals (CrI) [7.51, 18.92]) significantly improved MIP compared to the control intervention; IS_ADIM (MD 0.58, 95% CrI [0.31, 0.85]) and RBT (MD 0.49, 95% CrI [0.29, 0.69]) enhanced FVC compared to the control intervention. Conclusion: tSCS_RRMT appears to be the most effective for improving MIP, rFMS_NMES_RBT for enhancing FEV1, and IS_ADIM for improving FVC based on SUCRA rankings. Due to irreconcilable heterogeneity, indirectness, imprecision, and incoherence, the reliability of the evidence is limited. Trial registration: This network meta-analysis adhered to the Preferred Reporting Items for Systematic Reviews and Meta-Analyses (PRISMA) statement and was prospectively registered in PROSPERO (CRD42024592511).
ER  - 

TY  - JOUR
M3  - Article
Y1  - 2025
VL  - 13
SP  - 246
EP  - 250
SN  - 2168-2372
JF  - IEEE Journal of Translational Engineering in Health and Medicine
JO  - IEEE J. Transl. Eng. Health Med.
UR  - https://www.embase.com/search/results?subaction=viewrecord&id=L2038939601&from=export
U2  - L2038939601
C5  - 40740834
DB  - Embase
DB  - Medline
U3  - 2025-06-03
U4  - 2025-08-13
L2  - http://dx.doi.org/10.1109/JTEHM.2025.3574553
DO  - 10.1109/JTEHM.2025.3574553
A1  - Curley, J.
A1  - Gomez, E.
A1  - Adnan, L.
A1  - Ablao, I.
A1  - Sumbillo, J.
A1  - York, H.
A1  - Toreyin, H.
M1  - (Curley J.; Gomez E.; Ablao I.; Sumbillo J.; Toreyin H., htoreyin@sdsu.edu) San Diego State University, Electrical and Computer Engineering Department, San Diego, CA, United States
M1  - (Adnan L.) San Diego Gas and Electric, San Diego, CA, United States
M1  - (York H.) VA San Diego Healthcare System, San Diego, CA, United States
M1  - (York H.) UC San Diego, Department of Neurosciences, San Diego, CA, United States
AD  - H. Toreyin, San Diego State University, Electrical and Computer Engineering Department, San Diego, CA, United States
T1  - Feasibility Analysis of a Portable Diaphragmatic Efficiency Monitor for CSCI Patients
LA  - English
KW  - biopotential amplifier
KW  - electromyograph
KW  - esophagus balloon
KW  - flowmeter
KW  - information processing device
KW  - instrumentation amplifier
KW  - pneumograph
KW  - portable equipment
KW  - silver electrode
KW  - adult
KW  - article
KW  - artificial ventilation
KW  - breathing exercise
KW  - breathing rate
KW  - cervical spinal cord injury
KW  - controlled study
KW  - cost effectiveness analysis
KW  - diaphragm electrical activity
KW  - electric activity
KW  - electrocardiogram
KW  - electromyogram
KW  - electromyography
KW  - feasibility study
KW  - human
KW  - human experiment
KW  - hyperpnea
KW  - informed consent
KW  - male
KW  - maximal inspiratory pressure
KW  - maximal respiratory pressure
KW  - measurement accuracy
KW  - muscle contraction
KW  - musculoskeletal function
KW  - normal human
KW  - pneumography
KW  - pneumotachygraphy
KW  - signal processing
KW  - surface electromyography
KW  - tidal volume
KW  - waveform
C4  - Analog Devices(United States)
C4  - Biopac
N2  - Objective: This study evaluates the feasibility of a noninvasive system for monitoring diaphragmatic efficiency in people with cervical spinal cord injury (CSCI). Methods: Two versions of a portable hardware system were developed using impedance pneumography (IP) to measure tidal volume (TV) and surface electromyography (sEMG) to assess diaphragm electrical activity (EAdi). Version 1 was used to determine optimal electrode positions, while Version 2 integrated these sensor systems into a compact, portable design. Data from eight healthy male participants were analyzed to assess the correlation and accuracy of TV and respiration rate (RR) prediction using IP and the correlation between sEMG signals and maximum inspiratory pressure (MIP). Results: For IP, measurements between the upper sternum and the midclavicular line (MCL) at the 4th intercostal (IC) space showed the highest correlation with true tidal volume. For sEMG, measurements between the mid-sternum and the 6th IC space demonstrated the strongest correlation with MIP. The integrated version 2 hardware demonstrates simultaneous IP and sEMG measurement while dissipating 2.17 mW. Discussion/Conclusion: The proposed system and the results presented may lead to a practical, cost-effective solution for continuous diaphragmatic efficiency monitoring, and thus enabling home-based respiratory care of CSCI patients. Clinical and Translational Impact Statement– This work presents the feasibility of building a wearable system that can unobtrusively monitor diaphragmatic efficiency, and thus enabling noninvasive, cost-effective, and home-based respiratory care for CSCI patients, facilitating early intervention and improved long-term health outcomes. This study is categorized under the early/pre-clinical research category of the NIH Clinical spectrum.
ER  - 

TY  - JOUR
M3  - Review
Y1  - 2025
VL  - 47
IS  - 16
SP  - 4025
EP  - 4039
SN  - 1464-5165
JF  - Disability and rehabilitation
JO  - Disabil Rehabil
UR  - https://www.embase.com/search/results?subaction=viewrecord&id=L646159128&from=export
U2  - L646159128
C5  - 39711224
DB  - Medline
U3  - 2025-01-09
U4  - 2025-08-13
L2  - http://dx.doi.org/10.1080/09638288.2024.2442069
DO  - 10.1080/09638288.2024.2442069
A1  - Campbell, J.
A1  - Stabosz, S.
A1  - Chiu, C.
M1  - (Campbell J.) School of Social Work, University of Illinois Urbana-Champaign, Urbana, IL, United States
M1  - (Stabosz S.; Chiu C.) Department of Health and Kinesiology, University of Illinois Urbana-Champaign, Urbana, IL, United States
T1  - Health action process approach and spinal cord injury: a scoping review
LA  - English
KW  - exercise
KW  - health behavior
KW  - human
KW  - psychology
KW  - rehabilitation
KW  - spinal cord injury
N2  - PURPOSE: Spinal cord injury may result in chronic pain, difficulty walking and breathing, and/or paralysis. People with spinal cord injury (PwSCI) experience increased risk for chronic diseases and psychosocial distress (e.g. type 2 diabetes, substance use disorders) and premature mortality. The Health Action Process Approach (HAPA) is a social cognitive health behavior framework validated to explain modifiable preventative health behaviors (e.g. physical exercise, healthy eating, substance misuse) among people with chronic conditions. The present scoping review investigates what, how, and how much peer-reviewed research literature applies HAPA to preventative health behaviors among PwSCI. MATERIALS AND METHODS: A search was conducted in seven community health databases including PubMed, CINAHL, PsycINFO, SocIndex, Scopus, Web of Science, Sociological Abstracts, and Library and Information Science Source. Seven peer-reviewed articles were identified. Conventional content analysis was used in the full-text review to identify themes and calculate theme frequency. RESULTS: All studies were quantitative and applied HAPA to physical exercise. HAPA explained differences in sports participation, leisure time physical activity, and strength training. CONCLUSIONS: A strong predictor of physical exercise was belief in the capability to overcome psychosocial barriers. More attention is needed on HAPA-identified barriers, and customized HAPA-based interventions to promote physical exercise among PwSCI.
ER  - 

TY  - JOUR
M3  - Review
Y1  - 2025
VL  - 12
IS  - 3
SN  - 2212-9596
SN  - 2212-9588
JF  - Advances in Integrative Medicine
JO  - Adv. Integr. Med.
UR  - https://www.embase.com/search/results?subaction=viewrecord&id=L2038641323&from=export
U2  - L2038641323
DB  - Embase
U3  - 2025-05-13
U4  - 2025-07-08
L2  - http://dx.doi.org/10.1016/j.aimed.2025.100501
DO  - 10.1016/j.aimed.2025.100501
A1  - Sathiyavathi, G.
A1  - Venkatalakshmi, S.
A1  - Nivethitha, L.
A1  - Mooventhan, A.
A1  - Manavalan, N.
M1  - (Sathiyavathi G., sathiyavathig18@gmail.com; Nivethitha L., dr.nivethithathenature@gmail.com; Manavalan N., gynmcchennai@gmail.com) Department of Naturopathy, Government Yoga and Naturopathy Medical College, Tamilnadu, Chennai, India
M1  - (Venkatalakshmi S., reethu2111@gmail.com) Department of Acupuncture and energy medicine, Government Yoga and Naturopathy Medical College, Tamilnadu, Chennai, India
M1  - (Mooventhan A., dr.mooventhan@gmail.com) Department of Research, Government Yoga and Naturopathy Medical College, Tamilnadu, Chennai, India
AD  - G. Sathiyavathi, Government Yoga and Naturopathy Medical College, The Tamil Nadu Dr. MGR Medical University, Tamilnadu, Chennai, India
T1  - Evidence-based effects of various hydrotherapy on pulmonary function: A systematic review
LA  - English
KW  - data analysis software
KW  - Risk of Bias Version-2 software
KW  - all cause mortality
KW  - ankylosing spondylitis
KW  - aquatic exercise
KW  - balneotherapy
KW  - chronic obstructive lung disease
KW  - clinical practice guideline
KW  - data extraction
KW  - evidence based practice
KW  - forced expiratory volume
KW  - forced vital capacity
KW  - hospitalization
KW  - human
KW  - hydrotherapy
KW  - immersion
KW  - lung function
KW  - musculoskeletal disease
KW  - neuromuscular disease
KW  - outcome assessment
KW  - oxygen saturation
KW  - peak expiratory flow
KW  - physiotherapy
KW  - Preferred Reporting Items for Systematic Reviews and Meta-Analyses
KW  - quality control
KW  - randomized controlled trial (topic)
KW  - review
KW  - scoliosis
KW  - spirometry
KW  - systematic review
KW  - temperature
KW  - vasodilatation
KW  - Risk of Bias Version-2 software
C3  - Risk of Bias Version-2 software(Mathys)
C4  - Mathys
N2  - Background: Impaired pulmonary function is an indicator of cardiopulmonary and all-cause mortality. Hydrotherapy is employed to manage various respiratory diseases through its potential mechanisms (i.e., temperature-induced vasodilation, bronchodilation, and muscle relaxation). There is a paucity of systematic reviews examining its impact on pulmonary function and the existence of various clinical trials exhibiting the potential role of hydrotherapy in improving respiratory health, which demands to explore the effectiveness of hydrotherapy on pulmonary function. Therefore, the objective of this systematic review was to evaluate the effects of various hydrotherapeutic modalities (i.e., balneotherapy, aquatic exercise, baths, and packs) on pulmonary function along with its mechanistic pathways. Methods: PRISMA (Preferred Reporting Items for Systematic Reviews and Meta-Analyses) guidelines were used for this review. An extensive literature search was conducted across the PubMed/Medline and Cochrane Library databases from their inception until August 2023, using keywords related to hydrotherapy and pulmonary function. This search identified 439 articles. Upon screening, 10 studies were finalized that met the eligibility criteria including experimental studies such as randomized controlled trials (RCTs), crossover or self-as-control trials, single group pre-post trials reporting the hydrotherapy's effect on pulmonary function test, excluding observational studies, case reports, case series, review articles, surveys, and health news. Results: This review included 10 studies (3 RCTs, 1 randomized cross-over trial, 1 non-RCT, 1 quasi-experimental study, 3 single group pre and post-test, and, 1 cross-sectional study) with 394 participants and assessed the effects of various hydrotherapy (hot chest pack, steam bath, immersion bath, balneotherapy, aquatic therapy) on pulmonary function. Results imply that the application of water at different temperatures has beneficial effects in improving various spirometric outcomes (FEV1, FVC, FEV1/FVC, PEFR) in healthy individuals, COPD, scoliosis, musculoskeletal and neuromuscular disorders. Conclusion: This systematic review suggests that hydrotherapy has potential benefits in improving pulmonary function either as a solitary or adjuvant therapy in healthy individuals and patients with COPD, spinal cord injury, neuromuscular disorders, scoliosis, and musculoskeletal disorders. However, the lack of RCTs, small sample size, and the heterogeneity in the included participants and interventions are limiting the scope of this review. Future studies can aim at conducting long-term RCTs with a larger sample size and standardized interventions.
ER  - 

TY  - JOUR
M3  - Review
Y1  - 2025
VL  - 48
IS  - 4
SP  - 555
EP  - 567
SN  - 2045-7723
SN  - 1079-0268
JF  - Journal of Spinal Cord Medicine
JO  - J. Spinal Cord Med.
UR  - https://www.embase.com/search/results?subaction=viewrecord&id=L2032920007&from=export
U2  - L2032920007
C5  - 39804148
DB  - Embase
DB  - Medline
U3  - 2025-01-16
U4  - 2025-07-03
L2  - http://dx.doi.org/10.1080/10790268.2024.2433839
DO  - 10.1080/10790268.2024.2433839
A1  - Rodrigues, F.D.O.
A1  - Padovani, M.M.P.
A1  - Lopes, B.P.
A1  - de Moura, J.A.
A1  - Gama, A.C.C.
M1  - (Rodrigues F.D.O., fonophil@hotmail.com; Lopes B.P.; Gama A.C.C.) Speech-Language-Hearing Sciences, Medical School, Federal University of Minas Gerais, Belo Horizonte, Brazil
M1  - (Padovani M.M.P.) School of Medical Sciences of the Santa Casa de São Paulo, São Paulo, Brazil
M1  - (de Moura J.A.) Physical Education, Laboratory of Signal Processing and Motor Control, University of Brasília, Brasília, Brazil
AD  - F.D.O. Rodrigues, Speech-Language-Hearing Sciences, Medical School, Federal University of Minas Gerais, Av. Alfredo Balena, 190 – sala 249, Santa EfigêniaMG, Belo Horizonte, Brazil
T1  - Respiratory muscle training in people with cervical spinal cord injury–A systematic review
LA  - English
KW  - breathing muscle
KW  - cervical spinal cord injury
KW  - electrostimulation
KW  - human
KW  - muscle strength
KW  - muscle training
KW  - review
KW  - systematic review
N2  - Introduction: Spinal cord injury is a physiological disruption often caused by trauma, leading to severe physical and psychological effects, including irreversible impairment and disability. Cervical injuries, particularly between C1 and C8, are the most severe, potentially causing diaphragm paralysis and requiring mechanical ventilation. Reduced respiratory muscle strength not only affects respiratory function but also significantly impacts voice, speech, and communication, which are crucial for quality of life. Objective: Conduct a systematic review of the literature on respiratory muscle training protocols in individuals with cervical spinal cord injury and evaluate the methodological quality of scientific publications. Methods: Studies were searched by two independent researchers in the Regional Portal of the Virtual Health Library, EMBASE, SCOPUS and PubMed databases, using the descriptors: “respiratory muscle strength”, “breathing training”, and “cervical spinal cord injury”, with no restriction on the time of publication. Studies containing respiratory muscle strength measurements and respiratory muscle training in people with cervical SCI were included and those that associated other techniques with functional respiratory training, such as electrical stimulation and other complementary techniques were excluded. The studies had the methodological quality (internal and external validity) classified by the PEDro scale (Physiotherapy Evidence Database). Results: Nine studies were identified and considered valid based on the inclusion criteria. The protocols presented varied parameters. The session time ranged from 15 to 45 minutes, the number of sessions per day ranged from 1 to 2, the number of days per week ranged from 3 to 7, and the number of intervention weeks ranged from 4 to 10. Only three studies presented internal and external validity for respiratory muscle training programs. Conclusion: This review identified that respiratory muscle training is an effective intervention to improve respiratory function in people with cervical SCI. However, due to the poor methodological quality of the studies, the effect size of the treatment, as well as the ideal dose and intensity, requires further investigation to better determine its overall effectiveness.
ER  - 

TY  - JOUR
M3  - Review
Y1  - 2025
VL  - 14
IS  - 11
SN  - 2077-0383
JF  - Journal of Clinical Medicine
JO  - J. Clin. Med.
UR  - https://www.embase.com/search/results?subaction=viewrecord&id=L2034895805&from=export
U2  - L2034895805
DB  - Embase
U4  - 2025-06-17
L2  - http://dx.doi.org/10.3390/jcm14113827
DO  - 10.3390/jcm14113827
A1  - Fatima, F.
A1  - Tharu, N.S.
A1  - Castillo, C.
A1  - Ng, A.
A1  - Gerasimenko, Y.
A1  - Ovechkin, A.
M1  - (Fatima F.; Tharu N.S., niraj.tharu@louisville.edu; Ovechkin A.) Kentucky Spinal Cord Injury Research Center, University of Louisville, Louisville, KY, United States
M1  - (Castillo C.) Department of Neurological Surgery, Division of Physical Medicine and Rehabilitation, University of Louisville, Louisville, KY, United States
M1  - (Ng A.) Department of Medicine, Division of Pulmonary, Critical Care, and Sleep Disorders Medicine, University of Louisville, Louisville, KY, United States
M1  - (Gerasimenko Y.) Department of Physiology, University of Louisville, Louisville, KY, United States
M1  - (Ovechkin A.) Department of Neurological Surgery, University of Louisville, Louisville, KY, United States
AD  - N.S. Tharu, Kentucky Spinal Cord Injury Research Center, University of Louisville, Louisville, KY, United States
T1  - Mechanism-Based Neuromodulation in Augmenting Respiratory Motor Function in Individuals with Spinal Cord Injury
LA  - English
KW  - adult
KW  - breathing muscle
KW  - functional status
KW  - human
KW  - male
KW  - motor performance
KW  - muscle training
KW  - nerve cell network
KW  - nerve cell plasticity
KW  - neuromodulation
KW  - rehabilitation
KW  - rehabilitation protocol
KW  - respiratory failure
KW  - review
KW  - spinal cord
KW  - spinal cord injury
KW  - spinal cord stimulation
KW  - therapy
N2  - Spinal cord injury (SCI) is one of the most debilitating conditions that has profound effects on every physiological system, including respiratory dysfunction, which is listed among the most common causes of mortality and morbidity in this population. Previous research has demonstrated that respiratory training could facilitate respiratory motor- and autonomic activity-based plasticity. However, due to the reduced excitability of spinal networks below the level of injury, the effectiveness of such interventions is often limited to the residual functional capacity preserved after injury. In recent decades, several novel neuromodulatory techniques have been explored to enhance neuronal connectivity and integrate into respiratory rehabilitation strategies. In this review, we examine the mechanisms underlying respiratory deficits following SCI and discuss the neuromodulatory approaches designed to promote neural plasticity for respiratory recovery. Current evidence suggests that integrating multimodal neuromodulation with activity-based respiratory training holds promise; it may significantly enhance respiratory functional recovery and could become a standard component of respiratory rehabilitation protocols in individuals with SCI.
ER  - 

TY  - JOUR
M3  - Article
Y1  - 2025
VL  - 15
IS  - 4
SN  - 2044-6055
JF  - BMJ Open 
JO  - BMJ Open
UR  - https://www.embase.com/search/results?subaction=viewrecord&id=L2038800531&from=export
U2  - L2038800531
C5  - 40306990
DB  - Embase
DB  - Medline
U3  - 2025-05-27
U4  - 2025-06-10
L2  - http://dx.doi.org/10.1136/bmjopen-2024-089868
DO  - 10.1136/bmjopen-2024-089868
A1  - Balthazaar, S.J.T.
A1  - Hodgkiss, D.D.
A1  - Chiou, S.-Y.
A1  - Lucas, S.J.E.
A1  - Stathi, A.
A1  - Kalla, M.
A1  - Osman, A.E.F.
A1  - Budithi, S.C.
A1  - Kumar, N.
A1  - Chowdhury, J.R.
A1  - Nightingale, T.E.
M1  - (Balthazaar S.J.T.; Hodgkiss D.D.; Chiou S.-Y.; Lucas S.J.E.; Stathi A.; Nightingale T.E., t.e.nightingale@bham.ac.uk) School of Sport, Exercise and Rehabilitation Sciences, University of Birmingham, Birmingham, United Kingdom
M1  - (Balthazaar S.J.T.) University of Birmingham Institute of Cardiovascular Sciences, Birmingham, United Kingdom
M1  - (Balthazaar S.J.T.) Department of Cardiology, University Hospitals Birmingham Nhs Foundation Trust, Birmingham, United Kingdom
M1  - (Balthazaar S.J.T.) International Collaboration on Repair Discoveries (ICORD), The University of British Columbia, Vancouver, BC, Canada
M1  - (Chiou S.-Y.) University of Birmingham Centre of Precision Rehabilitation for Spinal Pain, Birmingham, United Kingdom
M1  - (Chiou S.-Y.; Lucas S.J.E.) Centre for Human Brain Health, University of Birmingham, Birmingham, United Kingdom
M1  - (Kalla M.) Department of Physiology, Anatomy and Genetics, University of Oxford, Oxford, United Kingdom
M1  - (Kalla M.) Department of Cardiovascular Medicine, University of Oxford, Oxford, United Kingdom
M1  - (Osman A.E.F.; Budithi S.C.; Kumar N.; Chowdhury J.R.) Robert Jones and Agnes Hunt Orthopaedic Hospital Nhs Foundation Trust, Oswestry, United Kingdom
M1  - (Kumar N.) Keele University Faculty of Medicine & Health Sciences, Keele, United Kingdom
M1  - (Kumar N.) Edge Hill University, Ormskirk, United Kingdom
AD  - T.E. Nightingale, School of Sport, Exercise and Rehabilitation Sciences, University of Birmingham, Birmingham, United Kingdom
T1  - 'Time is of the essence': upper-body aerobic exercise to improve cardiovascular health during inpatient rehabilitation within the first year following spinal cord injury - protocol for a randomised clinical trial
LA  - English
KW  - ISRCTN99941302
KW  - bicycle ergometer
KW  - Cardiovascular Suite 4
KW  - cardiovascular ultrasound system
KW  - doppler probe
KW  - imaging software
KW  - Monark 881E
KW  - real time ultrasound scanner
KW  - Vivid iq
KW  - biological marker
KW  - adult
KW  - aerobic exercise
KW  - arterial stiffness
KW  - arteriosclerosis
KW  - article
KW  - blood flow velocity
KW  - blood pressure monitoring
KW  - breathing pattern
KW  - cardiopulmonary exercise test
KW  - cardiorespiratory fitness
KW  - cardiovascular function
KW  - cardiovascular risk
KW  - cardiovascular risk factor
KW  - cardiovascular system
KW  - clinical article
KW  - clinical practice guideline
KW  - cognition
KW  - cognitive defect
KW  - common carotid artery
KW  - community dwelling person
KW  - controlled study
KW  - cost effectiveness analysis
KW  - daily life activity
KW  - early intervention
KW  - electrocardiogram
KW  - endothelial dysfunction
KW  - energy expenditure
KW  - ergometry
KW  - exercise
KW  - exercise intensity
KW  - external carotid artery
KW  - fatigue
KW  - Fatigue Severity Scale
KW  - female
KW  - fitness
KW  - follow up
KW  - health care personnel
KW  - heart cycle
KW  - heart function
KW  - heart rate variability
KW  - heart rehabilitation
KW  - hospital patient
KW  - human
KW  - insulin resistance
KW  - internal carotid artery
KW  - longitudinal study
KW  - male
KW  - medical society
KW  - moderate intensity exercise
KW  - motor performance
KW  - nervous system injury
KW  - neuropsychological assessment
KW  - outcome assessment
KW  - pain
KW  - patient advocacy
KW  - patient care
KW  - peak oxygen uptake
KW  - physical activity
KW  - practice guideline
KW  - professional standard
KW  - protocol
KW  - pulse wave
KW  - pulse wave velocity
KW  - pulsed Doppler ultrasonography
KW  - QRS complex
KW  - quality of life
KW  - R wave
KW  - randomized controlled trial
KW  - rehabilitation center
KW  - resting heart rate
KW  - Short Form 36
KW  - short term memory
KW  - single blind procedure
KW  - spinal cord injury
KW  - transthoracic echocardiography
KW  - Wheelchair User Shoulder Pain index
KW  - working memory
KW  - Cardiovascular Suite 4
KW  - EchoPAC
KW  - Monark 881E
KW  - Vivid iq
C3  - Cardiovascular Suite 4(quipu,Italy)
C3  - EchoPAC(GE Healthcare,United Kingdom)
C3  - Monark 881E(monark exrecise ab,Sweden)
C3  - Vivid iq(GE Healthcare,United Kingdom)
C4  - GE Healthcare
C4  - GE Healthcare(United Kingdom)
C4  - monark exrecise ab
C4  - monark exrecise ab(Sweden)
C4  - quipu
C4  - quipu(Italy)
N2  - Introduction Individuals with spinal cord injury (SCI) face heightened cardiovascular disease (CVD) risks. While general exercise guidelines are promoted for SCI individuals, when and how to incorporate exercise during the subacute phase post-SCI remains unclear. Consequently, early aerobic exercise to reduce CVD risks is not standard practice in subacute SCI care, potentially missing an opportunity for optimal cardiovascular rehabilitation, especially given observed reductions in cardiac structure and function within the first year post-SCI. Addressing this gap could improve long-term cardiovascular health and health-related quality of life (HRQOL) for individuals with SCI. Early intervention might prevent worsening cardiovascular function and establish beneficial exercise habits. However, few studies have evaluated the effectiveness of early exercise interventions in this population. This study aims to provide insight into the impact of moderate-intensity arm-crank exercise training (ACET) on cardiometabolic, HRQOL, functional and fitness parameters in individuals with subacute (<12 months postinjury) SCI. Methods and analysis We will conduct a single-centre, two-group, single-blind randomised controlled trial with 42 participants who have sustained a cervical or thoracic SCI within the past year. The non-intervention group will receive hospital standard of care (control group) while the intervention group will receive hospital standard of care plus moderate-intensity ACET for 10 weeks in line with the SCI-specific exercise guidelines to improve cardiometabolic health. The primary outcome measure will be central arterial stiffness (carotid-to-femoral pulse wave velocity). Secondary outcomes include assessments of (1) blood biomarkers linked to CVD, (2) cardiac structure and function, (3) extracranial vasculature, (4) HRQOL, (5) cognitive function, (6) physical activity level, (7) cardiorespiratory fitness, (8) motor function and (9) feasibility outcomes. Assessments will occur at baseline (rehabilitation centre admission, -2 weeks), preintervention (0 weeks), postintervention (10 weeks) and follow-up (6 months after postintervention), for HRQOL outcomes only. Ethics and dissemination Ethical approval was obtained from the Wales Research Ethics Committee (HREC 22/WA/0329). Outcome data will be presented at international conferences, patient advocacy groups, health professional networks and community health events. Findings will be published in peer-reviewed journals and widely disseminated through strategic channels to reach researchers, healthcare providers, patients and the public. Trial registration number ISRCTN99941302.
ER  - 

TY  - GEN
M3  - Clinical Trial
Y1  - 2024
JF  - clinicaltrials.gov
JO  - clinicaltrials.gov
UR  - https://www.embase.com/search/results?subaction=viewrecord&id=LNCT06313515&from=export
U2  - LNCT06313515
U4  - 2025-06-05
L2  - https://clinicaltrials.gov/study/NCT06313515
T1  - Transcutaneous Spinal Cord Stimulation Combined With Arm Crank Exercise for Cardiovascular Recovery in Cervical and Upper Thoracic SCI
LA  - English
KW  - daily life activity
KW  - spinal cord injury
KW  - adult
KW  - quality of life
KW  - positive pressure ventilation
KW  - blood pressure
KW  - cardiovascular function
KW  - heart rate
KW  - exercise
KW  - spinal cord stimulation
KW  - clinical trial
KW  - human
KW  - randomized controlled trial
KW  - female
KW  - male
KW  - therapy
KW  - drug therapy
KW  - complication
N2  - Brief Summary
Spinal cord injury (SCI) can make it hard for the body to self-regulate some of its automatic functions like blood pressure, breathing, and heart rate. This can also make it hard for those living with SCI to exercise or complete their usual daily activities. The goal of this randomized trial is to test combinatory therapy of moderate arm-crank exercise paired with non-invasive transcutaneous spinal cord stimulation (tSCS) for cardiovascular recovery in adults aged 21-65 following chronic motor-complete spinal cord injury (SCI) at or above the thoracic sixth spinal segment (≥T6). The main questions the study aims to answer are: * Conduct tSCS mapping to determine the most effective location and stimulation intensity for BP control in individuals with motor-complete SCI ≥ T6. * Evaluate the effects 8 weeks of targeted tSCS paired with arm-crank exercise compared to sham stimulation with exercise on improving cardiovascular function in individuals with motor-complete SCI ≥T6. * Evaluate the dosage-response of 8 weeks vs. 16 weeks of targeted tSCS paired with arm-crank exercise on cardiovascular function in individuals with motor-complete SCI ≥T6. * Explore the mechanisms involved in cardiovascular recovery with long-term tSCS paired with arm-crank exercise. Participants will: * Receive either transcutaneous spinal cord stimulation or "sham" spinal cord stimulation while exercising on an arm-crank bicycle in the first 8 weeks. * Come in for approximately 60 visits over a 6-month period. This includes 2, 8-week periods where the investigators will ask participants to come in 3x per week for spinal cord stimulation and exercise. * During assessment visits the researchers will perform a variety of exams including a neurologic, cardiovascular, pulmonary, physical, and autonomic exam, and will ask questions about quality of life and functioning. Researchers will compare those who receive tSCS and do moderate arm-crank exercise to those who receive a sham stimulation and do moderate arm-crank exercise to see if tSCS is effective at improving cardiovascular and autonomic functioning in those with SCI.
ER  - 

TY  - GEN
M3  - Clinical Trial
Y1  - 2024
JF  - clinicaltrials.gov
JO  - clinicaltrials.gov
UR  - https://www.embase.com/search/results?subaction=viewrecord&id=LNCT06444672&from=export
U2  - LNCT06444672
U4  - 2025-06-05
L2  - https://clinicaltrials.gov/study/NCT06444672
T1  - Effects of a Home-Based Rehabilitation on Anthropometric Measures, Sensory-Motor Functions and Independence After Spinal Cord Injury
LA  - English
KW  - rubber
KW  - home
KW  - duration
KW  - data analysis software
KW  - exercise and fitness equipment
KW  - war
KW  - salt lake
KW  - self care
KW  - seatbelt
KW  - bullet
KW  - protocol
KW  - battle injury
KW  - spinal cord injury
KW  - paraplegia
KW  - spinal cord lesion
KW  - fitness
KW  - male
KW  - female
KW  - rehabilitation
KW  - MRI scanner
KW  - MRI guided linear accelerator
KW  - self help device
KW  - dynamometer
KW  - furniture
KW  - knee-ankle-foot orthosis
KW  - walking
KW  - motor performance
KW  - exercise
KW  - muscle mass
KW  - skeletal muscle
KW  - breathing
KW  - supine position
KW  - walking speed
KW  - experimental design
KW  - sensation
KW  - endurance
KW  - stretching
KW  - intramuscular fat
KW  - independence
KW  - voluntary movement
KW  - muscle thickness
KW  - Sweden
KW  - sensorimotor function
KW  - body mass
KW  - standing
KW  - trunk
KW  - thigh
KW  - emotion
KW  - muscle strength
KW  - anthropometry
KW  - six minute walk test
KW  - immobilization
KW  - nuclear magnetic resonance imaging
KW  - kinesiotherapy
KW  - Spinal Cord Independence Measure
KW  - American Spinal Injury Association impairment scale
KW  - reproducibility
KW  - walk test
KW  - videorecording
KW  - clinical trial
KW  - human
KW  - adult
N2  - Brief Summary
Background: The scarcity of resources for spinal cord injury (SCI) rehabilitation constitutes a significant obstacle, particularly in war-torn regions experiencing a rise in such injuries. Implementing a home-based rehabilitative program (HBRP) tailored to patients' environmental, social, and financial contexts is crucial in mitigating this challenge. The authors investigated the effects of a 24-month HBRP on anthropometric measurements, muscular strength, sensory and motor function, and independence in participants transitioning from bed to walking following SCI. Methods: Serial case study in a quasi-experimental design, the conducting was at the participants' homes. The participants were four patients with SCI (experimental group) and another two patients with SCI (control group). The interventions were a 24-month HBRP comprising strength, flexibility, and balance training, the outcome measures involved anthropometric measurements, muscle strength using a digital handheld dynamometer, muscle thickness, and cross-sectional area measured using magnetic resonance imaging, measured five walking tests, and the American Spinal Injury Association scale (ASIA) score for assess the sensory and motor score, and the Spinal Cord Independence Measure (SCIM).
Detailed Description
Materials and Methods The primary condition being studied: Spinal Cord Injury Paraplegia according to ASIA-scale Type A Complete damage No Sensory/Motor in S4-5 Participants From (NRCODP), the authors accessed six participants with SCIs who participated voluntarily in this study (three males and one female; their mean age was 24.75 years). Those patients constituted the experimental group. Their injuries were classified as grade A according to the American Spinal Injury Association (ASIA) scale. Spinal cord damage was observed at T6, T8, L1, and L2. The participants started receiving the HBRP intervention 4-6 months after injury and the program lasted 24 months. The control group comprised two volunteers (mean age 23.50 years) with SCIs at T9 and L1. These patients only served as a comparison for magnetic resonance imaging (MRI) findings. This study was a case series that included a home-based therapeutic exercise program. Strength and ASIA- scales were assessed every 6 months. The walking evaluation was performed monthly for 10 months after the participants began using assistive devices. The final assessment was conducted at 24 months. Home-based rehabilitation program The investigators used the ASIA scale to evaluate sensory function and voluntary movement. The HBRP included whole-body training with various exercises for stretching, strength, endurance, and aerobic fitness. The treatment sessions were performed three times per week and had a 50-120-minute duration. The exercises were modified based on individual progress and included using a rubber ball for balance and strength, as well as trunk flexibility, static balance, stability, and standing exercises. Participants who could stand with assistive devices such as knee-ankle-foot orthoses (KAFO) performed walking exercises. During the 24 months, the program encountered technical obstacles during implementation, primarily related to the unavailability of suitable tools to optimize exercise performance while ensuring participant safety, especially during the first 6 months. Precautionary measures included creating a secure exercise environment within a furniture-free 2-meter square, employing safety belts, maintaining a safe distance, and involving participants' relatives for assistance, especially during the introduction of new and challenging motor tasks. Participants' families either purchased or received exercise equipment, and some devices were locally manufactured based on standard specifications. Participants facing negative psychological states due to motor challenges and monotony received psychological, faith-based, encouraging, and entertaining interventions, incorporating real-life success stories through video observations of individuals with SCIs. During the 24 months, the program encountered technical obstacles during implementation, primarily related to the unavailability of suitable tools to optimize exercise performance while ensuring participant safety, especially during the first 6 months. However, precautionary measures included creating a secure exercise environment within a furniture-free 2-meter square, employing safety belts, maintaining a safe distance, and involving participants' relatives for assistance, especially during the introduction of new and challenging motor tasks. Participants' families either purchased or received exercise equipment, and some devices were locally manufactured based on standard specifications. Participants facing negative psychological states due to motor challenges and monotony received psychological, faith-based, encouraging, and entertaining interventions, incorporating real-life success stories through video observations of individuals with SCIs. Walking tests. The 10-m walk test (WT), 2-min WT (2MWT), 4MWT, 6MWT, and Up \& GO (WT) were used when the participants reached the walking phase. These tests were used to assess walking speed improvement and endurance in patients with SCI. The investigators chose wide, suitable areas at participants' homes for walking assessments to adhere to test prerequisites. Essential equipment, including markers denoting starting and concluding points, was supplied and distinguished "Remember the following text: 'by colorful stickers'", stopwatches, and measuring tapes. Further, safety protocols were implemented to safeguard participants during test execution, and all tests were carried out according to the relevant standards. In addition, a kinesthetic analysis approach was used, in which mental visualization played a pivotal role in patients who lack a sense of balance. Locally manufactured assistive devices (e.g., KAFO) were used, and coordination between doctors and the author ensured effective treatment and successful rehabilitation. Outcome measures Anthropometric measurements, including the abdominal, pelvic, thigh, and leg circumference, were taken using a tape measure. Weight and height were measured using traditional scales. Patient measurements (weight, body mass index \[BMI\], and anthropometric measurements) were monitored every 6 months throughout the intervention period. The ASIA scale was used to examine the sensory and motor function before stating HBRP and subsequently every 6 months. The pre-HRBP and 24-month values were also compared. In addition, muscle strength was measured using a Micro-FET2 dynamometer (Hoggan Scientific LLC, Salt Lake City, UT), where the participants exerted maximum force against the device while the examiner provided resistance. The tests lasted a few seconds and were signalled by the commands "go" and "relax". The Spinal Cord Independence Measure (SCIM) includes the self-care (0-20), respiration and sphincter management (0-40), and mobility (0-40) sub-scores. Each area is scored according to its proportional weight in these patients' general activity. The final score ranges from 0 to 100, with a high score indicating higher independence, the authors assess the independence of participants during the 24 months of rehabilitation. Magnetic resonance imaging technical considerations MRI examinations were performed in the supine position using a hybrid 1.5 T MRI scanner (Elekta Unity™, Philips, Stockholm, Sweden), which is a modified 1.5 T Philips Ingenia (Best, The Netherlands). Long stair and T1 fat suppression sequences were used to investigate the utility of MRI in measuring changes in muscle volume, and anatomical cross-sectional area (CSA), focusing on the rectus femoris (RF) and gluteus maximus (GM) muscles. Additionally, the MRIs included muscle thickness (MT) in (mm) and CSA measurements for the bilateral RF and GM muscles. These measurements were repeated 8-9 months after the start of standing and walking training. Previous research has already established the reliability and validity of MRI for measuring MT and its capability to detect and monitor muscle changes during immobilization. During MRI analysis, the initial peak corresponds to muscle density, while the subsequent peak indicates fat density, and the midpoint between these peaks delineates muscle from fat pixels. Calculations of CSAs were performed using the equations outlined by Gorge and Dudley. Muscle CSA (cm2) = ¼ of the total number of muscle pixels \* (\[field of view {FOV} / matrix size\])2, and Intramuscular Fat (IMF) CSA (cm2) = ¼ of the total number of IMF pixels \* (\[FOV / matrix size\])2. To normalize for skeletal muscle size discrepancies across groups, IMF CSA was expressed relative to skeletal muscle CSA: Relative IMF = ¼ of (\[IMF CSA / muscle CSA\] \* 100). Statistical analysis Study outcomes were compared across time points using a one-way repeated-measures analysis of variance. The ES was quantified by Cohen's criteria. Additionally, paired sample t-tests were used to compare pre-and post-intervention MRI measures and ASIA scale scores. SPSS version 24.0 (IBM Corp., Armonk, NY, USA) was used for all analyses. An alpha value \<0.05 indicated statistical significance.
ER  - 

TY  - GEN
M3  - Clinical Trial
Y1  - 2024
JF  - clinicaltrials.gov
JO  - clinicaltrials.gov
UR  - https://www.embase.com/search/results?subaction=viewrecord&id=LNCT06490250&from=export
U2  - LNCT06490250
U4  - 2025-06-05
L2  - https://clinicaltrials.gov/study/NCT06490250
T1  - Comparison of the Effects of Inspiratory Muscle Training and Baduanjin Exercises on Pulmonary Function, Exercise Capacity and Quality of Life in Patients With Hypertrophic Cardiomyopathy
LA  - English
KW  - dyspnea
KW  - heart arrhythmia
KW  - heart failure
KW  - hypertrophic cardiomyopathy
KW  - heart left ventricle outflow tract obstruction
KW  - Parkinson disease
KW  - spinal cord injury
KW  - faintness
KW  - exertional dyspnea
KW  - heart muscle ischemia
KW  - autonomic dysfunction
KW  - thorax pain
KW  - presyncope
KW  - prevalence
KW  - heart disease
KW  - chronic obstructive lung disease
KW  - chronic fatigue syndrome
KW  - diastolic dysfunction
KW  - fatigue
KW  - cardiovascular disease
KW  - osteoarthritis
KW  - disease course
KW  - mitral valve regurgitation
KW  - cystic fibrosis
KW  - muscle training
KW  - quality of life
KW  - clinical outcome
KW  - MRI scanner
KW  - breathing muscle
KW  - warm up
KW  - respiratory function
KW  - training
KW  - exercise
KW  - physical inactivity
KW  - physical activity
KW  - left ventricular wall thickness
KW  - lung function
KW  - muscle strength
KW  - echocardiography
KW  - cardiovascular magnetic resonance
KW  - nuclear magnetic resonance imaging
KW  - clinical trial
KW  - human
KW  - therapy
KW  - diagnosis
KW  - disease management
N2  - Brief Summary
The study aims to compare the effects of inspiratory muscle training and Baduanjin exercises on pulmonary function, exercise capacity, and quality of life in patients with hypertrophic cardiomyopathy. By investigating these interventions, the investigators seek to introduce novel approaches that can enhance pulmonary function, exercise capacity, and overall quality of life for these patients. In the study, which will involve three groups-the control group, the inspiratory muscle training (IMT) group, and the Baduanjin group-it was calculated that a total of 51 patients, with 17 in each group (n = 17), should be included. The IMT group will use an inspiratory muscle training device twice a day, every day of the week, for 15 minutes. This training will continue for 8 weeks, with supervision once a week and unsupervised sessions on the other days. The Baduanjin group will participate in a 50-minute exercise program, which includes a 10-minute warm-up, a 30-minute routine of eight separate movements, and a 10-minute cool-down. This will occur three times a week (twice in person and once online) for 8 weeks.
Detailed Description
Hypertrophic cardiomyopathy (HCM) is characterized by a left ventricular wall thickness exceeding 15 millimeters (mm), as assessed by echocardiography and cardiac magnetic resonance imaging (MRI). It is a common genetic heart disease worldwide, known to cause left ventricular outflow tract obstruction, mitral regurgitation, diastolic dysfunction, myocardial ischemia, arrhythmias, and autonomic dysfunction (PubMed identification number (ID): 29655825, 28912181, 24998133, 30110588, 33229115). Many patients with HCM are asymptomatic, and the condition is often identified incidentally during routine screening. Symptomatic patients may experience dyspnea on exertion, chest pain, syncope, or presyncope (PubMed ID:11886323). Even when left ventricular systolic function is preserved, patients frequently develop symptoms such as dyspnea and fatigue, leading to exercise intolerance in the majority (PubMed ID:10913477). HCM is a heterogeneous disease with a varied clinical course. In addition to these symptoms, patients may also face decreased exercise capacity and reduced quality of life (PubMed ID:19253387, 9326995). Furthermore, despite the well-established cardiovascular and overall health benefits of regular physical activity, many patients with HCM exhibit a high prevalence of physical inactivity (PubMed ID: 23340032, 27547438). Studies on inspiratory muscle training have demonstrated its benefits in improving respiratory function, respiratory muscle strength, quality of life, and exercise capacity across various patient groups including chronic obstructive pulmonary disease, cystic fibrosis, spinal cord injury, and heart failure. It also helps alleviate symptoms of dyspnea and fatigue (PubMed ID:32209709, 30827470, 32936904, 31429207, 31937553). Additionally, inspiratory muscle training has been shown to enhance physical activity levels in different patient cohorts (PubMed ID: 17534784). Research indicates that Baduanjin exercises can serve as a complementary and alternative treatment for cardiovascular patients, improving clinical outcomes and reducing adverse cardiovascular events (PubMed ID:30059552). Furthermore, studies have highlighted their positive effects on quality of life and exercise capacity in diverse populations such as healthy individuals and those with conditions like heart failure, Parkinson's disease, osteoarthritis, and chronic fatigue syndrome, while also mitigating fatigue symptoms (PubMed ID: 36436262, 19051349, 27627031, 23001463, 18315512, 26083663, 25610473, 27938498). Based on existing literature, the investigators believe that inspiratory muscle training and Baduanjin exercises could potentially benefit patients with HCM by alleviating associated symptoms. However, there is a notable scarcity of studies investigating different exercise modalities in HCM patients. To the investigators' knowledge, no studies have specifically examined the effects of inspiratory muscle training or Baduanjin exercises in this population. The study aims to fill this gap by being the first to compare the impacts of inspiratory muscle training and Baduanjin exercises on pulmonary function, exercise capacity, and quality of life in patients with HCM. Through this research, the investigators seek to introduce new approaches that enhance pulmonary function, exercise capacity, and overall quality of life for these patients.
ER  - 

TY  - GEN
M3  - Clinical Trial
Y1  - 2024
JF  - clinicaltrials.gov
JO  - clinicaltrials.gov
UR  - https://www.embase.com/search/results?subaction=viewrecord&id=LNCT06493071&from=export
U2  - LNCT06493071
U4  - 2025-06-05
L2  - https://clinicaltrials.gov/study/NCT06493071
T1  - Transcutaneous Auricular Vagus Nerve Stimulation (taVNS) as an Anti-inflammatory Strategy for the Treatment of Depression Following Spinal Cord Injury
LA  - English
KW  - kynurenic acid
KW  - quinolinic acid
KW  - caffeine
KW  - gamma1b interferon
KW  - kynurenine
KW  - alcohol
KW  - tumor necrosis factor
KW  - interleukin 6
KW  - biological marker
KW  - C reactive protein
KW  - tryptophan
KW  - placebo
KW  - interleukin 1beta
KW  - daily life activity
KW  - duration
KW  - spinal cord injury
KW  - major depression
KW  - depression
KW  - incidence
KW  - rheumatoid arthritis
KW  - Crohn disease
KW  - inflammation
KW  - neurotoxicity
KW  - phlebotomist
KW  - electrode
KW  - implanted vagus nerve stimulator
KW  - swab (sampler)
KW  - breathing rate
KW  - vagus nerve
KW  - vagus tone
KW  - questionnaire
KW  - heart rate
KW  - pain threshold
KW  - exercise
KW  - antiinflammatory activity
KW  - electrocardiogram
KW  - ear lobe
KW  - autonomic nervous system
KW  - heart rate variability
KW  - spinal cord
KW  - Patient Health Questionnaire 9
KW  - non invasive procedure
KW  - therapy
KW  - sham procedure
KW  - immunoassay
KW  - blood sampling
KW  - electrocardiography
KW  - vagus nerve stimulation
KW  - enzyme linked immunosorbent assay
KW  - clinical trial
KW  - human
KW  - adult
KW  - female
KW  - controlled study
KW  - male
KW  - randomized controlled trial
KW  - double blind procedure
N2  - Brief Summary
Spinal cord injury (SCI) has been shown to be associated with impairment to the autonomic nervous system in the form of reduced activity of a key nerve known as the vagus nerve. As the vagus nerve has an important role in regulating inflammation and is associated with depression, it may represent a key mechanism which contributes to chronic inflammation and depression following SCI. A technique known as transcutaneous auricular vagus nerve stimulation (taVNS) can stimulate the vagus nerve non-invasively through an electrode applied on the skin of the ear. This technique has been shown to effectively reduce inflammation and improve symptoms of depression in other populations without any serious adverse events. However, it has not been assessed in individuals with SCI. The primary objective of this study is to assess the efficacy of taVNS therapy for the treatment of inflammation and depression. Autonomic function as assessed by measures of heart rate variability (HRV) will also be assessed to quantify changes in vagal tone. The study will be conducted over a 2-year period, with 44 individuals with SCI and depression participating. Participants will be randomly assigned to receive either active taVNS or a placebo (sham) treatment over a 30-day period. The researchers will assess changes in depression symptoms, autonomic function (heart rate variability), and biomarkers related to inflammation at baseline and 30-days. Safety and adherence will also be evaluated to confirm the feasibility for long-term use. This study aims to explore a novel and non-invasive treatment strategy for depression in individuals with spinal cord injury. If taVNS is found to be safe, effective, and feasible for SCI patients, it could offer a simple, cost-effective way to address chronic inflammation and depression in this population.
Detailed Description
Depression and chronic inflammation are highly prevalent following SCI Inflammation plays an increasingly appreciated role in the pathology of depression. One key mechanism is the ability to dysregulate a key metabolic pathway (the Kynurenine pathway) resulting in serotonin deficits and increased production of neurotoxic metabolites. Prior research from our lab has demonstrated the efficacy of diet and exercise to affect this pathway and improve clinical symptoms. However, we have shown that the burdensome nature of such interventions limits long-term adherence in SCI. Stimulating the vagus nerve has been shown to induce anti-inflammatory effects in populations with chronic inflammation (e.g. rheumatoid arthritis; Crohn's disease) and lower scores of depression. However, the potential benefits of a chronic vagus nerve stimulation intervention has not been assessed in individuals with SCI. Transcutaneous auricular vagus nerve stimulation (taVNS) is a simple to administer and non-invasive neurostimulatory technique which can stimulate the vagus nerve via the skin of the ear. Given that SCI is associated with chronic inflammation, high rates of depression, and reductions in vagal tone, they may represent a population that would be particularly susceptible to the benefits of this low-burden, low-cost treatment strategy. The overall objective of this study is to demonstrate that transcutaneous auricular vagus nerve stimulation (taVNS) therapy is a safe and feasible treatment which effectively activates the vagus nerve in individuals with SCI. The study will also provide preliminary efficacy data related to the impact on symptoms of depression and inflammatory biomarkers. Participants will be randomized to receive either active taVNS therapy (treatment group), or sham taVNS therapy (placebo group). The intervention will be performed over a 30-day period and will follow the recommended daily stimulation of 4-hours per day with at least 1-hour carried out continuously (for a total of 30 sessions). All participants will have an in-person baseline visit to determine optimal taVNS stimulation parameters and be trained on instructions for use. For the active stimulation group, stimulation will target the auricular branch of the vagus nerve by applying stimulation to the cymba conchae region of the left ear using the tVNS R device (taVNS Technologies, Erlangen, Germany). For the sham group, stimulation will target the earlobe, which will allow the participant to feel the stimulation, while avoiding stimulation of the auricular branch of the vagus nerve. To achieve adequate stimulation while avoiding unpleasant or painful sensations, the stimulation intensity will be gradually increased in increments of 0.1mA until the subjective pain threshold is reached, and then reduced to a stimulus intensity just below the individuals pain threshold (expected range based on prior studies 1 - 3.2mA). Pulse width will be set at 100μs and frequency will be set at 25Hz as performed in our previous protocol in spinal cord injured patients (approved by Health Canada: 364351 and shown to safely and effectively increase vagal tone). The stimulation parameters determined during this in-person baseline visit will be locked for the duration of the 30-day intervention. Upon establishing appropriate stimulation parameters, each participant will be trained on instructions for use. As the tVNS R device is designed to be carried out independently by the patient, instructions for use are simple and user friendly. The participant will be instructed to: 1) clean the ear using provided alcohol swabs, 2) place the electrode in the ear in the appropriate orientation (depending on group allocation), 3) turn the device on by pressing the 'ON' button, and 4) begin stimulation by pressing the 'START/STOP button once. Participants may then place the device in their pocket and go about their daily activities as normal. The device will display percent completion of the daily 4-hour stimulation period so that participants are aware of there daily progress and when the session is complete. At the initial study visit, as well as the 30-day post study visit, participants will also undergo an assessment of heart rate variability (HRV), depression, and inflammatory biomarkers: HRV will be assessed via electrocardiogram (ECG) to assess changes in autonomic function related to vagal tone. For the collection of ECG signals participants will be instructed to avoid caffeine, alcohol, and strenuous exercise for at least 24 hours prior to assessment. Participants will be instructed to remain relaxed, focus on breathing, and avoid speaking throughout the protocol. ECG recording will be collected using the Polar H10 heart monitor. Continuous heart rate will be recorded for a period of 5-minutes to obtain a baseline measure. This process will be repeated following the 30-day intervention period at the post testing session. ECG data will be imported to Kubios software for analysis of root mean square of successive differences (RMSSD) as well as high frequency (HF) power. RMSSD is a time domain measure of heart rate variability corresponding to the variability in the intervals between successive heartbeats and is a measure of vagal tone. HF power is a frequency domain measure of heart rate variability corresponding to heart rate fluctuations occurring in the frequency range of 0.15 to 0.4Hz and also reflects vagal tone. RMSSD (which is less influenced by breathing rate) will be the primary assessment of vagal tone, and HF power will be assessed to ensure consistency in measures. Measures of vagal tone will be assessed at baseline and post-intervention to assess whether the intervention successfully targets the vagus nerve and increases vagal tone. Depression will be assessed via the Patient Health Questionnaire (PHQ-9) at baseline, and 30-days (post-intervention). The PHQ-9 has been shown to be a valid assessment for major depressive disorder in individuals with SCI. The PHQ-9 is a 9-item questionnaire with items pertaining to feelings over the previous 2-weeks. Each item is scored on a scale from 0 ("not at all") to 3 ("nearly every day") with total scores allowing for assessment of depression severity. A score ranging from 0-4 suggests "none-minimal" depression severity, 5-9 suggests mild depression severity, 10-14 suggests moderate depression severity, 15-19 suggests moderately severe depression severity, and 20-27 suggests severe depression severity. The instrument also includes a functional health assessment which asks participants how emotional difficulties or problems impact work, life at home, or relationships with other people with responses ranging from "not difficult at all" to "extremely difficult". A PHQ-9 score ≥ 10 has a sensitivity of 88% and a specificity of 88% for major depression. The PHQ-9 will be assessed at baseline, post-intervention and weekly throughout the intervention. Biomarkers will be assessed via blood samples (20 ml) collected by a certified phlebotomist for the quantification of plasma biomarkers. Blood draws will be performed at baseline, and post-intervention. Plasma concentrations of the pro-inflammatory cytokines tumour necrosis factor-alpha (TNF-α), C-reactive protein (CRP), interleukin-6 (IL-6), interleukin-1 beta (IL-1β), and interferon-gamma (IFN-y) will be quantified using 32x4 simple plex multianalyte cartridge for the Ella automated immunoassay system (ProteinSimple, San Jose, California). Each of the cytokines TNF-α, IL-1β, IL-6, and IFN-y have been shown to dysregulate the KYN pathway, while CRP is a ubiquitous measure of inflammation. Plasma concentrations of metabolites of the kynurenine pathway including tryptophan (TRP), kynurenine (KYN), kynurenic acid (KYNA), and quinolinic acid (QUIN) will be quantified in triplicate via enzyme-linked immunosorbent assay (ImmuSmol, Pessac, France). In addition safety and adherence will be monitored throughout the intervention period via twice weekly phone calls. Any incidence of treatment-emergent adverse events during the intervention will be recorded each week and compared between the taVNS and control groups. A description of the adverse event, number of events, and total number of participants affected will be recorded. Adherence will be assessed each week by the number of days whereby participants completed the full 4-hour session. These phone calls will include completion of the PHQ-9 to monitor for any signs of worsening depression.
ER  - 

TY  - GEN
M3  - Clinical Trial
Y1  - 2024
JF  - clinicaltrials.gov
JO  - clinicaltrials.gov
UR  - https://www.embase.com/search/results?subaction=viewrecord&id=LNCT06514950&from=export
U2  - LNCT06514950
U4  - 2025-06-05
L2  - https://clinicaltrials.gov/study/NCT06514950
T1  - Yoga Breath Training to Improve Cardiorespiratory Synchrony in Spinal Cord Injury
LA  - English
KW  - carbon dioxide
KW  - oxygen
KW  - pranayama
KW  - yoga
KW  - cardiovascular risk
KW  - hypercapnia
KW  - spinal cord injury
KW  - breathing disorder
KW  - male
KW  - female
KW  - blood pressure
KW  - breathing rate
KW  - breathing pattern
KW  - breathing muscle
KW  - gas exchange
KW  - lung capacity
KW  - respiratory function
KW  - training
KW  - oxygen blood level
KW  - exhalation
KW  - breathing
KW  - sleep quality
KW  - lung function
KW  - cardiopulmonary function
KW  - muscle strength
KW  - intervention study
KW  - laboratory test
KW  - American Spinal Injury Association impairment scale
KW  - breathing exercise
KW  - clinical trial
KW  - adult
KW  - human
KW  - human experiment
KW  - middle aged
KW  - young adult
N2  - Brief Summary
The goal of this interventional study is to understand how regular yogic breathing practice, particularly a slow resistive yogic breathing technique called Ujjayi, would benefit individuals between the ages of 18 and 60 with spinal cord injuries. Previously yogic breathing has shown to improve respiratory function and sleep- we'd like to explore this further. The main questions this study aims to answer are: * How does Ujjayi breathing affect breathing patterns in individuals with spinal cord injuries? * How does Ujjayi breathing affect lung function in individuals with spinal cord injuries? * How does Ujjayi breathing affect the part of the nervous system responsible for ventilatory control in individuals with spinal cord injuries? * How does Ujjayi breathing affect ventilatory perfusion (how well air and blood flow match in the lungs for efficient gas exchange) in individuals with spinal cord injuries? * How does Ujjayi breathing affect sleep quality in individuals with spinal cord injuries? Participants will undergo six weeks of training in Ujjayi breathing. Before and after this period, they will visit the lab for measurements of blood pressure, pulse, blood oxygen levels, and breathing. They will also perform several tests: * Pulmonary function testing to assess lung capacity and respiratory muscle strength. * Pace breathing frequency to four pre-recorded audio files at various breathing rates. * Breathing exercises involving higher levels of carbon dioxide for a short time. * Breathing exercises involving lower levels of oxygen for a short time. * At-home sleep evaluation. Between the two laboratory testing sessions, participants will practice yogic resistance breathing (Ujjayi breathing) for six weeks.
Detailed Description
This study investigates the impact of a type of slow-resistive yogic breathing, Ujjayi Pranayama, on cardiopulmonary function in 20 men and women aged 18-60 with spinal cord injuries classified under the American Spinal Injury Association Impairment Scale (AIS) score of A, B, or C. Participants will undergo baseline and post-intervention laboratory assessments over six weeks at Spaulding Hospital Cambridge, with cardiovascular and respiratory measurements taken during controlled and uncontrolled breathing conditions. Ujjayi Pranayama training, focusing on resistance breathing during exhalation and inhalation, will include coaching sessions in weeks 1 and 4, supplemented by virtual support for home practice (\~20 min, twice daily). The study aims to determine whether regular yogic breathing practice enhances sleep quality, hypercapnic ventilatory response, and overall cardiopulmonary synchrony, potentially reducing respiratory and cardiovascular risks associated with SCI.
ER  - 

TY  - GEN
M3  - Clinical Trial
Y1  - 2024
JF  - clinicaltrials.gov
JO  - clinicaltrials.gov
UR  - https://www.embase.com/search/results?subaction=viewrecord&id=LNCT06547606&from=export
U2  - LNCT06547606
U4  - 2025-06-05
L2  - https://clinicaltrials.gov/study/NCT06547606
T1  - The Effect of Resistive Inspiratory Muscle Training on Optimizing Lung Function in Individuals With Spinal Cord Injury
LA  - English
KW  - C reactive protein
KW  - sociodemographics
KW  - data analysis software
KW  - morbidity
KW  - dyspnea
KW  - head injury
KW  - spinal cord injury
KW  - cervical spinal cord injury
KW  - mental disease
KW  - respiratory complication
KW  - rehabilitation center
KW  - muscle training
KW  - quality of life
KW  - rehabilitation
KW  - peak flowmeter
KW  - breathing muscle
KW  - clinical trial
KW  - Bangladesh
KW  - forced expiration
KW  - respiratory function
KW  - exercise
KW  - structured questionnaire
KW  - mental health
KW  - expiratory flow rate
KW  - randomized controlled trial
KW  - lung function
KW  - peak expiratory flow
KW  - spinal cord
KW  - muscle strength
KW  - physiotherapy
KW  - spirometry
KW  - modified Borg dyspnea scale
KW  - Short Form 12
KW  - tracheostomy
KW  - breathing exercise
KW  - clinical trial
KW  - adult
KW  - human
KW  - controlled study
KW  - female
KW  - clinical article
KW  - male
KW  - disease management
KW  - therapy
N2  - Brief Summary
The goal of this clinical trial is to evaluate the effectiveness of resistive inspiratory muscle training (RIMT) in optimizing lung function in individuals with spinal cord injury (SCI). It will also learn about the safety and impact of RIMT on health-related quality of life in this population. The main questions it aims to answer are: Does RIMT improve respiratory function in individuals with SCI? What impact does RIMT have on the health-related quality of life of participants? What are the perceived exertion or dyspnoea levels in participants undergoing RIMT? Researchers will compare RIMT to conventional respiratory physiotherapy to see if RIMT works to enhance lung function and improve overall respiratory outcomes in individuals with SCI. Participants will: Perform resistive inspiratory muscle training along with conventional respiratory physiotherapy 5 days a week for 4 weeks.
Detailed Description
Globally, over 15 million people are living with spinal cord injury (SCI), according to the World Health Organization (WHO) in 2024. SCI disrupts the normal functioning of the spinal cord, leading to significant physical and neurological impairments. One of the major challenges in SCI management is respiratory complications, which contribute significantly to morbidity and mortality. Resistive inspiratory muscle training (RIMT) has emerged as a promising intervention to enhance respiratory muscle strength and function, potentially reducing respiratory complications in SCI. The primary objective of this clinical trial is to evaluate the effectiveness of RIMT in optimizing lung function in individuals with SCI. The study also aims to assess the safety of RIMT and its impact on the health-related quality of life of participants. Researchers will compare RIMT to conventional respiratory physiotherapy to see if RIMT works to enhance lung function and improve overall respiratory outcomes in individuals with SCI. The study population will consist of individuals with cervical spinal cord injury (SCI) who have impaired respiratory function and are admitted for inpatient rehabilitation. The inclusion criteria include individuals aged 18 to 65 years with cervical cord injury and impaired respiratory function. Exclusion criteria include progressive diseases, head injury, psychiatric conditions, medical instability, ventilator dependency, and the presence of a tracheostomy. The clinical trial will be conducted at the Spinal Cord Injury Unit of the Centre for the Rehabilitation of the Paralyzed (CRP) in Savar, Dhaka. The CRP provides comprehensive rehabilitation services to patients from all over Bangladesh, ensuring that the study population reflects a broad demographic and economic spectrum. This study is designed as a randomized controlled trial (RCT) with participants randomly allocated to either the intervention group or the control group. The intervention group will receive resistive inspiratory muscle training (RIMT) in addition to conventional respiratory physiotherapy, while the control group will receive only conventional respiratory physiotherapy. Data collection will involve a range of tools to assess primary and secondary outcomes: 1. Incentive Spirometry: Assesses lung function. 2. Peak Flow Meter: Measures Peak Expiratory Flow (PEF), assessing expiratory flow rate during forced expiration. 3. SF-12 Health Survey: Assesses health-related quality of life (HRQoL) across various physical and mental health aspects. 4. Modified Borg Scale: Subjective assessment of perceived exertion and dyspnoea. 5. Structured Questionnaire: To gather socio-demographic indicators and additional relevant data. Data will be analyzed using SPSS version 22. Descriptive statistics will include pie charts, bar charts, and linear line diagrams. Parametric tests such as paired t-tests and unrelated t-tests will be employed to analyze the data. Variables such as mean, mean difference, standard deviations, standard error, degree of freedom, and significance level will be calculated to demonstrate significant differences within and between the experimental and control groups. By conducting this trial, the study aims to provide robust evidence on the potential benefits of RIMT in improving respiratory function and overall quality of life in individuals with SCI.
ER  - 

TY  - GEN
M3  - Clinical Trial
Y1  - 2023
JF  - clinicaltrials.gov
JO  - clinicaltrials.gov
UR  - https://www.embase.com/search/results?subaction=viewrecord&id=LNCT05908760&from=export
U2  - LNCT05908760
U4  - 2025-06-04
L2  - https://clinicaltrials.gov/study/NCT05908760
T1  - CO2 Rebreathing to Increase Blood Pressure in Neurogenic Orthostatic Hypotension: A Proof-of-Concept Pilot Study
LA  - English
KW  - alcohol
KW  - oxygen
KW  - carbon dioxide
KW  - caffeine
KW  - cardiovascular risk
KW  - drinking water
KW  - informed consent
KW  - ambient air
KW  - human
KW  - Parkinson disease
KW  - spinal cord injury
KW  - faintness
KW  - autonomic dysfunction
KW  - elevated blood pressure
KW  - hypercapnia
KW  - diabetes mellitus
KW  - dizziness
KW  - orthostatic hypotension
KW  - multiple system atrophy
KW  - male
KW  - female
KW  - aged
KW  - quality of life
KW  - transcranial doppler
KW  - blood pressure cuff
KW  - pulse oximeter
KW  - rebreathing device
KW  - skin electrode
KW  - blood pressure
KW  - breathing rate
KW  - sympathetic nerve
KW  - heart rate
KW  - proof of concept
KW  - tidal volume
KW  - hemodynamics
KW  - exercise
KW  - nerve conduction
KW  - blood flow velocity
KW  - breathing
KW  - breathing depth
KW  - pilot study
KW  - fluid shift
KW  - supine position
KW  - standing
KW  - heart stroke volume
KW  - oxygen saturation
KW  - rebreathing
KW  - brain blood flow
KW  - head-up tilt test
KW  - transcranial Doppler ultrasonography
KW  - drug therapy
KW  - clinical trial
KW  - controlled study
KW  - randomized controlled trial
N2  - Brief Summary
Neurogenic orthostatic hypotension (nOH) is a chronic condition associated with increased cardiovascular risk and reduced quality of life. On standing, patients with nOH experience a large reduction in blood pressure (BP; at least ≥20/10mmHg, but often much more), which is often accompanied by debilitating symptoms and syncope. A previous study (unpublished) showed that hypercapnia significantly increases standing BP in patients with nOH. Human bodies naturally produce and exhale CO2. Rebreathe devices offer a simple, cost-effective technology to increase arterial CO2. In brief, rebreathe devices work by capturing expired CO2, which is then re-inhaled. The net effect is a transient increase in CO2. A CO2 rebreathing device may offer a novel hemodynamic therapy for patients with nOH. This is a pilot, proof-of-concept study to evaluate a CO2 rebreather to improve blood pressure and orthostatic tolerance in patients with nOH. The hypothesis is that a rebreather will increase CO2 sufficiently enough to improve BP in patients with nOH. Male and female patients (n=28) will be asked to complete two randomized 70° head-up tilt (HUT) tests breathing either room air or using a CO2 rebreather. Hemodynamics (BP, heart rate, stroke volume, brain blood flow) and orthostatic symptoms will be assessed throughout. Breath-by-breath data will include O2, CO2, respiration rate and tidal volume. The primary outcome measure will be the magnitude of the BP response (ΔBP = HUT - Supine) during Room Air vs. Hypercapnia. The primary outcome will be compared between room air and hypercapnia using a paired t-test.
Detailed Description
BACKGROUND: Neurogenic orthostatic hypotension (nOH) is a chronic condition associated with increased cardiovascular risk and reduced quality of life. On standing, patients with nOH experience a large reduction in blood pressure (BP; at least ≥20/10mmHg, but often much more), which is often accompanied by debilitating symptoms and syncope. nOH affects the elderly and patients with neurodegenerative diseases (e.g., Parkinson's disease, multiple system atrophy), neuropathies (e.g., diabetes), and neural injury (e.g., spinal cord injury). In healthy controls, hypercapnia (i.e., high CO2) increases in sympathetic nerve activity and BP. Hypercapnia significantly increases supine and seated BP in patients with nOH, and a previous study (unpublished) showed that hypercapnia significantly increases standing BP in patients with nOH. Human bodies naturally produce and exhale CO2. Rebreathe devices offer a simple, cost-effective technology to increase arterial CO2. In brief, rebreathe devices work by capturing expired CO2, which is then re-inhaled. The net effect is a transient increase in CO2. A CO2 rebreathing device may offer a novel hemodynamic therapy for patients with nOH. OBJECTIVE: This is a pilot, proof-of-concept study to evaluate a CO2 rebreather to improve blood pressure and orthostatic tolerance in patients with nOH. The study hypothesis is that a rebreather will increase CO2 sufficiently enough to improve BP in patients with nOH. METHODS: Male and female patients (n=28) will be recruited from the Calgary Autonomic Investigation and Management Clinic. STUDY PROCEDURE Informed Consent: The informed consent will be sent by email to the patients in advance. The investigators will give each patient a chance to ask questions about the protocol and have these questions answered to their satisfaction. Written informed consent will be documented prior to engaging in study-related procedures. Holding Pre-Existing Medications: Participants will be asked to hold their clinical medications on the day of the study testing, if possible, but this will not be mandatory. The investigators will make note of the medications used by each participant at the time of the study. Study Day: Participants will be instrumented at least 2h post-prandial on an empty bladder. Participants will be asked to abstain from alcohol, caffeine, and exercise for a period of 12 hours prior to testing. Participants will be allowed to drink water on the morning of study. Upon lab arrival, a description of the study will be given and written informed consent will be attained if the individual chooses to participate in the study. A member of the research team will ask participants about current medications and other disorders they many have as part of the study inclusion/exclusion criteria. The investigators will also review all other inclusion/exclusion criteria for the study. All study equipment will be introduced to the participant, and then the investigators will begin to prepare for the study. Participants will be asked to lie supine on the tilt table during instrumentation. Following instrumentation, the study will begin with a 10-minute baseline in the supine position. During this period, the investigators will track blood pressure, heart rate, brain blood flow velocity, fluid shifts, and respiratory pattern using the following equipment: * Finger and arm blood pressure cuffs * Skin electrodes to measure heart rate and fluid shifts * A Transcranial Doppler (TCD) which will use a band around the head, with an ultrasound-like probe at the left and/or right temple * Pulse oximeter on the finger to measure oxygen saturation * Participants will be fitted with a mouthpiece to breathing into. The mouthpiece will be connected to a breathing bag that will capture the CO2 exhaled. The mouthpiece will also be connected to a tube that will measure respiratory rate, respiratory depth, CO2 and O2. Following instrumentation, participants will complete up to two 70° head-up tilt (HUT) tests while breathing either normal room air or while breathing with the rebreather. Each HUT will last a maximum of 5 minutes, and when participants are not upright, the participants will be in the supine position. Participants will be asked to breathe with the rebreather until the measured CO2 increases between 5-10mmHg. Once CO2 is increased, HUT will begin. Participants will continue to breathe with the rebreather until the end of HUT. The two HUT tests will be randomized and will consist of: 1. HUT with Room Air 2. HUT with ETCO2 levels increased 5-10mmHg above normal levels The primary outcome measure will be the magnitude of the BP response (ΔBP = HUT - Supine) during Room Air vs. Hypercapnia. The primary outcome will be compared between room air and hypercapnia using a paired t-test.
ER  - 

TY  - GEN
M3  - Clinical Trial
Y1  - 2023
JF  - clinicaltrials.gov
JO  - clinicaltrials.gov
UR  - https://www.embase.com/search/results?subaction=viewrecord&id=LNCT06003712&from=export
U2  - LNCT06003712
U4  - 2025-06-04
L2  - https://clinicaltrials.gov/study/NCT06003712
T1  - Exploring the Effects of a Mindfulness-Based Intervention on Physiologic and Quality of Life Markers in Individuals with Spinal Cord Injury (SCI): a Pre-post Test Design
LA  - English
KW  - spinal cord injury
KW  - quality of life
KW  - mindfulness
KW  - breathing exercise
KW  - clinical trial
KW  - adult
KW  - human
KW  - controlled study
KW  - clinical article
KW  - therapy
N2  - Brief Summary
The purpose of this study is to determine if practicing mindfulness breathing exercises has an effect on the overall health of persons with SCI
ER  - 

TY  - GEN
M3  - Clinical Trial
Y1  - 2023
JF  - clinicaltrials.gov
JO  - clinicaltrials.gov
UR  - https://www.embase.com/search/results?subaction=viewrecord&id=LNCT06011876&from=export
U2  - LNCT06011876
U4  - 2025-06-04
L2  - https://clinicaltrials.gov/study/NCT06011876
T1  - Genetic Biomarkers of Intermittent Hypoxia-Induced Respiratory Motor Plasticity in Chronic SCI
LA  - English
KW  - carbon dioxide
KW  - biological marker
KW  - oxygen
KW  - human
KW  - hypercapnia
KW  - intermittent hypoxia
KW  - hypoxia
KW  - spinal cord injury
KW  - handheld device
KW  - crossover procedure
KW  - genetic variation
KW  - double blind procedure
KW  - motor performance
KW  - resistance training
KW  - nerve cell plasticity
KW  - plasticity
KW  - breathing
KW  - clinical trial
KW  - controlled study
KW  - adult
KW  - male
KW  - therapy
N2  - Brief Summary
Acute intermittent hypoxia (AIH) involves brief (1 min), repeated episodes (\~15) of breathing low oxygen air to stimulate spinal neuroplasticity. Animal and human studies show that AIH improves motor function after spinal cord injury, particularly with slightly increased carbon dioxide (hypercapnic AIH; AIHH) and task-specific training. Using a double blind cross-over design, the study will test whether AIHH improves breathing more than AIH and whether specific genetic variations are related to individuals' intervention responses.
Detailed Description
This study will consist of two parts - single-session testing days, and respiratory strength training blocks. If a participant is not eligible to enroll in single-day testing, they will be asked to enroll in only the respiratory strength training blocks. On single-session testing days, participants will be asked to come in on three separate days they will complete a battery of tests, then be given one of three interventions, and then complete the same battery of tests. The three interventions are acute intermittent hypoxia (AIH), acute intermittent hypercapnic-hypoxia (AIHH), or sham acute intermittent hypoxia (sham AIH). These interventions are explained in more detail below. During respiratory strength training blocks, participants will receive five days of AIH, AIHH, or sham AIH in combination with respiratory strength training, which uses small hand-held devices to strengthen the muscles used for breathing. Participants will be asked to complete all three blocks to receive all three interventions. In addition to 5 days of interventions and respiratory strength training, the respiratory strength training blocks include testing 1 day, 3 days, and 7 days after the 5 days of respiratory strength training.
ER  - 

TY  - GEN
M3  - Clinical Trial
Y1  - 2023
JF  - clinicaltrials.gov
JO  - clinicaltrials.gov
UR  - https://www.embase.com/search/results?subaction=viewrecord&id=LNCT06019949&from=export
U2  - LNCT06019949
U4  - 2025-06-04
L2  - https://clinicaltrials.gov/study/NCT06019949
T1  - Neuromodulatory Rehabilitation for Respiratory Motor Function in Individuals With Chronic Spinal Cord Injury
LA  - English
KW  - spinal cord injury
KW  - breathing disorder
KW  - respiratory complication
KW  - follow up
KW  - rehabilitation
KW  - spinal cord stimulator
KW  - breathing muscle
KW  - respiratory function
KW  - lung function
KW  - motor performance
KW  - muscle contraction
KW  - spinal cord
KW  - breathing
KW  - spinal cord stimulation
KW  - electrostimulation
KW  - clinical trial
KW  - adult
KW  - male
KW  - human
KW  - clinical article
KW  - controlled study
KW  - female
KW  - therapy
N2  - Brief Summary
Respiratory complications are among the leading causes of death in patients with chronic spinal cord injury (SCI). Our previous work showed that pulmonary function can be improved by using our original respiratory training method. However, the effectiveness of this intervention is limited due to the disruption of brain-spinal connections and consequently lowered spinal cord activity below the injury level. Our recent studies showed that electrical stimulation of the spinal cord below the level of injury leads to increased ventilation which indicates activation of the spinal cord structures related to respiration. These findings indicate that spinal cord stimulation can be a promising therapeutic additive to the treatment. The goal of this study is to justify the establishment of a new direction in rehabilitation for patients with SCI by using a non-invasive spinal cord stimulation in combination with respiratory training. Our aims are: 1) to evaluate the effects of such stimulation applied to the injured spinal cord on pulmonary function and respiratory muscle activity, and 2) to evaluate the effectiveness and therapeutic mechanisms of the spinal cord stimulation combined with respiratory training. Thirty-six individuals with chronic SCI will be recruited and assigned to three groups to receive respiratory training or spinal cord stimulation alone or a combination of them. All participants will be tested before and after cycles of experimental procedures with/or without stimulation. Our hypotheses will be confirmed if the respiratory training combined with spinal cord stimulation results in the most enhanced positive effects.
Detailed Description
This is a respiratory rehabilitation-based clinical study consisting of physiologically and functionally relevant mapping of respiratory function that enhances our knowledge of neurophysiological modulation evoked by non-invasive spinal cord Transcutaneous Stimulation (scTS) and contributes to the development of the next generation of rehabilitative approaches. Following the screening process and recruiting, the research subjects will undergo the following procedures: Subjects (total n=36) will be randomly assigned to three groups and will undergo baseline assessments; evaluations before and after 80 sessions of specific intervention (Respiratory Training /RT/ alone, scTS alone, or RT in combination with scTS); and during 16 week-long follow up period.
ER  - 

TY  - GEN
M3  - Clinical Trial
Y1  - 2023
JF  - clinicaltrials.gov
JO  - clinicaltrials.gov
UR  - https://www.embase.com/search/results?subaction=viewrecord&id=LNCT06027502&from=export
U2  - LNCT06027502
U4  - 2025-06-04
L2  - https://clinicaltrials.gov/study/NCT06027502
T1  - Cardioprotective Benefit of Passive Heat Therapy in Higher-Level Spinal Cord Injury: Safety and Proof of Concept
LA  - English
KW  - heat shock protein
KW  - glucose
KW  - cardiovascular risk
KW  - drinking water
KW  - duration
KW  - sedentary lifestyle
KW  - home environment
KW  - hot water
KW  - safety
KW  - risk factor
KW  - vasculitis
KW  - spinal cord injury
KW  - paraplegia
KW  - arteriosclerosis
KW  - quadriplegia
KW  - sudden cardiac death
KW  - upper limb paralysis
KW  - obesity
KW  - heart disease
KW  - all cause mortality
KW  - ovary polycystic disease
KW  - cardiovascular disease
KW  - thermal exposure
KW  - inflammation
KW  - male
KW  - middle aged
KW  - female
KW  - quality of life
KW  - wheelchair
KW  - conductor
KW  - sauna
KW  - blood pressure
KW  - vascularization
KW  - signal transduction
KW  - sternum
KW  - sympathetic innervation
KW  - heart rate
KW  - proof of concept
KW  - exercise
KW  - physical activity
KW  - moderate intensity exercise
KW  - arterial stiffness
KW  - thermodynamics
KW  - body weight loss
KW  - pilot study
KW  - Finland
KW  - cardiovascular response
KW  - physiological stress
KW  - breathing rate
KW  - heat stress
KW  - oxygen consumption
KW  - vascular resistance
KW  - lower limb
KW  - systolic blood pressure
KW  - angiogenesis
KW  - temperature
KW  - muscle contractility
KW  - brain artery
KW  - physical inactivity
KW  - health behavior
KW  - artery blood flow
KW  - core temperature
KW  - mean arterial pressure
KW  - shear stress
KW  - bioavailability
KW  - prospective study
KW  - oxidative stress
KW  - heart output
KW  - heat
KW  - outcome variable
KW  - sweating
KW  - water immersion
KW  - heat treatment
KW  - thermotherapy
KW  - heating
KW  - American Spinal Injury Association impairment scale
KW  - immersion
KW  - clinical trial
KW  - human
KW  - adult
KW  - clinical article
N2  - Brief Summary
As compared to the general population, those living with a spinal cord injury (SCI) are at a greater risk of cardiovascular (CV) diseases.The investigators know that regular exercise can help lessen the risk of CV diseases. However, those with higher level SCI have a limited ability to exercise due to their loss of function. Heat therapy has been shown to promote significant health benefits in populations with health challenges and has demonstrated a mild exercise like response. The investigators aim to extend these findings and develop a practical passive heat therapy program appropriate for safe home use.
Detailed Description
The risk of cardiovascular diseases for people with a spinal cord injury (SCI) is approximately 3x greater than the general population, and Cardiovascular (CV) diseases account for \~40% of deaths in SCI. Traditional CV risk factors are unable to fully explain these outcomes. This group also has other secondary complications that are concerning, including susceptibility to infections and metabolic health issues. Some of the increased risk in SCI is due to a relatively sedentary lifestyle and insufficient exercise capability. This is particularly insidious in those living with tetraplegia with poor cardiovascular responses to exercise or even the inability to exercise due to upper limb paralysis. Heat therapy in the form of hot baths and saunas has been utilized for centuries, with common reports of improved quality of life and overall improved well-being. A 20-year prospective study on 2,315 middle-aged men (at enrolment) in Finland reported that regular sauna bathing was associated with reduced risk of sudden cardiac death, coronary heart disease, CV disease, and all-cause mortality. Further, more frequent sauna bathing sessions were related to a considerably decreased risk of fatal cardiac and CV events, as well as all-cause mortality independently from conventional risk factors, activity levels, and diet. The mechanisms which underlie these improvements remain largely unknown. It has been proposed that CV benefits of exercise training are partly mediated by repeated increases in core temperature. Exercise and heat stress elicit many common physiological responses, including increases in core temperature, heart rate and contractility, redistribution of blood flow, and changes in conduit vessel endothelial shear stress, all of which are believed to improve CV health. Additionally, heat exposure and exercise induce the expression of heat shock proteins, which stabilize a variety of other proteins that reduce vascular inflammation and oxidative stress, improve NO bioavailability, promote angiogenesis, and improve glucose signaling. SCI results in a host of physiological changes that greatly increase CV risk and vascular dysfunction following injury. Increased arterial stiffness and vascular resistance are common features in SCI, likely secondary to the loss of sympathetic innervation below the lesion, increased circulating vasoconstrictors, and subsequent oxidative stress and vascular inflammation. Heat exposure is a stress to the CV system, like exercise, which may result in numerous chronic adaptations that improve vascular and metabolic function, resulting in a profoundly reduced risk of CV disease. Passive heat therapy may provide a novel and practical approach to help these individuals. There have been observed profound improvements in vascular and metabolic function as well as indications of benefits to the immune system and reductions in inflammation in healthy but sedentary able-bodied people after long-term passive heat exposure. Similar benefits were observed in obese women with polycystic ovary syndrome. Recent studies in SCI with lower limb and full-body (only in low level SCI) immersion have demonstrated the potential of hot water immersion to be safe, with the potential to stimulate a cardio-protective response. The proposed pilot study is the first step in developing a unique approach for combating CV dysfunction in the SCI population. Specifically, the goal of this pilot study is to build on the current literature and demonstrate the safety, tolerance, and effectiveness (providing a mild/moderate exercise response) of a \~ 45-minute full-body hot water immersion in those with higher level SCI (T7-C4). Ultimately, the investigators will develop a protocol for translating these and future findings to the home environment and use of a typical bathtub, thereby demonstrating that passive heat therapy is a viable approach to improve health in the SCI population. Water immersion is the preferred method of heating since it is capable of increasing core temperature and heart rate at a rate similar to moderate-intensity exercise. It is difficult to achieve increases in core temperature solely via air convection, including in paraplegic SCI, as participants rapidly acclimate to the heat with increased sweating, limiting the rise in core temperature and heart rate. In addition, hot tubs, whirlpools, and baths are available in the community, and most should provide wheelchair access. In addition, a water bath in the home is an acceptable alternative to a hot tub to sufficiently raise core body temperature. Furthermore, water is an excellent conductor of heat, and will provide uniform heating across the participants' body. This helps eliminate "hot spots" that could result in a burn, particularly in insensate areas of skin. For this study, up to 16 individuals will be recruited from International Collaboration on Repair Discoveries (ICORD) Physical Activity Research Centre (PARC) Community as well as from the larger SCI community who live with a T7-C4 injury. In addition, the investigators will be recruiting up to 6 control participants who are otherwise healthy individuals who do not live with an SCI. During the single, approximately 45-minute exposure to this passive heating modality the investigators will be measuring heart rate, blood pressure (mean arterial pressure), cardiac output, respiration rate and core temperature. This descriptive study will have each participant attend the lab for a single session. After a 20 min of baseline data collection period the participant will be transferred to the hot tub using a standard Hoyer lift and sling. While in the hot tub they will remain in a semi-reclined position. Initially the participant will be submersed up to the clavicular level with one arm out of water until the core temperature reaches 38.5 C (about 20 - 25 minutes), once this temperature has been reached, they will be positioned so that the water level lays between the waist and mid-sternum. The water level on the participant's body will be adjusted such that a core temperature of 38.5 C for 20 minutes (typical moderate exercise duration) is maintained. If the participants core temperature exceeds 39.5 C the session will be terminated and the participant removed from the hot tub. While in the hot tub the participant may drink water ad lib with the volume recorded. While submersed in the hot tub: * Core temperature, blood pressure, blood flow, and heart rate will be monitored continuously * Oxygen consumption will be assessed every 5 minutes * Cardiac output will be assessed every 10 minutes Once the \~45 min of immersion has been completed the participant will be removed from the hot tub using the Hoyer lift and placed back on the plinth in a semi-reclined position for 20 minutes of recovery/rest. While in this recovery position core temperature, blood pressure, blood flow, and heart rate will be monitored continuously. After this initial recovery period the investigators will assist the participant as necessary to help the participant get dressed, weighed, testing equipment removed and will continue resting comfortably in the participant's everyday wheelchair for 60-90 min. The outcome variables to be examined include the following: * Heart rate * Blood pressure (systolic, diastolic, mean arterial pressure, beat to beat) * Core temperature (via CorTemp© "smart pill and Bear Hugger) * Cardiac output * Oxygen consumption * Brachial and cerebral artery blood flow * End tidal gas - respiration rate * Weight loss Each of the outcome variables will be examined in both an individual and pooled manner (average and standard deviation). In addition, any potential group trends (e.g., injury level \[thoracic versus cervical\] and severity \[ American Spinal Injury Association Impairment Scale (AIS) score\]) in terms of the response to the passive heating stimulus will be examined.
ER  - 

TY  - GEN
M3  - Clinical Trial
Y1  - 2024
JF  - clinicaltrials.gov
JO  - clinicaltrials.gov
UR  - https://www.embase.com/search/results?subaction=viewrecord&id=LNCT06229314&from=export
U2  - LNCT06229314
U4  - 2025-06-04
L2  - https://clinicaltrials.gov/study/NCT06229314
T1  - Effect of Inspiratory Muscle Training on Respiratory Function, Exercise Capacity, and Quality of Life in Operated Adolescent Idiopathic Scoliosis: A Randomized Controlled Trial
LA  - English
KW  - daily life activity
KW  - dyspnea
KW  - scoliosis
KW  - spinal cord injury
KW  - low back pain
KW  - fatigue
KW  - backache
KW  - adolescent idiopathic scoliosis
KW  - motor neuron disease
KW  - idiopathic scoliosis
KW  - functional status
KW  - neurologic disease
KW  - adolescent
KW  - muscle training
KW  - quality of life
KW  - outcome assessment
KW  - spirometer
KW  - respiratory exerciser
KW  - dynamometer
KW  - blood pressure
KW  - questionnaire
KW  - heart rate
KW  - training
KW  - resistance training
KW  - exercise
KW  - breathing
KW  - Italy
KW  - forced vital capacity
KW  - quadriceps femoris muscle
KW  - lung volume
KW  - oxygen saturation
KW  - maximal inspiratory pressure
KW  - maximal expiratory pressure
KW  - breathing rate
KW  - breathing muscle
KW  - clinical trial
KW  - respiratory function
KW  - maximal respiratory pressure
KW  - forced expiratory volume
KW  - Cobb angle
KW  - single blind procedure
KW  - sitting
KW  - hand grip
KW  - randomized controlled trial
KW  - lung function
KW  - peak expiratory flow
KW  - muscle strength
KW  - physiotherapy
KW  - Modified Medical Research Council Dyspnea Scale
KW  - postoperative period
KW  - Oswestry Disability Index
KW  - lung function test
KW  - six minute walk test
KW  - modified Borg dyspnea scale
KW  - preoperative period
KW  - clinical trial
KW  - male
KW  - human
KW  - female
KW  - controlled study
KW  - clinical article
KW  - adult
N2  - Brief Summary
In adolescent idiopathic scoliosis (AIS), if the appropriate treatment approach is not applied, the patient's general health condition is negatively affected by the deterioration of pulmonary function. Although studies in the literature evaluate individuals with AIS and investigate the effects of exercise training on their functional capacity, no study has been found examining the effectiveness of post-surgical respiratory muscle strength training (IMT). Therefore, this study was designed as a randomized controlled study with the aim of investigating the effectiveness of IMT in the early post-surgical period in individuals with AIS. Participants included individuals diagnosed with AIS, for whom a surgical decision was made by an orthopedic surgeon, and who could cooperate in the tests to be conducted. Twelve patients were in the IMT group, and 12 were in the sham group. Pulmonary function and respiratory and peripheral muscle strength were measured. Functional capacities were assessed using the Six-Minute Walk Test (6MWT). Disease-specific quality of life (QoL) was evaluated through the Scoliosis Research Society-22 (SRS-22) and Oswestry Low Back Pain Questionnaire, while dyspnea was assessed using the Modified Medical Research Council (mMRC) scale. In the IMT group, IMT was provided at 60% of the Maximum Inspiratory Pressure (MIP), while in the Sham group, IMT was provided at 5% of MIP.
Detailed Description
There are very few studies in the literature that have investigated the effects of Inspiratory Muscle Training (IMT) to individuals with scoliosis. In a study conducted by Kim et al. in 2005, individuals with scoliosis and spinal cord injuries were given IMT, and after treatment, a decrease in Cobb angles, a significant increase in lung volumes, and respiratory muscle strengths were observed. In a study by Basbug et al. in 2023, the impact of IMT on pulmonary function and functional capacity in individuals with AIS was investigated. There is no study in the literature on providing IMT after surgery in scoliosis patients. It has been shown that surgical treatment alone in scoliosis patients is insufficient to improve respiratory capacity in the short term. Therefore, in this study, we aimed to investigate the effects of postoperative IMT on pulmonary function, functional capacity, and quality of life in AIS patients. Methods Trial design This study was planned as a single-blind, randomized, parallel group clinical trial. Participants did not know which group they were in. Participants Patients admitted to Kayseri System Hospital between February 2023 and December 2023 and diagnosed with idiopathic scoliosis were included in the study. Data were collected at Nuh Naci Yazgan University Department of Physiotherapy and Rehabilitation Laboratories. We calculated (G\*Power Version 3.1.9.4, Franz Faul, Universitat Kiel, Düsseldorf, Germany) a power of 80% with 0.05 significance, a difference to be detected of 0.84 liter, and a standard deviation of 0.59 liter in FVC value, generating a sample of 10 individuals per group. It was planned to take a total of 24 individuals, 12 individuals in each group, by calculating a minimum 20% drop-out rate. A total of 24 individuals, 12 in the IMT group and 12 in the sham group were included in the study. The study included voluntary individuals diagnosed with AIS, who had been determined eligible for surgery by an orthopedic specialist, were able to cooperate in the tests, and did not have any orthopedic, cardiac, pulmonary, vestibular or neurological diseases other than scoliosis. Participants who had experienced acute infections within the last 15 days were excluded. The data were collected from February 2023 to December 2023. Randomization Twenty-four individuals were randomly selected using the computerized randomization method (www.random.org, Dublin, Ireland) among 29 individuals who met the inclusion criteria and volunteered to participate in the study. Then, two numbers series of 12 randomly prepared numbers with numbers between 1 and 24 were created using the computerized randomization method. Based on randomization, the group consisting of the first number series was accepted as the exercise group and the other as the control group. Afterward, the numbers from 1 to 24 were written on paper and put in 24 sealed envelopes. The patients in the study randomly chose an envelope when they came to their appointment and were included in the group where the number series with the chosen number coincided. Materials First, sociodemographic information of all individuals included in the study was obtained, and all questionnaires were conducted. Cobb angle was determined by the orthopedist using radiological imaging methods. Dyspnea was evaluated using the Modified Medical Research Council (mMRC) dyspnea scale. It is a categorical scale in which individuals choose the most appropriate of the five expressions of dyspnea, between 0-4 points, to define their dyspnea levels. A spirometer (Cosmed Pony FX Spirometer, Milan, Italy) was used to measure forced vital capacity (FVC), forced expiratory volume in one second (FEV1), FEV1/FVC, peak expiratory flow rate (PEF), and forced expiratory volume from 25-75% (FEF25-75%), based on the European Respiratory Society/American Thoracic Society (ERS/ATS) criteria. The test was performed in the sitting position. At least three technically acceptable measurements were obtained between the two best-measured FEV1 values, with no more than a 5% difference, and the best FEV1 value was selected for analysis. Respiratory muscle strength was measured (Cosmed Pony FX Spirometer, Milan, Italy). For the measurement of maximum inspiratory pressure (MIP), maximum expiration was performed on the person, and the respiratory tract was immediately closed with a valve. Then, the person was asked to perform maximum inspiration for 1-3 sec. For maximum expiratory pressure (MEP), a maximal inspiration was performed, and then the person was asked to perform a maximal expiration of 2 sec against the closed airway. At least three technically acceptable maneuvers were performed, with no more than a 5% difference between the two best-measured values. Peripheral muscle strength was determined by measuring handgrip and quadriceps muscle strength using a digital dynamometer (Jtech Commander Muscle Tester, UT, USA). The mean values of the right and left side measurements were obtained. Then, the average of the measurements of the right and left sides were recorded in Newton (N) using each side. The functional capacity of individuals was evaluated using the Six-Minute Walk Test (6MWT). Before and after the 6MWT, heart rate, blood pressure, oxygen saturation (SpO2) (Cosmed Spiropalm 6MWT, Rome, Italy), and respiratory frequency were assessed, and fatigue levels during exertion and dyspnea were evaluated using the Modified Borg Scale. The disease-specific QoL for the cases was assessed using the Scoliosis Research Society-22 (SRS-22) scale. The Turkish version of the scale was used. Additionally, the Oswestry questionnaire was used to assess how much back pain affected daily activities. Intervention In this study, the primary outcome measurement was the pulmonary function test, and the secondary outcome measurements were dyspnea, respiratory and peripheral muscle strength, functional capacity and QoL. In the preoperative period, dyspnea, pulmonary function, respiratory and peripheral muscle strength, and QoL were evaluated, respectively. Finally, functional capacity was measured with 6MWT. Subsequently, individuals underwent surgery. Pulmonary function tests and respiratory muscle strength measurements were performed on the patients approximately two days after surgery (post-op). Inspiratory Muscle Training (IMT) was initiated at 60% of the MIP value. IMT was administered using the Powerbreathe device (Powerbreathe Plus, Warwickshire, England) twice a day with 30x2 breaths. The device was adjusted weekly based on the patient's current MIP value, and training continued at 60% of the MIP value. The sham group received IMT at 5% of the measured MIP value, with adjustments made weekly, similar to the IMT group. Patients were asked to keep a daily record of their sessions. IMT was administered for a total of 6 weeks. At the end of the sixth week (post-op sixth week), initial tests and questionnaires were repeated for individuals in both groups.
ER  - 

TY  - GEN
M3  - Clinical Trial
Y1  - 2022
JF  - clinicaltrials.gov
JO  - clinicaltrials.gov
UR  - https://www.embase.com/search/results?subaction=viewrecord&id=LNCT05461898&from=export
U2  - LNCT05461898
U4  - 2025-06-03
L2  - https://clinicaltrials.gov/study/NCT05461898
T1  - RehabGBs: Rehabilitation in People With Guillain-Barré Syndrome
LA  - English
KW  - daily life activity
KW  - coughing
KW  - Guillain Barre syndrome
KW  - dyspnea
KW  - acute inflammatory demyelinating polyneuropathy
KW  - lung infection
KW  - spinal cord injury
KW  - hyporeflexia
KW  - exertional dyspnea
KW  - hypoventilation
KW  - incidence
KW  - respiratory failure
KW  - muscle weakness
KW  - prevalence
KW  - atelectasis
KW  - motor neuron disease
KW  - functional status
KW  - neurologic disease
KW  - chronic obstructive lung disease
KW  - peripheral neuropathy
KW  - flaccid paralysis
KW  - fatigue
KW  - acute motor axonal neuropathy
KW  - distress syndrome
KW  - muscular dystrophy
KW  - disease course
KW  - areflexia
KW  - motor dysfunction
KW  - neuromuscular disease
KW  - inflammation
KW  - social worker
KW  - multidisciplinary team
KW  - acutely ill patient
KW  - dietitian
KW  - quality of life
KW  - clinical decision making
KW  - rehabilitation
KW  - minimal clinically important difference
KW  - muscle training
KW  - occupational therapy
KW  - speech and language rehabilitation
KW  - handheld device
KW  - breathing muscle
KW  - vital capacity
KW  - autoimmunity
KW  - lower limb
KW  - exercise
KW  - emotional stress
KW  - phenotype
KW  - social behavior
KW  - lung volume
KW  - maximal inspiratory pressure
KW  - randomized controlled trial
KW  - lung function
KW  - muscle function
KW  - muscle strength
KW  - spinal root
KW  - physiotherapy
KW  - European Quality of Life 5 Dimensions questionnaire
KW  - modified Borg dyspnea scale
KW  - mobilization
KW  - Functional Assessment of Chronic Illness Therapy Fatigue Scale
KW  - breathing exercise
KW  - immunostimulation
KW  - Functional Independence Measure
KW  - clinical trial
KW  - human
KW  - controlled study
KW  - adult
KW  - female
KW  - disease management
N2  - Brief Summary
Guillain-Barré syndrome (GBS) is a neurological disease characterized by an inflammation of peripheral nerves, which might be responsible for long-term disability. Respiratory muscle weakness is a complication of GBS and might be responsible for respiratory symptoms, inadequate secretion clearance or hypoventilation, with negative impact on daily life. Inspiratory muscle training has been applied in respiratory and neurological diseases and benefits have been observed in symptoms (e.g., dyspnoea), pulmonary function, exercise capacity and quality of life. Nevertheless, results of this intervention in people with GBS are yet unknown. Moreover, rehabilitation is a key player in the recovery of these highly complex patients, however, the interpretation of the magnitude of its effects has been limited by the absence of minimal clinically important differences for most outcome measures. To overcome these drawbacks, methodologically robust trials are needed to build evidence-based rehabilitation to improve clinical care on GBS. The primary aim of this project (RehabGBs) is to develop an inspiratory muscle training protocol - InspireGBs and assess its effects on respiratory muscle strength, peak cough flow, pulmonary function, dyspnoea, fatigue, functional status and quality of life in people with GBS, through a randomised controlled trial. Secondary aims are to: i) establish minimal clinically important differences of Functional Assessment of Chronic Illness Therapy-Fatigue Subscale, Medical Research Council - Manual Muscle Testing, Vital capacity, Maximal Inspiratory Pressure, Peak Cough Flow, Functional Independence Measure and Quality of Life for inpatient rehabilitation programmes of people with GBS ii) Evaluate the prevalence of nocturnal hypoventilation in GBS.
Detailed Description
Guillain-Barré syndrome (GBS) is an acute inflammatory demyelinating polyradiculoneuropathy and is the most common cause of acute flaccid paralysis. Its annual global incidence is between 0.8 - 1.9 cases per 100,000 people. GBS is usually preceded by infection or other immune stimulation that induces an aberrant autoimmune response targeting peripheral nerves and their spinal roots. It is characterized by rapid progressive bilateral muscle weakness of the lower limbs and/or arms, in combination with hyporeflexia or areflexia, and most patients reach their maximum disability within 2-4 weeks.Various phenotypes have been described, including acute inflammatory demyelinating polyradiculoneuropathy, acute motor axonal neuropathy, acute motor sensory axonal neuropathy and Miller-Fisher syndrome. Overall, the clinical course, severity and outcomes of people with GBS are highly heterogeneous. Significant disability, including incomplete recovery of motor (i.e., ambulation) and sensory function, as well as fatigue, pain, respiratory insufficiency and psychological distress might exist after the acute phase. But long-term significant impacts, two years after the onset, on daily activities, work, social activities and health-related quality of life have also been reported. The most often feature is an impairment of the motor capacity, but respiratory muscle weakness is a common complication in people with GBS and may result in decrease vital capacity, chest wall expansion and coughing strength, causing atelectasis and pulmonary infections. Therefore, it is generally accepted that respiratory muscle weakness causes increased morbidity and mortality, owing to the combination of poor airway protection, inadequate secretion clearance and hypoventilation. Previous studies already identified these clinical manifestations in acute GBS. However, prevalence of hypoventilation and inspiratory muscle weakness in subacute phase of GBS is still unknown. Early recognition and treatment of respiratory muscle weakness is important in people with GBS and physiotherapy interventions may be useful to successfully manage these patients. Inspiratory muscle training (IMT) is a cheap and free of side-effects therapeutic modality, which consists of breathing exercises using a pressure threshold device, that has been applied in several diseases. In patients with chronic obstructive pulmonary disease, IMT improve inspiratory muscle function, exertional dyspnoea and exercise capacity. In patients with neuromuscular disease, has been suggested that IMT increases inspiratory muscle strength and lung volumes, especially in those with muscular dystrophies. In addition, a randomized control trial concluded that IMT in acute patients increases inspiratory muscle strength and quality of life. However, there are no studies about rehabilitation approaches, such IMT, to improve symptoms (i.e. dyspnoea or fatigue), pulmonary function, functional status and quality of life in people with GBS. Rehabilitation, namely inpatient rehabilitation programmes, is therefore key for the recovery of symptoms, functional outcomes, community participation and quality of life of these highly complex patients. Nevertheless, insufficient high-quality literature, still precludes definitive conclusions about the effects of rehabilitation in people with GBS. Additionally, the interpretation of the magnitude of its effects is challenging due to the lack of minimal clinically important differences (MCIDs) for most outcome measures used in rehabilitation of people with GBS. A MCIDs is the smallest change in a measure that will be perceived as an important improvement for the patient. Such values constitute thresholds for clinical meaningfulness. Therefore, establishing MCIDs is essential to determine effectiveness of rehabilitation and guide clinical decision-making in the management of people with GBS. In conclusion, by developing and implementing RehabGBs, we will contribute to build evidence-based rehabilitation practices and optimise care in GBS, by: i) assessing the effects of IMT in people with GBS; ii) establishing minimal clinical important differences of rehabilitation outcome measures, to help clinicians better understand the magnitude of the effects of the intervention and determine effectiveness of rehabilitation in people with GBS; iii) evaluate the prevalence of nocturnal hypoventilation in people with GBS. Therefore, the primary aim of RehabGBs is to: 1. Evaluate, through a randomised controlled trial, the effects of InspireGBs - inspiratory muscle training protocol on respiratory muscle strength, peak cough flow, lung function, dyspnoea, fatigue, functional status and quality of life in people with GBS. The secondary aims of the project are to: 1. Establish the MCIDs for rehabilitation programmes in people with GBS for Functional Assessment of Chronic Illness Therapy-Fatigue Subscale, Modified Borg Scale, Medical Research Council - Manual Muscle Testing, Vital capacity, Maximal Inspiratory pressure, Peak Cough Flow, Functional Independence Measure and EuroQol Five-Dimensional Questionnaire. 2. Evaluate the prevalence of nocturnal hypoventilation in people with sub-acute GBS. Study Design \& Intervention InspireGBs is an inspiratory muscle training programme which will be implemented to people with GBS for 6 weeks during an inpatient rehabilitation programme. They will receive IMT for 5 days/week using the PowerBreath KH2. This handheld device applies a constant resistance provided by a electronic-controlled valve. Training will be set initially at a load of approximately 50% of patients' maximal inspiratory mouth pressure. This initial load will be daily increased during the programme based on symptom scores (modified Borg dyspnoea Scale ratings of 4-6 of 10).Total daily training time will consist of 6 cycles of 30 breaths (3 cycles, twice daily). Patients will be recruited as described and randomly allocated by a computer-generated adaptive random allocation schedule (in a ratio 1:1) to either the experimental or control groups. All participants will receive the inpatient rehabilitation programme. This programme will be tailored to each patient, with approximately 5 hours of intervention/day for 5 days/week (typically for 14 weeks). An interdisciplinary team composed of physiotherapy; occupational therapy; speech and language therapy; and medical, pharmacological, nursery, psychology, clinical dietitian and social worker will be involved, as needed. Sample Size Estimation Based on an inspiratory muscle training study conducted in people with spinal cord injury, it is anticipated that a minimum of 64 participants (32 in each group) will be needed to detect a between-group difference of 10 cmH2O in the primary outcome measure (power=80%, α=0.05, 2-tailed). Since in GBS rehabilitation interventions dropout rates are around 15%, 74 participants will be needed.
ER  - 

TY  - GEN
M3  - Clinical Trial
Y1  - 2022
JF  - clinicaltrials.gov
JO  - clinicaltrials.gov
UR  - https://www.embase.com/search/results?subaction=viewrecord&id=LNCT05532748&from=export
U2  - LNCT05532748
U4  - 2025-06-03
L2  - https://clinicaltrials.gov/study/NCT05532748
T1  - Distribution of Pulmonary Ventilation With the Modified Pachon Incentive vs. Another Branded Respiratory Incentive, Through Electrical Impedance Tomography, in a Healthy Volunteers of the City of Cali
LA  - English
KW  - oxygen
KW  - duration
KW  - family relation
KW  - data base
KW  - informed consent
KW  - commercial phenomena
KW  - marriage
KW  - protocol
KW  - human
KW  - normal human
KW  - chronic obstructive lung disease
KW  - dyspnea
KW  - life expectancy
KW  - spinal cord injury
KW  - hyperpnea
KW  - comorbidity
KW  - postoperative lung complication
KW  - incidence
KW  - atelectasis
KW  - mortality
KW  - neuromuscular disease
KW  - physiotherapist
KW  - Spaniard
KW  - standard operating procedure
KW  - buretrol
KW  - electrode
KW  - spirometer
KW  - condom
KW  - stadiometer
KW  - electrical impedance tomograph
KW  - questionnaire
KW  - walking
KW  - heart rate
KW  - physical activity
KW  - breathing
KW  - forced vital capacity
KW  - oxygen saturation
KW  - lung volume
KW  - impedance
KW  - lung ventilation
KW  - inspiratory capacity
KW  - breathing mechanics
KW  - breathing rate
KW  - tidal volume
KW  - incentive
KW  - gravity
KW  - energy expenditure
KW  - visual feedback
KW  - sitting
KW  - lung function
KW  - volume of distribution
KW  - physiotherapy
KW  - computer assisted impedance tomography
KW  - spirometry
KW  - international physical activity questionnaire
KW  - respiratory care
KW  - quality control
KW  - standardization
KW  - Charlson Comorbidity Index
KW  - anthropometry
KW  - cardiovascular surgery
KW  - diagnosis
KW  - coronary artery bypass graft
KW  - bed rest
KW  - mobilization
KW  - lung inflation
KW  - lung function test
KW  - sample size
KW  - family history
KW  - breathing exercise
KW  - tomography
KW  - videorecording
KW  - clinical trial
N2  - Brief Summary
Incentive spirometry is a method to stimulate deep breathing and maximum sustained inflations, which provides participants with visual feedback on the inspiratory volume achieved, favoring lung inflation. Its multiple benefits and ease of use favor adherence, making it a common device used in the clinical environment. This device is used in pathologies or procedures that can cause decreased function and respiratory mechanics, such as thoracoabdominal surgeries, and is indicated to reduce the incidence of postoperative pulmonary complications. It is also indicated in the presence of pulmonary atelectasis or conditions that predispose to the development of pulmonary atelectasis, in patients with prolonged bed rest, patients with neuromuscular disease, patients with spinal cord injury, and patients undergoing coronary bypass, among others. In 2004, students from the Universidad del Valle carried out an investigation whose result was the creation of the Incentivo Modificado de Pachon, a handcrafted design device that allows mobilizing flows ranging from 600 CC/sec to more than 1400 CC/sec, which characterizes it as a flow respiratory incentive. In 2020, the device obtained the endorsement of the Superintendence of Industry and Commerce, however, to date no studies have been carried out that objectively verify the effect that the modified Pachon's incentive (Incentivo Modificado de Pachon by the name in Spanish) has on the distribution of ventilation in comparison with another Branded respiratory incentive. Electrical Impedance Tomography is a diagnostic tool that, employing a belt of electrodes connected around the user's chest, uses the electrical characteristics of the tissue, to provide information in a non-invasive, continuous way, on foot. bedside and radiation-free on pulmonary ventilation and perfusion, as it allows repeated imaging of tidal volume distribution, as well as distinguishing the characteristic regional filling and emptying of each lung, all in real-time and safely. In this study, the distribution of pulmonary ventilation between the modified Pachon's incentive vs. another Branded respiratory incentive will be compared, through electrical impedance tomography, in a healthy population of the city of Cali. The hypothesis to be tested is that the distribution of Pulmonary ventilation measured by Electrical Impedance Tomography is similar between the modified Pachon's incentive and another Branded flow respiratory incentive.
Detailed Description
The variables to be measured are: Main variables: * EELI Delta (ΔEELI): Measures the change in the average end-expiratory pulmonary impedance before and after an intervention * MTV ROI: Minute regional tidal variation Secondary variables: * IPAQ: Instrument that provides information on estimated energy expenditure in 24 hours in the different areas of daily life * Charlson index: Relates long-term mortality with the participant's comorbidity * %FEV1 pred: Percentage of the predicted forced expired volume in the first second * %FVC pred: Percentage of predicted forced vital capacity * %FVC/FEV1: Percentage of predicted of relationship between forced vital capacity and FEV1 * Labor Occupation: Includes the labor function of the worker * Level of schooling: the highest level of studies completed or in progress * Marital status: situation determined by your family relationships, from marriage or kinship * Socioeconomic Stratum: Classification in strata of residential properties * Personal history: Compilation of information on the health of the person and pathologies that he/she suffers from * Height: Measurement of the height of the human body from the feet to the roof of the cranial vault * Weight: Force with which bodies are attracted towards the center of the earth by the action of gravity * BMI: Relationship between weight and height * Heart rate: Number of times the heart contracts in one minute * Respiratory rate: Number of breaths in one minute * Oxygen Saturation: Measurement of the amount of oxygen available in the blood * Dyspnea: Difficulty breathing Materials and Instruments: The instruments that will be used in the study will be: Height rod, scale, Spirometer, Incentivo Modificado de Pachon, Hudson Flow Respiratory Incentive, equipment to measure impedance (Pulmovista), and data collection format. These are described below: * Modified Pachon's incentive (Incentivo Modificado de Pachon by the name in Spanish): handmade device that imitates conventional respiratory incentives, but is made with recyclable, low-cost materials and is also easy to manufacture. Modified in 2004 in a research project by students from the Universidad del Valle, they defined that the Modified Pachon's incentive allows for the mobilization of flows that oscillate between 600 cc/sec up to more than 1400 cc/sec which characterizes it as a flow incentive. The materials used for its construction are a non-lubricated buretrol and a Today brand condom * Triflo® II Respiratory Incentive: A method of encouraging deep voluntary breathing, which provides participants with visual feedback on inspiratory volume, employing 3 color-coded balls in three chambers, with a mouthpiece and tube. The minimum flow is marked on each chamber: 600, 900, and 1200 ml/Seg.. It is manufactured by HUDSON RCI * PulmoVista 500®: it is an electrical impedance tomograph, from Dräger. The data is continuously represented in the form of images, curves, and parameters to observe ventilation continuously and directly in various lung regions, as well as the changes that occur in lung volumes at the end of expiration, non-invasively, in time. real and directly next to the bed * Spirometer: This is a device that is commonly used to assess how well the lungs are working by measuring how much air you breathe in, how much you breathe out, and how quickly you breathe out. Spirometry is used to diagnose asthma, chronic obstructive pulmonary disease, and other diseases that affect breathing. For this study, a medgraphics cardiorespiratory diagnostics® brand spirometer will be used, which works with the breeze suite 6.4.1.44 SP4 system * Stadiometer: it is a height meter that is fixed to the wall or support and is used to accurately measure people, so that when it is placed under it, the stadiometer will rest on their head, indicating the height on the dial. exactly who is using it. For this study, a SECA model 213® stadiometer will be used * Scale: Device used to measure weights. For this study, a SECA® brand scale will be used For this research, a data collection format was designed: • Format created by the researcher consisting of a section on sociodemographic information, personal and family history, anthropometric data, level of physical activity, lung function data and results on ventilation and global and regional lung impedance for each individual To measure clinical stability and the level of physical activity, the following instruments will be used: * Charlson index: it is a life expectancy evaluation system, depending on the age at which it is evaluated, and the subject's comorbidities. In addition to age, it consists of 19 pathology items with their respective rating, which, if present, have been found to have a specific influence on the subject's life expectancy * International Physical Activity Questionnaire (IPAQ) short version: IPAQ researchers developed several versions of the instrument according to the number of questions (short or long). The short version consists of 7 items and provides information about the time the person spends performing moderate and vigorous intensity activities, walking and sitting The research will be carried out in four stages: Preparation for the study, design, and adjustment of instruments, data collection, and data analysis. Ordered according to the logical steps to follow within the development of obtaining the required data Phase 1: Preparation for the study At this stage, the search for initial information will be carried out, for this a bibliographic review will be carried out for the present study that includes research published in different databases, related to the validation and comparison of medical devices, the use of electrical impedance tomography and studies related to the use of respiratory incentive in the clinical setting and their levels of evidence. Once this is done, the research approach, the study design, the form of selection and sample size, and the writing of the document will be carried out For the development of this study, the main researcher will carry out 24-hour training in the handling of the equipment with expert personnel in its handling The informed consent will be designed and the written research work will be sent to the ethics committee to receive the endorsement Phase 2: Design and adjustment of instruments The data collection instrument will be designed For the standardization of anthropometric measurements (weight and height), Standardized Operating Procedures 1 and 2 will be used For the measurement of electrical impedance tomography, Standard Operating Procedures 3, designed for projects previously carried out by the GIESC research group, will be used. "Effect of two lung reexpansion techniques on the ventilation of participants undergoing cardiovascular surgery. Controlled clinical trial phase II b" The pilot test will be carried out with 5 healthy subjects who will not be part of the sample, they will be informed about the research, they will be asked to sign the informed consent and the measurements and data collection will be carried out with the designed data collection format. by the researcher Phase 3: Data Collection: * Call for participants For the recruitment of healthy volunteers between 18-65 years of age in the community of Santiago de Cali, direct contact will be made with people from the administrative areas of the Universidad del Valle, from the research groups of the Universidad del Valle, family and friends who will initially be provided with information about the objectives of the research and will be invited to participate The electrical impedance tomography will be performed in the movement laboratory located in the health faculty of the Universidad del Valle and the spirometries will be performed at the Hospital Universitario del Valle * Data collection protocol: * Performance of spirometry This measurement will be carried out at the Hospital Universitario del Valle, it will be carried out by the researcher, who is a physiotherapist specializing in cardiopulmonary physiotherapy. The day of the test will begin with the completion of the informed consent, this will be read and explained to the participant and will continue to the signature. On this day, the researcher will fill out the sociodemographic data of the participant, weight and height measurement, Charlson index, and IPAQ abbreviated questionnaire, according to the instructions defined in the Standard Operating Procedures designed for each one, in the data collection format Spirometry will be performed according to the institutional protocol of the Hospital Universitario del Valle. The duration of this procedure will take approximately 1 hour * Randomization The randomization to choose which will be the first device that each participant will use and to which the first ventilation measurement will be carried out using electrical impedance tomography will be carried out by simple randomization The first measurement will be carried out with the incentive that has been randomly assigned to the participant, the second measurement will be carried out one week after the first measurement has been carried out with the other incentive, with the objective that the washing period is fulfilled, both measurements will be carried out by the principal investigator For the measurement of the Electrical Impedance Tomography, a standardized operating procedure will be carried out, and for the application of the protocol for the use of respiratory incentives, the instructions defined in the standardized operating procedures carried out for their use will be followed. The duration of this procedure will be approximately 30 minutes for each measurement * Moments of electrical impedance tomography measurement Once the patient is connected to the tomograph, once it is verified that it is being measured properly, that the patient is well positioned and that the signal is of high quality, the recording will begin. tomograph record; After the first two minutes of calm breathing have elapsed, the first event will be marked, which will be recorded as "pre", and the use of the corresponding respiratory incentive will begin. The proper use of the device will be previously explained to you through a video that will illustrate the correct way to use it. The participant will receive visual feedback from the device when the condom is raised within the buretrol in the case of the Modified Pachon's incentive or when the spheres are raised in the branded incentive Three series of ten breaths will be performed, with a 1-minute rest between series. In the last repetition of the third series, the second event will be marked, which will be recorded as "intra" The maneuver will be finished once the series and repetitions are finished, removing the mouthpiece from the participant's mouth and they will be asked to continue breathing calmly for 2 minutes, after which the third event will be marked, which will be recorded as "post". And the recording of the record will be terminated At the beginning and the end of the intervention, clinical data will be taken (heart rate and oxygen saturation) and 2 minutes after finishing the test The session may be interrupted if the participant does not wish to continue with the intervention, if the participant shows intolerance to the maneuver After each measurement is finished with each participant, the equipment will be disinfected o Quality Control 1. To guarantee the quality of the registered information, the main investigator will carry out random reviews in which he will corroborate the coherence between the original information of the tomographer, that of the registration in the formats and that of the database. The detected errors will be corrected 2. An external person to the study, who will not participate in the measurements, will randomly review the formats once every 15 days to verify the information before entering it into the database. Additionally, once a month a meeting will be held with the research group to socialize project progress
ER  - 

TY  - GEN
M3  - Clinical Trial
Y1  - 2022
JF  - clinicaltrials.gov
JO  - clinicaltrials.gov
UR  - https://www.embase.com/search/results?subaction=viewrecord&id=LNCT05300074&from=export
U2  - LNCT05300074
U4  - 2025-06-02
L2  - https://clinicaltrials.gov/study/NCT05300074
T1  - Equivalence Test of Two Different Inspiratory Muscle Training Protocols: a Randomised Controlled Trial
LA  - English
KW  - daily life activity
KW  - protocol
KW  - spinal cord injury
KW  - follow up
KW  - muscle training
KW  - quality of life
KW  - cognition
KW  - breathing muscle
KW  - voice
KW  - training
KW  - motor performance
KW  - diaphragm
KW  - exercise
KW  - maximal inspiratory pressure
KW  - randomized controlled trial
KW  - sleep quality
KW  - lung function
KW  - high intensity exercise
KW  - Denmark
KW  - endurance
KW  - intercostal muscle
KW  - meta analysis
KW  - clinical trial
KW  - male
KW  - human
KW  - multicenter study
KW  - controlled study
KW  - adult
KW  - female
KW  - therapy
N2  - Brief Summary
The objective of this study is to investigate if six weeks of high intensity Inspiratory Muscle Training (IMT) performed two times a week has the same effect as five times a week in hospitalized patients with first time Spinal Cord Injury (SCI). Design/ methods: A Randomised controlled trial (RCT) including 60 patients, with reduced Maximal Inspiration Pressure (MIP) will be recruited at two specialized SCI centers in Denmark. Primary outcome is MIP after six weeks of training. Secondary outcome will be reported on Rating Perceived Exertion (RPE), voice performance, Quality Of Life (QOL)and sleep quality. Furthermore, long term follow-up at 12 months after start of intervention will also be performed.
Detailed Description
Background: SCI may result in various disabilities including both physical, cognitive, emotional and social domains. Motor function and function of the respiratory muscles are often decreased and may influence the patient's activities of daily activities and QOL. IMT is training to improve the strength and endurance of diaphragm and the external intercostal muscles. Various training protocols of IMT have shown efficient to increase lung function. Although, a recent meta-analysis suggest that high intensity training may be more efficient it is less clear at what weekly frequency IMT should be performed. Thus, the objective of this study is to investigate if six weeks of high intensity IMT performed two times a week has the same effect as five times a week in hospitalized patients with first time SCI. Design/ methods: A Randomised controlled trial (RCT) including 60 patients, with reduced MIP will be recruited at two specialized SCI centers in Denmark. Primary outcome is MIP after six weeks of training. Secondary outcome will be reported on end of treatment and long term follow-up (12 months after start of intervention) in RPE, voice performance, QOL and sleep quality. The two intervention arms will consist of one arm training two times a week and the other arm training five times a week. The training protocol in both arms will include five rounds of IMT with 12 repetitions at 60 % of MIP. MIP will be increased 10 % every week if tolerated by the patient until 80 % of MIP is reached. After six weeks patients are motivated to continue training by themself up to 12 months after start of intervention.
ER  - 

TY  - GEN
M3  - Clinical Trial
Y1  - 2022
JF  - clinicaltrials.gov
JO  - clinicaltrials.gov
UR  - https://www.embase.com/search/results?subaction=viewrecord&id=LNCT05606432&from=export
U2  - LNCT05606432
U4  - 2025-06-01
L2  - https://clinicaltrials.gov/study/NCT05606432
T1  - Examining the Effects of Live Telehealth Exercise Training on Cardiometabolic Outcomes in Wheelchair Users
LA  - English
KW  - glucose
KW  - cholesterol
KW  - triacylglycerol
KW  - health hazard
KW  - risk factor
KW  - moon
KW  - music
KW  - cardiometabolic risk factor
KW  - telehealth
KW  - human
KW  - depression
KW  - spinal cord injury
KW  - fatigue
KW  - sleep disorder
KW  - tachycardia
KW  - pain
KW  - adult
KW  - wheelchair user
KW  - follow up
KW  - quality of life
KW  - spirometer
KW  - wheelchair
KW  - wearable device
KW  - dynamometer
KW  - ergometer
KW  - whole body scanner
KW  - blood pressure
KW  - grip strength
KW  - warm up
KW  - questionnaire
KW  - self concept
KW  - heart rate
KW  - cool down
KW  - exercise
KW  - muscle mass
KW  - physical activity
KW  - breathing
KW  - fat mass
KW  - participation
KW  - endurance
KW  - X ray
KW  - waist circumference
KW  - breathing rate
KW  - anxiety
KW  - radiation dose
KW  - fat free mass
KW  - sleep
KW  - hand strength
KW  - pain intensity
KW  - interview
KW  - body composition
KW  - cardiorespiratory fitness
KW  - muscle strength
KW  - X ray analysis
KW  - spirometry
KW  - Leisure Time Exercise Questionnaire
KW  - rating scale
KW  - anthropometry
KW  - dual energy X ray absorptiometry
KW  - videorecording
KW  - clinical trial
KW  - female
KW  - controlled study
N2  - Brief Summary
The study aims to test the benefits of a 24-week, cardio-emphasized Movement-to-Music exercise program for reversing cardiometabolic health risk factors compared to asynchronous, standard exercise programs among 132 adult wheelchair users. The targeted cardiometabolic health factors are waist circumference, triglycerides, "good" cholesterol, glucose, and blood pressure. Additionally, a 12-week follow-up phase (weeks 25-36) is included to see whether the gains are maintained.
Detailed Description
Baseline Assessment: Participants will be asked to complete a baseline assessment. This measures physical health (e.g., cardiometabolic health factors, fat/muscle mass) and functions (e.g., muscular strength, aerobic endurance) and a series of self-reported questionnaires that are related to participant's demographics, psychosocial health (depression, sleep, fatigue), quality of life, and physical activity behaviors (volume of activity). The onsite physical tests will take approximately 2 hours to complete. The questionnaires will be completed electronically and may take up to an hour. The assessments are listed below. PHYSICAL TEST: The physical tests will take place (1) at the UAB Research Collaborative Center (3810 Ridgeway Dr. Birmingham, AL 35209) and (2) at Lakeshore Foundation's human performance lab (4000 Ridgeway Dr. Birmingham, AL 35209). 1. Blood draw 2. Anthropometrics (weight, height, waist circumference) 3. Body composition (amount of fat mass and fat free mass) by dual x-ray absorptiometry (DXA): DXA scans will be performed to measure any changes in fat-mass and fat-free mass. X-ray scans will be performed on 3 occasions using an iDXA whole-body scanner (GE-Lunar Radiation Corporation, Madison, WI). The radiation dose is less than 1 mrem. Scans will be analyzed using CoreScan software, and muscle mass will be estimated using published equations. Trained lab staff will be available to assist with transitioning from the wheelchair to the scan platform and back again. 4. Hand grip strength: Hand-held dynamometer will be used to measure any changes in grip strength. 5. Aerobic endurance by an arm-crank ergometer and open-circuit spirometry system: Open-circuit spirometry system will be used to measure any changes in heart rate, rate of perceived exertion (i.e., how much effort you feel you are giving), and amount of air you can breathe out while performing a 20-minute, continuous arm-crank ergometer. 6. Lung strength by spirometer: Spirometer will be used to measure how much air you exhale and how quickly you exhale. You will take a deep breath and breathe out as hard as you can for several seconds into the tube. QUESTIONNAIRES: 1. Leisure Time Physical Activity Questionnaire for Spinal Cord Injury 2. NIH PROMIS Pain Intensity Short Form 3. NIH PROMIS Pain Interference Short Form 4. NIH PROMIS Fatigue Short Form 5. NIH PROMIS Sleep Disturbance Short Form 6. NIH PROMIS 10 Global Health Items 7. NIH PROMIS Ability to Participate in Social Roles and Activities 8. NIH PROMIS Depression Short Form 9. NIH PROMIS Anxiety Short Form 10. NIH PROMIS Physical Function Form 11. Exercise Self-efficacy Scale 12. Exercise Goal-setting and Planning Scale 13. Demographics and Health History Questionnaire 14. Rapid Eating Assessment for Participants Shortened Version Upon completing a baseline assessment, participants will be randomly assigned to one of two groups using a computer-generated code. Group 1: Instructor-led, one-on-one exercise group (Movement-to-Music \[M2M\] group) Group 2: Self-guided control with pre-recorded exercise videos Group 1: For Instructor-led, one-on-one M2M exercise group, participants will be asked to participate in 3 exercise sessions per week for 24 weeks. Each session will last from 25 minutes up to 50 minutes. Increasing by 5 to 10 minutes each week. The exercise program will focus on improving cardiorespiratory fitness using a series of movement patterns accompanied by music. The program will be tailored to individuals' abilities (e.g., use of arms only vs. truck movement together; slow vs. fast tempo music). The exercise will be prescribed at a moderate intensity level (working somewhat hard with increased heart rate and breathing rate), which will be monitored through a wearable heart rate monitor and a custom-designed, secured online application with a personal username and password. All study equipment will be provided, including a computer tablet, tablet stand, and heart rate monitor. Data collected by the application includes exercise minutes and heart rate. For the first 8 weeks (weeks 1-8), participants will exercise 3 sessions with M2M instructors or assistant health coaches. For the second 8 weeks (weeks 9-16), participants will exercise 2 sessions with M2M instructors or assistant health coaches and 1 session by himself/herself. The first sessions of each week you attend with M2M instructors will be video-recorded and later uploaded to a private cloud. The video-recorded sessions will be used when exercising with and without assistant health coaches. For the third 8 weeks (weeks 17-24), participants will exercise 1 session with assistant health coaches and 2 sessions by himself/herself. Upon completing the 24-week program, you will receive the recorded exercise sessions between you and the M2M instructors to continue to exercise for the remaining 12 weeks (weeks 25-36). Group 2: For self-guided control group, you will receive a tablet, tablet stand, and a series of pre-recorded exercise videos for 36 weeks. The videos include warm-up, flexibility, muscular strength, aerobic endurance, balance, and cool-down. Participants will receive a computer tablet and tablet stand. 12-week \& 24-week Follow-up Assessments: At the end of the 12- and 24-week, participants will be asked to complete the same set of physical tests and questionnaires you completed at the beginning of the study. At the end of the 36-week, participants will also be asked to complete the same questionnaires with 2 additional surveys regarding the intervention quality, which are listed below. QUESTIONNAIRES: 15) Physical Activity Enjoyment Scale 16) 5-star rating scale about M2M Instructors (M2M group only) or pre-recorded videos (Control group only) At the end of the 12- and 24-week study period, participants will be contacted by phone for a brief interview. This interview is to gain information about participation in the program, such as positive and negative experiences. This call will be recorded for data analysis purposes. This interview process will be conducted for only 25% of participants (n=33) for the continuous program content and delivery process improvements.
ER  - 

TY  - GEN
M3  - Clinical Trial
Y1  - 2015
JF  - clinicaltrials.gov
JO  - clinicaltrials.gov
UR  - https://www.embase.com/search/results?subaction=viewrecord&id=LNCT02460796&from=export
U2  - LNCT02460796
U4  - 2025-05-31
L2  - https://clinicaltrials.gov/study/NCT02460796
T1  - Hippotherapy on Functional Capacity and Quality of Life in Parkinson's Disease: a Prospective Study
LA  - English
KW  - serpentine
KW  - daily life activity
KW  - advertising
KW  - leisure
KW  - informed consent
KW  - television
KW  - human
KW  - horse
KW  - bradykinesia
KW  - Parkinson disease
KW  - spinal cord injury
KW  - hypertension
KW  - adverse drug reaction
KW  - brain disease
KW  - functional status
KW  - neurologic disease
KW  - male
KW  - child
KW  - adult
KW  - female
KW  - aged
KW  - professional standard
KW  - quality of life
KW  - wheelchair
KW  - awareness
KW  - warm up
KW  - walking
KW  - questionnaire
KW  - postural reflex
KW  - exercise
KW  - physical activity
KW  - oscillation
KW  - skeletal muscle
KW  - walking speed
KW  - endurance
KW  - stretching
KW  - forced expiration
KW  - Oklahoma
KW  - prospective study
KW  - standing
KW  - trunk
KW  - timed up and go test
KW  - sensory stimulation
KW  - parametric test
KW  - hippotherapy
KW  - Hoehn and Yahr scale
KW  - diagnosis
KW  - drug therapy
KW  - walk test
KW  - clinical trial
KW  - clinical article
KW  - controlled study
N2  - Brief Summary
BACKGROUND: Motor symptoms associated with Parkinson's disease may impair one's independence and ability to perform daily activities consequently decreases quality of life. Hippotherapy has been shown as an effective treatment to improve function in daily activities and quality of life in other neurological populations, thus a study was conducted to assess the effects of hippotherapy in people with Parkinson's disease. METHODS: Nine volunteers formed the treatment group which participated in a ten-week hippotherapy program, and nine individuals formed the control group (attended a ten-week series of lessons on Parkinson's disease). Outcome measures included 30-second chair stand (as a measure of strength-endurance), gait velocity (during 10m walk test) and health-related quality of life.
Detailed Description
Parkinson's disease (PD) is associated with motor symptoms such as bradykinesia, rigidity and postural instability 1 which interfere with the patient's independence, and ability to carry out activities of daily life 2. In addition, losses in functional may result in a decreased health-related quality of life (HRQL) 3. Thus, as PD progresses HRQL gets worse 4. Exercise programs are suggested to improve functional capacity and HRQL in people with PD 3. However, in the later stages of PD, mobility problems restrict the potential to participate in exercise programs, resulting in even greater loss in functional capacity and HRQL. Furthermore, a decline in the efficacy of pharmacological treatment and complications due to motor fluctuations and medication side effects make the role of complementary treatments such as hippotherapy critical to individuals with PD at late stages. Hippotherapy is a therapeutic intervention commonly used in populations with mobility deficits, since they do not require effort or walking from patients who can no exercise in standing position. When is on the horse, the patient exercises as he/she is walking unassisted 5. Neurological conditions are improved by horse's movement stimulations. The set formed by the patient and his horse performs rhythmic and three-dimensional oscillations which trigger very important neuromuscular responses from the rider's postural reflex mechanisms 6. The horse's movements are sensed by the participant on the saddle, and when the horse is slowly walking it has been argued to be similar to the pelvic movement produced by human gait, thereby strengthening the trunk muscles and improving balance 7. The senses are integrated during the act of riding performing sensory stimulation 8. Furthermore, hippotherapy has been demonstrated to be an effective method to improve functional capacity by increasing gait velocity in people with brain disorders 9, functional mobility in elderly 10 and functional strength in people after stroke 11 and in people with spinal cord injury 5. In addition, hippotherapy has been shown to improve HRQL in children and in adults 6. Considering the potential benefits of hippotherapy to anticipatory postural adjustments and sensory stimulation 9, 11, it could be hypothesized that hippotherapy may increase functional capacity and improve HRQL in individuals with PD. This hypothesis has not been tested yet. Therefore, the purpose of this study was to assess the effects of a hippotherapy program on functional capacity and on HRQL in people with PD. (4) Methods Subjects People with confirmed diagnosis of PD by medical report were invited through advertisements on radio, on television, public announcements and posters around the hospitals to participate in the Physical Activities Program for Persons with Neurodegenerative Diseases. Among 81 registered volunteers, 18 participants, six women and twelve men, unable to perform usual physical activity because they were in the late stages according to Hoehn and Yahr scale (H \& Y≥ 3), or because they need to use a wheelchair for severe mobility problems were enrolled in the hippotherapy program which formed the sample (n=18). Exclusion criteria were uncontrolled hypertension, unstable cardiovascular disease and had practiced riding or hippotherapy six months before the intervention period. Among the 18 volunteers from the sample, three women and six men were randomized for the intervention group called hippotherapy group (HT) (n=9), which performed ten weeks of hippotherapy sessions (2 familiarization + 8 hippotherapy weeks) twice a week with each session lasting thirty minutes. Nine other participants who were waiting to be allocated to the hippotherapy program in the following semester attended lectures on PD, twice a week for ten weeks, with each session lasting thirty minutes. Demographics and characteristics of the sample can be seen in Table 1. This study was approved by the Research Ethics Committee of the University of Brasilia on 10/10/2013 by the number CAAE 17329213.7.0000.0030. All participants were informed about the procedures and agreed to participate in the study signing the informed consent term. Instruments Quality of life was measured using the Parkinson's Disease Quality of Life Questionnaire (PDQL) Brazilian version 4. Functional mobility was evaluated by the Timed Up and Go Test (TUG) according Podsiadlo and Richardson 12. Strength endurance was measured using the Thirty-second Chair Stand Test (30CST) according Gill and McBurney 13. Gait velocity was evaluated using the Ten Meter Walk Test (TMW) according Bohannon, Andrews and Thomas 14. All functional tests had three trials with a 2 minutes interval between each trial, and the average of the two last measurements was used for analysis. Hippotherapy Procedures Familiarization sessions were initially 15 minutes and gradually evolved to 30 minutes in order to allow all participants to adapt to the horse's rhythmic movements and to the act of mounting the horse. The sessions were performed at the First Regiment of Cavalry Guard of the Brazilian Army. All practitioners used helmet, shirt, pants and closed shoes. The team was composed by an auxiliary guide, a physical education teacher and two auxiliaries. In order to mount and dismount, all participants used a specific ramp for hippotherapy classes. All horses used saddle and riding equipment, the stirrups were individually adjusted. The sessions began with a 5 minutes warm up that involved stretching and body awareness exercises. Then, the training was conducted for 20 minutes with arms and torso exercises, changes of direction called serpentine movements; up and down hip movements with feet on stirrups, and forced expiration. In the final 5 minutes, exercises for relaxation were conducted with the horse which involved moving the hand on the horse's neck, laying forward on the head and stroking the horse. The horses walking speed was between 5.8 and 6.4 Km/h. In order to assess the effect of the hippotherapy the difference between post and pre-tests scores for each dependent measure was calculated (delta (∆)). To assess whether data had normal distribution the Shapiro-Wilk test was used, which did not indicate a normal distribution for functional capacity variables. Thus, the Mann-Whitney U test for independent samples was used in order to compare the changes in functional capacity between groups. The Shapiro-Wilk test demonstrated a normal distribution for PDQL variables data, and then parametric statistics was performed with a one-way analysis of variance (ANOVA). Statistical analysis was performed using the program Statistica 7.0 (StatSoft Inc., Tulsa, Oklahoma, USA), adopting a significance level of p≤0.05.
ER  - 

TY  - GEN
M3  - Clinical Trial
Y1  - 2021
JF  - clinicaltrials.gov
JO  - clinicaltrials.gov
UR  - https://www.embase.com/search/results?subaction=viewrecord&id=LNCT05118971&from=export
U2  - LNCT05118971
U4  - 2025-05-31
L2  - https://clinicaltrials.gov/study/NCT05118971
T1  - Comparison of Muscle Activity in Exercise Bike and Elliptical Trainer in Individuals With Spinal Cord Injury
LA  - English
KW  - beryllium 7
KW  - cycling
KW  - daily life activity
KW  - treadmill
KW  - stationary bicycle
KW  - informed consent
KW  - elliptical trainer
KW  - bicycle
KW  - human
KW  - spinal cord injury
KW  - laceration
KW  - dizziness
KW  - muscle weakness
KW  - balance impairment
KW  - functional status
KW  - neurologic disease
KW  - cross-sectional study
KW  - edema
KW  - inflammation
KW  - male
KW  - Caucasian
KW  - clinical practice
KW  - quality of life
KW  - electrode
KW  - wheelchair
KW  - dermatome (device)
KW  - simulator
KW  - paraspinal muscle
KW  - heat sensation
KW  - tibialis anterior muscle
KW  - walking
KW  - feedback system
KW  - learning
KW  - heel
KW  - dermatome
KW  - sensory nerve
KW  - proprioceptor
KW  - nerve ending
KW  - homeostasis
KW  - transfer of learning
KW  - exercise
KW  - torque
KW  - compression
KW  - nerve fiber
KW  - locomotion
KW  - temperature sense
KW  - neurophysiological recruitment
KW  - myotome
KW  - partial weight bearing
KW  - nerve cell plasticity
KW  - spinal cord
KW  - biofeedback
KW  - plantar pressure
KW  - breathing muscle
KW  - soleus muscle
KW  - electric activity
KW  - lower limb
KW  - proprioception
KW  - body weight
KW  - rectus abdominis muscle
KW  - motor control
KW  - muscle contraction
KW  - motor activity
KW  - muscle tone
KW  - knee function
KW  - gastrocnemius muscle
KW  - electromyogram
KW  - central pattern generator
KW  - trunk
KW  - hamstring muscle
KW  - spinal cord posterior funiculus
KW  - muscle function
KW  - motor unit
KW  - muscle strength
KW  - vastus intermedius muscle
KW  - physiotherapy
KW  - modified Ashworth scale
KW  - American Spinal Injury Association impairment scale
KW  - electromyography
KW  - Functional Independence Measure
KW  - clinical trial
KW  - adult
N2  - Brief Summary
Spinal cord injury is caused by any harmful process in the spinal cord, impairing its function, generating loss of muscle strength, impairing orthostatism and walking. In rehabilitation, some strategies are used to activate the muscles involved in the gait of these individuals, including the ergometric bicycle and the elliptical. Understanding the pattern of muscle activation generated by these methods is important to answer questions arising from clinical practice. Thus, we seek to verify the pattern of muscle activation of the vastus laterals, vastus medialis, gluteus medius, tibialis previous, rectus abdominis and paravertebral muscles during exercises with ellipticals and ergometric bicycle with and without electromyography biofeedback in individuals with spinal cord injury. Cross-sectional study of the type crossover. Individuals will sign the Informed Consent Form (FICF) and answer the identification form. They will be evaluated for functionality using the Functional Independence Measure (FIM), injury classification by the American Spinal Injury Association (ASIA) and muscle tone by the modified Ashworth scale. Later, they will be randomized to define the order of the devices in which they will be evaluated. Muscle activity will be verified with electromyography of the paravertebral, abdominal, vastus laterals, vastus medialis, gluteus medius and tibialis anterior unilateral muscles on the right side of individuals, comparing muscle activation during exercise cycling, elliptical and adding biofeedback in both modalities. The wash-out interval between each evaluation will be 7 days. We hypothesize that the elliptical with biofeedback will cause greater activation of the assessed muscles.
Detailed Description
Spinal cord injury is caused by any mechanism of injury that attacks and impairs the integrity of the spinal cord, preventing it from performing its functions. It is estimated that the incidence of spinal cord trauma in Brazil is greater than 10,000 new cases per year, 80% being men and 60% aged between 10 and 30 years, with trauma being the predominant cause. Initial trauma causes injuries by mechanical force, which can cause damage by compression, laceration or section. Any damage to this structure triggers an inflammatory response with edema and, consequently, ischemia, gradually aggravating the injury process, compromising neuronal homeostasis. The ASIA scale is globally standardized to assess the type of injury. With this scale it is possible to assess the sensory levels preserved through the corresponding dermatomes at each level, testing the superficial and deep sensitivity below the level of the lesion. Motor level is assessed by myotomes, grading the strength of each muscle corresponding to spinal levels. Neurological disorders resulting from spinal cord injury compromise motor, sensory and autonomic functions, resulting in total or partial loss of voluntary muscle activity, sensitivity, functioning of the urinary, intestinal, respiratory, circulatory and reproductive systems. At the corresponding level, epicritic sensitivity is preserved as it courses in the ipsilateral posterior funiculus. There will also be loss of painful and thermal sensations due to disruption of the nerve fibers that cross the white commissure. Muscle weakness is the most limiting impairment caused by neurological damage. There is a limitation of activity and several restrictions, which influence the quality of life. The deficit in muscle strength leads to limitations in performing a series of functional activities. The strength of major muscles or muscle groups contributes to functional capacity. Functional independence is positively associated with the peak torque performed by the muscles used to perform a given task. Physiotherapy has an essential role in the acute and chronic care of these patients, acting as a guide, promoting a greater level of independence, and should aim at preventing deformities, modulating muscle tone, enhancing respiratory muscle function, using various techniques such as transfer training, postural changes, wheelchair handling, balance training, orthostatism and, within the patient's functional potential, restoration of gait and lower limb function, benefiting the performance of activities of daily living, and quality of life. In spinal cord injury, the deficit of muscle activation compromises many functional actions such as the development of gait, but there are encouraging results with physical therapy techniques that are effective in improving the prognosis of locomotor movement. Therefore, a set of factors influence gait, which results from an interaction and organization of the neural and mechanical systems, in addition to musculoskeletal dynamics, modulation of the upper nervous system and the afferent pathway, which is also controlled by the Central Pattern Generator through a programming based on a predetermined spinal circuit, capable of producing a rhythm associated with gait. The Central Pattern Generator is a network of neurons that can produce a variety of movement activity, responsible for automating gait, which depends on feedback from proprioceptors and higher nerve interactions. This generator is responsible for rhythmic motor patterns, generated by inhibitory and excitatory processes of the lower limbs during movements. There is an excitatory and inhibitory relay between agonist and antagonist muscles alternating between limbs. In these patients, this neuronal domain is compromised, making it difficult to modulate muscle activation. However, recent studies have suggested the existence of effective responses in locomotor training with partial body weight support, leading to an improvement in locomotor patterns. Locomotor training with partial weight bearing for neurological patients has been studied and considered an important therapeutic mechanism in order to reduce the effects caused by changes in spinal cord injury, being able to fully explore the activation of the patient's potential inducing neural plasticity, providing motor related relearning to the specific task. Locomotor exercises are based on standardized neural activity. Process by which the central nervous system develops its structure and function in human growth. Continuous repetition of movement can help create this neural pattern in the brain and spinal cord. There are some devices used in the physiotherapy routine that work rhythmically, for locomotor training and activation of several muscles recruited in the performance of these motor tasks, including the elliptical and the bicycle. The elliptical is a walking simulator and can also be used for this purpose, which is advantageous in this modality as it reduces the impact on joints, benefiting individuals with impaired balance, as the feet remain in continuous contact with the support surface. The elliptical provides training with cyclic movement, alternating the lower limbs through a system of levers and sliding axles. When compared to walking on a treadmill, studies suggest that the elliptical reduces plantar pressure in the contact phase of the heel, in addition to reducing the impact of the foot with the contact surface, increasing muscle involvement and increasing the contact phase. individuals with balance deficits. During the use of the elliptical, the trunk, hip and knee maintain a greater degree of flexion, indicating greater muscle activation of the glutes and vastus lateralis, compared to walking on the ground. In addition to the elliptical, the static bicycle, used in routine motor rehabilitation, can also be a means of training and muscle recruitment. There is movement of the knees during pedaling, the extension being the most impactful, since knee flexion is passive, as there is no greater activation of the flexors. The pedaling variation is composed of two phases, the ascending, when the pedals move from the bottom to the top, and the descent, where the pedal displacement occurs from the top to the bottom, with greater power. Cycling exercise can be used for muscle activation and strengthening, also performed rhythmically and alternately between the pedals. In the descending phase, there is activation of the muscles: gluteus maximus, gluteus medius, vastus intermedius, vastus lateralis, vastus medialis, rectus femoris, gastrocnemius and soleus, with hip and knee extension. In the so-called ascending phase, the ilipsoas, hamstrings and tibialis anterior muscles are activated with consequent flexion of the hip and knee. Electromyography is a representation of the motor control of the muscular system through the placement of electrodes in the motor units and capture of electrical activity. The electromyographic analysis is used not only to verify muscle activity, but also to determine the periods of coactivation of agonist and antagonist muscles, and can assess activity for function, contraction and learning. The electromyography signal originates from the electrical activity of the endplate. Thus, the electromyographic signal is generated by the union of the activation potentials of the motor units that are recruited concomitantly, resulting in the interference tracing. Electromyographic biofeedback is an electronic instrument that provides information (feedback) to an individual about a physiological function or response.
ER  - 

TY  - GEN
M3  - Clinical Trial
Y1  - 2021
JF  - clinicaltrials.gov
JO  - clinicaltrials.gov
UR  - https://www.embase.com/search/results?subaction=viewrecord&id=LNCT05178056&from=export
U2  - LNCT05178056
U4  - 2025-05-31
L2  - https://clinicaltrials.gov/study/NCT05178056
T1  - Epidural Spinal Cord Stimulation and Respiratory Motor Function After Injury
LA  - English
KW  - coronavirus disease 2019
KW  - epilepsy
KW  - spinal cord injury
KW  - spinal cord lesion
KW  - functional status
KW  - respiratory complication
KW  - follow up
KW  - blood pressure
KW  - breathing rate
KW  - breathing pattern
KW  - breathing muscle
KW  - electric potential
KW  - respiratory function
KW  - heart rate
KW  - motor performance
KW  - motor control
KW  - skeletal muscle
KW  - breathing
KW  - electromyogram
KW  - electrophysiology
KW  - randomized controlled trial
KW  - trunk
KW  - respiratory nerve cell
KW  - nerve cell plasticity
KW  - kinematics
KW  - spinal cord
KW  - nerve cell network
KW  - spinal cord stimulation
KW  - lung function test
KW  - breathing exercise
KW  - therapy effect
KW  - electromyography
KW  - surface electromyography
KW  - clinical trial
KW  - clinical article
KW  - adult
KW  - human
KW  - male
KW  - controlled study
KW  - female
KW  - therapy
KW  - rehabilitation
N2  - Brief Summary
Respiratory motor control deficit is the leading cause of morbidity and mortality in patients with spinal cord injury. The long-term goal of this NIH-funded study is to develop a rehabilitation strategy for respiration in patients with spinal cord injury as a standard of care. Respiratory function in patients with chronic spinal cord injury can be improved by using inspiratory-expiratory pressure threshold respiratory training protocol. However, the effectiveness of this intervention is limited by the levels of functional capacity preserved below the neurological level of injury. Preliminary data obtained for this study demonstrate that electrical spinal cord stimulation applied epidurally at the lumbar level in combination with respiratory training can activate and re-organize spinal motor networks for respiration. This study is designed to investigate respiratory motor control-related responses to epidural spinal cord stimulation alone and in combination with respiratory training. By characterization of respiratory muscle activation patterns using surface electromyography in association with pulmonary functional and respiration-related cardiovascular measures, the investigators expect to determine the specific stimulation parameters needed to increase spinal excitability below level of injury to enhance responses to the input from supraspinal centers that remain after injury and to promote the neural plasticity driven by the respiratory training. This hypothesis will be tested by pursuing two Specific Aims: 1) Evaluate the acute effects of epidural spinal cord stimulation on respiratory functional and motor control properties; and 2) Evaluate the effectiveness of epidural spinal cord stimulation combined with respiratory training.
Detailed Description
Spinal cord injury (SCI) is commonly associated with motor control deficits. When injury alters the control of trunk muscles, respiratory function is compromised leading to respiratory complications (including COVID19-related), one of the primary causes of morbidity and mortality in patients with chronic SCI. However, none of the respiratory rehabilitative modalities for this population have yet been proven to be clinically effective. Previous work demonstrated that respiratory motor function can be improved by using inspiratory-expiratory pressure threshold respiratory training protocol. It have been found that these improvements are associated with respiratory motor and autonomic activity-based plasticity. However, due to low excitability of spinal networks below the injury, the effectiveness of this intervention is limited to the levels of functional capacity preserved after injury. Epidural Stimulation (scES) can activate spinal networks below level of the spinal cord lesion. It was demonstrated that tonic scES at the lumbar level in individuals with SCI lead to voltage-dependent changes in breathing pattern and enhanced voluntary respiratory muscle activation below the injury level. Preliminary data collected for this proposal indicate that spinal cord stimulation can enhance the adaptive plasticity and provide amplified therapeutic effects when it is combined with respiratory training. The objective of this study is to investigate the mechanisms of respiratory functional and respiratory motor responses to the scES as an important step toward the long-term goal of developing effective evidence-based rehabilitation strategies for patients with SCI. The central hypothesis is that scES raises the excitability of motor networks for respiration resulting in amplified use-dependent neural plasticity in response to the respiratory training. The rationale for the proposed study is to justify the development of a new direction in respiratory rehabilitation by using respiratory training in combination with electrical spinal cord stimulation. The central hypothesis will be tested by pursuing the following two specific aims: Specific Aim 1: Evaluate the acute effects of epidural spinal cord stimulation on respiratory functional and motor control properties. Hypothesize is that the scES increases spinal motor network excitability leading to increased respiratory functional outcomes due to enhanced activation of neural networks specific for respiration. A comparative approach focusing on clinical and electrophysiological characterizations of respiratory functional and motor control responses in the presence or absence of scES in individuals with high-level chronic SCI will be used. Respiratory motor control will be characterized by using pulmonary function test, electromyography and recordings of trunk kinematics assessed during respiratory efforts. During these assessments, beat-to-beat blood pressure and heart rate / respiratory rate variability will be assessed to evaluate respiratory-cardiovascular interactions. Specific Aim 2: Evaluate the effectiveness of epidural spinal cord stimulation combined with respiratory training. Hypothesis is that specifically configured scES combined with respiratory training allows enhanced use-dependent neural plasticity for respiration. This hypotheses will be confirmed if the respiratory training combined with scES results in significantly improved functional outcomes when compared to the measures obtained from either scES-only or respiratory training-only groups. The physiological characterization of respiratory functional and motor control responses in these groups will be used to identify specific therapeutic effects. This work will be done by using methods outlined in Aim 1 and additional clinical measures all assessed before/after stimulation and/or training and during the follow-up period. This randomized, controlled clinical trial will evaluate the effects of the scES approach to target respiratory neural networks and will test the rehabilitative capacity of respiratory activity-based training in combination with spinal cord stimulation applied epidurally. Such results are expected to have an important positive impact, because, for the first time, identified effects of this strategy will provide evidence that respiratory function can be effectively restored in patients with severe chronic SCI.
ER  - 

TY  - GEN
M3  - Clinical Trial
Y1  - 2015
JF  - clinicaltrials.gov
JO  - clinicaltrials.gov
UR  - https://www.embase.com/search/results?subaction=viewrecord&id=LNCT02396823&from=export
U2  - LNCT02396823
U4  - 2025-05-29
L2  - https://clinicaltrials.gov/study/NCT02396823
T1  - Respiratory Motor Control and Blood Pressure Regulation After Spinal Cord Injury
LA  - English
KW  - catecholamine
KW  - spinal cord injury
KW  - hospital bed
KW  - follow up
KW  - muscle training
KW  - wheelchair
KW  - oropharynx airway
KW  - chair
KW  - respiratory exerciser
KW  - nose clip
KW  - blood pressure
KW  - skin conductance
KW  - cardiovascular function
KW  - heart rate
KW  - airflow
KW  - exercise
KW  - skeletal muscle
KW  - breathing
KW  - supine position
KW  - blood pressure regulation
KW  - lung volume
KW  - maximal inspiratory pressure
KW  - maximal expiratory pressure
KW  - breathing muscle
KW  - airway pressure
KW  - exhalation
KW  - motor control
KW  - venous blood
KW  - electromyogram
KW  - sitting
KW  - heart output
KW  - orthostatic stress
KW  - back muscle
KW  - echocardiography
KW  - function test
KW  - head-up tilt test
KW  - lung function test
KW  - breathing exercise
KW  - electromyography
KW  - blood sampling
KW  - clinical trial
KW  - human
KW  - controlled study
KW  - male
KW  - adult
KW  - human experiment
N2  - Brief Summary
The proposed study is designed to answer a novel research question: Can resistive respiratory muscle training designed to improve respiratory motor control also improve blood pressure regulation impaired by spinal cord injury? Resistive breathing exercise, or respiratory muscle training, has been applied to rehabilitate breathing after spinal cord injury, but has not been evaluated as a method for increasing resting blood pressure and / or improving its regulation under stress as is planned in the proposed project. For the first time, respiratory muscle training intervention will be used as a tool to investigate the physiological relationships between pulmonary and cardiovascular function in individuals with Spinal Cord Injury (SCI). Thus, it will foster a new direction from which to address neglected issues surrounding the cardiovascular complications of spinal cord injury.
Detailed Description
Screening: To aid in determining eligibility, participants will have a respiratory and cardiovascular function tests. The participants will also have an ASIA (American Spinal Injury Association) exam to grade the degree and level of their SCI. Enrollment: Following screening process, consenting and recruiting, the experimental recordings: 1. Pulmonary Function Test- This test measures lung volumes, airflow and airway pressure with standard equipment; 2. Respiratory Motor Control Assessment- Pulmonary function test is repeated while participant is sitting in a special hospital bed and lying on their back while the investigators record electrical impulses from their neck, chest, arms, legs, abdomen and back muscles. These impulses record how their muscles are contracting. The investigators also record how their chest and abdomen are moving by placing elastic belts around their chest and abdomen. Blood pressure will be measured using a finger cuff; 3. Orthostatic stress test- Using the same methods as above, the investigators will measure blood pressure, heart rate and chest and abdomen movements while the participant is lying down on their back and when the position is suddenly changed to sitting in the investigators' cardiac chair or to upright vertical position on a Tilt table. The investigators will measure blood samples at several intervals from a small catheter inserted into the vein in the arm. 4. Ultrasound of the heart will be performed before and after the Respiratory Muscle Training (RMT) program. RMT: During the training session, subjects will be seated in their personal wheelchair with an approximately 45° head-up tilt with nose clip on. Standard threshold Positive Expiratory Pressure Device or standard threshold Inspiratory Muscle Trainer or combination of both will be used to breathe through with adjustable resistance ranging of 20 to 41 cm of water. All of these devices are in routine clinical use. These devices will be assembled together using a T-shaped connector with flanged mouthpiece. The participants will be instructed to perform inspiratory and expiratory efforts against a resistive load. During inhalation, the subjects will be instructed to sustain the effort until their lungs feel full. During exhalation, the subjects will be instructed to sustain their effort until their lungs feel empty. This study will use two test-subject pre-training assessment sessions to provide its internal experimental group control. To match the training period (4 weeks), the pre-training assessment sessions will be performed four weeks apart and the measured parameters will be used to establish the variance in untrained subjects. The pulmonary function tests include the measurement of lung volume, airflow, and static mouth airway pressures using standard clinical methods and equipment while the SCI participant is sitting in their personal wheelchair. The investigators will also record the surface electromyogram (sEMG) activity from the trunk muscles during Maximal Inspiratory Pressure (PImax) and Maximal expiratory pressure (PEmax) measurements in supine position (PImax and PEmax tasks). The investigators will measure a Sympathetic Skin Response (SSR) by recording limb skin resistance during neural stimulations. The investigators will assess beat-to-beat systemic blood pressure, heart rate and cardiac output will be recorded during the orthostatic stress test. In addition, during the orthostatic stress test, the investigators will collect venous blood samples to measure the levels of catecholamines. In addition to the beat-to beat calculated, resting cardiac output will be measured by ultrasonic cardiac echography. After these initial tests, participants will be assigned to RMT. The participants in experimental group will complete the study after 4 weeks of training totaling 20 sessions of 45 minutes per day carried out 5 days per week. The testing battery will be repeated immediately after completing the training and repeatedly during the follow-up period. Ten matched control subjects will undergo the same procedures except training.
ER  - 

TY  - GEN
M3  - Clinical Trial
Y1  - 2018
JF  - clinicaltrials.gov
JO  - clinicaltrials.gov
UR  - https://www.embase.com/search/results?subaction=viewrecord&id=LNCT03533400&from=export
U2  - LNCT03533400
U4  - 2025-05-29
L2  - https://clinicaltrials.gov/study/NCT03533400
T1  - The Effectiveness of the Jamboxx Respiratory Therapy Device in Treatment of Patients With Decreased Respiratory Function. Study 1: Spinal Cord Injury Patients for Long Term Evaluation
LA  - English
KW  - mortality risk
KW  - hospitalization
KW  - pneumonia
KW  - coughing
KW  - chronic obstructive lung disease
KW  - dyspnea
KW  - spinal cord injury
KW  - limited mobility
KW  - quadriplegia
KW  - emphysema
KW  - respiratory failure
KW  - motor neuron disease
KW  - respiratory complication
KW  - respiratory therapist
KW  - patient compliance
KW  - follow up
KW  - incentive spirometer
KW  - abdominal wall musculature
KW  - respiratory function
KW  - questionnaire
KW  - airflow
KW  - exercise
KW  - yawning
KW  - lung function
KW  - positive feedback
KW  - breathing mechanics
KW  - spirometry
KW  - respiratory care
KW  - therapy
KW  - clinical trial
KW  - human
KW  - controlled study
KW  - aged
KW  - male
KW  - clinical article
N2  - Brief Summary
The Effectiveness of the Jamboxx Respiratory Therapy Device in Treatment of Patients with Decreased Respiratory Function is a proposal for investigation of the application of gaming to improving respiratory health. The Jamboxx device combines gaming with traditional incentive spirometry to provide users with a fun experience to keep them engaged in their respiratory therapy routine. The device allows users to play a series of mini-games that walk them through their routines. The Jamboxx also records airflow and lung parameters with an external mouthpiece attachment to provide users with real time feedback, and helps to assess increases or decreases in relative lung function over time. The Jamboxx has the potential to significantly impact the field of respiratory therapy by being one of the first gaming devices for patient therapy, and the first respiratory therapy gaming device that is accessible to users with limited mobility. Jamboxx provides a fun and engaging, low cost alternative to the traditional therapy techniques used and aims to improve patient compliance.
Detailed Description
Study 1 addresses the concerns of pneumonia risks in quadriplegics with compromised respiratory pump mechanics. In cases of spinal cord injury or high-level motor neuron disease, complications with respiratory function are a common concern. Lack of innervation to the intercostal and abdominal muscles can cause a decline in respiratory capacity as well as overall lung function, with associated increased risk of mortality. Shallow tidal breathing and impaired or absent cough results in morbidity and mortality from pneumonia. Several studies have found failure of the respiratory system, including pneumonia, to be a leading cause of mortality among spinal cord injury patients. In order to maintain pulmonary health, many people with quadriplegia and other high-level motor neuron diseases undergo routine respiratory therapy to help stretch the muscles around the lungs, exercise the diaphragm, and loosen mucus build-up. Incentive spirometry is one commonly used component of respiratory therapy designed to mimic natural sighing or yawning by encouraging the patient to take long, slow, deep breaths. This is done with an incentive spirometer device, which provides patients with visual or other positive feedback with a piston or a ball that moves inside a gauge. Respiratory therapy techniques are also used to help maintain pulmonary health in individuals with a number of chronic or temporary respiratory diseases and conditions such as asthma, chronic obstructive pulmonary disease, and emphysema. These techniques often become strenuous and mundane for users with limited mobility, and thus patient compliance rates are low. Gaming controlled by forceful respiratory maneuvers will be studied to ascertain if respiratory mechanics can be improved in this group. Testing Plan: Study participants will be randomized into 2 groups through drawing of sealed envelopes. Group 1 (control group) will be given the standard Jamboxx musical device (see appendix a for device details), while Group 2 (treatment group) will be given the Jamboxx respiratory therapy device, which combines musical gameplay with incentive spirometry exercises. Participants from both groups will have two 20 minute training sessions with the device: one initial training visit and one follow up visit. Training sessions will take place either in the home, or at Albany Medical Center. During the initial visit a simple spirometry test (FEV1, FVC and PEF) and maximum inspiratory and expiratory pressures (MIP and MEP) will be performed. These functions will be measured again at 3, 6, 9 \& 12 months by a respiratory therapist (RT). The Dyspnea-12 (D-12) questionnaire will be conducted at by the RT at months 0, 3, 6, 9, and 12. Self-Reported Patient Dyspnea and the Multidimensional Dyspnea Profile (MDP) will be reported electronically by study participants on a weekly basis. Medical records will be evaluated for relevant health history, medication use, and hospitalizations including dates. Access to medical records will be obtained by a signed medical release form.
ER  - 

TY  - GEN
M3  - Clinical Trial
Y1  - 2019
JF  - clinicaltrials.gov
JO  - clinicaltrials.gov
UR  - https://www.embase.com/search/results?subaction=viewrecord&id=LNCT03833674&from=export
U2  - LNCT03833674
U4  - 2025-05-29
L2  - https://clinicaltrials.gov/study/NCT03833674
T1  - Acute Intermittent Hypoxia and Respiratory Strength Training to Improve Breathing Function After Spinal Cord Injury
LA  - English
KW  - oxygen
KW  - human
KW  - intermittent hypoxia
KW  - spinal cord injury
KW  - paralysis
KW  - adult
KW  - crossover procedure
KW  - motoneuron
KW  - respiratory function
KW  - double blind procedure
KW  - nerve tract
KW  - resistance training
KW  - motor performance
KW  - nerve cell plasticity
KW  - breathing
KW  - clinical trial
KW  - randomized controlled trial
KW  - clinical article
KW  - controlled study
KW  - male
KW  - aged
KW  - therapy
N2  - Brief Summary
Acute intermittent hypoxia (AIH) involves short (\~1-2min) bouts of breathing low oxygen air to stimulate spinal neuroplasticity. Studies in rodents and humans indicate that AIH improves motor function after spinal cord injury (SCI). This study will use a double blind, cross-over design to test if the combination of AIH and respiratory strength training improves breathing function more than either approach alone in adults with chronic SCI.
Detailed Description
Spinal cord injury (SCI) disrupts neural pathways to respiratory motor neurons, causing muscle paralysis and decreased breathing capacity. Since respiratory impairment is the major cause of illness and death with SCI, it is critical to devise new strategies to restore breathing function. Repetitive exposure to brief episodes of low oxygen (acute intermittent hypoxia or AIH) has demonstrated to increase respiratory function in humans with chronic SCI. Additionally pre-clinical studies demonstrate that AIH-induced functional benefits are enhanced by combining AIH with task-specific training. The investigator's central hypothesis is that combined daily AIH (dAIH) and respiratory strength training will elicit greater and more sustained gains in respiratory function than either treatment alone in people with chronic SCI. This study is a double-blind, randomized, cross-over design where participants will complete 4 random-ordered blocks, consisting of a 5-day intervention followed by a 3-week washout period, during which 1-day, 3-day, and 1-week post-tests will be conducted. Participants will include 53 adults with chronic, incomplete SCI with \>20% respiratory impairment based on maximal inspiratory or expiratory pressure generation.
ER  - 

TY  - GEN
M3  - Clinical Trial
Y1  - 2016
JF  - clinicaltrials.gov
JO  - clinicaltrials.gov
UR  - https://www.embase.com/search/results?subaction=viewrecord&id=LNCT02750982&from=export
U2  - LNCT02750982
U4  - 2025-05-27
L2  - https://clinicaltrials.gov/study/NCT02750982
T1  - A Single-Arm Prospective Investigation of the Effects of Laughter Therapy on Mood, Stress, and Self-Efficacy in People With Central Nervous System Disorders.
LA  - English
KW  - brain injury
KW  - multiple sclerosis
KW  - amyotrophic lateral sclerosis
KW  - Parkinson disease
KW  - spinal cord injury
KW  - cerebrovascular accident
KW  - central nervous system disease
KW  - Huntington chorea
KW  - Alzheimer disease
KW  - neurologic disease
KW  - mental health care personnel
KW  - breathing muscle
KW  - self concept
KW  - exercise
KW  - physiological stress
KW  - laughter therapy
KW  - mood
KW  - therapy
KW  - clinical trial
KW  - human
KW  - clinical article
KW  - randomized controlled trial
KW  - drug therapy
N2  - Brief Summary
This is a prospective investigation of the effects of Laughter therapy (LT) on perceived stress, self-efficacy, mood and other wellness measures in people with the following neurological conditions: Alzheimer's disease, amyotrophic lateral sclerosis, brain injury, Huntington's Disease, multiple sclerosis, Parkinson's Disease, post-stroke, spinal cord injury.
Detailed Description
Laughter therapy (LT) has potential benefits in treating illness. It combines laughter with breathing and body exercises to stimulate laughter, both real and artificial, in a group setting. Laughter therapy may help treating illness by strengthening breathing muscles, improving mood, and providing pain and stress relief. EvergreenHealth has presented laughter therapy classes to patients with Parkinson's disease and Multiple sclerosis and other neurological conditions. The therapy will be led by a certified laughter therapist and mental health professional.
ER  - 

TY  - GEN
M3  - Clinical Trial
Y1  - 2018
JF  - clinicaltrials.gov
JO  - clinicaltrials.gov
UR  - https://www.embase.com/search/results?subaction=viewrecord&id=LNCT03664765&from=export
U2  - LNCT03664765
U4  - 2025-05-27
L2  - https://clinicaltrials.gov/study/NCT03664765
T1  - Novel Treatment of Sleep Apnea by Upper Airway and Respiratory Muscle Training
LA  - English
KW  - apnea
KW  - spinal cord injury
KW  - cerebrovascular accident
KW  - hypertension
KW  - sleep apnea syndromes
KW  - thorax injury
KW  - prevalence
KW  - obstructive sleep apnea
KW  - veteran
KW  - continuous positive airway pressure
KW  - muscle training
KW  - quality of life
KW  - breathing muscle
KW  - cognition
KW  - clinical trial
KW  - exercise
KW  - upper respiratory tract
KW  - pilot study
KW  - controlled study
KW  - muscle strength
KW  - muscle exercise
KW  - effect size
KW  - therapy
KW  - sham procedure
KW  - clinical trial
KW  - clinical article
KW  - male
KW  - adult
KW  - female
KW  - human
KW  - randomized controlled trial
N2  - Brief Summary
It is estimated that spinal cord injury (SCI) affects approximately 12,000 new individuals every year in the United States, with the majority are cervical and/or upper thoracic injuries. Despite this high prevalence of obstructive sleep apnea (OSA) in chronic SCI population minority of patients are treated and are adherent to standard therapy (CPAP). This proposal addresses a new therapeutic intervention for OSA in SCI. The investigators hypothesized that combined oropharyngeal and respiratory muscle exercises improve respiratory symptoms and alleviate OSA in patients with chronic SCI. The investigators will perform a pilot randomized, sham-controlled study to examine the impact of combined daily exercises (\~30 min) for 1 and 3 months durations among Veterans with SCI. The investigators believe that this novel approach to treating OSA and will yield significant new knowledge that improves the health and quality of life of these patients.
Detailed Description
In recent years, the investigators and others have discovered that spinal cord injury/disease (SCI/D) is associated with significant increase in the sleep-disordered breathing (SDB) prevalence. Nearly 80% of patients with SCI/D including Veterans suffer from SDB after six months of injury (majority of them 70-80% are obstructive apneas and hypopneas-OSA). However, most patients SCI/D do not tolerate standard SDB treatment (continuous positive airway pressure-CPAP) leading to lack of compliance. Therefore, identifying other therapies is important for this common condition that is linked to poor outcome in the general population (heart disease, stroke, hypertension and poor cognition). It has been reported in sleep apnea able-bodied patients that oropharyngeal muscle exercises for 3 months using speech pathology techniques improve the severity of SDB. Furthermore, previous studies showed respiratory muscle training (RMT) is effective for increasing respiratory muscle strength in people with cervical SCI. However, the effect of combined oropharyngeal and RMT on OSA in patients with SCI is unknown. The purpose of this application is to identify new therapeutic interventions for OSA treatment in Veterans with SCI/D. This application proposes for a pilot study to randomizing 30 Veterans with SCI/D and OSA to receive 3 months of daily (30 minutes) treatment with a validated set of oropharyngeal and RMT (intervention arm) versus sham therapy (control arm). There will be three specific aims to address the following hypotheses: Specific Aim (1): To test recruitment rate and feasibility of a pilot intervention that includes combined oropharyngeal and RMT versus sham treatment in individuals with SCI/D. Specific Aim (2): To test the acceptability and usability of combined oropharyngeal and RMT in individuals with SCI/D. Specific Aim (3): To determine the effect size estimates for clinical endpoints and their associated variability at the end of treatment to calculate an appropriate sample size for an adequately powered clinical trial.
ER  - 

TY  - GEN
M3  - Clinical Trial
Y1  - 2019
JF  - clinicaltrials.gov
JO  - clinicaltrials.gov
UR  - https://www.embase.com/search/results?subaction=viewrecord&id=LNCT03793595&from=export
U2  - LNCT03793595
U4  - 2025-05-27
L2  - https://clinicaltrials.gov/study/NCT03793595
T1  - Oxygen Consumption and Heart Rate Response to Battle Rope Exercise Protocol Versus Upper Extremity Arm Bike Test in Adults With Spinal Cord Injury
LA  - English
KW  - oxygen
KW  - carbon dioxide
KW  - disinfectant agent
KW  - cycling
KW  - workload
KW  - cleaning
KW  - running
KW  - water
KW  - informed consent
KW  - bicycle ergometer
KW  - protocol
KW  - medical history
KW  - cyanosis
KW  - dyspnea
KW  - spinal cord injury
KW  - fatigue
KW  - flatfoot
KW  - confusion
KW  - pallor
KW  - dizziness
KW  - angina pectoris
KW  - arm pain
KW  - adult
KW  - flowmeter
KW  - manual wheelchair
KW  - cloth mask
KW  - face mask
KW  - blood pressure
KW  - warm up
KW  - oxygen consumption
KW  - questionnaire
KW  - heart rate
KW  - upper limb
KW  - systolic blood pressure
KW  - exercise
KW  - energy expenditure
KW  - breathing
KW  - sitting
KW  - diastolic blood pressure
KW  - lung gas exchange
KW  - physical performance
KW  - ergometry
KW  - exercise test
KW  - heart rate measurement
KW  - clinical trial
KW  - human
KW  - human experiment
KW  - normal human
KW  - female
N2  - Brief Summary
The purpose of this study is to compare energy expenditure and metabolic outcomes of a novel seated battle rope protocol to seated maximal ramped upper extremity ergometry protocol in subjects with spinal cord injury.
Detailed Description
1. Subjects will be scheduled for the first testing session after informed consent is obtained. 2. Subjects will fill out PAR-Q+ to determine readiness for exercise testing 3. Subjects will fill out additional Questionnaire to determine exclusion based on medical history 4. Prior to the physical performance tests, each participant will be fitted with a mask that covers their face. This mask will be attached to a portable metabolic analyzer (Cosmed k5b). This device collects the air expired which allows for energy expenditure to be estimated. 5. Each participant will be fitted with the proper sized mask that is connected to a small computer and power source supported at their upper back. 6. A polar heart rate strap monitor will be worn around the chest. As the participant performs the physical performance tests, the Cosmed K5b measures the amount of carbon dioxide and oxygen from each breath to estimate the amount of energy expended during this task. Session one: 1. Prior to beginning the testing, testing procedure will be explained to participants 2. Subjects blood pressure will be measured, and if a subject's average systolic or diastolic blood pressure exceeds 140 or 90 mmHg, respectively, the subject will be asked to return another day to perform the study procedures. If the blood pressure remains elevated on either one of these measures, the subject will be excused from this study. 3. Subjects will then perform either the upper extremity cycling protocol or battle ropes protocol first. The other will be performed on the subsequent testing date 4. If the subject is performing the upper extremity arm cycle test: Each subject will perform a modified version of the ramped YMCA cycle test using a Upper Extremity Cycle Ergometer and a portable metabolic cart * The ramped version of the YMCA cycle test will begin with the subject cycling at a workload of 25 watts at a rate of 60 revolutions per minute (rpm) using a metronome set at 120 beats per minute. * Each subject will pedal for 3-minute warm-up period at the 10 watts with the 60 rpm rate. After the 3-minute warm-up, the workload will increase by 10 watts each minute starting at 25 watts at pedal rate of 60 rpm until the subjects meets the termination criteria as described below. 5. The portable metabolic cart is an instrument that measures levels of expired gases from the subject as he or she exercises that will be analyzed and displayed on a computer monitor. The subject will wear a face mask during the test. A Polar® heart rate monitor will be worn on the chest, directly on the skin of each subject to obtain heart rate measurements. 6. The goal is for the participant to perform the ramped exercise test using the protocol described above and below until one or more of the following occurs, at which time the test will be terminated: the participant requests the test to be stopped, a respiratory exchange ratio of \>1.0 is achieved, or one of the following physiologic and/or subjective signs/symptoms are present: * i. A drop in systolic blood pressure \>10 mmHg with the increasing work load * ii.An increase in systolic and/or diastolic blood pressure \>250 mmHg or 115 mmHg, respectively. * iii.Reported chest or arm pain (angina) * iv.Severe shortness of breath, cyanosis, pallor, lightheadedness, dizziness or confusion * v.No increase in heart rate despite increase in work load * vi.Complaints of severe fatigue * vii.The subject is unable to maintain a pedal rate of 50 rpm * viii.Borg 6-20 Perceived exertion scale score \>=20 7. The subjects heart rate will be recorded at the last 15-30 seconds of each minute during the test. 8. Each subject's blood pressure will be taken before the test commences, every three minutes during the test and once the test procedure is terminated. 9. The Borg 6-20 perceived exertion scale will be used to monitor the participant's rating of perceived exertion every three minutes during the test. If at any time during the test, the subject rates his or her perceived level of exertion at a level of 20, the test will be terminated. 10. Session two: will occur at least three days after session one. 11. If the subject is performing the sitting battling rope: * a. A 10 to 15-minute demonstration will be provided to each subject on the proper use of the battling ropes using the double arm swing technique * b. A 30 foot,1.5-inch diameter rope that will be anchored to a large weight c. Each subject will position him/herself in their manual wheelchair with feet flat on the floor or foot rests at shoulder width apart. * d. The subject's manual wheelchair will be secured using dumbbells and weights as pictured below * e. A 3-minute warm up period will be given to each subject prior to the exercise protocol f. The subject will be fitted with a face mask attached to the metabolic cart as described previously. g. On command, each subject will begin swinging the rope as previously described in the seated position using the double arm swing technique for 15 seconds at a cadence of 100 beats/ minutes with a 45 second rest break repeated 10 times. h. At each rest break, the subject will be asked to rate his/her levels of exertion using the Borg 6-20 as described previously. * i. If a subject cannot complete the double arm rope swing at the required cadence or if the rope does not undulate through the entire length of the rope towards the anchor point, or if the subject requests to stop, the protocol will be terminated. 12. Reusable Mask cleaning procedure, performed following each participant * a. the following parts must be 1) rinsed with warm soapy water, 2) soaked in CITADEX solution 15 minutes, 3) rinsed with cool running water again, 4) laid out to dry: * b. Turbine (fan tube) * c. Flowmeter seal (black plastic cone ring) * d. Flowmeter cap (tan circle with black and silver emblem on it) * e. Face mask (blue plastic inserted vertically to avoid air pockets on interior) 13. After each use, the following parts must be wiped down with baby wipes and at the end of the day must be soaked in soapy water for 10 minutes then wrung out and laid out to dry: * a. Head strap * b. Polar monitor strap * c. After each use, the following must be wiped with a disinfectant wipe: * d. Polar hear monitor
ER  - 

TY  - GEN
M3  - Clinical Trial
Y1  - 2019
JF  - clinicaltrials.gov
JO  - clinicaltrials.gov
UR  - https://www.embase.com/search/results?subaction=viewrecord&id=LNCT04020562&from=export
U2  - LNCT04020562
U4  - 2025-05-27
L2  - https://clinicaltrials.gov/study/NCT04020562
T1  - Effects of a Mild Resistive Expiratory Technique on Pulmonary Functions of Spinal Cord Injury
LA  - English
KW  - lung complication
KW  - coughing
KW  - muscle weakness
KW  - spinal cord injury
KW  - paraplegia
KW  - quadriplegia
KW  - muscle training
KW  - abdominal wall musculature
KW  - breathing muscle
KW  - vital capacity
KW  - respiratory function
KW  - randomized controlled trial
KW  - lung function
KW  - spinal cord
KW  - muscle strength
KW  - lung function test
KW  - immobilization
KW  - electrostimulation
KW  - breathing exercise
KW  - clinical trial
KW  - female
KW  - human
KW  - controlled study
KW  - male
KW  - clinical article
KW  - adult
KW  - rehabilitation
KW  - therapy
N2  - Brief Summary
Studies have been conducted on the effectiveness of inspiratory muscle training on tetraplegics, and less has been reported on expiratory muscle training on paraplegics; especially in Pakistan there was no such study done up-to my knowledge. Paraplegic individuals develop pulmonary complications due to prolonged general immobilization of body and ineffective cough due to respiratory muscle weakness. This study will identify the effects of expiratory muscle training using "Expiratory Muscle Strength Trainer- 150" in paraplegic individuals in Peshawar, Pakistan
Detailed Description
A study on the effects of accessory expiratory muscle training and showed that there was a significant improvement in vital capacity of experimental group. The investigator recruited 40 patients and randomly allocated them to control and experimental groups. Experimental group received expiratory muscle training for half hour a day, six days a week for eight weeks, which included training using PFLEX muscle trainer. Control group received conventional breathing exercises and assistance in coughing. Experimental group showed improvement in mean vital capacity from 1.48 to 1.98 liters and in mean expiratory muscle strength from 43.76 cmH2O to 68 cmH2O. Control group yielded no changes. A respiratory muscle training and electrical stimulation of abdominal muscles on thirteen quadriplegic individuals to assess their respiratory function. The study consisted of training the patients for three months. Each subject was given one-month inspiratory training, followed by second month of expiratory muscle training, and then last month without training. Vital capacity showed 19% increase in the experimental group while control group showed no improvement . A randomized controlled trial to assess the effect of expiratory muscle training on pulmonary function of 29 spinal cord injury patients in an acute inpatient rehabilitation hospital. Patients were randomized into two groups. Experimental group consisting of 16 patients received expiratory muscle training using EMST for 10 repetitions twice a day, 5 days a week, for 6 weeks. Control group consisted of 13 individuals and they received sham training. There was no significant difference reported between both groups
ER  - 

TY  - GEN
M3  - Clinical Trial
Y1  - 2020
JF  - clinicaltrials.gov
JO  - clinicaltrials.gov
UR  - https://www.embase.com/search/results?subaction=viewrecord&id=LNCT04358679&from=export
U2  - LNCT04358679
U4  - 2025-05-26
L2  - https://clinicaltrials.gov/study/NCT04358679
T1  - Effects of Upper Limb Ergometer on Pulmonary Function Among Patients With Spinal Cord Injury.
LA  - English
KW  - natural disaster
KW  - traffic accident
KW  - human
KW  - incidence
KW  - spinal cord injury
KW  - arm ergometer
KW  - ergometer
KW  - white matter
KW  - breathing muscle
KW  - lung capacity
KW  - thorax wall
KW  - upper limb
KW  - observational study
KW  - exercise
KW  - total lung capacity
KW  - Pakistan
KW  - motoneuron
KW  - randomized controlled trial
KW  - lung function
KW  - nervous tissue
KW  - spinal cord
KW  - muscle strength
KW  - gray matter
KW  - spirometry
KW  - clinical trial
KW  - male
KW  - adult
KW  - female
KW  - controlled study
N2  - Brief Summary
Randomized Control Trial, To determine the effects of arm ergometer exercise on pulmonary function of Spinal Cord Injury.
Detailed Description
The spinal cord is a tubular structure contained nervous tissue. This acts as a transmission channel of nerve signals within the brain and spinal cord. It contains grey and white matter. The grey matter consists of cell bodies of different sensory and motor neurons and white matter consists of oriented spinal tracts. By 2007, a prospective observational study had been conducted after a disaster occurred in Pakistan which was the most cataclysmic natural disaster in country's history as a result 73000 people were lost their lives and 126000 were harmed. There was no Spinal Cord Injury (SCI) registry existed in the country but according to different estimates 650-750 had been effected of SCI. In United States SCI incidence mainly due to higher percentage of violence-related SCIs (18%)which is higher compared to the western Europe (8%) Australia (2%). In Pakistan the most common traumatic cause of SCI was falling from different cause followed by road traffic accident (RAT) (25.2%) and functional aerobic impairment (FAI) (8.4%). The way that SCI is associated with fantastic expenses and human sufferings , yet careful statistics of SCI are not accessible in dominant of developing countries including Pakistan. Total lung capacities become abnormal in chronic spinal cord injury patients. Changes in chest wall compliance and decreased respiratory muscle strength leads to abnormal changes in overall lung capacities.
ER  - 

TY  - GEN
M3  - Clinical Trial
Y1  - 2021
JF  - clinicaltrials.gov
JO  - clinicaltrials.gov
UR  - https://www.embase.com/search/results?subaction=viewrecord&id=LNCT04741126&from=export
U2  - LNCT04741126
U4  - 2025-05-26
L2  - https://clinicaltrials.gov/study/NCT04741126
T1  - Effectiveness of the Manually Assisted Cough Technique on Peak Coughs Flow and Pulmonary Functions in Patients With Incomplete Cervical Spine Injury
LA  - English
KW  - coughing
KW  - cervical spine injury
KW  - complication
KW  - chest infection
KW  - spinal cord injury
KW  - neuromuscular disease
KW  - quality of life
KW  - peak flowmeter
KW  - incentive spirometer
KW  - abdominal wall musculature
KW  - lung clearance
KW  - interval training
KW  - exercise
KW  - mucus secretion
KW  - mucus
KW  - lung function
KW  - American Spinal Injury Association impairment scale
KW  - postural drainage
KW  - breathing exercise
KW  - clinical trial
KW  - human
KW  - adult
KW  - male
KW  - female
KW  - therapy
N2  - Brief Summary
To determine the effectiveness of manually assisted cough technique on peak cough flow and pulmonary functions in patients with incomplete cervical spine injury. Previous studies were designed to target only a small sample. Level and American Spinal Cord Injury Association (ASIA) scale were not specified so this study covers this aspect.
Detailed Description
The previous studies show that the partial control of the muscle necessary for cough, which varies with motor level, proportionately improves the patient's ability to cough volitionally. Spinal cord injury also affects mucus clearance, the peak flow meter was used to assist the ability of cough and they also measure the peak cough flow (PFC).In the literature for the airway clearance, the following techniques were used, incentive spirometer, balloon, and blowing exercise, manually assisted cough technique active cycle of breathing exercise, postural drainage, autogenic drainage, positive expiratory pressure. There is increasing interest in strategies such as interval training that may provide a tolerable training load while maintaining an effective stimulus for adaptation. Manually assisted cough technique is used to enhance the cough strength, to help with mucus secretion it can be carried out in lying, side-lying, or sitting positions.it is important that clear secretion in order to maintain clear and healthy lungs, the risk of repeated chest infection and complication can be reduced which improve the quality of life. Manually assisted cough is a technique using strong arms to assist cough. This may be providing help in neuromuscular disease or spinal cord injury with weak respiratory and abdominal muscle.
ER  - 

TY  - GEN
M3  - Clinical Trial
Y1  - 2011
JF  - clinicaltrials.gov
JO  - clinicaltrials.gov
UR  - https://www.embase.com/search/results?subaction=viewrecord&id=LNCT01272336&from=export
U2  - LNCT01272336
U4  - 2025-05-23
L2  - https://clinicaltrials.gov/study/NCT01272336
T1  - Intermittent Hypoxia Promotes Restoration of Hand Function Following SCI
LA  - English
KW  - oxygen
KW  - ambient air
KW  - rat
KW  - cervical spine injury
KW  - intermittent hypoxia
KW  - hypoxia
KW  - spinal cord injury
KW  - oxygen sensor
KW  - grip strength
KW  - upper limb
KW  - nerve tract
KW  - motor performance
KW  - motor control
KW  - intermittent hypoxic training
KW  - motor activity
KW  - breathing
KW  - forelimb
KW  - spinal cord nerve cell
KW  - hand function
KW  - hand strength
KW  - animal model
KW  - cervical spine
KW  - spinal cord
KW  - nerve cell network
KW  - animal experiment
KW  - clinical trial
KW  - controlled study
KW  - nonhuman
KW  - human
KW  - phase 2 clinical trial
KW  - therapy
N2  - Brief Summary
The goal of the study is to examine the effects of repeated breathing episodes of mild intermittent hypoxia (reduced oxygen) training on hand strength and grasping ability following cervical spinal injury, and to determine whether these changes result in improved hand function. If so, such changes may indicate hypoxia-induced spinal plasticity (ability of the nervous system to strengthen neural pathways based on new experiences), which could result in improvements in hand use for persons with spinal cord injury (SCI).
Detailed Description
The goal of the study is to examine the effects of repeated breathing episodes of mild intermittent hypoxia (reduced oxygen) training on hand strength and grasping ability following cervical spinal injury, and to determine whether these changes result in improved hand function. If so, such changes may indicate hypoxia-induced spinal plasticity (ability of the nervous system to strengthen neural pathways based on new experiences), which could result in improvements in hand use for persons with spinal cord injury (SCI). This idea stems from animal studies on respiration, in which investigators have shown that intermittent hypoxia induces spinal plasticity, strengthening neural connections within the spinal cord by a mechanism known as respiratory long-term facilitation. Exposure to mild hypoxia triggers oxygen sensors in the nervous system resulting in a cascade of events, including increased production of key proteins and, increased sensitivity of spinal cord circuitry necessary for improved respiration. Because previous work using animal models has shown that similar events occur along non-respiratory pathways, the investigators propose to investigate whether a comparable dosing scheme of daily, mild intermittent hypoxia can positively affect upper limb function in persons with cervical SCI. First, the investigators hypothesize that daily exposure of intermittent hypoxia training (7 consecutive days) will result in a sustained improvement in rat forelimb function that is dose-dependent. To test this hypothesis, the investigators will quantify the effects of variations in the number of intermittent hypoxia episodes on forelimb function in cervical spinal injured rats. Second, the investigators hypothesize that daily exposure of intermittent hypoxia training will improve hand function in persons with cervical spinal injury. To test this hypothesis, the investigators will quantify the effect of mild intermittent hypoxia exposure, using a protocol derived from the animal model, on volitional grip strength and grasp function in persons with cervical SCI. The effects of mild intermittent hypoxia, known to increase spinal motor activity, will be assessed as a possible therapeutic intervention to promote functionally useful hand recovery. Results from this study will be valuable for identifying novel strategies to control spinal neuron excitability and for improving motor function in persons with spinal cord injury.
ER  - 

TY  - GEN
M3  - Clinical Trial
Y1  - 2016
JF  - clinicaltrials.gov
JO  - clinicaltrials.gov
UR  - https://www.embase.com/search/results?subaction=viewrecord&id=LNCT02865343&from=export
U2  - LNCT02865343
U4  - 2025-05-23
L2  - https://clinicaltrials.gov/study/NCT02865343
T1  - Ventilatory Support to Improve Exercise Training in High Level Spinal Cord Injury
LA  - English
KW  - work capacity
KW  - rowing
KW  - muscle denervation
KW  - spinal cord injury
KW  - noninvasive ventilation
KW  - electric potential
KW  - venous oxygen tension
KW  - maximal oxygen uptake
KW  - heart output
KW  - aerobic exercise
KW  - aerobic capacity
KW  - exercise
KW  - muscle mass
KW  - energy expenditure
KW  - controlled study
KW  - functional electrical stimulation
KW  - leg exercise
KW  - clinical trial
KW  - randomized controlled trial
KW  - adult
KW  - human
KW  - major clinical study
KW  - adolescent
KW  - female
KW  - therapy
N2  - Brief Summary
The investigators have an existing exercise program (N\>70) with a unique population of individuals with spinal cord injury (SCI) who have been enrolled in FES-RT for at least 6 months. Roughly half have high level SCI. Thirty individuals with high level SCI who have FES-row trained for at least 6 months will be randomized to (continued) FES-RT for 3 months with either NIV or sham NIV. Before and after training, the investigators will assess maximal aerobic capacity, ventilation, cardiac output, and arterio-venous oxygen difference. Based on the investigators current data, it is hypothesized that only those randomized to NIV will experience further increases in aerobic capacity and that these increases will relate to increases in cardiac output and arterio-venous oxygen difference. This Exploratory/Developmental Research project will lay the groundwork for a larger study of the impact of FES-RT+NIV to improve health and function in those with high level SCI.
Detailed Description
Regular aerobic exercise with sufficient intensity can improve overall health, however daily energy expenditure is low in those with SCI, especially in those with high level lesions. We have developed Functional Electrical Stimulation Row Training (FESRT) that couples volitional arm and electrically controlled leg exercise, increasing the active muscle and resulting in benefits of large muscle mass exercise. Despite the potential for enhancing aerobic capacity, those with high level lesions (C4 to T2) have a remaining obstacle to attaining higher work capacities they have the greatest pulmonary muscle denervation and our preliminary work suggests this limits the aerobic capacity that can be achieved with FESRT. External ventilatory support could improve the ability to exercise train and hence enhance the adaptations to chronic exercise in high level SCI. Non invasive ventilation (NIV) during exercise training has been shown to improve gains in exercise capacity in those with similarly restrictive breathing. Therefore, the investigators hypothesize that the use of NIV during FESRT will reduce ventilatory limits to exercise, leading to increased aerobic capacity in high level SCI. Our aims are to determine the magnitude of improvement in aerobic capacity and its relationship to increases in maximal cardiac output and arterio venous oxygen difference after 3 months of FESRT+NIV compared to FESRT+shamNIV. The investigators have access to a large (N\>70) and unique population of individuals with SCI who have been enrolled in FESRT for at least 6 months. Roughly half have SCI between C4 and T2. 30 individuals with high level SCI who have FES row trained for at least 6 months will be randomized to (continued) FESRT for 3 months with either NIV or sham NIV. Before and after training, the investigators will assess maximal aerobic capacity, ventilation, cardiac output, and arterio venous oxygen difference. Based on our current data, it is hypothesized that only those randomized to NIV will experience further increases in aerobic capacity and that these increases will relate to increased cardiac output and arterio venous oxygen difference. This Exploratory/Developmental Research project will determine feasibility and effectiveness of this approach to exercise and will lay the groundwork for a larger, controlled trial.
ER  - 

TY  - GEN
M3  - Clinical Trial
Y1  - 2020
JF  - clinicaltrials.gov
JO  - clinicaltrials.gov
UR  - https://www.embase.com/search/results?subaction=viewrecord&id=LNCT04500223&from=export
U2  - LNCT04500223
U4  - 2025-05-22
L2  - https://clinicaltrials.gov/study/NCT04500223
T1  - The Effect of Neck Stabilization Exercise Plus Cardiopulmonary Rehabilitation on Pulmonary Function of SCI
LA  - English
KW  - bronchodilating agent
KW  - treatment protocol
KW  - informed consent
KW  - data analysis software
KW  - rehabilitation protocol
KW  - coughing
KW  - dyspnea
KW  - spinal cord injury
KW  - fatigue
KW  - muscle fatigue
KW  - neck pain
KW  - functional disease
KW  - respiratory complication
KW  - physiotherapist
KW  - pulmonary rehabilitation
KW  - clinical practice
KW  - rehabilitation
KW  - outcome assessment
KW  - minimal clinically important difference
KW  - spirometer
KW  - incentive spirometer
KW  - lung capacity
KW  - flow rate
KW  - questionnaire
KW  - airflow
KW  - diaphragm
KW  - exercise
KW  - breathing
KW  - supine position
KW  - trapezius muscle
KW  - endurance training
KW  - vital capacity
KW  - upper limb
KW  - neck
KW  - sitting
KW  - lung function
KW  - rotation
KW  - flexural strength
KW  - cervical spine
KW  - flexor muscle
KW  - biomechanics
KW  - numeric rating scale
KW  - rating scale
KW  - therapy
KW  - prediction
KW  - mobilization
KW  - tracheostomy
KW  - American Spinal Injury Association impairment scale
KW  - clinical trial
KW  - human
KW  - male
KW  - adult
KW  - clinical article
KW  - female
KW  - controlled study
N2  - Brief Summary
Cervicocranial flexion exercise (CCFE) and superficial neck flexor endurance training have been widely implemented in clinical practice for curing chronic neck pain. By means of CCFE, the muscle balance between deep neck flexor and superficial flexor would be optimal during neck movement. In other words, the superficial neck flexor( scalenes, SCM, and trapezius) would not overactive and the fatigue threshold might increase. Superficial neck flexor endurance training is proved to be efficient in reducing superficial cervical flexor muscle fatigue as well as increasing cervical flexion strength. Reasonably, Cervicocranial flexion exercise (CCFE) and superficial neck flexor endurance training are also beneficial to pulmonary function due to training the respiratory accessory muscle (scalens and SCM). Hence this article hypothesizes that Cervicocranial flexion exercise (CCFE) and superficial neck flexor endurance training combined with common pulmonary rehabilitation will manifest better outcomes (pulmonary function, dyspnea situation, pain and stiffness level of neck) than pulmonary rehabilitation only.
Detailed Description
2.1 subject 20 patients were recruited in this article during 2020/03 to 2021/02. The inclusion criteria were 1.) SCI onset in a year; 2.) motor level above T12 and American Spinal Injury Association Impairment Scale (AIS) grade A, B, C, or D; 3.) age from 20\~70; 4.) FEV1\< 80% prediction value. The exclusion criteria were 1.) ventilation dependence 2.) Tracheostomy 3.) Psychiatric condition 4.) Progressive diseases 5.) infection 6.) cancer 7.)unable to speak Chinese or English. Patient who met the criteria would were asked to provide written informed consent. The IRB were approved by Tao Yuan General Hospital, Ministry of Health and Welfare, IRB committee.(TYGH108045 ) 2.2 procedure The subjects included in this study were randomized assigned to experimental group and control group. The randomization orders were decided by computer, and all the contents were concealed into a dark color envelop. Before first treatment, the envelops were opened to determine which treatment protocol were adopted. The treatment of experimental group was consist of Cervicocranial flexion exercise (CCFE) and neck flexor endurance training plus normal cardiopulmonary rehabilitation. The treatment of control group was composed of general neck stretch exercise plus cardiopulmonary rehabilitation. Subsequently, initial measurement was conducted including lung capacity test, dyspnea situation, pain and stiffness of neck. Moreover, lung function such as FVC and FEV1, dyspnea situation, pain and stiffness of neck were also recorded one time in a week as a short-term outcome. Then, the treatment protocols were both executed for 30 minutes, ten times in a month. After completing the treatment process, the final measurement were conducted as the initial treatment. All the outcome were collected and analyzed by statistically method. 2.3 Outcome measurement Lung capacity was evaluated by in lung function examination center of Taoyaun general hospital. The parameters revealed by this test. Before the examination, bronchodilator should not be used to avoid interfering the outcome of examination. In addition, portable lung capacity device(ezOxygen, Taipei, Taiwan) were adopted to record lung function parameters such as FVC and FEV1. First, subjects were instructed to hold deep breath and let his mouth firmly contact to the mouthpiece. Second, subjects were asked to exhale the air into the mouth and the process was repeated three times, between each sessions, subjects were allowed to rest at least thirty seconds. Three tests were recorded and the mean value was calculated. The dyspnea situation was evaluated by the questionnaire Baseline Dyspnea Index (BDI) and Transition Dyspnea Index (TDI). The BDI measured the severity of dyspnea at the baseline and the TDI measured the change from baseline. Both questionnaires are composed of three parts: functional impairment, magnitude of task, and magnitude of effort required to evoke dyspnea. Each part in BDI is scored from 0(very severe) to 4(no impairment) and total score from 0\~12( the lower the score, the worse the severity of dyspnea) is also recorded. Each component in TDI is rated by seven grades ranging from -3 (major deterioration) to +3 (major improvement). Total score ranged from - 9 to + 9. The lower the score is, the more deterioration of the severity of dyspnea revealed. The minimal clinical important difference(MCID) of TDI is ≥1 unit\[31\]. The number rating scale NRS is used to define the level of neck pain and stiffness. The MCID of neck pain VAS is 1.5. 2.4 Treatment Experimental group is consist of CCFE and neck flexor endurance training plus normal cardiopulmonary rehabilitation. Subjects were instructed to perform chin in without excessive SCM contraction. CCFE was conducted in supine position. Subjects were asked to maintain chin for 10 seconds each repetition, ten repetitions for a set, 3 sets in a treatment session\[30\]. The physiotherapist with abundant experience related to CCFE supervised all the treatment process to confirm the quality of execution. If no symptoms revealed, the neck endurance exercise would involve into the treatment sessions. Neck endurance exercise was also conducted in supine position. Subjects were taught to lift their head with a neutral upper cervical spine first. Then, they gradually move the head and neck through as full range as possible without induce discomfort or neck related symptom. This exercise was performed 12\~15 repetition depends on patient's condition\[33\]. If the subjects were unable to achieve the training level, subject's bed were inclined up from horizontal. Hence, the demand of lifting neck and head declined and subjects could perform aimed repetitions. The cardiopulmonary rehabilitation protocol was based on Wu, Y.-T. et al\[9\], and it was divide into three stages. In first stage, subjects lied in supine position, and they were instructed to do diaphragm breath, pursed-lip breath, lateral coastal breath, cough training, and rib mobilization. The dosage and type of therapy was decided depending on subjects situation everyday. The total cardiopulmonary training was controlled in 20 minutes. In second stage, the incentive spirometer (picture A) was integrated into the therapy. Subjects were asked to inhale the air slowly with eye contact at the chamber of the spirometer for controlling the air flow velocity. Subject were also asked to inhale as many volumes as possible. Back support was inclined to hold subject in semi-sitting position. 15 repetitions was given to subjects and subjects received 20 second rest between each repetition. In addition, some upper extremities training combined with breath exercise were also involved in after incentive spirometer training. 15 repetitions, 3 sets was given to subjects. In stage 3, the upper extremities exercise were combined with spirometer training. 15 repetitions, 3 sets was given to subjects. The experienced physiotherapist decided the stages depends on patient's capability, that is, the stages were not the same for every subject. The control group were composed of neck stretch exercise plus cardiopulmonary rehabilitation. The neck stretch exercises were executed by physiotherapist before cardiopulmonary training. Neck flexion, neck extension, neck right rotation, neck left rotation, neck right side-bending, and neck left side-bending were applied to subjects 5 times for each direction, and neck maintained at end position for 30 seconds each time. 2.5 Statistical analysis The primary variable of the study were vital capacity, respiratory complication ,and dyspnea. The secondary variable of the study were FEV1, pain and stiffness of neck. Descriptive statistics for the categorical variable were documented as frequency counts and percentages. The continuous variables were reported as mean + SD, if they were normal distribution, or they were recorded as median and range. The Wilcox signed test was adopted to analyze the treatment before and after the treatment sessions (time effect). The Mann-Whitney U was applied for the difference before and after treatment between two groups (group effect), and the baseline of two groups was also analyzed by this method. The significant level was set as p value\< 0.05. All the statistical data analysis were performed by SPSS version 22.
ER  - 

TY  - GEN
M3  - Clinical Trial
Y1  - 2023
JF  - clinicaltrials.gov
JO  - clinicaltrials.gov
UR  - https://www.embase.com/search/results?subaction=viewrecord&id=LNCT06089226&from=export
U2  - LNCT06089226
U4  - 2025-05-22
L2  - https://clinicaltrials.gov/study/NCT06089226
T1  - The Relationship Between Physical Activity Level and Cardiovascular Fitness and Respiratory Parameters in Individuals With Spinal Cord Injury
LA  - English
KW  - oxygen
KW  - sedentary lifestyle
KW  - life expectancy
KW  - spinal cord injury
KW  - autonomic dysfunction
KW  - systemic disease
KW  - fitness
KW  - cardiovascular disease
KW  - incidence
KW  - prevalence
KW  - respiratory complication
KW  - breathing muscle
KW  - sympathetic innervation
KW  - lung capacity
KW  - oxygen consumption
KW  - oxygen concentration
KW  - thoracic spinal cord
KW  - exercise
KW  - physical activity
KW  - arterial oxygen tension
KW  - autonomic nervous system
KW  - high intensity exercise
KW  - cardiovascular response
KW  - clinical trial
KW  - human
KW  - female
KW  - adult
KW  - controlled study
KW  - clinical article
KW  - male
KW  - etiology
N2  - Brief Summary
Spinal cord injury (SCI) is a devastating health condition associated with permanent disability and reduced life expectancy. It is stated that its annual incidence worldwide varies between 12.1 and 57.8 per million, and its prevalence varies between 236 and 1009 per million. SCI negatively affects the physical, psychological, and social well-being of individuals by causing sensory, motor, and autonomic dysfunction. The level of disability associated with SCI is different for each injury and varies depending on the level and type of injury. However, physical activity (PA), cardiovascular fitness, and respiratory system are commonly observed to be affected in most individuals with SCI. Due to inadequate control of somatic and autonomic systems, a decrease in the cardiovascular response to PA and exercise occurs. A decrease in PA level and systemic disorders after injury promote sedentary behavior and negatively affect cardiovascular fitness in individuals with SCI. Cervical and thoracic spinal cord injuries compromise the function of the respiratory muscles and significantly impair both inspiratory and expiratory function. It also interrupts the sympathetic innervation of the lungs and creates restrictive changes in the physiological and mechanical properties of the lungs. The broad effects of SCI on lung capacity may have implications for cardiovascular fitness. Adequate ventilation is critical to provide adequate oxygen to working muscles during prolonged physical activities. During moderate and high-intensity physical activities, ventilation increases in proportion to oxygen consumption to maintain arterial oxygen concentration and allow continuous PA. Knowing the relationship between PA, cardiovascular fitness, and respiratory parameters after SCI is essential in guiding the course of rehabilitation after SCI. Battikha et al. They reported that respiratory capacity plays an important role in limiting exercise capacity in individuals with SCI. However, the relationship between PA and cardiovascular fitness and respiratory parameters has not been fully examined in individuals with SCI. In this study, the investigators hypothesize the relationship between PA, cardiovascular fitness and respiratory parameters. Accordingly, this study aims to determine the relationship between PA, cardiovascular fitness and respiratory parameters in individuals with SCI.
ER  - 

TY  - GEN
M3  - Clinical Trial
Y1  - 2020
JF  - clinicaltrials.gov
JO  - clinicaltrials.gov
UR  - https://www.embase.com/search/results?subaction=viewrecord&id=LNCT04243161&from=export
U2  - LNCT04243161
U4  - 2025-05-21
L2  - https://clinicaltrials.gov/study/NCT04243161
T1  - Respiratory Muscle Training in Patients With Spinal Cord Injury
LA  - English
KW  - electronic medical record
KW  - hospital admission
KW  - coughing
KW  - spasticity
KW  - dyspnea
KW  - spinal cord injury
KW  - spinal cord lesion
KW  - paralysis
KW  - decubitus
KW  - respiratory complication
KW  - muscle training
KW  - quality of life
KW  - lumbar region
KW  - breathing muscle
KW  - respiratory function
KW  - lung volume
KW  - autonomic nervous system
KW  - micturition
KW  - spinal cord
KW  - muscle strength
KW  - nerve cord
KW  - meta analysis
KW  - clinical trial
KW  - human
KW  - therapy
N2  - Brief Summary
Spinal Cord Injury (SCI) is an involvement of the spinal cord, a nerve cord protected by the spine and extends from the base of the brain to the lumbar region. The spinal cord lesion causes complete or incomplete paralysis of voluntary mobility and absence, partial or total, of any sensitivity below the affected area; In addition, it also involves the lack of control over the sphincters of urination and intestinal evacuation, disorders of sexuality and fertility, alterations of the Vegetative Nervous System and risk of suffering other complications not less important as: bedsores, spasticity, kidney processes, ... The cervical and dorsal cord injury severely affects respiratory function due to paralysis and deterioration of the respiratory muscles. Several types of respiratory muscle training (RMT) have been described to improve respiratory function for people with SCI in the literature. Despite the relatively small number of studies included in this review, the meta-analysis of the pooled data indicates that RMT would be effective in increasing respiratory muscle strength and also lung volumes for people with SCI. More research is needed to obtain functional results after EMR, such as dyspnea, cough efficacy, respiratory complications, hospital admissions due to respiratory complications and quality of life.
ER  - 

TY  - GEN
M3  - Clinical Trial
Y1  - 2016
JF  - clinicaltrials.gov
JO  - clinicaltrials.gov
UR  - https://www.embase.com/search/results?subaction=viewrecord&id=LNCT02973438&from=export
U2  - LNCT02973438
U4  - 2025-05-20
L2  - https://clinicaltrials.gov/study/NCT02973438
T1  - Effects of Acute Intermittent Hypoxia (AIH) on Metabolism and Dysglycemia, in Overweight/Obese Persons With Spinal Cord Injuries (SCI)
LA  - English
KW  - ambient air
KW  - intermittent hypoxia
KW  - spinal cord injury
KW  - dysglycemia
KW  - insulin resistance
KW  - obesity
KW  - obese patient
KW  - blood glucose monitoring
KW  - metabolism
KW  - exercise
KW  - glycemic control
KW  - breathing
KW  - clinical trial
KW  - controlled study
KW  - clinical article
KW  - human
KW  - male
N2  - Brief Summary
The purpose of this research is to examine changes in blood glucose control and metabolism in individuals with SCI and non injured controls at rest and during exercise after five days of exposure to IH. This response will be compared with breathing normal room air (a SHAM control).
ER  - 

TY  - GEN
M3  - Clinical Trial
Y1  - 2019
JF  - clinicaltrials.gov
JO  - clinicaltrials.gov
UR  - https://www.embase.com/search/results?subaction=viewrecord&id=LNCT04142814&from=export
U2  - LNCT04142814
U4  - 2025-05-20
L2  - https://clinicaltrials.gov/study/NCT04142814
T1  - Randomized Controlled Study on the Evaluation of the T-PEP Method Based on Positive Expiratory Pressure Versus Intrapulmonary Percussive Ventilation for Lower Respiratory Airways Clearance in Sub-acute, Tetraplegic, Tracheotomized Spinal Cord Injured Patients
LA  - English
KW  - ventilator
KW  - cervical spinal cord injury
KW  - coughing
KW  - spinal cord injury
KW  - quadriplegia
KW  - spinal cord lesion
KW  - respiratory complication
KW  - ventilated patient
KW  - physiotherapist
KW  - intensive care unit
KW  - clinical practice
KW  - artificial ventilation
KW  - intrapulmonary percussive ventilation
KW  - endotracheal tube
KW  - pilot study
KW  - breathing muscle
KW  - randomized controlled trial
KW  - lung gas exchange
KW  - lung clearance
KW  - pressure
KW  - bodily secretions
KW  - hemodynamics
KW  - mental performance
KW  - spinal cord
KW  - tracheotomy
KW  - breathing exercise
KW  - clinical trial
KW  - human
KW  - middle aged
KW  - therapy
N2  - Brief Summary
In tetraplegic patients with complete cervical spinal cord injury, respiratory complications are very frequent, especially in the sub-acute phase: the lungs often become obstructed due to the accumulation of secretions and the contemporary inefficiency of the cough mechanism. The present pilot study aims, in the context of a rehabilitative Critical Care Unit, at evaluating a not yet published method, called "T-PEP" and based on the principle of Positive Expiratory Pressure, applicable to tracheotomised and mechanically ventilated patients. This method, conceptually simple and low cost, is compared with a known method based on the principle of Percussive Intrapulmonary Ventilation (IPV). Safety and efficacy issues are covered.
Detailed Description
Respiratory complications are very frequent, especially in the sub-acute phase following a spinal cord injury and must be treated to avoid even very serious outcomes. In the patient with a complete cervical spinal cord injury (and therefore tetraplegic, from a motor perspective), the lungs often become obstructed due to the accumulation of secretions and the contemporary inefficiency of the physiological mechanism of the cough. Various methods for bronchial clearance are known, but when the patient is tracheotomized and the secretions accumulate in the deepest part of the lung, nowadays the only described method available to mobilize such secretions and allow more efficient respiratory exchanges is based on the principle of Percussive Intrapulmonary Ventilation (IPV). It requires a special device, equipped with a pneumatic air generator, connected to the tracheal cannula. Such treatment needs the assistance of highly trained and expert operators, moreover IPV is a quite complex and expensive technique which has to be applied in a prudential manner in such tetraplegic patients, especially because they show significant hemodynamic instability in the acute/sub-acute phase after the spinal cord lesion. The principle of Positive Expiratory Pressure (PEP) is already known for its efficacy in the secretions' clearance of the lower respiratory airways in other pathological conditions. However, in its classic modalities, it requires the preservation of the functionality of the respiratory muscles. To circumvent this limit in tetraplegic and tracheotomized patients, a respiratory physiotherapeutic procedure called "T-PEP" has been developed at the Montecatone Rehabilitation Institute. Such method is conceptually simple and low cost, it requires the manual assistance of a trained physiotherapist and the use of some components of common use in the clinical practice of Critical Care Units. The present pilot randomized controlled trial aims at comparing the T-PEP and IPV methods, assigned to 2 parallel arms (1:1 allocation ratio), in the context of the Critical Care Unit of the Montecatone Rehabilitation Institute hospital, in sub-acute, tetraplegic, tracheotomized, mechanically ventilated, spinal cord injured patients. The trial covers safety and efficacy issues; cognitive performances are also addressed.
ER  - 

TY  - GEN
M3  - Clinical Trial
Y1  - 2023
JF  - clinicaltrials.gov
JO  - clinicaltrials.gov
UR  - https://www.embase.com/search/results?subaction=viewrecord&id=LNCT06101199&from=export
U2  - LNCT06101199
U4  - 2025-05-20
L2  - https://clinicaltrials.gov/study/NCT06101199
T1  - Effect of Single Session Combined Acute Intermittent Hypercapnic-Hypoxia and Transcutaneous Spinal Stimulation on Cervical Neural Drive in Chronic Spinal Cord Injury
LA  - English
KW  - oxygen
KW  - bleaching agent
KW  - caffeine
KW  - ribonuclease
KW  - brain derived neurotrophic factor
KW  - oxyhemoglobin
KW  - carbon dioxide
KW  - biological marker
KW  - nicotine
KW  - deoxyribonuclease
KW  - preliminary data
KW  - drinking water
KW  - duration
KW  - swimming
KW  - infection risk
KW  - ambient air
KW  - protocol
KW  - human
KW  - normal human
KW  - coughing
KW  - spasticity
KW  - spinal cord injury
KW  - autonomic dysreflexia
KW  - airway obstruction
KW  - quadriplegia
KW  - paralysis
KW  - sleep apnea syndromes
KW  - hypercapnia
KW  - mortality rate
KW  - chronic pain
KW  - cervical spinal cord injury
KW  - respiratory tract disease
KW  - infantile spasm
KW  - intermittent hypoxia
KW  - hypoxia
KW  - neuropathic pain
KW  - inflammation
KW  - physiotherapist
KW  - Han Chinese
KW  - alumnus
KW  - clinical practice guideline
KW  - functional assessment
KW  - treatment response
KW  - clinical practice
KW  - self report
KW  - program evaluation
KW  - functional training
KW  - practice guideline
KW  - electrode
KW  - magnetic stimulator
KW  - sphygmomanometer
KW  - electronic cigarette
KW  - amplifier
KW  - face mask
KW  - nose clip
KW  - pressure transducer
KW  - handheld device
KW  - multichannel recorder
KW  - blood pressure
KW  - crossover procedure
KW  - beverage
KW  - awareness
KW  - signal transduction
KW  - motor performance
KW  - exercise
KW  - sternocleidomastoid muscle
KW  - spinal cord nerve cell
KW  - maximal inspiratory pressure
KW  - validity
KW  - maximal expiratory pressure
KW  - left hemisphere
KW  - impedance
KW  - neurophysiology
KW  - cardiopulmonary function
KW  - mouth occlusion pressure
KW  - spinal cord
KW  - evoked response
KW  - respiratory function
KW  - lung flow volume curve
KW  - tidal volume
KW  - sensory system
KW  - total lung capacity
KW  - motor evoked potential
KW  - motor learning
KW  - electromyogram
KW  - sitting
KW  - hand function
KW  - lung function
KW  - hemisphere
KW  - cervical spine
KW  - object manipulation
KW  - arm muscle
KW  - warm up
KW  - questionnaire
KW  - heart rate
KW  - resistance training
KW  - diaphragm
KW  - iliac bone
KW  - qualitative research
KW  - nerve cell
KW  - breathing
KW  - pilot study
KW  - single nucleotide polymorphism
KW  - forced vital capacity
KW  - spine
KW  - oxygen saturation
KW  - residual volume
KW  - latent period
KW  - nerve cell plasticity
KW  - event related potential
KW  - breathing rate
KW  - brain stem
KW  - electric potential
KW  - electric activity
KW  - pain severity
KW  - forced expiration
KW  - quantitative study
KW  - acromion
KW  - lung minute volume
KW  - upper limb
KW  - lung clearance
KW  - saliva
KW  - muscle contraction
KW  - innervation
KW  - hand strength
KW  - primary motor cortex
KW  - scapula
KW  - electrostimulation
KW  - drug therapy
KW  - clinical assessment
KW  - Brief Pain Inventory
KW  - transcranial magnetic stimulation
KW  - sham procedure
KW  - electromyography
KW  - surface electromyography
KW  - spinal cord stimulation
KW  - pulse oximetry
KW  - type I error
KW  - lung function test
KW  - artifact
KW  - magnetic stimulation
KW  - vital sign
KW  - clinical trial
KW  - adult
KW  - controlled study
KW  - male
KW  - female
KW  - therapy
N2  - Brief Summary
The goal of this clinical trial is to determine whether people with paralysis due to a spinal cord injury can benefit from breathing short intermittent bouts of air with low oxygen (O2) combined with slightly higher levels of carbon dioxide (CO2), interspaced by breathing room air. The technical name for this therapeutic air mixture is 'acute intermittent hypercapnic-hypoxia,' abbreviated as AIHH. Following exposure to the gas mixture, participants will receive non-invasive electrical stimulation to the spinal cord paired with specific and targeted exercise training. The main question this trial aims to answer is: Can the therapeutic application of AIHH, combined with non-invasive electrical stimulation to the spinal cord plus exercise training, increase the strength of muscles involved in breathing and hand function in people with paralysis due to a spinal cord injury? Participants will be asked to attend a minimum of five study visits, each separated by at least a week. During these visits, participants will be required to: * Answer basic questions about their health * Receive exposure to the therapeutic air mixture (AIHH) * Undergo non-invasive spinal electrical stimulation * Complete functional breathing and arm strength testing * Undergo a single blood draw * Provide a saliva sample Researchers will compare the results of individuals without a spinal cord injury to those of individuals with a spinal cord injury to determine if the effects are similar.
Detailed Description
The objective of this proposal is to test the precision and effectiveness of combining application of AIHH exposure with tSCS to prime response to task specific training in chronic SCI, by pursuing the following specific aims: Aim 1: To test the hypothesis that combining single session AHH with tSCS paired respiratory strength training will synergistically induce greater respiratory motor output in chronic SCI, than any treatment alone. Rationale. Respiratory phase dependent activation of spinal circuits requires brainstem neural drive. Therefore, augmenting descending drive with AIHH while lowering activation threshold for spinal neuronal circuity with tSCS will have synergistic effect. Aim 2: To test the hypothesis that combining single session AHH with tSCS paired upper extremity strength training will synergistically induce greater upper extremity motor output in chronic SCI, than any treatment alone. Rationale. Precision upper extremity function require direct corticospinal innervation and afferent feedback. Therefore, augmenting descending drive with AIHH and lowering activation threshold for afferents with tSCS will have synergistic effect. Aim 3: To identify biomarkers associated with diminished response to combinatorial AIHH with tSCS paired functional strength training in chronic SCI. Rationale. Presence of single nucleotide polymorphism (SNP) in genes involved in neuroplasticity related cell signaling, will undermine treatment response. Experimental Procedures The Study will involve a total of 5 visits, each lasting for \~3 hours. First visit will be clinical assessment followed by 4 experimental exposure and testing visits. Clinical assessments. In addition to the clinical assessments conducted during in-person screening, assessments will be conducted to comprehensively characterize each individual's clinical presentation and SCI, and to determine initial status to monitor safety and responses to study procedures. Standardized clinical tests will be used to assess spasticity, neuropathic and chronic pain, vital signs and presence and severity of sleep-disordered breathing. Specifically, the International Standards for the Neurological Classification of Spinal Cord Injury will be used to assess segmental sensory and motor function and determine injury characteristics (Kirshblum et al., 2011). Spasticity will be assessed using the Spinal Cord Assessment Tool for Spastic Reflexes (SCATS), an objective and reliable measure of clonic, extensor, and flexor spasms (Benz et al., 2005). The Neuropathic Pain Questionnaire Short Form (Backonja \& Krause, 2003) will be used to assess neuropathic pain and the Brief Pain Inventory, a validated self-report assessment of pain severity and its impact on function, will be used to assess and monitor pain (Keller, 2004). Vital signs including heart rate and blood pressure will be assessed and baseline measures will be used to monitor safety and evaluate responses to study procedures and to assess abnormal autonomic responses such as autonomic dysreflexia. Since caffeine and nicotine alter cardiopulmonary function and may influence responses to study interventions, participants will be asked to refrain from consumption of caffeinated beverages and use of nicotine (e.g., tobacco products and electronic cigarettes) for a minimum of 2 hours prior to participation in study procedures (Turnbull et al., 2017; Hernandez-Lopez et al., 2013; Navarrete-Opazo et al., 2017a). Participants will be asked to self-report caffeine and nicotine use as part of the monitoring procedures (along with changes in pain, spasticity, medications, etc.). We considered more rigid limitations on the use of these substances and concluded that recruitment and retention would be negatively impacted if participants were excluded or expected to abstain from the use of these common products. Participants will self-report their risk of sleep disordered breathing (i.e., sleep apnea) using the validated Berlin Questionnaire (Chung et al., 2008). Sleep apnea and sleep disordered breathing are highly prevalent in individuals with chronic SCI, which may influence AIH effects (Sankari et al., 2014; Mateika and Syed, 2013; Vivodtzev et al., 2020). As a note, it is not practical to exclude those with sleep apnea since recent estimates indicate that nearly 80% of those with cervical SCI and more than 50% of those with thoracic SCI experience at least some level of sleep disordered breathing (Sankari et al., 2014). Indeed, sleep apnea appears to actually enhance the efficacy of AIH-therapy in people with SCI (Vivodtzev et al., 2020). Overall, these clinical assessments will allow us to comprehensively characterize study participants and describe features of our study population. Detailed clinical characterization also will enable us to closely monitor participants for safety and adverse responses. Following completion of the initial paperwork and the clinical assessments, the participants biospecimen will be (saliva and blood) will be collected. Passive drool saliva. Saliva sample will be collected once on the day 1 of combinatorial treatment session. Participants will be asked to only drink water and rinse their mouth with water 10 minutes before collection of saliva. The participants will then be asked to pool saliva in their mouth and deposit 2 ml of saliva into a sterile DNAase/RNAase free saliva collection tube. The saliva will be frozen and stored at -20 C, immediately after collection. Saliva specimens will list the subject's coded ID , date of specimen collection and the study IRB number. Subsequently, the specimen will be transported to and stored at -80 C at the Jay Nair Research Laboratory, Jefferson Alumni Hall where it will be analyzed by study investigator, Dr. Jay Nair. Saliva samples will be thawed and centrifuged for analysis. Once the study is complete, the remaining sample will be destroyed by pouring 10% bleach solution into the sample. The bleached sample will be poured down the laboratory drain and discarded. After biomarker sample collection and preliminary safety testing outlined above, we will proceed with experimental procedures at the Jefferson Rehabilitation Institute research laboratory. In random order, the participant will either receive AIIH/Sham exposure, a 20 minutes of break followed by tSCS paired with respiratory strength training (Study 1) or functional upper extremity training (Study 2). The remaining arm of Study 1/Study 2 experiment will be performed after a minimum 1 week washout period. Similarly, the participant will receive either AIIH/Sham exposure, a 20 minutes of break followed by tSCS paired with upper extremity functional training (Study 2). The remaining arm of Study 2 experiment will be performed after a minimum 1 week washout period. Neurophysiology Study 1 Surface electromyography (EMG). Costal diaphragm, external intercostal, sternocleidomastoid muscle activity will be recorded during quiet breathing and maximal inspiratory efforts using a surface electrode placed in the 7th or 8th intercostal space on the midclavicular line. Signals will be amplified (x 200) and band-pass filtered (0.1-3 kHz; Model 78D, Grass Instruments; Oakville, ON, Canada), sampled at 10 kHz (PowerLab 16SP, AD Instruments; Colorado Springs, CO, USA), and monitored online using LabChart software (AD Instruments; Colorado Springs, CO, USA) \[9\] \[10\]. Study 2 Surface EMG: First dorsal interosseous EMG (FDI): to record electrical activity from the upper extremity muscle, self-adhesive surface electrodes will be placed on the dominant side FDI secured to the skin in a muscle tendon with one electrode placed over the belly of the muscle (\~3 cm apart). The electrodes and amplifiers used will be same as above. The ground electrode is placed on the acromion process of the scapula or the anterior superior iliac spine of the pelvis. The skin is cleaned prior to electrode placement using conductive gel to minimize electrical impedance. This may include shaving the area of skin where electrodes will be placed. Transcranial Magnetic Stimulation Study 1: Diaphragm motor evoked potentials: Subjects will be seated comfortably, fully supported with the neck slightly flexed. Transcranial magnetic stimulation is performed according to the technique described by \[11\]. The vertex of the skull is identified by the intersection between nasion to inion and tragus to tragus. The region of the cortex responsible for diaphragm motor activation is located approximately 3 cm lateral and 2 cm anterior to the vertex. Single-pulse (1 Hz) stimuli are delivered using a handheld 70-mm figure-of-eight coil powered by a magnetic stimulator. The coil is held over the left hemisphere of the brain with current flowing in the anteroposterior direction. The coil is then moved slightly from the pre-determined site and rotated in 45° instalments until the largest MEP is observed. This location is marked on a tight-fitting swimming cap placed over the subject's head to ensure accurate coil positioning in future stimulations. Study 2: FDI motor evoked potentials: Subjects will be seated comfortably for stimulation. The optimal position for eliciting a motor evoked potantial in the FDI muscle (hot spot) is determined by moving the coil, with the handle pointing backward and 45° away from the midline, in small steps along the hand representation of the primary motor cortex. Single-pulse (1 Hz) stimuli are delivered using a handheld 70-mm figure-of-eight coil powered by a magnetic stimulator. The coil is held over the dominant side hemisphere of the brain with current flowing in the anteroposterior direction. The hot spot is defined as the region where the largest MEP in the FDI could be evoked with the minimum intensity (Rothwell et al., 1999). This location is marked on a tight-fitting swimming cap placed over the subject's head to ensure accurate coil positioning in future stimulations. Cervical Magnetic Stimulation. For Study 1 and 2 the location for CMS stimulation is same. This will be done according to the technique described by \[12\]. Single-pulse (1 Hz) stimuli will be delivered using a 90-mm handheld circular coil placed over the cervical spine (C3-C7). Recruitment curves are plotted by gradually increasing the intensity of stimulus from 40 to 100% of the maximal stimulator output in 5% increments. Approximately 3-10 stimulations will be performed at each intensity separated by 10-30 seconds. If the subject wishes to take an extended break between stimulations, they may do so until ready to continue. Single-pulse (1 Hz) stimulation is very safe even at the highest stimulator outputs \[13\]. If the subject wishes to take an extended break between stimulations, they may do so until ready to continue. As with all procedures, participants will be closely monitored for any discomfort. Recruitment curves for CMS will be plotted but starting at 60% stimulation intensity. During these stimulation procedures we will closely monitor the subject for discomfort and they are encouraged to inform the experimenter if they wish for testing to pause and take a break, or if they no longer wish for stimulations to occur. Ventilation (Study 1 and 2) After we have performed the baseline stimulations (CMS and TMS), we will record breathing frequency, tidal volume, minute ventilation and inspired/expired gas concentrations during normal resting breathing for a period of 5-10 minutes. These measures will continue throughout AIHH/Sham exposure and for up to 1 hour after. Functional Assessments Respiratory assessments (Study 1) After study enrollment, baseline respiratory function will be assessed at two time points prior to the intervention: 1) during participant screening, and 2) on Day 1 (pre-test) of each intervention (AIHH/Sham + tSCS paired respiratory strength training). This approach will ensure a valid initial assessment and minimize the influence of motor learning on outcomes (Larson et al., 1993). Subsequent (post) tests of respiratory function will be conducted on Days 1, 3 and 7 post-intervention. For each intervention, we will calculate the initial effect, as measured as the change in function from pre-test to post-test. The post-testing schedule ensures we are able to quantify sustained changes following each intervention (or sham) protocol. Respiratory tests will be conducted in a randomized order and a minimum of 3 trials of each test will be performed with rest intervals between trials. Tests will be conducted at approximately the same time of day and in a consistent, seated position (Terson de Paleville et al., 2014). All testing will be performed in accordance with the American Thoracic Society testing guidelines (ATS, 2002) and values will be adjusted for individuals with SCI (Kelley et al., 2003). Our research team has expertise with clinical respiratory testing and these are routine measurements at Brooks Rehabilitation. Maximal inspiratory and expiratory pressures are the primary study outcomes. Inspiratory pressure generation is indicative of inspiratory strength and is associated with pulmonary health and infection risk (Raab et al., 2016; Postma et al., 2013; Stolzmann et al., 2008). Expiratory pressure generation is reflective of expiratory respiratory strength and is associated with airway clearance and cough (Park et al., 2010). Inspiratory and expiratory pressure generation improve following weeks of respiratory strength training and following single-day sessions of AIH (Roth et al., 2010; Mueller et al., 2012; Ahmed et al., 2017; Sutor et al., 2021). Measurements will be obtained using a mouthpiece attached to the pneumotach (Hans Rudolph, Shawnee, KS, USA) to measure indices of ventilation and use of nasal clips. To obtain maximal inspiratory pressure, participants will exhale to residual volume and attempt a maximal inspiration for at least 2 seconds with occluded inspired line. Maximal expiratory pressure will be measured with forced expiration against occluded expired line after the participant inhales to near total lung capacity (ATS, 2002). Forced vital capacity is the volume of air displaced during a forced expiration to residual volume, following a full inspiration to total lung capacity. Forced vital capacity will be measured using a mouthpiece attached to the pneumotach (Hans Rudolph, Shawnee, KS, USA) and use of nasal clips. The signal will be recorded using Powerlab (AD Instruments; Colorado Springs, CO, USA). A minimum of three acceptable flow-volume curves will be recorded. Impairments in pulmonary function are associated with higher risks of respiratory illness and higher mortality rate (Postma et al., 2009; Stolzmann et al., 2010). Airway occlusion pressure (P0.1) is the pressure generated at the mouth in the first 0.1 second of inspiration, when the airway is unexpectedly occluded at the end of an expiration. The negative pressure generation in 0.1 seconds reflects respiratory motor drive without time for modification by sensory systems (lung stretch, visual, etc.). In essence, the P0.1 reflects the spontaneous (automatic) functional activity of inspiratory muscles at rest. Mouth occlusion pressure at this time is often regarded as an index of inspiratory neuromuscular drive (Whitelaw and Derenne, 1993). This measure will be obtained while participants breathe through a mouthpiece connected to a 2-way valve in a closed circuit. The inspiratory valve will be occluded without participant awareness during expiration and maintained until the subsequent inspiratory effort. Negative pressure generation will be recorded using a pressure transducer connected to the heated pneumotach (Hans Rudolph, Shawnee, KS, USA); a minimum of 6-7 recordings will be obtained and averaged. Upper extremity functional assessment (Study 2)\[JN1\] We will use Box and Blocks and the Grip Release Test to assess hand function. For functional task practice we will use the Edee Field-Fote protocol. Experimental Intervention Acute Intermittent Hypercapnic Hypoxia/Sham Exposure for Study 1 and 2 After baseline recordings have been made (magnetic stimulation and resting ventilation for Study 1 and upper extremity functional testing for Study 2), the subject will be positioned for the delivery of AIHH/Sham in both studies. The subject will be seated comfortably with the back and head supported. The experimental air is delivered through a facemask attached to a reservoir bag with the predetermined fractions of inspired oxygen and carbon dioxide. For Acute intermittent hypoxia with hypercapnia (target fraction of inspired oxygen \[FIO2\] = 0.09; target fraction of inspired carbon dioxide \[FICO2\] = 0.04). A total of 15 hypoxic and hypercapnic episodes will be delivered, each lasting 60 seconds in duration and separated by 90 seconds of breathing room air. For Sham air exposure the participant will be breathing room air for the same duration of time. Subjects will be asked if they feel alright every few minutes during the protocol and cardiovascular vital signs (heart rate, blood pressure and oxygen saturation) will be monitored throughout. Ventilatory parameters outlined above will also be monitored. Cardiovascular Monitoring for both Study 1 and 2 Oxyhemoglobin saturation (SpO2) is measured continuously during AIH using non-invasive finger pulse oximetry. Heart rate (HR) and blood pressure (BP) are monitored during baseline tidal breathing and once every 2-3 stages into the AIH trial using an automated sphygmomanometer. If SpO2 drops below 80% during a hypoxic dose, the inspired O2 will be raised until SpO2 levels are ≥80%. It is not expected that HR or BP will rise excessively (HR \< 100 bpm; BP \< 160/100) during AIH. Prior studies using AIH have reported no adverse responses to AIH and that most participants cannot distinguish between breathing the short bouts of lower oxygen and room air \[14, 15\]. Only once vital signs have returned to normal following the AIH protocol, will we continue the experiment. tSCS paired Respiratory strength training (Study 1) tSCS paired respiratory strength training for Study 1 will be conducted 20 minutes following the AIHH or Sham treatment. A closed loop stimulation parameter will be used to pair with respiratory strength training. In a closed loop stimulation the parameters are continuously updated in real-time, based upon the exact movement state of the person in that moment. The stimulation will be applied simultaneously with respiratory strength training guided by a team of trained occupational and physical therapists. Respiratory strength training will be conducted using a using a standard, spring-loaded threshold device (Respironics Inc, Murrysville, PA, USA). The spring can be adjusted to modify the pressure required to open the valve, and the device is reversible for use with both inspiratory and expiratory training. The hand-held device is readily available and commonly used in clinical practice. Participants will complete 1 warm-up set at a pressure threshold approximately 40% of their pre-test outcomes (obtained on the same day) for maximal inspiratory and expiratory pressure generation. Following warm-up, participants will train at pressure threshold approximately 70% of their pre-test outcomes and will include three sets of 6-12 repetitions for both inspiratory and expiratory strength training. A training breath will consist of a \~1-2-second sustained effort through the device, separated by 5-10 seconds of quiet breathing. This format of AIH followed by task-specific training has been successfully applied in prior studies (Hayes et al., 2014; Ahmed et al., 2017), and enables sufficient time to increase BDNF following AIH or AIHH, thereby augmenting the impact of task-specific training (Baker-Herman et al., 2004; Lovett-Barr et al., 2012; Welch et al., 2020). tSCS paired Upper limb functional training (Study 2) tSCS paired upper limb functional training for Study 2 will be conducted 20 minutes following the AIHH or Sham treatment. A closed loop stimulation parameter will be used to pair with upper limb functional training. In a closed loop stimulation the parameters are continuously updated in real-time, based upon the exact movement state of the person in that moment. The stimulation will be applied simultaneously with upper limb functional training guided by a team of trained occupational and physical therapists. tSCS paired upper limb functional training sessions will be \~1 hour duration. Training may include upper extremity training of large and small movements, games, and large and small object manipulation. Upper extremity FTP may include repetitions of reaching, grasping, and manipulation actions. Washout period. A 1-week washout period will occur between each single session intervention to minimize carry-over effects. The duration of this washout period is based on human data suggesting that effect of single session AIH study could no longer be detected one week later (Sutor et al., 2021). The washout duration was balanced against experiences with factors impacting participant retention, such as participant engagement, scheduling difficulties that mount with longer time delays, and researcher-participant-clinician partnerships. Based on the need to balance these opposing considerations, we sought a balance between longer washouts that enable plasticity to wane while minimizing the risk of losing participants and disrupting our cross-over design. Post-Testing Study 1 and 2 Ventilation will continue to be recorded for 1 hour post AHH exposure for both Study 1 and 2 for monitoring safety. Poste Neurophysiology Assessment: Approximately 30 minutes after the AIH/Sham exposure and tSCS paired respiratory training for Study 1, and upper extremity training for Study 2, we will perform another round stimulation. The procedures outlined above for CMS and TMS will be followed for post testing on diaphragm muscle (study 1) and FDS muscle (study2). This includes producing recruitment curves where the intensity of the stimulus is gradually increased from 40-100% for CMS and 60-100% for TMS in 5% increments. Approximately 3-10 stimulations will be performed at each intensity separated by 10-30 seconds. Subjects may take an extended break at any time during testing if they experience discomfort. Post Functional Assessment: Soon after the neurophysiology test the participant will undergo functional tests as outlined above. For Study 1, respiratory functional assessment and for Study 2 upper extremity functional testing will be performed. c. Data analysis: Provide the methods by which the study objectives/aims will be assessed or measured, i.e., statistical analysis plan, qualitative research methods such as procedures for conducting theme analysis and enhancing validity, program evaluation methods and analysis plan, or mixed methods analysis plan. For a quantitative study, include what statistical tools will be applied and how the study is powered, if appropriate. Pilot studies do not require a statistical plan but need to outline how the results will be used to power future studies. To test Specific aim 1, that is "combining single session AHH with tSCS paired respiratory strength training will synergistically induce greater respiratory motor output in chronic SCI, than any treatment alone"; we will quantify and compare the % change from baseline in the cardio-respiratory outcome measures. Evoked diaphragmatic potentials will be analyzed for latency (difference in time between stimulus artifact and evoked response onset), duration (difference in time between evoked response onset and offset), amplitude (difference between positive and negative peaks), and area (total area of rectified EMG). Central motor conduction time is calculated as the difference between latency of TMS and CMS evoked potentials. We will compare the treatment difference in ventilatory, cardiorespiratory parameters between AIHH vs Sham exposure paired combinatorial treatment. To test Hypothesis 2, that "combining single session AHH with tSCS paired upper extremity strength training will synergistically induce greater upper extremity motor output in chronic SCI, than any treatment alone"; we will quantify and compare the % change from baseline in the upper extremity neurophysiology and functional outcome measures. % change from baseline for first dorsal interosseous finger potentials will be analyzed for latency (difference in time between stimulus artifact and evoked response onset), duration (difference in time between evoked response onset and offset), amplitude (difference between positive and negative peaks), and area (total area of rectified EMG). Central motor conduction time is calculated as the difference between latency of TMS and CMS evoked potentials. A quantification of the participant's upper extremity function with a battery of standardized functional tests will also be performed. To test Hypothesis 3, that "presence of subclinical inflammation and/or dysfunctional single nucleotide polymorphism in genes regulating neuroplasticity, will diminish motor response to treatment"; we will classify the participants based on the presence of subclinical inflammation and/ or dysfunctional single nucleotide polymorphism in genes linked with neuroplasticity. Power calculation: Our power calculation is based on prior data in use of AIHH in healthy humans and difference in the diaphragm motor evoked potentials with respect to sham air. Assuming a type I error rate of 0.05, a treatment difference of 30%, and the corresponding standard deviation of 41, we have 80% power to detect the treatment improvement of AIHH over sham exposure given a sample size of 29. Given that in this study a combinatorial treatment approach and no preliminary data is available for power estimation, we assume that a sample size of 29 participants with chronic SCI will be sufficiently powered for the experiment \[JN1\]What is currently being used in the study for functional evaluation can be used here as well. Data analysis Provide statistical design for primary endpoint only. Please indicate how the study is powered and what statistical tool(s) will be applied: Note: Please do not cut and paste entire statistical section from the sponsor protocol. Pilot studies do not require a statistical plan but need to outline how the results will be used to power future studies.) To test Specific aim 1, that is "combining single session AHH with tSCS paired respiratory strength training will synergistically induce greater respiratory motor output in chronic SCI, than any treatment alone"; we will quantify and compare the % change from baseline in the cardio-respiratory outcome measures. Evoked diaphragmatic potentials will be analyzed for latency (difference in time between stimulus artifact and evoked response onset), duration (difference in time between evoked response onset and offset), amplitude (difference between positive and negative peaks), and area (total area of rectified EMG). Central motor conduction time is calculated as the difference between latency of TMS and CMS evoked potentials. We will compare the treatment difference in ventilatory, cardiorespiratory parameters between AIHH vs Sham exposure paired combinatorial treatment. To test Hypothesis 2, that "combining single session AHH with tSCS paired upper extremity strength training will synergistically induce greater upper extremity motor output in chronic SCI, than any treatment alone"; we will quantify and compare the % change from baseline in the upper extremity neurophysiology and functional outcome measures. % change from baseline for first dorsal interosseous finger potentials will be analyzed for latency (difference in time between stimulus artifact and evoked response onset), duration (difference in time between evoked response onset and offset), amplitude (difference between positive and negative peaks), and area (total area of rectified EMG). Central motor conduction time is calculated as the difference between latency of TMS and CMS evoked potentials. A quantification of the participant's upper extremity function with a battery of standardized functional tests will also be performed. To test Hypothesis 3, that "presence of subclinical inflammation and/or dysfunctional single nucleotide polymorphism in genes regulating neuroplasticity, will diminish motor response to treatment"; we will classify the participants based on the presence of subclinical inflammation and/ or dysfunctional single nucleotide polymorphism in genes linked with neuroplasticity. Power calculation: Our power calculation is based on prior data in use of AIHH in healthy humans and difference in the diaphragm motor evoked potentials with respect to sham air. Assuming a type I error rate of 0.05, a treatment difference of 30%, and the corresponding standard deviation of 41, we have 80% power to detect the treatment improvement of AIHH over sham exposure given a sample size of 29. Given that in this study a combinatorial treatment approach and no preliminary data is available for power estimation, we assume that a sample size of 29 participants with chronic SCI will be sufficiently powered for the experiment.
ER  - 

TY  - GEN
M3  - Clinical Trial
Y1  - 2011
JF  - clinicaltrials.gov
JO  - clinicaltrials.gov
UR  - https://www.embase.com/search/results?subaction=viewrecord&id=LNCT01272011&from=export
U2  - LNCT01272011
U4  - 2025-05-19
L2  - https://clinicaltrials.gov/study/NCT01272011
T1  - Intermittent Hypoxia and Locomotor Training: Effects Following SCI
LA  - English
KW  - treadmill
KW  - Brown Sequard syndrome
KW  - spinal cord injury
KW  - paralysis
KW  - walking difficulty
KW  - central cord syndrome
KW  - intermittent hypoxia
KW  - hypoxia
KW  - walking
KW  - locomotion
KW  - lower limb
KW  - training
KW  - body weight
KW  - body position
KW  - nerve cell plasticity
KW  - skeletal muscle
KW  - breathing
KW  - mobilization
KW  - breathing exercise
KW  - clinical trial
KW  - human
KW  - controlled study
KW  - adult
KW  - male
KW  - randomized controlled trial
KW  - therapy
KW  - rehabilitation
N2  - Brief Summary
Change to Reflect What Was Done and reason Changes Were Made. The purpose of this study is to determine (1) if a specific breathing treatment (intermittent hypoxia) can promote changes in breathing function and (2) if pairing breathing treatments (hypoxia) with locomotor training can enhance the benefits of walking recovery observed with locomotor training alone (without breathing treatments).
Detailed Description
Spinal cord injury (SCI) is a very disabling health problem. Paralysis and paresis of limb and trunk muscles are major consequences of SCI and result in the inability to walk or difficulty walking. The most commonly stated goal by individuals with SCI during rehabilitation is the desire to walk again. Locomotor training (LT) that uses a body-weight support system and treadmill (BWST) is a task-specific rehabilitation intervention that allows practice of walking at normal speeds while loading the lower extremities, facilitating upright posture, and hip extension. Substantial improvement in ambulation can occur following locomotor training (LT) in individuals with motor incomplete spinal cord injury (iSCI). Despite these advances in activity-dependent rehabilitation, a need exists for defining complementary strategies that further amplify endogenous neuroplasticity. The proposed study will assess the therapeutic potential of (1) a respiratory training intervention (acute intermittent hypoxia, or AIH) on breathing function and (2) a combined locomotor (LT) and respiratory (AIH) training intervention for enhancing walking recovery.
ER  - 

TY  - GEN
M3  - Clinical Trial
Y1  - 2014
JF  - clinicaltrials.gov
JO  - clinicaltrials.gov
UR  - https://www.embase.com/search/results?subaction=viewrecord&id=LNCT02323945&from=export
U2  - LNCT02323945
U4  - 2025-05-19
L2  - https://clinicaltrials.gov/study/NCT02323945
T1  - Mechanisms of Intermittent Hypoxia-induced Motor Recovery in Persons With SCI
LA  - English
KW  - brain derived neurotrophic factor
KW  - oxygen
KW  - intermittent hypoxia
KW  - hypoxia
KW  - spinal cord injury
KW  - walking
KW  - protein synthesis
KW  - nerve tract
KW  - motor performance
KW  - resistance training
KW  - intermittent hypoxic training
KW  - spinal cord
KW  - breathing
KW  - clinical trial
KW  - human
KW  - controlled study
KW  - randomized controlled trial
KW  - therapy
KW  - drug therapy
N2  - Brief Summary
Accumulating evidence suggests that repeatedly breathing low oxygen levels for brief periods (termed intermittent hypoxia) is a safe and effective treatment strategy to promote meaningful functional recovery in persons with chronic spinal cord injury (SCI). The goal of the study is to understand the mechanisms by which intermittent hypoxia enhances motor function and spinal plasticity (ability of the nervous system to strengthen neural pathways based on new experiences) following SCI.
Detailed Description
Accumulating evidence suggests that repeatedly breathing low oxygen levels for brief periods (termed intermittent hypoxia) is a safe and effective treatment strategy to promote meaningful functional recovery in persons with chronic spinal cord injury. Repetitive exposure to mild hypoxia triggers a cascade of events in the spinal cord, including new protein synthesis and increased sensitivity in the circuitry necessary for breathing and walking. Recently, the investigators demonstrated that daily (5 consecutive days of) intermittent hypoxia stimulated walking enhancement in persons with chronic spinal cord injury. Despite these exciting findings, important questions remain. First, does intermittent hypoxia improve walking recovery by increasing strength or muscle coordination or both? Understanding its mechanisms will allow us to best apply intermittent hypoxia in the clinic. Second, initial studies indicate that the beneficial effects of intermittent hypoxia are greatest when intermittent hypoxia is used just prior to task training and that the benefits are greatest for the practiced task. The investigators will explore this possibility by examining the effects of intermittent hypoxia on walking ability and force production when applied alone and when applied in combination with walking training or strength training. The investigators expect to observe the greatest improvements in walking ability in those individuals receiving intermittent hypoxia with walking training and the greatest improvements in strength in response to intermittent hypoxia with strength training. Third, studies suggest that intermittent hypoxia induces spinal plasticity by increasing the expression of a key plasticity-promoting protein, brain-derived neurotrophic factor (BDNF). Mutations in the BDNF gene have been shown to impair BDNF functionality. Thus, the investigators will also explore the impact of BDNF polymorphisms on responsiveness to intermittent hypoxia therapy.
ER  - 

TY  - GEN
M3  - Clinical Trial
Y1  - 2019
JF  - clinicaltrials.gov
JO  - clinicaltrials.gov
UR  - https://www.embase.com/search/results?subaction=viewrecord&id=LNCT03998527&from=export
U2  - LNCT03998527
U4  - 2025-05-19
L2  - https://clinicaltrials.gov/study/NCT03998527
T1  - Non-Invasive Spinal Cord Stimulation and Respiratory Plasticity
LA  - English
KW  - spinal cord injury
KW  - follow up
KW  - blood pressure
KW  - breathing rate
KW  - electric potential
KW  - heart rate
KW  - upper limb
KW  - motor control
KW  - motor performance
KW  - plasticity
KW  - skeletal muscle
KW  - breathing
KW  - electromyogram
KW  - electrophysiology
KW  - trunk
KW  - cardiovascular response
KW  - kinematics
KW  - spinal cord
KW  - spinal cord stimulation
KW  - therapy effect
KW  - electromyography
KW  - clinical trial
KW  - human
KW  - clinical article
KW  - adult
KW  - controlled study
KW  - therapy
N2  - Brief Summary
The goal of this study is to assess the function of the lungs and the muscles are used to breathe after individuals receive respiratory training, spinal cord stimulation, a combination of respiratory training and stimulation, a combination of arm training and stimulation, or a combination of trunk training and stimulation. The respiratory, arm, and trunk training combined with the spinal stimulation interventions are being used to activate the spinal cord below the level of injury. Investigators will be looking for changes in the function of the lungs and trunk muscles before, during, and after these task-specific and non-task-specific interventions for breathing to determine which one has the greatest effect. The results of this study may aid in the development of treatments to help individuals with spinal cord injuries that have impaired lung, arm, and trunk function.
Detailed Description
Study Aim 1. This study is aimed to evaluate the effects of non-invasive transcutaneous electrical spinal-cord stimulation (TcESCS) applied below the neurological level of Spinal Cord Injury (SCI) on respiratory, upper extremity, and trunk functional and motor control properties and identify their underlying physiological mechanisms. Evaluation of the mechanisms of respiratory and motor control modulations evoked by the TcESCS will have important implications for the development of specific therapeutic strategies to fight complications of SCI. The objective of Aim 1 is to investigate whether TcESCS can significantly increase activation of motor networks. This work will be done by electrophysiological characterization of respiratory and other motor responses as assessed at rest and in response to the respiratory and other challenges in SCI individuals. Changes in functional measures will be assessed when the TcESCS device is turned "off" and "on". To evaluate "dose-dependent" effects, changes in surface electromyographic (sEMG) magnitude and muscle co-activation will be assessed when stimulation parameters and location are changed during respiratory efforts and motor tasks. The extent to which the stimulation is associated with the largest change in respiratory and sEMG parameters will be implemented as a strategy to be used during stimulation in combination with Respiratory Training (RT), Arm Training (AT), and Trunk Training (TT). To attain the objective of this aim, we will test the working hypothesis that TcESCS excites specific motor networks leading to amplified motor responses. We will test this hypothesis by applying TcESCS during our original approach of the Respiratory Motor Control Assessment (RMCA) and other sEMG-based assessments with kinematics to characterize respiratory, arm, and trunk motor function. During these assessments, beat-to-beat Blood Pressure/ Heart Rate (BP/HR), and respiratory rate will be recorded to evaluate respiratory-cardiovascular responses. The rationale for this aim is that successful completion of the proposed research will contribute fundamental elements to our basic knowledge, without which the therapeutic value of TcESCS cannot be understood. The acquisition of such knowledge is critical to the development of specific rehabilitative strategies. When the proposed studies for Aim 1 have been completed, we expect that motor and inter-related characteristics affected by TcESCS in patients with SCI will be established. Such findings would be important because it will allow us, for the first time, to evaluate the ability of non-invasive spinal cord stimulation to enhance the decreased state of spinal network activity thus demonstrating the potential for rehabilitation. Study Aim 2. The goal is to evaluate the effectiveness and therapeutic mechanisms of the TcESCS combined with task-specific (Respiratory Training) and non-task-specific (Arm Training and Trunk Training) interventions for breathing. Identification of the physiological effects of potential rehabilitative approaches will have important implications for the development of specific therapeutic strategies. The objective of Aim 2 is to investigate the therapeutic effects of RT regimen in combination with TcESCS. This work will be done by using methods outlined in Aim 1 and additional clinical measures all assessed before training, and repeatedly during follow-up period. Working hypothesis that compare to RT alone and TcESCS alone, RT assisted by TcESCS leads to enhanced use-dependent plasticity of respiratory motor networks, leading the functional recovery will be tested by using the approach of detecting changes in respiratory and other motor control outcome measures in response to stimulation and training. The rationale for this aim is that successful completion of the proposed research will advance the field by providing new avenues for the application of activity-based therapy accompanied by the spinal cord stimulation. When the proposed studies for Aim 2 have been completed, it is expected that the rehabilitative capacity of RT with TcESCS will be determined. Such results are important, because, for the first time, identified therapeutic mechanisms of TcESCS will provide evidence that this intervention can enhance the effects of activity-based therapy in participants with SCI.
ER  - 

TY  - GEN
M3  - Clinical Trial
Y1  - 2024
JF  - clinicaltrials.gov
JO  - clinicaltrials.gov
UR  - https://www.embase.com/search/results?subaction=viewrecord&id=LNCT06210516&from=export
U2  - LNCT06210516
U4  - 2025-05-19
L2  - https://clinicaltrials.gov/study/NCT06210516
T1  - Effect of Respiratory Muscle Training on Diaphragm Function and Activity Performance in Subacute Ischemic Stroke Patients: A Single-blind Randomised-controlled Trial
LA  - English
KW  - daily life activity
KW  - risk factor
KW  - pneumonia
KW  - weakness
KW  - lung disease
KW  - spinal cord injury
KW  - subacute ischemic stroke
KW  - cerebrovascular accident
KW  - cardiovascular disease
KW  - motor dysfunction
KW  - neuromuscular disease
KW  - ischemia
KW  - neurologic disease
KW  - respiratory complication
KW  - stroke patient
KW  - stroke rehabilitation
KW  - muscle training
KW  - pulmonary rehabilitation
KW  - grip strength
KW  - breathing pattern
KW  - breathing muscle
KW  - diaphragm
KW  - motor performance
KW  - physical activity
KW  - brain function
KW  - single blind procedure
KW  - lung volume
KW  - hand strength
KW  - randomized controlled trial
KW  - lung function
KW  - ionization
KW  - intercostal muscle
KW  - muscle strength
KW  - physiotherapy
KW  - echography
KW  - non invasive procedure
KW  - drug therapy
KW  - clinical trial
KW  - human
KW  - male
KW  - clinical article
KW  - controlled study
KW  - aged
KW  - rehabilitation
N2  - Brief Summary
Stroke, which can occur due to many different reasons and is one of the most common neurological conditions, is one of the leading causes of disability worldwide. The most common disorders that occur after stroke are motor disorders. In addition, these patients may be accompanied by respiratory problems such as changes in breathing patterns and decreased ventilation function. Respiratory problems are an important risk factor for the development of long-term mortality for both cardiovascular diseases and stroke. With all these changes, there is a serious decrease in the activity performance of the patients. While stroke rehabilitation focuses on motor function losses, problems in pulmonary functions do not receive the necessary attention. Evaluating and treating patients from every aspect in stroke rehabilitation will further increase the effectiveness of the treatments applied. Ultrasonography (USG), which has been used in the field of healthcare for more than 40 years, works with a mechanism based on the principle of sound waves traveling and reflecting at different speeds in tissues of different densities. USG is a very useful and effective imaging method used by modern medicine as a part of examination and patient care, based on its advantages such as sound waves being harmless to living beings because they are non-ionizing, the image being real-time and being viewable at the time of the procedure, being a non-invasive method, and being inexpensive. This study will be included in the literature as an original study in terms of examining both the development of the patients and the effectiveness of the treatment in many aspects, with many parameters obtained by ultrasonography in subacute stroke patients who will receive respiratory muscle training.
Detailed Description
According to WHO, stroke, also known as cerebrovascular accident, is a neurological condition that results in rapidly developing loss of brain function as a result of a problem in the blood supply to the brain. Stroke, which ranks third among the causes of death, is one of the leading causes of disability. This neurological condition affects not only the periphery but also the respiratory muscles such as the diaphragm and intercostal muscles, causing respiratory weakness, changes in breathing patterns, and a decrease in respiratory volume. These changes in breathing lead to a decrease in physical activity and therefore limitation in daily living activities. The decrease in respiratory muscle strength results in an increase in morbidity and mortality due to decreased pulmonary function. Pulmonary rehabilitation (PR) is the most common non-pharmacological treatment method for pulmonary diseases. PR has been studied extensively in patients with neuromuscular disease or spinal cord injury patients with restrictive pulmonary disease; However, studies in stroke patients with respiratory complications such as pneumonia are limited. There are studies in the literature showing that respiratory muscle training applied after stroke has positive effects on various respiratory parameters. In this study, the development of the pulmonary muscles with respiratory muscle training after stroke will be followed by ultrasound and functional tests, and the effect of this development on hand grip strength and activity performance, which is an indicator of general muscle strength, will be examined.
ER  - 

TY  - GEN
M3  - Clinical Trial
Y1  - 2018
JF  - clinicaltrials.gov
JO  - clinicaltrials.gov
UR  - https://www.embase.com/search/results?subaction=viewrecord&id=LNCT03743077&from=export
U2  - LNCT03743077
U4  - 2025-05-16
L2  - https://clinicaltrials.gov/study/NCT03743077
T1  - Fitness and Health in Individuals With a Spinal Cord Injury: a Prospective Study
LA  - English
KW  - sedentary lifestyle
KW  - pneumonia
KW  - skin disease
KW  - life expectancy
KW  - septicemia
KW  - spinal cord injury
KW  - fitness
KW  - respiratory tract disease
KW  - muscle training
KW  - quality of life
KW  - participation
KW  - spine mobility
KW  - exercise
KW  - prospective study
KW  - prevention
KW  - breathing exercise
KW  - clinical trial
KW  - female
KW  - human
KW  - male
KW  - adult
KW  - middle aged
KW  - clinical article
KW  - rehabilitation
KW  - disease management
N2  - Brief Summary
Individuals with a spinal cord injury need to exercise regularly to prevent the decline of health that results from a sedentary lifestyle. The purpose of this investigation is to examine the effects of a pre-existing exercise program and respiratory training on measures of health and quality of life in individuals who elect to participate in an existing 8-week supervised exercise program.
Detailed Description
The life expectancy of individuals with spinal cord injuries (SCI) has increased over the past decade. Yet, this population continues to present with an increased risk of a number of secondary health conditions, many of which occur sooner and at a higher rate than the normative population. As a program established to address this post-rehabilitative exercise participation necessity, it is determined that the Spinal Mobility fitness program, if found effective, can have vast positive effects in addressing aspects of health, function fitness, and overall quality of life for individuals with SCI. In addition to the need for exercise respiratory training is an important component of prevention of illness in individuals with a spinal cord injury. Genitourinary, skin disease and respiratory disorders are the top 3 reasons. Developing effective respiratory training programs in addition to exercise programs are critical for the prevention of illness and enabling a high quality of life. Pneumonia and septicemia are the two leading causes of decreased life expectancy in this population. Adding respiratory training to the spinal mobility program would be an appropriate intervention to further prevent health decline in these individuals.The spinal mobility course runs for eight weeks two times each year for 8 sessions for 4 to 5 hours each on Saturdays. Additionally individuals can participate in spinal mobility fitness training up to 3 times a week for one to three hours.
ER  - 

TY  - GEN
M3  - Clinical Trial
Y1  - 2015
JF  - clinicaltrials.gov
JO  - clinicaltrials.gov
UR  - https://www.embase.com/search/results?subaction=viewrecord&id=LNCT02508311&from=export
U2  - LNCT02508311
U4  - 2025-05-15
L2  - https://clinicaltrials.gov/study/NCT02508311
T1  - The Effect of an Oral Beta-2 Agonist on Respiratory Muscle Strength in SCI
LA  - English
KW  - beta 2 adrenergic receptor stimulating agent
KW  - salbutamol
KW  - placebo
KW  - pneumonia
KW  - coughing
KW  - spinal cord injury
KW  - paraplegia
KW  - quadriplegia
KW  - paralysis
KW  - mucus plugging
KW  - lung complication
KW  - respiratory failure
KW  - facioscapulohumeral muscular dystrophy
KW  - muscle weakness
KW  - atelectasis
KW  - thromboembolism
KW  - respiratory complication
KW  - male
KW  - muscle training
KW  - abdominal wall musculature
KW  - breathing muscle
KW  - vital capacity
KW  - thoracic spinal cord
KW  - skeletal muscle
KW  - mucus
KW  - lung volume
KW  - double blind procedure
KW  - muscle function
KW  - intercostal muscle
KW  - muscle strength
KW  - sustained drug release
KW  - clinical trial
KW  - clinical article
KW  - human
KW  - adult
KW  - female
N2  - Brief Summary
Spinal cord injury (SCI), especially involving the cervical and upper thoracic segments, can significantly compromise respiratory muscle function. Respiratory complications can ensue, including lung collapse and pneumonia, which are the primary cause for mortality in association with traumatic SCI both during the acute and chronic phases post-injury. Lesions at the level of the cervical or high thoracic spinal cord result in respiratory muscle weakness, which is associated with ineffective cough, mucus retention, and mucus plugging. Despite the fact that pulmonary complications are a major cause of morbidity and mortality in this population, there is a paucity of effective interventions in the SCI population known to improve respiratory muscle strength with pharmacologic interventions receiving little to no attention. The current objective of this study is to determine the effectiveness of 16 weeks of sustained release oral Albuterol to; (1) improve respiratory muscular strength, and (2) improve cough effectiveness.
Detailed Description
Although the past 40 years has witnessed a substantial improvement in the acute and chronic management of persons with SCI, mortality remains high during the first year post-injury, and pulmonary complications including pneumonia, lung collapse (atelectasis), respiratory failure, and thromboembolism are the predominant cause. The propensity for pulmonary complications among subjects with SCI stems from paralysis of respiratory muscles. Injury to the cervical and upper thoracic cord significantly compromises function of the diaphragm, intercostal muscles, accessory respiratory muscles, and abdominal muscles. Respiratory muscle dysfunction is manifest as diminution in lung volumes, reduction in maximal static inspiratory and expiratory mouth pressures (MIP and MEP, respectively), and reduction in peak cough pressure and flow. Cough effectiveness is contingent upon both inspiratory and expiratory muscle strength; increasing the pressure-generating capacity of the inspiratory and expiratory muscles in persons with tetraplegia and high paraplegia may, therefore, translate to improved cough effectiveness and reduction in the propensity for atelectasis and, possibly, pneumonia. Respiratory muscle training, often utilizing simple hand-held portable resistive or threshold training devices, appears to have marginal effects on vital capacity and maximal static mouth inspiratory and expiratory pressures (MIP and MEP, respectively), although data is inconclusive. Pharmacologic interventions to improve respiratory muscle strength have received little attention in the SCI population. Studies involving oral beta-2 adrenergic agonists, which have been shown to elicit anabolic effects on skeletal muscle in young men and an increase in muscle strength among patients with facioscapulohumeral muscular dystrophy, have also demonstrated salutary effects in persons with SCI. There are many foreseeable advantages of a pharmacologic approach to improve respiratory muscle strength in persons with SCI. For instance, RMT can be physically demanding and time consuming, compliance can be an issue, and sustainable improvements have not been realized. The intent in the present proposal is to enroll a targeted cohort of 24 comparatively weaker subjects with tetraplegia and high paraplegia in a randomized, double-blind, placebo-controlled, parallel group trial to assess the effects of an oral beta-2 agonist upon respiratory muscle strength and cough effectiveness.
ER  - 

TY  - GEN
M3  - Clinical Trial
Y1  - 2017
JF  - clinicaltrials.gov
JO  - clinicaltrials.gov
UR  - https://www.embase.com/search/results?subaction=viewrecord&id=LNCT03152110&from=export
U2  - LNCT03152110
U4  - 2025-05-14
L2  - https://clinicaltrials.gov/study/NCT03152110
T1  - Feasibility and Acceptability of Six-weeks of High Intensity Interval Training in Wheelchair Users With SCI
LA  - English
KW  - alcohol
KW  - carbon dioxide
KW  - caffeine
KW  - cycling
KW  - treadmill
KW  - clothing
KW  - duration
KW  - sociodemographics
KW  - sedentary lifestyle
KW  - informed consent
KW  - daily life activity
KW  - social status
KW  - leisure
KW  - smartphone
KW  - household
KW  - bicycle ergometer
KW  - smoking
KW  - chronic pain
KW  - spinal cord disease
KW  - spinal cord injury
KW  - health survey
KW  - fatigue
KW  - hypokinesia
KW  - pain
KW  - fitness
KW  - incidence
KW  - shoulder pain
KW  - physical disability
KW  - functional status
KW  - wheelchair user
KW  - clinical practice guideline
KW  - follow up
KW  - quality of life
KW  - self report
KW  - wheelchair
KW  - wheelchair scale
KW  - arm ergometer
KW  - manual wheelchair
KW  - ergometer
KW  - blood pressure
KW  - Cronbach alpha coefficient
KW  - warm up
KW  - questionnaire
KW  - heart rate
KW  - cool down
KW  - expired air
KW  - exercise
KW  - physical activity
KW  - moderate intensity continuous training
KW  - wrist joint
KW  - heart function
KW  - high intensity interval training
KW  - metabolic equivalent
KW  - lung ventilation
KW  - inhalation
KW  - cardiopulmonary function
KW  - stretching
KW  - low intensity exercise
KW  - open ended questionnaire
KW  - oxygen consumption
KW  - aerobic exercise
KW  - upper limb
KW  - lower limb
KW  - social interaction
KW  - internal consistency
KW  - mental health
KW  - sleep
KW  - meal
KW  - wrist
KW  - maximal oxygen uptake
KW  - pain intensity
KW  - lung gas exchange
KW  - biomechanics
KW  - anaerobic capacity
KW  - Bruce protocol
KW  - spirometry
KW  - numeric rating scale
KW  - feeling scale
KW  - Wheelchair User Shoulder Pain index
KW  - Short Form 36
KW  - test retest reliability
KW  - lung function test
KW  - exercise test
KW  - clinical trial
KW  - human
KW  - adult
KW  - male
KW  - female
N2  - Brief Summary
Spinal cord injury (SCI) is debilitating to an individual's health, functional capacity and quality of life. This contributes to a sedentary lifestyle and an elevated risk for cardiometabolic and hypokinetic diseases. While physical activity is promoted in persons with SCI to reduce incidence of secondary disabling conditions, a majority of individuals are inactive and have low levels of fitness. High intensity interval training (HIIT) is a form of exercise characterized by brief, intermittent bouts of intense exercise, separated by periods of lower intensity exercise for recovery. The level of improvements in aerobic exercise capacity following HIIT are similar to moderate-intensity continuous training, but only require a fraction of the total energy and time commitment. Little research has been done on HIIT in persons with SCI, who are unable to carry out conventional lower limb HIIT exercises. An upper extremity form of HIIT that is effective, safe, and quick could be an attractive option for these individuals. The study will look at feasibility and acceptability of a 6-week HIIT program for persons with a spinal cord injury who are untrained. Investigators will test 10 untrained individuals with SCI/D who use a manual wheelchair full time. Prior to any testing, participants will be screened and will need to obtain a signed medical release from their physician. The screening involves asking the participant the inclusion/exclusion criteria and administering two short questionnaires related to physical activity. After obtaining the release form, participants will be scheduled for their first visit. During Visit 1, baseline testing and questionnaires will be completed. The study questionnaires will address sociodemographics, pain and health measures, general health, and physical activity. Exercise testing includes an aerobic exercise stress test (conducted following American College of Sports Medicine guidelines using an electronic ergometer) and an anaerobic (maximum power output) test. After Visit 1, participants will exercise three times per week for six weeks, following a standard HIIT protocol. Two of those sessions will be supervised by a trainer, and one session will be completed on their own. After six weeks, participants will be scheduled for Visit 2 and will complete the same evaluations as Visit 1. Additionally, participants will complete evaluations on their level of satisfaction of the training program and their likelihood to continue.
Detailed Description
Eligible participants will be sent a physician release form to be signed prior to study initiation. Upon receipt, the participant will be scheduled for their Visit 1, Baseline Visit and will be given the following instructions: Do not participate in any strenuous physical activity 24 hours prior to testing. Do not eat a large meal 4 hours prior to testing, however a light snack is okay. Do not drink alcohol or caffeine 4 hours prior to testing. No smoking 1 hour prior to testing. Wear comfortable, loose clothing that is easy to exercise in. Visit 1: Baseline Visit After written informed consent has been obtained, participants will be asked to complete study questionnaires and perform baseline exercise tests. Participants will be asked complete the following questionnaires: Demographics questionnaire: May include information such as disability type, level of SCI, years with disability, age, gender, and information about their wheelchair. Numerical Rating Scale (NRS): Participants will complete this scale once for each upper limb joint (wrist, elbow and shoulder). Participants will be asked to rate their average, most severe, and least severe wrist, elbow and shoulder pain during the last 24 hours using an 11 point scale (i.e. 0-10) anchored at the ends by "no pain" and "worst pain ever experienced." An 11-point NRS measure of intensity allows for comparison across clinical trials of pain treatment and is recommended as a core outcome measure for chronic pain clinical trials. NRS pain measures are widely used and have been shown to be valid and reliable assessments of pain. Wheelchair Users Shoulder Pain Index (WUSPI): This is a 15 item, self-report instrument that measures shoulder pain intensity, within the last week, in wheelchair users during various functional daily activities such as transfers, leading a wheelchair into a car, wheelchair mobility, dressing, bathing, overhead lifting, driving, performing household chores and sleeping. The WUSPI is a valid and reliable measure of shoulder pain. Test-retest reliability of the total index score was 0.99 and Cronbach's alpha (internal consistency) was 0.98. Short Form Health Survey Walk Wheel (SF-36 WW): A 36-item general health and function questionnaire that has been validated for persons with SCI. The SF-36 is a brief, multi-dimensional, self-report health questionnaire that measures eight concepts: physical functioning, role limitation due to physical problems, bodily pain, general perception of health, vitality, social function, role limitation due to emotional problems and mental health. Physical Activity Scale for Individuals with Physical Disabilities (PASIPD): The PASIPD is a 13-item self-report instrument covering (1) leisure activities, (2) household activities, (3) occupational activities and (4) light, moderate, and strenuous sport and recreational activities. The scale asks individuals to report how many days and hours per week that they spend participating in these various physical activities and a total score is calculated that is expressed in a metabolic equivalent (MET). The maximum possible score on the PASIPD total score is 199.5 MET. Height and weight will be taken. Subjects will transfer to a mat table where they will lay on their backs. In this position, we will measure their height with a measuring tape. Weight will be calculated using a wheelchair scale as the difference between the weight of the participant in their wheelchair and the weight of the wheelchair alone. Following completion of all study questionnaires, participants will begin exercise testing administered by an exercise physiologist and directly supervised by a physician. The tests are outlined in further detail below: Maximal aerobic exercise test: the purpose of this test is to evaluate cardiac function and fitness and determine peak power output (PPO). PPO will later be used to set an individualized goal for the HIIT protocol. Prior to starting the maximal exercise testing, participants will be fitted with a mask that analyzes the inhaled and exhaled air (also known as "open circuit spirometry"). Cardiorespiratory measures (i.e., heart rate, blood pressure, oxygen consumption, respiratory exchange ratio, pulmonary ventilation, carbon dioxide expiration, etc.) will be recorded throughout this test. Heart rate will be collected using the same heart rate monitor that will be worn during the in-home exercise portion of the study. The heart rate monitors will be worn around the chest in area under the heart. Participants will be able to use a private space to put the heart rate monitor on prior to staring the study. A member of the study team will verify the heart rate monitor is placed properly. Prior to beginning the maximal exercise test, the Borg and Wheel Rating of Perceived Exertion (RPE) scales will be presented to participants. RPE scales rate how hard a person feels their body is working and is an accepted supplementary tool for prescribing exercise programs in both healthy and special populations. Throughout the test, the participant will be asked to report their RPE by pointing to the corresponding number on the scales. The exercise test will be administered using an incremental modified Bruce protocol on an electronically braked cycle ergometer. The Bruce protocol outlines speeds and inclines to test cardiopulmonary function and health. The protocol outlines specific time increments and the settings for the treadmill to ensure a maximal aerobic capacity is achieved. This protocol will be modified for an arm ergometer, where the resistance on the ergometer and the revolutions per minute (RPMs) will be modified instead of incline and speed. The settings on the ergometer will attempt to match the incremental changes outlined in the Bruce protocol. Initially, resistance will be set at 25W, and then increased by 25W every 2 minutes until the subject can no longer continue or until their respiratory exchange ratio exceeds 1.15. Maximum power output test: the primary purpose of this test is to evaluate the highest amount of power that the participant can produce in a short period of time. Other measures include heart rate, blood pressure, relative peak power, anaerobic capacity and anaerobic fatigue. This test will use the same ergometer as the maximal aerobic exercise test. Initially, the resistance will be set at zero and increased over the duration of the test. The participant will initially crank on the cycle with minimal resistance for about thirty seconds, then the resistance will be increased to a maximal level. Participants will crank for as long and as hard as they are able to for another thirty seconds. The participant will be asked to complete this process up to three separate times, with a minimum of 30 seconds of rest in between. After the test is completed, the resistance will return to zero and the participants will cycle at a comfortable pace to cool down. Following completion of the exercise tests, the study team will introduce the participant to the type of exercises that will be performed for the study. They will be able to use the ergometer in the lab to try out a brief HIIT protocol. 6-Week HIIT Protocol: If the participant owns a handcycle, investigators will attempt to fit their handcycle to the roller system. The study team will provide a handcycle those that do not fit the roller system or individuals who do not own one. If a participant is uncomfortable using a handcycle, or is unable to transfer into the handcycle, the study team will provide a tabletop ergometer. At the end of the study the handcycle or tabletop ergometer and the roller system will be returned to the study team. Participants will be given a heart rate monitor, which they will be asked to wear and use for every exercise session for the duration of the study. They do not have to return the heart rate monitor at the end of the study. Participants will be provided with a bike computer that will be fit to the handcycle/ergometer and will be used for recording power output and heart rate during the exercise sessions. Participants must return the bike computer at the end of the study. The first exercise visit will be scheduled within one week of the first study visit. Exercise sessions will be scheduled 3 times per week (every other weekday), with the total training protocol lasting 6 weeks. Two of the sessions will be supervised by a trainer and one session will be completed on their own. During the last week (week 6), subjects can opt to have their supervised sessions via FaceTime or Skype (if they have a smartphone or computer). The participant exercise goal is to achieve 10 sets of 60 second bouts of arm cycling at 90% of their PPO (as determined in baseline testing), separated by 60 seconds of active recovery. (A) Supervised exercise sessions: the trainer will meet the participant at their home for each supervised exercise session. Prior to exercise, the trainer will measure/record the participant's heart rate and blood pressure. In addition, the trainer will make sure that there haven't been any recent changes in health or medical status. The trainer will guide the participant through a warm-up and stretching routine prior to exercising (approximately 10 minutes). The participant will be familiarized with the same Borg and Wheel RPE scales used during Visit 1, and the Feeling Scale. The Feeling Scale (-5 very bad to +5 very good) is commonly used to measure affective response during exercise. The trainer will prescribe individualized work and rest phases based on their maximal aerobic test PPO. To reach their HIIT goal, trainers will hold participants at 90% PPO as a constant target intensity to start, shortening the work phase (e.g. 10-15 seconds), and if necessary, lengthening the recovery phase (e.g. 75-90 seconds). These ramping parameters will be progressed and documented by the trainer for each session. The trainer will determine when to change their work and rest parameters based off heart rate and self-reported RPE. At the end of each session, the trainer will measure/record the participant's heart rate and blood pressure again. Power output and heart rate data is automatically stored in the bike computer during each exercise session to track adherence to the prescribed HIIT intensities. (B) Unsupervised exercise sessions: participants will be asked to repeat the same HIIT protocol they performed during the previous supervised session. The trainer will provide written directions. Participants will be instructed to wear the heart rate monitor so that during the next supervised exercise session, the trainer will be able to retrieve/collect the data to store on one of our study devices for future analysis. The heart rate data as well as power output data will automatically be stored on the device in the same manner as during the supervised sessions. At the next supervised session the trainer will retrieve the data from the device. Visit 2: After completing the 6-week HIIT program, participants will be scheduled for a second/final lab visit. Visit 2 will be scheduled within one week or up to two weeks after finishing the 6-week HIIT program, but to provide scheduling flexibility, participants have up to two weeks to complete their second visit. Investigators will try to schedule the follow-up exercise testing around the same time of day as Visit 1. Participants will complete the same exercise testing protocol that was completed in Visit 1. Participants will also complete the NRS, WUSPI, and SF-36 WW questionnaires from Visit 1and will be asked to complete a survey regarding their satisfaction with the program using the Physical Activity Enjoyment Scale (PACES). Finally, participants will be provided with an open-ended questionnaire to discuss their feelings about HIIT, likelihood to continue, and support needs to help them (or others like them) keep doing HIIT.
ER  - 

TY  - GEN
M3  - Clinical Trial
Y1  - 2017
JF  - clinicaltrials.gov
JO  - clinicaltrials.gov
UR  - https://www.embase.com/search/results?subaction=viewrecord&id=LNCT03253380&from=export
U2  - LNCT03253380
U4  - 2025-05-14
L2  - https://clinicaltrials.gov/study/NCT03253380
T1  - Targets Of Early Rehabilitation Program In Critically Ill Chronic Obstructed Airway Disease Patients
LA  - English
KW  - bronchodilating agent
KW  - corticosteroid
KW  - anticoagulant agent
KW  - expectorant agent
KW  - hemoglobin
KW  - antibiotic agent
KW  - flame
KW  - clothing
KW  - duration
KW  - hospitalization
KW  - hospital readmission
KW  - human
KW  - coughing
KW  - gastrointestinal hemorrhage
KW  - dyspnea
KW  - weakness
KW  - heart arrhythmia
KW  - heart muscle ischemia
KW  - hyperpnea
KW  - depression
KW  - respiratory failure
KW  - muscle weakness
KW  - muscle atrophy
KW  - chronic obstructive lung disease
KW  - morbidity
KW  - hyperventilation
KW  - chronic lung disease
KW  - cervical spinal cord injury
KW  - diaphragm paralysis
KW  - respiratory tract disease
KW  - hemoptysis
KW  - critically ill patient
KW  - ventilated patient
KW  - length of stay
KW  - pulmonary rehabilitation
KW  - quality of life
KW  - rehabilitation
KW  - artificial ventilation
KW  - hospital bed
KW  - noninvasive ventilation
KW  - intensive care unit
KW  - ventilator weaning
KW  - muscle training
KW  - clinical outcome
KW  - walker
KW  - pharynx
KW  - heart rate
KW  - pulse pressure
KW  - protein degradation
KW  - xiphoid bone
KW  - diaphragm
KW  - exercise
KW  - muscle mass
KW  - skeletal muscle
KW  - breathing
KW  - glucose blood level
KW  - Fowler position
KW  - levator scapulae muscle
KW  - oxygen saturation
KW  - maximal inspiratory pressure
KW  - expiratory flow
KW  - striated muscle
KW  - trapezius muscle
KW  - abdominal wall musculature
KW  - larynx
KW  - arterial blood
KW  - breathing rate
KW  - breathing muscle
KW  - voice
KW  - electrolyte blood level
KW  - kidney function
KW  - forced expiration
KW  - lower limb
KW  - systolic blood pressure
KW  - case control study
KW  - agitation
KW  - abdominal pressure
KW  - mean arterial pressure
KW  - sitting
KW  - trunk
KW  - exercise tolerance
KW  - cheek
KW  - sweating
KW  - muscle strength
KW  - wakefulness
KW  - muscle exercise
KW  - soft palate
KW  - physiotherapy
KW  - percussion
KW  - echography
KW  - hyperinflation
KW  - Richmond Agitation Sedation Scale
KW  - electrocardiography
KW  - Short Form 36
KW  - thorax radiography
KW  - breathing exercise
KW  - sedation
KW  - clinical trial
KW  - female
KW  - adult
KW  - male
N2  - Brief Summary
this study aim to compare the effect of early rehabilitation program on mechanical ventilated COPD patient in Respiratory ICU to those using current standard care as regarding : * morbidity and thirty day mortality * diaphragm function and weaning outcomes. * disease exacerbation * Duration spent on ventilator. * Length of ICU stay
Detailed Description
Mechanical ventilation (MV) in intensive care units (ICUs) essential in the management of respiratory failure, can result in respiratory dysfunction and inspiratory muscle weakness. Like any other striated muscle, respiratory muscle mass is affected by contractile inactivity. In fact, the respiratory muscles appear more sensitive to the effects of disuse compared with other striated muscles . In humans, relatively brief periods of diaphragm disuse (\<3 days) due to controlled mechanical ventilation are associated with diaphragm muscle fiber atrophy , force-generating capacity of the diaphragm was reduced by ±32 % after 5-6 days of controlled mechanical ventilation in intensive care unit (ICU) patients. the degree of weakness is correlated with the duration of ventilation. One case-control study demonstrated that MV results in increased proteolysis and atrophy in the diaphragm muscle, while other skeletal muscles are spared .Respiratory muscle weakness is associated with adverse clinical outcomes, including difficult weaning from mechanical ventilation, increased mortality, and increased risk of ICU/hospital readmission . Inspiratory muscle training (IMT) has been used in patients with chronic lung disease for many years, resulting in not just increased inspiratory muscle strength but also increased inspiratory muscle endurance, reduced dyspnoea and increased exercise tolerance and quality of life. Early rehabilitation of MV patients in the ICU has been claimed not only to be safe but to reduce ICU length of stay, decrease time spent on MV, and improve outcomes after discharge The primary aim of this study is To compare the effect of early rehabilitation program on mechanical ventilated COPD (chronic obstructive pulmonary disease ) patient in RICU (respiratory intensive care unit )to those using current standard care as regarding : * morbidity and thirty day mortality * diaphragm function and weaning outcomes. * disease exacerbation * Duration spent on machine . * Length of ICU stay. The Secondary aim is to Establish the HRQoL and physical function critical care survivors up to six months after ICU discharge All patients will be subjected to the following: 1. Initial assessment: (general and local chest examination, laboratory investigations in the form of: arterial blood gases serum electrolytes, liver and kidney functions, blood glucose, complete blood picture, chest radiography (Antro-posterior view),ECG) 2. standard medical treatment in the form of: (antibiotics bronchodilators corticosteroids expectorants, prophylactic anticoagulant) participants will be randomly assigned to receive either standard care plus comprehensive pulmonary rehabilitation or standard care alone The patients will be categorized into 2 groups according to simplicity of weaning: Group I: ) participants will be receive standard care plus comprehensive pulmonary rehabilitation Group II: ) participants will be receive current standard care . Pulmonary rehabilitation intervention: sedation hold then assessment of the patient using the Richmond Agitation-Sedation Scale(RASS). to achieve a sedation level of 'easily aroused and cooperative'(RASS of -1, 0 or +1). If the sedation hold is successful, the participant will be screened for safety to start of rehabilitation. Participants meeting any of the following criteria will fail the safety screen: * mean arterial pressure (MAP) \<65 mm Hg; * heart rate \<40 or\>130 bpm * respiratory rate \<5 or \>40 breaths/min; * marked ventilator asynchrony; * oxygen saturation \<88% * active gastrointestinal bleeding; * acute myocardial ischemia; * agitation requiring increased sedatives The participant must be able to obey at least three of the following commands: 1. opening eyes in response to voice; 2. using eyes to follow investigator on request; 3. squeezing hand on request and 4. protruding tongue on request. If the participant can follow at least three of these commands and has a RASS of -1, 0 or +1, they will be achieved 'wakefulness', and pulmonary rehabilitation will be started. Upper and lower limb exercise activity events: sit on the edge of hospital bed without back support, sit in a chair after transfer from the hospital bed, and ambulate with or without assistance using a walker and/or support from the RICU staff. Respiratory muscle exercise: Usual physiotherapy care typically involves - Percussion * deep breathing exercises * manual hyperinflation ( delivery of a slow inspiration, a 2-3 s inspiratory hold, and a fast uninterrupted expiratory flow that mimics a forced expiration). * secretion clearance techniques, * In mechanical ventilated patient Respiratory muscle training will be based on increasing the trigger sensitivity gradually in order to I increase muscle endurance. The trigger sensitivity was adjusted to 20% of the first recorded MIP at the start of training (In the first session), inspiratory muscle training (IMT) was limited to 5 min; afterwards the duration was increased by 5 min at every session until it reached 30 min . . If a patient tolerated 30 min of IMT, The next session would be performed with increasing trigger sensitivity by 10% of the initial MIP .Patients who could not tolerate IMT with 20% of MIP for 5 min were trained with 10% of MIP IMT sessions stopped after 5 days and trial of weaning was done The training session was interrupted when the treating therapist observed any of the following: 1. respiratory rate greater than 35 breaths/min or 50% higher than at the start of the session. 2. oxygenated haemoglobin saturation less than 90%; systolic pressure greater than 180 mmHg or less than 80 mmHg. 3. heart rate more than 140beats/min or 20% higher than at the start of the session. 4. paradoxical breathing; agitation; depression haemoptysis; arrhythmia or sweating Pulmonary rehabilitation program (include patients on non invasive ventilation and patient weaned from mechanical ventiltion ) Duration period: at least 6 days Breathing Exercises: • Have the patient assume a comfortable, relaxed position and loosen restrictive clothing. Initially, a semi-Fowler's position with the head and trunk elevated approximately 45, is desirable. By supporting the head and trunk, flexing the hips and knees, and supporting the legs with a pillow, the abdominal muscles remain relaxed. * Other positions, such as supine, sitting, or standing, may be used initially or as the patient progresses during treatment. * Pay attention to relaxation of the sternocleidomastoids, upper trapezius, and levator scapulae muscles . Never allow a patient to force or prolonged expiration. Expiration should be relaxed or lightly controlled Do not allow the patient to initiate inspiration with the accessory muscles and the upper chest Allow the patient to perform deep breathing for only three or four inspirations and expirations at a time to avoid hyperventilation GLOSSOPHARYNGEAL BREATHING It is a technique that is performed by using the muscles of mouth, cheeks, lips, tongue, soft palate, larynx and pharynx to piston boluses of air into the lungs. Diaphragmatic breathing: Diaphragmatic breathing enhance diaphragmatic descent during inspiration and diaphragmatic ascent during expiration 5 minutes about 3 times per day. Pursed Lip Breathing: Have the patient breathe in slowly and deeply through the nose and then breathe out gently through lightly pursed lips as if blowing on and bending the flame of a candle but not blowing it out Teaching an Effective Cough Have the patient assume a relaxed, comfortable position for deep breathing and coughing. Sitting or leaning forward usually is the best position for coughing. The patient's neck should be slightly flexed to make coughing more comfortable. Teach the patient controlled diaphragmatic breathing, emphasizing deep inspirations Have the patient place the hands on the abdomen and make three huffs with expiration When the patient has put these actions together, instruct the patient to take a deep but relaxed inspiration, followed by a sharp double cough • Manual-Assisted Cough • If a patient has abdominal weakness (e.g., as the result of a mid-thoracic or cervical spinal cord injury), manual pressure on the abdominal area assists in developing greater intra-abdominal pressure for a more forceful cough. Sandbag Breathing: In the last 2 days of the rehab program. Done three times daily use light weighted sandbag, about 1-2 kilograms The sandbag is put on the patient's upper abdomen just below the xiphoid process and the patient is asked to practice diaphragmatic breathing for 2 minutes followed by a minute off weight breathing. Repeat the previous step once again. * Research outcome measures: a. Primary (main): effect of pulmonary rehabilitation in comparison to standard care group by the following: 1-the duration of the period of weaning from mechanical ventilation, duration of ICU stay and duration of hospital stay. 2-RICU morbidity and thirty day mortality 3-1st readmission in ER, ward, ICU during 1st 6 months of discharge. 4-.Respiratory muscle strength and function by I) Maximal inspiratory pressure (MIP) will be measured to evaluate global respiratory muscle strength High values for MIP exclude clinically significant weakness. II) Chest Ultrasonography for assessment of diaphragm function using these views: 1-. subcostal view: * reduced caudal movement of the diaphragm during unassisted breathing is (weakness) * paradoxal movement (diaphragm paralysis). 2 Mid axillary view Diaphragm atrophy will be assessed by measuring diaphragm thickness in the mid axillary line at the level of the diaphragm dome and its thickening fraction during inspiration to asses contractile activity 5-Physical and mental health as measured by the Short Form 36 Health Survey (SF-36)
ER  - 

TY  - GEN
M3  - Clinical Trial
Y1  - 2022
JF  - clinicaltrials.gov
JO  - clinicaltrials.gov
UR  - https://www.embase.com/search/results?subaction=viewrecord&id=LNCT05480618&from=export
U2  - LNCT05480618
U4  - 2025-05-14
L2  - https://clinicaltrials.gov/study/NCT05480618
T1  - Effect of Slow Breathing and Yogic-Derived Breathing on Respiration and Cardiovascular Variability in Spinal Cord Injury Patients
LA  - English
KW  - pranayama
KW  - normal human
KW  - spinal cord injury
KW  - blood pressure
KW  - breathing pattern
KW  - heart rate
KW  - breathing
KW  - breathing exercise
KW  - clinical trial
KW  - human
KW  - adult
KW  - controlled study
KW  - female
N2  - Brief Summary
This research will aid in understanding of slow-breathing and its effect on heart rate and blood pressure in people with a spinal cord injury (SCI). This research will investigate if traditional 'yogic' breathing exercises can be performed by subjects with SCI and its influence on the cardiovascular system.
Detailed Description
The relationship between respiratory patterns and cardiovascular variability in healthy persons has been previously studied. However, the impact of SCI on the interrelationships between the respiratory and cardiovascular systems remains relatively unstudied. The loss of autonomic control in SCI may mean that slow breathing has profound effects on cardiovascular variability. Hence, those with SCI may represent a population that could benefit from the potential physiologic effects of numerous yogic-based breathing patterns that can be applied anywhere any time. Hence, it is important to determine if slower breathing patterns can shift the cardiovascular control pattern to-wards important healthful effects. This physiological study will compare the effects of uncontrolled breathing and traditional yogic slow-breathing practices on cardiovascular variability in SCI patients.
ER  - 

TY  - GEN
M3  - Clinical Trial
Y1  - 2020
JF  - clinicaltrials.gov
JO  - clinicaltrials.gov
UR  - https://www.embase.com/search/results?subaction=viewrecord&id=LNCT04883463&from=export
U2  - LNCT04883463
U4  - 2025-05-13
L2  - https://clinicaltrials.gov/study/NCT04883463
T1  - Neuromodulation to Improve Respiratory Function in Cervical Spinal Cord Injury
LA  - English
KW  - manual emergency ventilator
KW  - cervical spinal cord injury
KW  - spinal cord injury
KW  - male
KW  - female
KW  - respiratory therapist
KW  - caregiver
KW  - quality of life
KW  - artificial ventilation
KW  - spinal cord stimulator
KW  - pneumotachograph
KW  - implanted spinal cord stimulator
KW  - blood pressure
KW  - breathing rate
KW  - breathing muscle
KW  - respiratory function
KW  - lung minute volume
KW  - heart rate
KW  - cervical spinal cord
KW  - temperature
KW  - tidal volume
KW  - diaphragm
KW  - somatosensory evoked potential
KW  - muscle potential
KW  - breathing
KW  - motor evoked potential
KW  - neuromodulation
KW  - electromyogram
KW  - feasibility study
KW  - oxygen saturation
KW  - cervical spine
KW  - muscle function
KW  - evoked response
KW  - wakefulness
KW  - general anesthesia
KW  - laboratory test
KW  - spinal cord stimulation
KW  - computer assisted tomography
KW  - respiratory care
KW  - explant
KW  - lung function test
KW  - implantation
KW  - electromyography
KW  - clinical trial
KW  - human
KW  - phase 2 clinical trial
KW  - phase 1 clinical trial
KW  - controlled study
N2  - Brief Summary
This is a phase 1 study of safety and feasibility of cervical spinal cord stimulator implantation in cervical SCI subjects who are ventilator dependent. The Investigators will be focusing on the safety and feasibility of this approach. Participants may qualify for the study if they are male or female 18-75 years old, are at least 1 year after original injury, have injury at C2 to C7 level, and dependent on mechanical ventilation to help them breathe. Additionally, they need to be able to attend up to twice weekly testing sessions for up to 21 months.
Detailed Description
There are five main phases to this study. The first phase is baseline testing, second phase is temporary implant, third phase is post-temporary implant mapping/treatment, fourth phase is permanent implant, and fifth phase is post-permanent implant treatment. During each of the three phases, subjects will have laboratory testing sessions and daily home training sessions. o The frequency of the sessions may vary based on individual circumstances. The baseline training sessions are expected to occur with a minimum frequency of once every month and may extend up to a maximum frequency of two times a week. The specific frequency for each participant will be determined by the PI based on individual participant needs and the extent of injury. As this is a feasibility study, the phases are designed to select for subjects that will be most responsive and will benefit from this strategy. Phase 1. Screening and Baseline testing/training (up to 6 months, UCLA Semel Institute for Neuroscience and Human Behavior), the purpose of which is to ensure that each subject begins with the full benefits achievable by standard rehabilitative respiratory therapy and has stable baseline of function before they begin epidural stimulation. 12 subjects will undergo this phase. Maximum inspiratory and expiratory pressure, resting spontaneous respiratory activity, and respiratory muscle EMG will be measured during this phase. Subjects on ventilator assist mode (unless or until they can sustain adequate respiration on their own) will be monitored via pneumotachometer for respiratory frequency changes. Additionally, subjects will undergo motor and sensory testing. The subjects must show stable respiratory function before implantation, therefore if a subject is showing small improvements at 3 months the subject will continue training until they have reached their maximal effect from training (up to 6 months). Subjects that show stable baseline at 3 months will proceed to Phase 2. If a subject's health worsens, including non-respiratory functioning, subject will be assessed by appropriate physician and testing will be held until subject's health has improved and maintains stable for at least 2 months. Subjects will obtain preoperative clearance and general anesthesia clearance in preparation for Phase 2. Phase 2. Temporary Implant (1 day, 24 hours overnight stay, UCLA Medical Center, Santa Monica). Subjects will undergo temporary stimulator implant surgery. CT scan may be collected prior for surgical planning if needed by PI. Up to 9 subjects with most connectivity and evidence of response to baseline testing will undergo this phase from the pool of 12 subjects in Phase 1 above. The electrode that will be used will be the same one that will be applied in subsequent permanent trial Phase 4, however a temporary connector will be placed to an external battery source and no permanent battery will be implanted. Connectivity of subject will be based on motor evoked potentials and somatosensory evoked potentials done during baseline testing and evaluated by a clinical neurophysiologist Phase 3. Post-temporary implant mapping/treatment. Respiratory ability will be assessed. Respiratory rehabilitation regimen with the stimulator will be used to re-enable respiratory function. The length of time of this phase will be dependent on the participant's response (as explained below) to the implant. The paddle will remain implanted until a comprehensive assessment of the participant's respiratory response is conducted by PI. Should the participant fail to exhibit a measurable respiratory response, the explantation of the paddle electrodes may be performed by the PI, provided that it is deemed safe to proceed. Extent and amplitude of evoked responses and motor pools activated from electrode pairs will be analyzed through EMG obtained. Response to the temporary stimulator implant will be based on tidal volume and spontaneous respiratory rate and respiratory muscle EMG. The same 9 subjects from Phase 2 will undergo this phase. Maximum inspiratory and expiratory pressure, and respiratory muscle EMG measurements will also be collected during this Phase. Phase 4. Permanent implant procedure (1 day, 24 hours overnight stay, UCLA Medical Center, Santa Monica). Subjects will undergo stimulator implant surgery. Up to 6 subjects with most connectivity and evidence of response to baseline testing will undergo this phase from the pool of 9 subjects in Phase 3 above. The functional respiratory circuit connectivity of the subject will be based on implanted spinal cord stimulator-induced spinal evoked respiratory muscle potential changes. Response to stimulator implant-induced respiratory facilitation will be evaluated based on intraoperative minute ventilation, tidal volume, and respiratory muscle EMG before and after the spinal stimulation. Subjects will be monitored overnight following surgery as a pre-cautionary measure. Ventilated subjects undergoing surgery are not at an increased risk over non-ventilated subjects. Phase 5. Post-permanent implant mapping/treatment (up to 12 months, UCLA Semel Institute for Neuroscience and Human Behavior) in which the electrode pair or pairs that maximally activate the largest number of respiratory motor pools will be identified based on the extent and amplitude of evoked responses in the respiratory muscles. Connectivity of subject will be based on motor evoked potentials and somatosensory evoked potentials done during baseline testing and evaluated by a clinical neurophysiologist. Response to respiratory training will be evaluated based on pulmonary function tests (including tidal volume, maximum inspiratory and expiratory effort, spontaneous respiratory activity) and respiratory muscle EMG. Once optimal parameters have been identified, electrode pairs that allow subjects to manipulate their respiratory frequency with concomitant diaphragm/intercostal EMG activity, subjects will be allowed to use stimulator at home (daily, with identified parameters) with respiratory training in addition to weekly (or monthly) testing. Each subject will undergo stimulation up to twice a week in the clinic and daily (with identified parameters) up to 12 months. Extent and amplitude of evoked responses and motor pools activated from electrode pairs will be analyzed through EMG. Respiratory rehabilitation regimen with the stimulator will be used to re-enable respiratory function. 6 subjects will be tested up to twice weekly in the clinic for up to 2 hours per session. Pulmonary function tests (including maximum inspiratory and expiratory pressure, resting spontaneous pressure, and initiated breaths) will be evaluated weekly or monthly. Post-implant MEP/SSEP, SCIM3, FIM, ISNCSCI, SCI-QOL testing will be conducted at a minimum of one timepoint during this phase of the study. For patients with a ventilator, home use will involve turning on the stimulator, breathing with the ventilator, and turning the sensitivity of ventilator assist mode up, working to strengthen the muscles for initiated breaths. The same 6 subjects from Phase 4 will undergo this phase. Timeline. The study is a safety and feasibility trial. This is a single arm implantation of permanent electrode to assess safety and early efficacy of cervical spinal epidural stimulation to improve respiratory function. It is conducted over a period of up to 6 months or 21 months in 1, 2, or 3 periods, respectively: Phase 1. Baseline training (up to 6 months), Phase 2. Temporary Trial Implant (1 day), Phase 3. Post-temporary trial implant treatment (the length of time of this phase will be dependent on participant's response to the implant), Phase 4. Permanent Implant (1 day, with up to 2 months for surgical recovery), Phase 5. Post-permanent implant treatment (up to 12 months). Therefore, 12 subjects will be involved for up to 6 months, while 9 subjects will be involved for up to 7 months, and 6 subjects involved for up to 21 months (18 months of testing with up to 2 months recovery). Home Use. To ensure safety, the ventilator will provide support for the patient during home use with stimulator turned on, just as it does when epidural stimulation is not on. The patient will not be completely disconnected to the ventilator unless independence from the ventilator is achieved through a gradual and very closely supervised weaning process in which the patient will demonstrate stable O2 saturation and adequate minute ventilation through the stages of weaning. Weaning (and evidence of improved respiratory muscle function) will consist of gradually reducing the level of support delivered by the ventilator while requiring that as weaning occurs, the patient maintains stable minute ventilation on his own. To ensure safety, these weaning maneuvers will be conducted only with respiratory therapist being present, and an AMBU bag with supplemental O2 will be available. Additionally, for safety, the caregiver will obtain heart rate, blood pressure, temperature at 15 min intervals and O2 saturation continuously, or when there is a change in the ventilator setting. Additionally this will be performed only when the subject is fully conscious, awake, and following commands.
ER  - 

TY  - GEN
M3  - Clinical Trial
Y1  - 2021
JF  - clinicaltrials.gov
JO  - clinicaltrials.gov
UR  - https://www.embase.com/search/results?subaction=viewrecord&id=LNCT05041322&from=export
U2  - LNCT05041322
U4  - 2025-05-13
L2  - https://clinicaltrials.gov/study/NCT05041322
T1  - Improving Ventilatory Capacity in Those With Chronic High Level SCI
LA  - English
KW  - buspirone
KW  - carbon dioxide
KW  - serotonin
KW  - daily life activity
KW  - human
KW  - rat
KW  - chronic obstructive lung disease
KW  - multiple sclerosis
KW  - dyspnea
KW  - spinal cord injury
KW  - quadriplegia
KW  - sleep apnea syndromes
KW  - hypercapnia
KW  - depression
KW  - brain stem infarction
KW  - cognition
KW  - lung capacity
KW  - exercise
KW  - muscle spindle afferent nerve
KW  - breathing
KW  - animal model
KW  - psychomotor performance
KW  - upregulation
KW  - intercostal muscle
KW  - spinal cord
KW  - abdominal wall musculature
KW  - phrenic nerve
KW  - breathing rate
KW  - brain stem
KW  - clinical trial
KW  - supersensitivity
KW  - anxiety
KW  - oxygen consumption
KW  - lung minute volume
KW  - nerve tract
KW  - nerve conduction
KW  - motoneuron
KW  - elimination half-life
KW  - exercise tolerance
KW  - oral drug administration
KW  - lung function test
KW  - denervation
KW  - sedation
KW  - clinical trial
KW  - adult
KW  - clinical article
KW  - controlled study
KW  - male
KW  - nonhuman
KW  - therapy
N2  - Brief Summary
The purpose of this study is to find out if taking the drug Buspar will increase breathing capacity in individuals with spinal cord injuries.
Detailed Description
Chemoreceptive regulatory feedback is crucial for precise ventilatory control, especially during exercise. However, individuals with high-level SCI have a reduced chemoreceptive drive to breathe. Studies have shown lesser increases in minute ventilation and mouth pressure during hypercapnia in those with tetraplegia. Peripheral factors rather than central factors appear to cause the reduction of the ventilatory response to hypercapnia. This reduced ventilatory drive may have functional impact on exercise ventilation in patients with high level SCI and enhancing ventilatory drive may improve exercise ventilation in high-level SCI. Currently, there are no treatments to overcome these functional deficits that affect daily activity and exercise-based rehabilitation recovery. However, previous work in an animal model of SCI has found that that a serotonin agonist markedly increases respiratory responses to carbon dioxide. Treatment with a serotonin 5HT1A agonist effectively improved the ventilatory drive after both acute and chronic spinal cord injuries in rats. One potential mechanism is increased excitability of the ventral motoneurons that have survived the spinal cord injury. 5-HT1A receptors do exist on these neurons, and when activated, amplify the excitatory output. Another mechanism resides at the intercostal and abdominal muscle afferents which influence supraspinal respiratory group neurons in the brainstem and motor output to the muscles of breathing. Hence, serotonin agonists may act on neural pathways in the spinal cord responsible for transferring afferent information from intercostal muscles to supraspinal centers. Lastly, 5-HT1A receptors may also be involved in functional plasticity of neural respiratory pathways, in particular ipsilateral phrenic nerve activity. Up regulation of 5-HT1A receptors due to denervation supersensitivity could result in postsynaptic hyperresponsivity due to loss of descending input. BuSpar/Buspirone is a serotonin 5HT1A agonist and used as an anxiolytic in humans. It does not cause sedation, has minimal effects on psychomotor performance or cognition, and has low threshold for abuse potential or dependence liability. Prior studies have found Buspirone to be well tolerated. It has been used safely in spinal cord injury, but not for respiratory purposes. (Though there is one clinical trial in process: Role of Enhancing Serotonin Receptors Activity for Sleep Apnea Treatment in Patients with SCI.) However, Buspirone up to 60 mg daily has been used to treat disturbed respiratory rhythms in multiple sclerosis, brain cancer, and brainstem infarction. Interestingly, in patients with COPD, a 14-day oral administration of buspirone (20 mg) found improved anxiety and depression as well as increased exercise tolerance with lesser sensations of dyspnea. Hence, buspirone may offer a treatment to improve hypercapnic ventilatory drive. Given that oral administration of 30 mg results in peak plasma levels at one hour and that the average elimination half life is about 2 to 3 hours, buspirone is an attractive and safe approach to exploring the ability to improve respiratory responses to exercise and/or hypercapnia exposure in those with high level spinal cord injury that limits breathing capacity.
ER  - 

TY  - GEN
M3  - Clinical Trial
Y1  - 2023
JF  - clinicaltrials.gov
JO  - clinicaltrials.gov
UR  - https://www.embase.com/search/results?subaction=viewrecord&id=LNCT05756894&from=export
U2  - LNCT05756894
U4  - 2025-05-13
L2  - https://clinicaltrials.gov/study/NCT05756894
T1  - Pilot Study: Spike-timing-dependent Plasticity for Respiratory Function After Spinal Cord Injury
LA  - English
KW  - human
KW  - cervical spinal cord injury
KW  - spinal cord injury
KW  - quality of life
KW  - pilot study
KW  - cranial nerve
KW  - respiratory function
KW  - locomotion
KW  - lower limb
KW  - scalp
KW  - diaphragm
KW  - exercise
KW  - nerve cell plasticity
KW  - spinal cord
KW  - plasticity
KW  - breathing exercise
KW  - nerve stimulation
KW  - clinical trial
KW  - female
KW  - clinical article
KW  - middle aged
KW  - adult
KW  - therapy
N2  - Brief Summary
The purpose of this research study is to learn more about the connections between the brain, nerves, and diaphragm after experiencing a cervical spinal cord injury (SCI).The main question it aims to answer is: Changes in respiratory function and recovery using stimulation and respiratory exercise training in spinal cord-injured individuals. Participants will complete a maximum of 55 study visits. They will be asked to complete about 40 treatment sessions which include multiple stimulation sessions over the scalp and neck, followed by about 60 minutes of respiratory training. Assessment sessions will be completed prior at baseline, after 20 sessions and after 40 sessions of study treatment.
Detailed Description
The purpose of this study is to test a strategy to potentiate functional recovery of respiratory function in individuals with spinal cord injury (SCI). Respiratory function is often impaired in individuals with high cervical spinal cord injury (SCI, C1-C5) leading to reduced quality of life and mortality. Currently, research has shown Spike-timing-dependent plasticity (STDP) targeting cortico-motoneuronal connections effectively promote recovery in upper and lower limbs, including functions such as grasping and locomotion. The overall goal of our proposal is to develop a non-invasive protocol using STDP that can be used to strengthen synaptic plasticity and voluntary motor output in the diaphragm muscle in humans with high cervical SCI. To assess the effect of STDP on respiratory function in humans with high cervical SCI, we propose a pilot study of efficacy trial with the specific aim below: The overall objective of this project is to investigate the efficacy of spike-timing-dependent plasticity (STDP) on respiratory function in humans with high cervical SCI. Specific Aim: Examine the effect of STDP in respiratory function in humans with chronic high cervical SCI.
ER  - 

TY  - GEN
M3  - Clinical Trial
Y1  - 2014
JF  - clinicaltrials.gov
JO  - clinicaltrials.gov
UR  - https://www.embase.com/search/results?subaction=viewrecord&id=LNCT02201173&from=export
U2  - LNCT02201173
U4  - 2025-05-12
L2  - https://clinicaltrials.gov/study/NCT02201173
T1  - Health Outcomes After Locomotor Training in Spinal Cord Injury Across the NeuroRecovery Network
LA  - English
KW  - cholesterol
KW  - insulin
KW  - treadmill
KW  - risk factor
KW  - human
KW  - dizziness
KW  - spinal cord injury
KW  - clinical research coordinator
KW  - clinical practice guideline
KW  - blood pressure
KW  - walking
KW  - respiratory function
KW  - heart rate
KW  - training
KW  - body weight
KW  - exercise
KW  - bladder function
KW  - participation
KW  - locomotion
KW  - randomized controlled trial
KW  - body position
KW  - lipid fingerprinting
KW  - fasting
KW  - clinical trial
KW  - adult
KW  - female
N2  - Brief Summary
People with spinal cord injury (SCI) suffer from secondary health conditions that can result in undue physical challenges and impact participation in activities in everyday life. Locomotor Training (LT) has been shown to demonstrate improvements in balance and walking function in both the animal and humans by reactivating spinal circuits through intensive therapy of muscles below the level of the injury. However, it is not known if LT also has beneficial health effects and it is the focus of this study proposed to be undertaken at Stony Brook University (SBU) as the lead site. LT is thought to produce activation of spinal networks to help recover balance and walking after SCI and may correspond with improvements in health measures such as bladder function, breathing capacity, cholesterol and other cardiac risk factors markers, and the ability to stand upright without drops in blood pressure resulting in a sensation of dizziness. LT takes place on a treadmill with the body weight supported in a harness, while walking overground and with the practice of key exercises in the home and community. The emphasis is on loading the body through the legs without braces and other devices except where necessary to function at home. The overall objective of this study to capture and analyze health outcome data collected on 80 patients enrolled in the 7 NeuroRecovery Network (NRN) clinics in the USA who receive LT. The NRN is funded by the Christopher and Dana Reeve Foundation and the CDC to implement LT for people with SCI. The purpose of this application is to leverage the NRN funding, that provides support for LT and standardized outcome measures, to generate further knowledge on health outcomes after LT for individuals with SCI. The proposed project will be accomplished through the utilization of staff at each of the 6 NRN sites, lead by the study principal investigator and the lead clinical research coordinator at SBU. They will ensure the data are captured before and after LT in a standardized manner, at the correct time and entered into a de-identified database. The study hypotheses are that after LT, compared to before, patients with SCI will improve lipid profiles and insulin factors as measured by fasting blood tests; respiratory function as measured by specialized but easy to use breathing equipment; and blood pressure and heart rate during a maneuver to test for responses to abrupt changes in posture. The relevance of this proposal is that it will help to determine if there is an association between an intensive activity- based intervention (LT) and improvements in health and will be used to form the basis for a larger randomized clinical trial and clinical practice guidelines.
ER  - 

TY  - JOUR
M3  - Article
Y1  - 2025
VL  - 15
IS  - 1
SP  - 337
EP  - 341
SN  - 2250-0944
JF  - International Journal of Pharmacy Research and Technology
JO  - Int.J. Pharm. Res. Technol.
UR  - https://www.embase.com/search/results?subaction=viewrecord&id=L2036291141&from=export
U2  - L2036291141
DB  - Embase
U3  - 2025-05-06
U4  - 2025-05-09
L2  - http://dx.doi.org/10.31838/ijprt/15.01.53
DO  - 10.31838/ijprt/15.01.53
A1  - Kiran, G.
A1  - Madan, P.
A1  - Reddy, N.
M1  - (Kiran G.; Madan P.) Department of Cardiothoracic Surgery, Rangaraya Medical College, Andhra Pradesh, Kakinada, India
M1  - (Reddy N.) Department of Microbiology, Rangaraya Medical College, Andhra Pradesh, Kakinada, India
AD  - G. Kiran, Department of Cardiothoracic Surgery, Rangaraya Medical College, Andhra Pradesh, Kakinada, India
T1  - Clinico-Epidemiological Study of Management of Blunt Trauma Chest in a Tertiary Center
LA  - English
KW  - chest tube
KW  - abdominal injury
KW  - acute respiratory distress syndrome
KW  - adult
KW  - article
KW  - artificial ventilation
KW  - atelectasis
KW  - blunt trauma
KW  - breathing exercise
KW  - bronchopleural fistula
KW  - clavicle fracture
KW  - clinicoepidemiological study
KW  - computer assisted tomography
KW  - controlled study
KW  - diaphragm fracture
KW  - disease severity assessment
KW  - electronic health record
KW  - emergency ward
KW  - empyema
KW  - epidemiological monitoring
KW  - epidural analgesia
KW  - esophagus injury
KW  - falling
KW  - female
KW  - flail chest
KW  - fracture
KW  - head injury
KW  - health care practice
KW  - heart injury
KW  - hematopneumothorax
KW  - hematothorax
KW  - hemorrhagic shock
KW  - hospitalization
KW  - human
KW  - incidence
KW  - intercostal drainage
KW  - intervention study
KW  - lung contusion
KW  - lung laceration
KW  - major clinical study
KW  - male
KW  - middle aged
KW  - mortality
KW  - outpatient department
KW  - pericardial effusion
KW  - pneumonia
KW  - pneumothorax
KW  - retrospective study
KW  - rib fracture
KW  - road safety
KW  - scapula fracture
KW  - spinal cord injury
KW  - statistics
KW  - tension pneumothorax
KW  - tertiary care center
KW  - thoracic spine fracture
KW  - thoracicvascular injury
KW  - thoracotomy
KW  - thorax blunt trauma
KW  - thorax injury
KW  - thorax radiography
KW  - tracheobronchial injury
KW  - traffic accident
KW  - visual analog scale
KW  - X ray analysis
N2  - Introduction: Blunt chest trauma denotes injuries to the chest resulting from forceful impact in the absence of penetration, such as those sustained from a blow, fall, or collision. Chest trauma is the leading cause of death from physical trauma after head and spinal cord injury. Thoracic injuries are primary or a contributing cause of about one-fourth of all trauma-related deaths. The mortality rate in these cases is about 10%. Thoracic injuries account approximately 20–25% of deaths due to trauma. 16,000 deaths occur per year in India alone as a result of chest trauma. Objective: To understand the epidemiological profile of patients reporting to the trauma center of our hospital with blunt thoracic trauma and to ascertain the impact of various etiologies of blunt chest trauma. Materials and methods: Between January 2023 and April 2024, consecutive patients with blunt thoracic trauma, who presented to the emergency department at Rangaraya Medical College (Kakinada, Andhra pradesh, India), were reviewed in this retrospective study. Data collected regarding common injury modes, age and gender distribution, pre-hospitalization practices, clinical presentations, associated injuries, severity of injuries, and management options from the hospital record section and these data were analyzed with descriptive statistics. Results: Majority of the patients were males who were involved in RTA. Presentation was mostly in the form of rib fractures, hemothorax, pneumothorax and flail chest. Most of the patients could be managed conservatively or by inserting an ICD tube and supportive treatment. None required an operative intervention. Mortality was mostly seen only when other systems were involved (CNS, abdominal organs, long bone fractures, spine injuries). Conclusion: Chest injury is seen commonly in RTA patients. Most of the patients of chest injuries can be managed by symptomatic care and simple life-saving intervention, i.e. intercostal drainage. CT chest is better than chest x-ray in early identification of pneumothorax and must be done if available. With increased RTAs, it is needed to have public awareness regarding road safety measures and educating them about the first aid measures for trauma patients.
ER  - 

TY  - GEN
M3  - Clinical Trial
Y1  - 2014
JF  - clinicaltrials.gov
JO  - clinicaltrials.gov
UR  - https://www.embase.com/search/results?subaction=viewrecord&id=LNCT02154412&from=export
U2  - LNCT02154412
U4  - 2025-05-08
L2  - https://clinicaltrials.gov/study/NCT02154412
T1  - Mechanisms of Arterial Hypotension in Chronic Spinal Cord Injury
LA  - English
KW  - silver chloride
KW  - alcohol
KW  - catecholamine
KW  - caffeine
KW  - epinephrine
KW  - rubber
KW  - preliminary data
KW  - duration
KW  - data base
KW  - RR interval
KW  - data analysis software
KW  - protocol
KW  - butterfly
KW  - spinal cord injury
KW  - faintness
KW  - hypotension
KW  - dizziness
KW  - orthostatic hypotension
KW  - electrocardiography monitoring
KW  - muscle training
KW  - electrode
KW  - differential pressure transducer
KW  - chair
KW  - memory card
KW  - medical nebulizer
KW  - plethysmograph
KW  - wheelchair
KW  - arm sling
KW  - echocardiograph
KW  - respiratory exerciser
KW  - pressure transducer
KW  - blood pressure
KW  - heart left ventricle
KW  - steady state
KW  - motor performance
KW  - hemodynamics
KW  - neuromuscular junction
KW  - breathing
KW  - muscle fiber membrane
KW  - supine position
KW  - blood pressure regulation
KW  - arterial pressure
KW  - forced vital capacity
KW  - maximal inspiratory pressure
KW  - maximal expiratory pressure
KW  - axon
KW  - impedance
KW  - residual volume
KW  - catecholamine blood level
KW  - pressoreceptor reflex
KW  - motor nerve
KW  - ultrasound
KW  - breathing muscle
KW  - acromion
KW  - forced expiratory volume
KW  - maximal respiratory pressure
KW  - cephalic vein
KW  - airway pressure
KW  - temperature
KW  - exhalation
KW  - motor control
KW  - total lung capacity
KW  - blood flow
KW  - index finger
KW  - rib cage
KW  - mouth muscle
KW  - venous blood
KW  - electromyogram
KW  - sitting
KW  - standing
KW  - heart output
KW  - diastolic blood pressure
KW  - orthostatic stress
KW  - lung function
KW  - thumb
KW  - kinematics
KW  - muscle strength
KW  - echocardiography
KW  - spirometry
KW  - frequency modulation
KW  - time series analysis
KW  - electromyography
KW  - surface electromyography
KW  - blood pressure measurement
KW  - electrocardiography
KW  - spirography
KW  - head-up tilt test
KW  - clinical trial
KW  - human
KW  - controlled study
KW  - adult
KW  - male
KW  - diagnosis
N2  - Brief Summary
This clinical study is designed to investigate the mechanisms of blood pressure regulation and respiratory motor function affected by spinal cord injury (SCI). We hypothesize that impaired blood pressure regulation in individuals with chronic SCI can be improved by restoring respiratory motor function by using Respiratory Motor Training (RMT).
Detailed Description
[truncated: 1,550,321 more chars]
