# Supplementary material for: Effectiveness of respiratory muscle training on pulmonary function recovery in patients with spinal cord injury: a systematic review and meta-analysis
Source: PeerJ. 2025 Nov 28;13:e20373. doi: 10.7717/peerj.20373 (PMC12667691; doi:10.7717/peerj.20373)
Supplement: Supplemental Information 5 [file peerj-13-20373-s005.zip › Search Strategy and Data/Search Strategy/Embase.txt]

Embase
Session Results
.......................................................
No.  Query Results                                          Results  Date       
#9.  #3 AND #8                                                  502  7 Oct 2025 
#8.  #4 OR #5 OR #6 OR #7                                    47,295  7 Oct 2025 
#7.  'breathing exercise'/exp OR 'breathing exercise'        46,553  7 Oct 2025 
     OR (('breathing'/exp OR breathing) AND 
     ('exercise'/exp OR exercise)) OR 'breathing 
     exercise':ti,ab,kw OR 'respiratory 
     rehabilitation':ti,ab,kw OR 'respiratory 
     training':ti,ab,kw OR 'respiratory muscle 
     training':ti,ab,kw
#6.  'respiratory muscle training'/exp OR 'respiratory        1,213  7 Oct 2025 
     muscle training' OR 'respiratory muscle 
     training':ti,ab,kw
#5.  'respiratory rehabilitation'/exp OR 'respiratory         1,976  7 Oct 2025 
     rehabilitation' OR 'respiratory 
     rehabilitation':ti,ab,kw
#4.  'respiratory training'/exp OR 'respiratory                 739  7 Oct 2025 
     training' OR 'respiratory training':ti,ab,kw
#3.  #1 OR #2                                               120,184  7 Oct 2025 
#2.  'spinal cord injury'/exp OR 'spinal cord injury'       120,184  7 Oct 2025 
     OR 'spinal cord injury':ti,ab,kw OR 'injury, 
     spinal cord':ti,ab,kw OR 'spinal cord  
     injuries':ti,ab,kw OR 'spinal cord 
     trauma':ti,ab,kw OR 'trauma, spinal 
     cord':ti,ab,kw
#1.  'spinal cord injury'/exp                               106,720  7 Oct 2025 
.......................................................
