# Supplementary material for: Effectiveness of respiratory muscle training on pulmonary function recovery in patients with spinal cord injury: a systematic review and meta-analysis
Source: PeerJ. 2025 Nov 28;13:e20373. doi: 10.7717/peerj.20373 (PMC12667691; doi:10.7717/peerj.20373)
Supplement: Supplemental Information 5 [file peerj-13-20373-s005.zip › Search Strategy and Data/Search Strategy/pubmed .txt.txt]

(((((Respiratory Muscle Training[MeSH Terms]) OR (Respiratory Muscle Training[Title/Abstract])) OR (Exercise, Breathing[Title/Abstract])) OR (Muscle Training, Respiratory[Title/Abstract])) OR (Training, Respiratory Muscle[Title/Abstract]))) AND (((((((((((Spinal Cord Injury[MeSH Terms]) OR (Spinal Cord Injury[Title/Abstract])) OR (Traumatic Myelopathies[Title/Abstract])) OR (Traumatic Myelopathy[Title/Abstract])) OR (Spinal Cord Traumas[Title/Abstract])) OR (Post-Traumatic Myelopathy[Title/Abstract])) OR (Post-Traumatic Myelopathies[Title/Abstract])) OR (Spinal Cord Lacerations[Title/Abstract])) OR (Spinal Cord Transection[Title/Abstract])) OR (Spinal Cord Contusions[Title/Abstract])) OR (Spinal Cord Laceration[Title/Abstract]))
