# Supplementary material for: Effectiveness of respiratory muscle training on pulmonary function recovery in patients with spinal cord injury: a systematic review and meta-analysis
Source: PeerJ. 2025 Nov 28;13:e20373. doi: 10.7717/peerj.20373 (PMC12667691; doi:10.7717/peerj.20373)
Supplement: Supplemental Information 5 [file peerj-13-20373-s005.zip › Search Strategy and Data/Search Strategy/pubmed.nbib]

PMID- 40790540
OWN - NLM
STAT- MEDLINE
DCOM- 20250812
LR  - 20250816
IS  - 2047-783X (Electronic)
IS  - 0949-2321 (Print)
IS  - 0949-2321 (Linking)
VI  - 30
IP  - 1
DP  - 2025 Aug 11
TI  - Ultrasound monitoring respiratory muscle rehabilitation training can promote the 
      recovery of diaphragmatic function in traumatic spinal cord injury (TSCI) 
      patients.
PG  - 733
LID - 10.1186/s40001-025-03023-2 [doi]
LID - 733
AB  - BACKGROUND AND OBJECTIVE: Traumatic spinal cord injury (TSCI) often leads to 
      respiratory dysfunction, in which the impaired diaphragm function is one of the 
      main causes. Respiratory muscle rehabilitation training can be used to improve 
      respiratory function, but its effect on diaphragm function has not been deeply 
      investigated. This study employed ultrasound monitoring to assess how respiratory 
      muscle rehabilitation training affects diaphragmatic function in TSCI patients. 
      METHODS: In this prospective randomized controlled trial (RCT) study, 56 patients 
      with spinal cord injury were randomly divided into experimental group and control 
      group, 28 cases in each group. The experimental group received respiratory muscle 
      rehabilitation training twice a day for 15 min each time; and the control group 
      received only the usual care. The diaphragm thickness, diaphragm movement and 
      diaphragm contraction speed of the two groups were measured by ultrasound before 
      and after training. RESULTS: Compared to the control group, the experimental 
      group had significant improvements. Diaphragm thickness increased from 
      2.05 ± 0.25 mm to 2.38 ± 0.30 mm in the experimental group (P < 0.001), while the 
      control group changed minimally from 2.02 ± 0.22 mm to 2.05 ± 0.23 mm 
      (P = 0.338). Diaphragm movement increased from 1.52 ± 0.20 mm to 1.85 ± 0.25 mm 
      in the experimental group (P < 0.001), versus a small change from 1.50 ± 0.18 mm 
      to 1.53 ± 0.20 mm in the control group (P = 0.315). Diaphragm contraction speed 
      accelerated from 1.20 ± 0.15 cm/s to 1.45 ± 0.20 cm/s in the experimental group 
      (P < 0.001), while the control group changed slightly from 1.18 ± 0.13 cm/s to 
      1.20 ± 0.15 cm/s (P = 0.380). Respiratory frequency decreased from 20.3 ± 3.4 
      times/min to 16.0 ± 2.5 times/min in the experimental group (P < 0.001), and the 
      control group changed less from 19.5 ± 2.1 times/min to 18.2 ± 2.3 times/min 
      (P = 0.070). Ventilator removal time was significantly reduced in the 
      experimental group (14.1 ± 1.5 days) compared to the control group 
      (20.2 ± 2.0 days, P = 0.002). CONCLUSION: Respiratory muscle rehabilitation 
      significantly enhances diaphragm function and respiratory parameters in spinal 
      cord injury patients. Ultrasound monitoring effectively evaluates these 
      improvements, providing a valuable, novel clinical approach for TSCI 
      rehabilitation. While this preliminary RCT demonstrates positive outcomes, the 
      sample size limitation (n = 56) and absence of long-term follow-up should be 
      acknowledged. These aspects will be addressed through larger sample sizes and 
      extended observation periods in subsequent research.
CI  - © 2025. The Author(s).
FAU - Zhang, Xinyu
AU  - Zhang X
AD  - Emergency Department (Xiangjiang Campus), Hebei Medical University Third 
      Hospital, Shijiazhuang, 050000, Hebei, China.
FAU - Zhang, Xiaobo
AU  - Zhang X
AD  - Emergency Department (Xiangjiang Campus), Hebei Medical University Third 
      Hospital, Shijiazhuang, 050000, Hebei, China.
FAU - Yang, Dong
AU  - Yang D
AD  - Emergency Department (Xiangjiang Campus), Hebei Medical University Third 
      Hospital, Shijiazhuang, 050000, Hebei, China.
FAU - Liu, Li
AU  - Liu L
AD  - Emergency Department (Xiangjiang Campus), Hebei Medical University Third 
      Hospital, Shijiazhuang, 050000, Hebei, China.
FAU - Huo, Xiulin
AU  - Huo X
AD  - Department of Anesthesiology, Hebei Medical University Third Hospital, 
      Shijiazhuang, 050000, Hebei, China. 39200525@hebmu.edu.cn.
FAU - Deng, Zhuojun
AU  - Deng Z
AD  - Emergency Department (Xiangjiang Campus), Hebei Medical University Third 
      Hospital, Shijiazhuang, 050000, Hebei, China. dengzhuojun@126.com.
LA  - eng
GR  - 20230728/Medical Science Research Project of Hebei 2023/
PT  - Journal Article
PT  - Randomized Controlled Trial
DEP - 20250811
PL  - England
TA  - Eur J Med Res
JT  - European journal of medical research
JID - 9517857
SB  - IM
MH  - Humans
MH  - *Spinal Cord Injuries/rehabilitation/physiopathology/diagnostic imaging
MH  - *Diaphragm/diagnostic imaging/physiopathology
MH  - Male
MH  - Female
MH  - Adult
MH  - Ultrasonography/methods
MH  - *Breathing Exercises/methods
MH  - Middle Aged
MH  - Prospective Studies
MH  - Recovery of Function
MH  - *Respiratory Muscles/physiopathology/diagnostic imaging
MH  - Young Adult
PMC - PMC12337567
OTO - NOTNLM
OT  - Diaphragm function
OT  - Respiratory function index
OT  - Respiratory muscle rehabilitation training
OT  - Spinal cord injury
OT  - Ultrasonic monitoring
COIS- Declarations. Ethics approval and consent to participate: Ethical approval for 
      this study was granted by the Medical Ethics Committee of the Third Hospital of 
      Hebei Medical University, with the ethics acceptance number W2023-025-1. All 
      methods were performed in accordance with the relevant guidelines and 
      regulations. The health, rights, and privacy of participants were fully 
      protected. Potential risks to participants were minimal and controllable. Consent 
      for publication: Consent to publish all presented data has been provided. 
      Competing interests: The authors declare no competing interests.
EDAT- 2025/08/12 06:28
MHDA- 2025/08/12 06:29
PMCR- 2025/08/11
CRDT- 2025/08/12 00:44
PHST- 2025/06/03 00:00 [received]
PHST- 2025/08/04 00:00 [accepted]
PHST- 2025/08/12 06:29 [medline]
PHST- 2025/08/12 06:28 [pubmed]
PHST- 2025/08/12 00:44 [entrez]
PHST- 2025/08/11 00:00 [pmc-release]
AID - 10.1186/s40001-025-03023-2 [pii]
AID - 3023 [pii]
AID - 10.1186/s40001-025-03023-2 [doi]
PST - epublish
SO  - Eur J Med Res. 2025 Aug 11;30(1):733. doi: 10.1186/s40001-025-03023-2.

PMID- 40624540
OWN - NLM
STAT- MEDLINE
DCOM- 20250708
LR  - 20250729
IS  - 1466-609X (Electronic)
IS  - 1364-8535 (Print)
IS  - 1364-8535 (Linking)
VI  - 29
IP  - 1
DP  - 2025 Jul 7
TI  - Effects of different respiratory training methods on respiratory function in 
      patients with spinal cord injury: a network meta-analysis of randomized 
      controlled trials.
PG  - 285
LID - 10.1186/s13054-025-05535-z [doi]
LID - 285
AB  - OBJECTIVE: This network meta-analysis (NMA) compared the efficacy of various 
      respiratory training methods in improving respiratory function in patients with 
      spinal cord injury (SCI). METHODS: Randomized controlled trials (RCTs) on 
      respiratory training interventions for SCI patients were searched in PubMed, 
      Embase, Web of Science, and the Cochrane Library through September 1, 2024. The 
      risk of bias in the included studies was assessed using the Cochrane tool. Review 
      Manager 5.4 was used to conduct a systematic review using Bayesian NMA methods. 
      The Confidence in Network Meta-Analysis (CINeMA) framework was employed to 
      evaluate the quality of evidence. The primary outcomes were maximal inspiratory 
      pressure (MIP), forced expiratory volume in 1 second (FEV1), and forced vital 
      capacity (FVC). RESULTS: Seventeen RCTs (n = 625) were included, evaluating eight 
      respiratory training interventions and one control intervention. NMA revealed 
      that for improving MIP, transcutaneous spinal cord stimulation plus resistance 
      respiratory muscle training (tSCS_RRMT) (SUCRA 86.32%) showed the greatest 
      efficacy, followed by resistance respiratory muscle training (RRMT) (SUCRA 
      84.09%). For FEV1, repetitive functional magnetic stimulation combined with 
      abdominal neuromuscular electrical stimulation and routine breathing training 
      (rFMS_NMES_RBT) (SUCRA 89.41%) demonstrated superior efficacy, followed by 
      incentive spirometry combined with the abdominal drawing-in maneuver (IS_ADIM) 
      (SUCRA 70.05%). For FVC, IS_ADIM (SUCRA 76.25%) was most effective, followed by 
      routine breathing training (RBT) (SUCRA 65.40%). League table results indicated 
      that RRMT (mean difference (MD) 13.25, 95% credible intervals (CrI) [7.51, 
      18.92]) significantly improved MIP compared to the control intervention; IS_ADIM 
      (MD 0.58, 95% CrI [0.31, 0.85]) and RBT (MD 0.49, 95% CrI [0.29, 0.69]) enhanced 
      FVC compared to the control intervention. CONCLUSION: tSCS_RRMT appears to be the 
      most effective for improving MIP, rFMS_NMES_RBT for enhancing FEV1, and IS_ADIM 
      for improving FVC based on SUCRA rankings. Due to irreconcilable heterogeneity, 
      indirectness, imprecision, and incoherence, the reliability of the evidence is 
      limited. TRIAL REGISTRATION: This network meta-analysis adhered to the Preferred 
      Reporting Items for Systematic Reviews and Meta-Analyses (PRISMA) statement and 
      was prospectively registered in PROSPERO (CRD42024592511).
CI  - © 2025. The Author(s).
FAU - Chen, Jun
AU  - Chen J
AD  - NeuroSurgical Intensive Care Unit, Department of Neurosurgery, Southwest 
      Hospital, Third Military Medical University (Army Medical University), 29 
      Gaotanyan Street, Shapingba District, Chongqing, 400038, China.
AD  - Chongqing Key Laboratory of Intelligent Diagnosis, Treatment and Rehabilitation 
      of Central Nervous System Injuries, Southwest Hospital, Third Military Medical 
      University (Army Medical University), Chongqing, 400038, China.
AD  - Chongqing Clinical Research Center for Neurosurgery, Southwest Hospital, Third 
      Military Medical University (Army Medical University), Chongqing, 400038, China.
FAU - Chen, Tianyu
AU  - Chen T
AD  - Department of Rehabilitation Medicine, Beijing Yanhua Hospital, Beijing, 102500, 
      China.
AD  - Chongqing Key Laboratory of Intelligent Diagnosis, Treatment and Rehabilitation 
      of Central Nervous System Injuries, Southwest Hospital, Third Military Medical 
      University (Army Medical University), Chongqing, 400038, China.
AD  - Chongqing Clinical Research Center for Neurosurgery, Southwest Hospital, Third 
      Military Medical University (Army Medical University), Chongqing, 400038, China.
FAU - Wang, Xia
AU  - Wang X
AD  - NeuroSurgical Intensive Care Unit, Department of Neurosurgery, Southwest 
      Hospital, Third Military Medical University (Army Medical University), 29 
      Gaotanyan Street, Shapingba District, Chongqing, 400038, China.
AD  - Chongqing Key Laboratory of Intelligent Diagnosis, Treatment and Rehabilitation 
      of Central Nervous System Injuries, Southwest Hospital, Third Military Medical 
      University (Army Medical University), Chongqing, 400038, China.
AD  - Chongqing Clinical Research Center for Neurosurgery, Southwest Hospital, Third 
      Military Medical University (Army Medical University), Chongqing, 400038, China.
FAU - Tang, Xin
AU  - Tang X
AD  - NeuroSurgical Intensive Care Unit, Department of Neurosurgery, Southwest 
      Hospital, Third Military Medical University (Army Medical University), 29 
      Gaotanyan Street, Shapingba District, Chongqing, 400038, China.
AD  - Chongqing Key Laboratory of Intelligent Diagnosis, Treatment and Rehabilitation 
      of Central Nervous System Injuries, Southwest Hospital, Third Military Medical 
      University (Army Medical University), Chongqing, 400038, China.
AD  - Chongqing Clinical Research Center for Neurosurgery, Southwest Hospital, Third 
      Military Medical University (Army Medical University), Chongqing, 400038, China.
FAU - Yang, Shunyan
AU  - Yang S
AD  - NeuroSurgical Intensive Care Unit, Department of Neurosurgery, Southwest 
      Hospital, Third Military Medical University (Army Medical University), 29 
      Gaotanyan Street, Shapingba District, Chongqing, 400038, China.
AD  - Chongqing Key Laboratory of Intelligent Diagnosis, Treatment and Rehabilitation 
      of Central Nervous System Injuries, Southwest Hospital, Third Military Medical 
      University (Army Medical University), Chongqing, 400038, China.
AD  - Chongqing Clinical Research Center for Neurosurgery, Southwest Hospital, Third 
      Military Medical University (Army Medical University), Chongqing, 400038, China.
FAU - Lyu, Kaiyue
AU  - Lyu K
AD  - NeuroSurgical Intensive Care Unit, Department of Neurosurgery, Southwest 
      Hospital, Third Military Medical University (Army Medical University), 29 
      Gaotanyan Street, Shapingba District, Chongqing, 400038, China.
AD  - Chongqing Key Laboratory of Intelligent Diagnosis, Treatment and Rehabilitation 
      of Central Nervous System Injuries, Southwest Hospital, Third Military Medical 
      University (Army Medical University), Chongqing, 400038, China.
AD  - Chongqing Clinical Research Center for Neurosurgery, Southwest Hospital, Third 
      Military Medical University (Army Medical University), Chongqing, 400038, China.
FAU - Li, Fei
AU  - Li F
AD  - NeuroSurgical Intensive Care Unit, Department of Neurosurgery, Southwest 
      Hospital, Third Military Medical University (Army Medical University), 29 
      Gaotanyan Street, Shapingba District, Chongqing, 400038, China.
AD  - Chongqing Key Laboratory of Intelligent Diagnosis, Treatment and Rehabilitation 
      of Central Nervous System Injuries, Southwest Hospital, Third Military Medical 
      University (Army Medical University), Chongqing, 400038, China.
AD  - Chongqing Clinical Research Center for Neurosurgery, Southwest Hospital, Third 
      Military Medical University (Army Medical University), Chongqing, 400038, China.
FAU - Xian, Jishu
AU  - Xian J
AD  - NeuroSurgical Intensive Care Unit, Department of Neurosurgery, Southwest 
      Hospital, Third Military Medical University (Army Medical University), 29 
      Gaotanyan Street, Shapingba District, Chongqing, 400038, China.
AD  - Chongqing Key Laboratory of Intelligent Diagnosis, Treatment and Rehabilitation 
      of Central Nervous System Injuries, Southwest Hospital, Third Military Medical 
      University (Army Medical University), Chongqing, 400038, China.
AD  - Chongqing Clinical Research Center for Neurosurgery, Southwest Hospital, Third 
      Military Medical University (Army Medical University), Chongqing, 400038, China.
FAU - Tan, Binbin
AU  - Tan B
AUID- ORCID: 0000-0002-5777-4862
AD  - NeuroSurgical Intensive Care Unit, Department of Neurosurgery, Southwest 
      Hospital, Third Military Medical University (Army Medical University), 29 
      Gaotanyan Street, Shapingba District, Chongqing, 400038, China. 
      tanbinbin@tmmu.edu.cn.
AD  - Chongqing Key Laboratory of Intelligent Diagnosis, Treatment and Rehabilitation 
      of Central Nervous System Injuries, Southwest Hospital, Third Military Medical 
      University (Army Medical University), Chongqing, 400038, China. 
      tanbinbin@tmmu.edu.cn.
AD  - Chongqing Clinical Research Center for Neurosurgery, Southwest Hospital, Third 
      Military Medical University (Army Medical University), Chongqing, 400038, China. 
      tanbinbin@tmmu.edu.cn.
FAU - Chen, Yujie
AU  - Chen Y
AUID- ORCID: 0000-0002-9905-9138
AD  - NeuroSurgical Intensive Care Unit, Department of Neurosurgery, Southwest 
      Hospital, Third Military Medical University (Army Medical University), 29 
      Gaotanyan Street, Shapingba District, Chongqing, 400038, China. 
      chenyj@tmmu.edu.cn.
AD  - Chongqing Key Laboratory of Intelligent Diagnosis, Treatment and Rehabilitation 
      of Central Nervous System Injuries, Southwest Hospital, Third Military Medical 
      University (Army Medical University), Chongqing, 400038, China. 
      chenyj@tmmu.edu.cn.
AD  - Chongqing Clinical Research Center for Neurosurgery, Southwest Hospital, Third 
      Military Medical University (Army Medical University), Chongqing, 400038, China. 
      chenyj@tmmu.edu.cn.
LA  - eng
GR  - 82371333/National Natural Science Foundation of China/
GR  - YXGD202451/Chongqing Municipal Health Commission/
PT  - Journal Article
PT  - Network Meta-Analysis
PT  - Systematic Review
DEP - 20250707
PL  - England
TA  - Crit Care
JT  - Critical care (London, England)
JID - 9801902
SB  - IM
MH  - Humans
MH  - Bayes Theorem
MH  - *Breathing Exercises/methods/standards
MH  - Randomized Controlled Trials as Topic/statistics & numerical data
MH  - Respiratory Function Tests/methods/statistics & numerical data
MH  - *Spinal Cord Injuries/complications/therapy/physiopathology
PMC - PMC12235993
COIS- Declarations. Ethics approval and consent to participate: Not applicable. Consent 
      for publication: Not applicable. Competing interests: The authors declare no 
      competing interests.
EDAT- 2025/07/08 00:27
MHDA- 2025/07/08 06:26
PMCR- 2025/07/07
CRDT- 2025/07/07 23:48
PHST- 2025/05/10 00:00 [received]
PHST- 2025/06/30 00:00 [accepted]
PHST- 2025/07/08 06:26 [medline]
PHST- 2025/07/08 00:27 [pubmed]
PHST- 2025/07/07 23:48 [entrez]
PHST- 2025/07/07 00:00 [pmc-release]
AID - 10.1186/s13054-025-05535-z [pii]
AID - 5535 [pii]
AID - 10.1186/s13054-025-05535-z [doi]
PST - epublish
SO  - Crit Care. 2025 Jul 7;29(1):285. doi: 10.1186/s13054-025-05535-z.

PMID- 40507584
OWN - NLM
STAT- PubMed-not-MEDLINE
LR  - 20250617
IS  - 2077-0383 (Print)
IS  - 2077-0383 (Electronic)
IS  - 2077-0383 (Linking)
VI  - 14
IP  - 11
DP  - 2025 May 29
TI  - Mechanism-Based Neuromodulation in Augmenting Respiratory Motor Function in 
      Individuals with Spinal Cord Injury.
LID - 10.3390/jcm14113827 [doi]
LID - 3827
AB  - Spinal cord injury (SCI) is one of the most debilitating conditions that has 
      profound effects on every physiological system, including respiratory 
      dysfunction, which is listed among the most common causes of mortality and 
      morbidity in this population. Previous research has demonstrated that respiratory 
      training could facilitate respiratory motor- and autonomic activity-based 
      plasticity. However, due to the reduced excitability of spinal networks below the 
      level of injury, the effectiveness of such interventions is often limited to the 
      residual functional capacity preserved after injury. In recent decades, several 
      novel neuromodulatory techniques have been explored to enhance neuronal 
      connectivity and integrate into respiratory rehabilitation strategies. In this 
      review, we examine the mechanisms underlying respiratory deficits following SCI 
      and discuss the neuromodulatory approaches designed to promote neural plasticity 
      for respiratory recovery. Current evidence suggests that integrating multimodal 
      neuromodulation with activity-based respiratory training holds promise; it may 
      significantly enhance respiratory functional recovery and could become a standard 
      component of respiratory rehabilitation protocols in individuals with SCI.
FAU - Fatima, Farwah
AU  - Fatima F
AUID- ORCID: 0000-0002-2852-9198
AD  - Kentucky Spinal Cord Injury Research Center, University of Louisville, 
      Louisville, KY 40202, USA.
FAU - Tharu, Niraj Singh
AU  - Tharu NS
AUID- ORCID: 0000-0002-6320-3329
AD  - Kentucky Spinal Cord Injury Research Center, University of Louisville, 
      Louisville, KY 40202, USA.
FAU - Castillo, Camilo
AU  - Castillo C
AUID- ORCID: 0000-0003-4118-4638
AD  - Department of Neurological Surgery, Division of Physical Medicine and 
      Rehabilitation, University of Louisville, Louisville, KY 40202, USA.
FAU - Ng, Alex
AU  - Ng A
AD  - Department of Medicine, Division of Pulmonary, Critical Care, and Sleep Disorders 
      Medicine, University of Louisville, Louisville, KY 40202, USA.
FAU - Gerasimenko, Yury
AU  - Gerasimenko Y
AD  - Department of Physiology, University of Louisville, Louisville, KY 40202, USA.
FAU - Ovechkin, Alexander
AU  - Ovechkin A
AUID- ORCID: 0000-0002-8067-7630
AD  - Kentucky Spinal Cord Injury Research Center, University of Louisville, 
      Louisville, KY 40202, USA.
AD  - Department of Neurological Surgery, University of Louisville, Louisville, KY 
      40202, USA.
LA  - eng
GR  - R01 HL150581/HL/NHLBI NIH HHS/United States
GR  - R01 HL168294/HL/NHLBI NIH HHS/United States
PT  - Journal Article
PT  - Review
DEP - 20250529
PL  - Switzerland
TA  - J Clin Med
JT  - Journal of clinical medicine
JID - 101606588
PMC - PMC12155934
OTO - NOTNLM
OT  - neuromodulation
OT  - neuronal plasticity
OT  - rehabilitation
OT  - respiratory motor function
OT  - respiratory muscle training
OT  - respiratory muscles
OT  - spinal cord injury
OT  - spinal cord stimulation
OT  - spinal excitability
COIS- The authors declare no conflicts of interest. The authors have no affiliation 
      with any organization with a direct or indirect financial interest in the subject 
      matter discussed in the manuscript. The funders had no role in the design of the 
      study; in the collection, analyses, or interpretation of the data; in the writing 
      of the manuscript; or in the decision to publish the results.
EDAT- 2025/06/13 06:34
MHDA- 2025/06/13 06:35
PMCR- 2025/05/29
CRDT- 2025/06/13 01:04
PHST- 2025/04/09 00:00 [received]
PHST- 2025/05/23 00:00 [revised]
PHST- 2025/05/27 00:00 [accepted]
PHST- 2025/06/13 06:35 [medline]
PHST- 2025/06/13 06:34 [pubmed]
PHST- 2025/06/13 01:04 [entrez]
PHST- 2025/05/29 00:00 [pmc-release]
AID - jcm14113827 [pii]
AID - jcm-14-03827 [pii]
AID - 10.3390/jcm14113827 [doi]
PST - epublish
SO  - J Clin Med. 2025 May 29;14(11):3827. doi: 10.3390/jcm14113827.

PMID- 39938067
OWN - NLM
STAT- MEDLINE
DCOM- 20250825
LR  - 20250826
IS  - 1537-7385 (Electronic)
IS  - 0894-9115 (Linking)
VI  - 104
IP  - 9
DP  - 2025 Sep 1
TI  - Effect of Diaphragmatic Breathing Exercise With Biofeedback on Respiratory 
      Function in Incomplete Cervical Spinal Cord Injury: A Randomized-Controlled 
      Study.
PG  - 793-799
LID - 10.1097/PHM.0000000000002714 [doi]
AB  - OBJECTIVES: The aim of this study was to investigate the effect of diaphragmatic 
      breathing exercise with biofeedback on respiratory function in incomplete 
      cervical spinal cord injury patients. DESIGN: Forty spinal cord injury patients 
      (mean age: 32.67 ± 5.08 yrs) were randomly entered into two groups including the 
      control group ( n = 20) and the intervention group ( n = 20). Forced expiratory 
      volume in 1 sec, functional vital capacity, and maximum voluntary ventilation 
      tests were performed to measure pulmonary function and Nijmegen Questionnaire was 
      used to evaluate severity of respiratory dysfunction before, immediately after 
      intervention, and 1 mo after the intervention. RESULTS: The mean of pulmonary 
      function tests in the intervention group was increased after the intervention ( P 
      < 0.001) and at 1-mo after intervention ( P < 0.001). In addition, the control 
      group indicated no change in these variables. The Nijmegen Questionnaire score 
      also decreased significantly in both groups (control group = P < 0.001, 
      intervention group = P < 0.001). The change of Nijmegen Questionnaire score 
      significantly differed between the groups (F = 4.67, P = 0.03); in addition, 
      significant difference was observed after intervention ( P < 0.001) and 1-mo 
      follow-up ( P < 0.001). CONCLUSIONS: The application of visual biofeedback during 
      breathing exercise can improve pulmonary function and mechanism may make the 
      Nijmegen Questionnaire improve as a reflection of lowered dyspnea.
CI  - Copyright © 2025 Wolters Kluwer Health, Inc. All rights reserved.
FAU - Hasnakipour, Soroush
AU  - Hasnakipour S
FAU - Mosallanezhad, Zahra
AU  - Mosallanezhad Z
AUID- ORCID: 0000-0002-8876-9476
FAU - Rezaeian, Tahere
AU  - Rezaeian T
AD  - Department of Physical Therapy, Faculty of Allied Medicine, Kerman University of 
      Medical Sciences, Kerman, Iran.
FAU - Azadi, Farhad
AU  - Azadi F
AD  - Department of Psychiatry Z Research Center of Substance Abuse and Dependence, 
      University of Social Welfare and Rehabilitation Sciences, Tehran, Iran.
FAU - Noroozi, Mehdi
AU  - Noroozi M
AD  - Department of Ergonomics, University of Social Welfare and Rehabilitation 
      Sciences, Tehran, Iran.
LA  - eng
PT  - Journal Article
PT  - Randomized Controlled Trial
DEP - 20250206
PL  - United States
TA  - Am J Phys Med Rehabil
JT  - American journal of physical medicine & rehabilitation
JID - 8803677
SB  - IM
MH  - Adult
MH  - Female
MH  - Humans
MH  - Male
MH  - *Biofeedback, Psychology/methods
MH  - *Breathing Exercises/methods
MH  - Cervical Cord/injuries
MH  - Cervical Vertebrae
MH  - Diaphragm/physiopathology
MH  - Respiratory Function Tests
MH  - *Spinal Cord Injuries/rehabilitation/physiopathology/complications
MH  - Treatment Outcome
OTO - NOTNLM
OT  - Biofeedback
OT  - Pulmonary Function Test
OT  - Spinal Cord Injury
OT  - Spirometry
COIS- Financial disclosure statements have been obtained, and no conflicts of interest 
      have been reported by the authors or by any individuals in control of the content 
      of this article. Conflicts of interest: This study has no conflicts of interest.
EDAT- 2025/02/12 18:47
MHDA- 2025/09/08 07:48
CRDT- 2025/02/12 16:23
PHST- 2024/08/16 00:00 [received]
PHST- 2024/12/27 00:00 [accepted]
PHST- 2025/09/08 07:48 [medline]
PHST- 2025/02/12 18:47 [pubmed]
PHST- 2025/02/12 16:23 [entrez]
AID - 00002060-990000000-00679 [pii]
AID - 10.1097/PHM.0000000000002714 [doi]
PST - ppublish
SO  - Am J Phys Med Rehabil. 2025 Sep 1;104(9):793-799. doi: 
      10.1097/PHM.0000000000002714. Epub 2025 Feb 6.

PMID- 39804148
OWN - NLM
STAT- MEDLINE
DCOM- 20250618
LR  - 20250728
IS  - 2045-7723 (Electronic)
IS  - 1079-0268 (Linking)
VI  - 48
IP  - 4
DP  - 2025 Jul
TI  - Respiratory muscle training in people with cervical spinal cord injury - A 
      systematic review.
PG  - 555-567
LID - 10.1080/10790268.2024.2433839 [doi]
AB  - INTRODUCTION: Spinal cord injury is a physiological disruption often caused by 
      trauma, leading to severe physical and psychological effects, including 
      irreversible impairment and disability. Cervical injuries, particularly between 
      C1 and C8, are the most severe, potentially causing diaphragm paralysis and 
      requiring mechanical ventilation. Reduced respiratory muscle strength not only 
      affects respiratory function but also significantly impacts voice, speech, and 
      communication, which are crucial for quality of life. OBJECTIVE: Conduct a 
      systematic review of the literature on respiratory muscle training protocols in 
      individuals with cervical spinal cord injury and evaluate the methodological 
      quality of scientific publications. METHODS: Studies were searched by two 
      independent researchers in the Regional Portal of the Virtual Health Library, 
      EMBASE, SCOPUS and PubMed databases, using the descriptors: "respiratory muscle 
      strength", "breathing training", and "cervical spinal cord injury", with no 
      restriction on the time of publication. Studies containing respiratory muscle 
      strength measurements and respiratory muscle training in people with cervical SCI 
      were included and those that associated other techniques with functional 
      respiratory training, such as electrical stimulation and other complementary 
      techniques were excluded. The studies had the methodological quality (internal 
      and external validity) classified by the PEDro scale (Physiotherapy Evidence 
      Database). RESULTS: Nine studies were identified and considered valid based on 
      the inclusion criteria. The protocols presented varied parameters. The session 
      time ranged from 15 to 45 minutes, the number of sessions per day ranged from 1 
      to 2, the number of days per week ranged from 3 to 7, and the number of 
      intervention weeks ranged from 4 to 10. Only three studies presented internal and 
      external validity for respiratory muscle training programs. CONCLUSION: This 
      review identified that respiratory muscle training is an effective intervention 
      to improve respiratory function in people with cervical SCI. However, due to the 
      poor methodological quality of the studies, the effect size of the treatment, as 
      well as the ideal dose and intensity, requires further investigation to better 
      determine its overall effectiveness.
FAU - Rodrigues, Felipe de Oliveira
AU  - Rodrigues FO
AUID- ORCID: 0000-0002-3609-4374
AD  - Speech-Language-Hearing Sciences, Medical School, Federal University of Minas 
      Gerais, Belo Horizonte, Brazil.
FAU - Padovani, Marina Martins Pereira
AU  - Padovani MMP
AD  - School of Medical Sciences of the Santa Casa de São Paulo, São Paulo, Brazil.
FAU - Lopes, Bárbara Pereira
AU  - Lopes BP
AD  - Speech-Language-Hearing Sciences, Medical School, Federal University of Minas 
      Gerais, Belo Horizonte, Brazil.
FAU - de Moura, Júlia Araújo
AU  - de Moura JA
AD  - Physical Education, Laboratory of Signal Processing and Motor Control, University 
      of Brasília, Brasília, Brazil.
FAU - Gama, Ana Cristina Côrtes
AU  - Gama ACC
AD  - Speech-Language-Hearing Sciences, Medical School, Federal University of Minas 
      Gerais, Belo Horizonte, Brazil.
LA  - eng
PT  - Journal Article
PT  - Systematic Review
DEP - 20250113
PL  - England
TA  - J Spinal Cord Med
JT  - The journal of spinal cord medicine
JID - 9504452
SB  - IM
MH  - Humans
MH  - *Spinal Cord Injuries/rehabilitation/complications
MH  - *Breathing Exercises/methods
MH  - *Respiratory Muscles/physiopathology
MH  - *Cervical Cord/injuries
MH  - Cervical Vertebrae/injuries
OTO - NOTNLM
OT  - Cervical spinal cord injury
OT  - Respiratory muscle strength
OT  - Respiratory training
OT  - Voice
EDAT- 2025/01/13 12:35
MHDA- 2025/06/18 18:26
CRDT- 2025/01/13 09:43
PHST- 2025/06/18 18:26 [medline]
PHST- 2025/01/13 12:35 [pubmed]
PHST- 2025/01/13 09:43 [entrez]
AID - 10.1080/10790268.2024.2433839 [doi]
PST - ppublish
SO  - J Spinal Cord Med. 2025 Jul;48(4):555-567. doi: 10.1080/10790268.2024.2433839. 
      Epub 2025 Jan 13.

PMID- 38968230
OWN - NLM
STAT- MEDLINE
DCOM- 20240705
LR  - 20240707
IS  - 1932-6203 (Electronic)
IS  - 1932-6203 (Linking)
VI  - 19
IP  - 7
DP  - 2024
TI  - Accessory respiratory muscles performance among people with spinal cord injury 
      while singing songs with different musical parameters.
PG  - e0305940
LID - 10.1371/journal.pone.0305940 [doi]
LID - e0305940
AB  - People with spinal cord injury (SCI) experience respiratory dysfunctions which 
      include hypersecretions, bronchospasm, and respiratory muscles weakness. Singing 
      therapy has been implemented as part of respiratory muscle training (RMT) to 
      improve their muscle strength. Singing different types and genres of songs may 
      elicit specific recruitment of respiratory muscles, attributed to the variation 
      of the songs' characteristics including tempo, pitch, and rhythmic complexity. 
      This study aims to determine the effect of singing songs with different 
      characteristics on the accessory respiratory muscle performance among people with 
      SCI. Thirteen male SCI participants of ASIA A and B (C4 -T11) were recruited. 
      Respiratory muscle signals were retrieved by placing two mechanomyography (MMG) 
      sensors on the sternocleidomastoid (SCM) and rectus abdominis (RA) muscles. Eight 
      music experts categorized several songs into four categories based on their 
      pitch, tempo, and rhythmic complexity. Each participant sang one song from each 
      category. Findings showed statistically significant difference in RA and SCM 
      responses among all categories (P < 0.01). The SCM muscle is most active while 
      singing high pitch songs. While the RA is most active during slow tempo and easy 
      rhythmic complexity. This shows that different accessory respiratory muscle is 
      activated by people with SCI while singing songs with different characteristics. 
      Clinicians could benefit from this knowledge while prescribing singing therapy or 
      exercise among people with SCI in the future.
CI  - Copyright: © 2024 Ramli et al. This is an open access article distributed under 
      the terms of the Creative Commons Attribution License, which permits unrestricted 
      use, distribution, and reproduction in any medium, provided the original author 
      and source are credited.
FAU - Ramli, Muhammad Imran
AU  - Ramli MI
AUID- ORCID: 0009-0001-7481-8177
AD  - Department of Biomedical Engineering, Faculty of Engineering, Universiti Malaya, 
      Kuala Lumpur, Malaysia.
FAU - Hamzaid, Nur Azah
AU  - Hamzaid NA
AD  - Department of Biomedical Engineering, Faculty of Engineering, Universiti Malaya, 
      Kuala Lumpur, Malaysia.
FAU - Engkasan, Julia Patrick
AU  - Engkasan JP
AD  - Department of Rehabilitation Medicine, Faculty of Medicine, Universiti Malaya, 
      Kuala Lumpur, Malaysia.
FAU - Usman, Juliana
AU  - Usman J
AD  - Department of Biomedical Engineering, Faculty of Engineering, Universiti Malaya, 
      Kuala Lumpur, Malaysia.
FAU - Salleh, Marzelan
AU  - Salleh M
AUID- ORCID: 0000-0001-6655-1305
AD  - Department of Music, Faculty of Creative Arts, Universiti Malaya, Kuala Lumpur, 
      Malaysia.
FAU - Hueh, Wee Duen
AU  - Hueh WD
AD  - Department of Biomedical Engineering, Faculty of Engineering, Universiti Malaya, 
      Kuala Lumpur, Malaysia.
LA  - eng
PT  - Journal Article
DEP - 20240705
PL  - United States
TA  - PLoS One
JT  - PloS one
JID - 101285081
SB  - IM
MH  - Humans
MH  - *Spinal Cord Injuries/physiopathology
MH  - Male
MH  - Adult
MH  - *Singing/physiology
MH  - *Respiratory Muscles/physiopathology
MH  - Music
MH  - Middle Aged
MH  - Young Adult
PMC - PMC11226013
COIS- The authors have declared that no competing interests exist.
EDAT- 2024/07/05 18:41
MHDA- 2024/07/05 18:42
PMCR- 2024/07/05
CRDT- 2024/07/05 13:35
PHST- 2023/03/28 00:00 [received]
PHST- 2024/06/08 00:00 [accepted]
PHST- 2024/07/05 18:42 [medline]
PHST- 2024/07/05 18:41 [pubmed]
PHST- 2024/07/05 13:35 [entrez]
PHST- 2024/07/05 00:00 [pmc-release]
AID - PONE-D-23-07503 [pii]
AID - 10.1371/journal.pone.0305940 [doi]
PST - epublish
SO  - PLoS One. 2024 Jul 5;19(7):e0305940. doi: 10.1371/journal.pone.0305940. 
      eCollection 2024.

PMID- 38507692
OWN - NLM
STAT- MEDLINE
DCOM- 20240917
LR  - 20250728
IS  - 2768-3613 (Electronic)
IS  - 2768-3605 (Linking)
VI  - 30
IP  - 9
DP  - 2024 Sep
TI  - Cardiorespiratory Effects of Yogic Versus Slow Breathing in Individuals with a 
      Spinal Cord Injury: An Exploratory Cohort Study.
PG  - 878-885
LID - 10.1089/jicm.2023.0641 [doi]
AB  - Background: An intricate physiological and pathophysiological connection exists 
      between the heart and lungs, which is especially important in individuals with 
      spinal cord injury (SCI). While an exercise intervention may seem the best 
      approach to leverage this relationship, the prior work has shown that, despite 
      numerous health benefits, regular exercise training does not improve 
      cardiorespiratory control in individuals with SCI. Breath training presents an 
      alternative intervention that is uniquely accessible, with yogic breathing 
      directly engaging linked fluctuations in respiration and cardiovascular control. 
      In addition, there is evidence across a range of populations that regular yogic 
      breathing reduces cardiovascular disease risk. It is possible that the chronic 
      decrease in breathing frequency associated with regular yogic breathing, rather 
      than the specific yogic breathing techniques themselves, is the primary 
      contributor to the observed risk reduction. Methods: Therefore, in 12 individuals 
      with traumatic SCI from C4 to T8, the authors compared Unpaced and conventional 
      0.083 Hz (Slow) paced breathing with various yogic breathing techniques 
      including: (1) inspiratory-expiratory breath holds (i.e., Kumbhaka or "Box 
      Breathing"), (2) extended exhalation (1:2 duty cycle), and (3) expiratory 
      resistance via throat constriction (i.e., Ujjayi). Beat-to-beat heart rate and 
      blood pressure were measured as well as end-tidal CO(2) and O(2) saturation were 
      measured. Statistical analysis was performed using a one-way repeated-measures 
      analysis of variance with post hoc pairwise t tests corrected for multiple 
      comparisons. Results: As expected, all slow breathing patterns markedly increased 
      respiratory sinus arrhythmia (RSA) compared with Unpaced in all (n = 12) 
      individuals. More importantly, Ujjayi breathing appeared to improve ventilatory 
      efficiency over Unpaced breathing in individuals with SCI by increasing O(2) 
      saturation (97.6% vs. 96.1%; p = 0.042) and tended to decrease end-tidal CO(2) 
      (32 mmHg vs. 35 mmHg; p = 0.08). While other slow breathing patterns demonstrated 
      similar effects, only Ujjayi improved RSA while increasing heart rate and 
      improving ventilatory efficiency. Conclusions: Hence, slow breathing per se can 
      result in important cardiorespiratory changes, but the yogic breathing practice 
      of Ujjayi, with glottic throat resistance, may hold the greatest promise for 
      improving cardiorespiratory control in individuals with SCI (CTR ID No. 
      NCT05480618).
FAU - Mazur, Marc D
AU  - Mazur MD
AUID- ORCID: 0000-0003-0026-3567
AD  - Cardiovascular Research Laboratory, Spaulding Hospital Cambridge, Cambridge, MA, 
      USA.
FAU - Hamner, Jason W
AU  - Hamner JW
AD  - Cardiovascular Research Laboratory, Spaulding Hospital Cambridge, Cambridge, MA, 
      USA.
FAU - Anand, Amit N
AU  - Anand AN
AD  - St. Elizabeth's Medical Center, Brighton, MA, USA.
FAU - Taylor, J Andrew
AU  - Taylor JA
AD  - Cardiovascular Research Laboratory, Spaulding Hospital Cambridge, Cambridge, MA, 
      USA.
AD  - Physical Medicine and Rehabilitation, Harvard Medical School, Boston, MA, USA.
LA  - eng
SI  - ClinicalTrials.gov/NCT05480618
PT  - Clinical Trial
PT  - Journal Article
DEP - 20240320
PL  - United States
TA  - J Integr Complement Med
JT  - Journal of integrative and complementary medicine
JID - 9918283075806676
SB  - IM
MH  - Adult
MH  - Female
MH  - Humans
MH  - Male
MH  - Middle Aged
MH  - Blood Pressure/physiology
MH  - *Breathing Exercises/methods
MH  - Cohort Studies
MH  - *Heart Rate/physiology
MH  - Respiration
MH  - *Spinal Cord Injuries/physiopathology/therapy/rehabilitation
MH  - *Yoga
OTO - NOTNLM
OT  - breathing exercises
OT  - integrative medicine
OT  - physiology
OT  - rehabilitation
OT  - spinal cord injuries
OT  - yoga
EDAT- 2024/03/20 18:46
MHDA- 2024/09/17 23:44
CRDT- 2024/03/20 16:24
PHST- 2024/09/17 23:44 [medline]
PHST- 2024/03/20 18:46 [pubmed]
PHST- 2024/03/20 16:24 [entrez]
AID - 10.1089/jicm.2023.0641 [doi]
PST - ppublish
SO  - J Integr Complement Med. 2024 Sep;30(9):878-885. doi: 10.1089/jicm.2023.0641. 
      Epub 2024 Mar 20.

PMID- 38491303
OWN - NLM
STAT- MEDLINE
DCOM- 20240613
LR  - 20250814
IS  - 1476-5624 (Electronic)
IS  - 1362-4393 (Linking)
VI  - 62
IP  - 5
DP  - 2024 May
TI  - The effect of breathing exercises and mindset with or without cold exposure on 
      mental and physical health in persons with a spinal cord injury-a protocol for a 
      three-arm randomised-controlled trial.
PG  - 237-240
LID - 10.1038/s41393-024-00976-9 [doi]
AB  - STUDY DESIGN: A three-arm randomized controlled trial. OBJECTIVES: To investigate 
      the effects of the Wim Hof Method (WHM), with (WHM-C) and without cold exposure 
      (WHM-NC), on mental and physical health in persons with chronic spinal cord 
      injury (SCI). SETTING: Rehabilitation centre (assessments and once-weekly 
      intervention sessions) and home-based (daily intervention sessions). METHODS: 
      Sixty adults with chronic SCI will be randomised (1:1:1) to one of three groups: 
      participants in the intervention groups (i.e., WHM-C and WHM-NC) will engage in a 
      7-week intervention, with one weekly practice session at the rehabilitation 
      centre and a daily WHM session at home. WHM-NC will consist of breathing 
      exercises and mindset, while participants in WHM-C will partake in breathing 
      exercises, mindset and cold exposure. Participants allocated to usual care (UC) 
      will not receive the WHM intervention. The primary outcome is mental health 
      reported via the Mental Health Inventory (MHI)-5, while secondary outcomes 
      include circulating inflammatory and metabolic marker concentration, pulmonary 
      function, body composition, sleep quality, spasticity, chronic pain and 
      psychological stress. ETHICS AND DISSEMINATION: Ethics approval has been obtained 
      from the medical ethics committee of the Máxima Medical Centre (Veldhoven, the 
      Netherlands; identifier: w22.069). If shown efficacious in improving mental 
      health, as well as physical health, in persons with chronic SCI, the low cost and 
      accessibility of the WHM allows it to be directly implemented in SCI 
      rehabilitation. TRIAL REGISTRATION NUMBER: NCT05704322.
CI  - © 2024. The Author(s), under exclusive licence to International Spinal Cord 
      Society.
FAU - Hoekstra, Sven
AU  - Hoekstra S
AUID- ORCID: 0000-0003-1597-162X
AD  - Department of Rehabilitation Medicine, University of Texas Health Science Center 
      at San Antonio, San Antonio, Texas, USA.
AD  - School of Sport, Exercise and Health Sciences, Loughborough University, 
      Loughborough, UK.
FAU - Ettema, Frank
AU  - Ettema F
AD  - Reade Center for Rehabilitation & Rheumatology, Amsterdam, The Netherlands.
FAU - van der Bijll, Max
AU  - van der Bijll M
AD  - Reade Center for Rehabilitation & Rheumatology, Amsterdam, The Netherlands.
FAU - van der Sterren, Vera
AU  - van der Sterren V
AD  - Reade Center for Rehabilitation & Rheumatology, Amsterdam, The Netherlands.
FAU - van Binsbergen, Ellen
AU  - van Binsbergen E
AD  - Reade Center for Rehabilitation & Rheumatology, Amsterdam, The Netherlands.
FAU - van Orsouw, Ludwine
AU  - van Orsouw L
AD  - Reade Center for Rehabilitation & Rheumatology, Amsterdam, The Netherlands.
FAU - Achterberg, Wendy
AU  - Achterberg W
AD  - Reade Center for Rehabilitation & Rheumatology, Amsterdam, The Netherlands.
FAU - Daanen, Hein
AU  - Daanen H
AUID- ORCID: 0000-0002-7459-0678
AD  - Department of Human Movement Sciences, Faculty of Behavioural and Movement 
      Sciences, Vrije Universiteit Amsterdam, Amsterdam Movement Sciences, Amsterdam, 
      The Netherlands.
FAU - Janssen, Thomas
AU  - Janssen T
AUID- ORCID: 0000-0001-6762-131X
AD  - Department of Human Movement Sciences, Faculty of Behavioural and Movement 
      Sciences, Vrije Universiteit Amsterdam, Amsterdam Movement Sciences, Amsterdam, 
      The Netherlands.
AD  - Amsterdam Rehabilitation Research Center Reade, Amsterdam, The Netherlands.
FAU - de Groot, Sonja
AU  - de Groot S
AUID- ORCID: 0000-0001-8463-2563
AD  - Department of Human Movement Sciences, Faculty of Behavioural and Movement 
      Sciences, Vrije Universiteit Amsterdam, Amsterdam Movement Sciences, Amsterdam, 
      The Netherlands. s.de.groot@vu.nl.
AD  - Amsterdam Rehabilitation Research Center Reade, Amsterdam, The Netherlands. 
      s.de.groot@vu.nl.
LA  - eng
SI  - ClinicalTrials.gov/NCT05704322
PT  - Clinical Trial Protocol
PT  - Journal Article
DEP - 20240315
PL  - England
TA  - Spinal Cord
JT  - Spinal cord
JID - 9609749
SB  - IM
MH  - Adult
MH  - Female
MH  - Humans
MH  - Male
MH  - *Breathing Exercises/methods
MH  - *Cold Temperature
MH  - Health Status
MH  - Mental Health
MH  - *Spinal Cord Injuries/rehabilitation/physiopathology/complications
MH  - Randomized Controlled Trials as Topic
EDAT- 2024/03/16 21:44
MHDA- 2024/06/14 00:42
CRDT- 2024/03/16 00:34
PHST- 2023/04/27 00:00 [received]
PHST- 2024/03/06 00:00 [accepted]
PHST- 2024/03/04 00:00 [revised]
PHST- 2024/06/14 00:42 [medline]
PHST- 2024/03/16 21:44 [pubmed]
PHST- 2024/03/16 00:34 [entrez]
AID - 10.1038/s41393-024-00976-9 [pii]
AID - 10.1038/s41393-024-00976-9 [doi]
PST - ppublish
SO  - Spinal Cord. 2024 May;62(5):237-240. doi: 10.1038/s41393-024-00976-9. Epub 2024 
      Mar 15.

PMID- 38325913
OWN - NLM
STAT- MEDLINE
DCOM- 20240214
LR  - 20240216
IS  - 2051-817X (Electronic)
IS  - 2051-817X (Linking)
VI  - 12
IP  - 3
DP  - 2024 Feb
TI  - Feasibility of oropharyngeal and respiratory muscle training in individuals with 
      OSA and spinal cord injury or disease: A pilot study.
PG  - e15930
LID - 10.14814/phy2.15930 [doi]
LID - e15930
AB  - OBJECTIVES: To examine the feasibility of individuals with spinal cord injury or 
      disease (SCI/D) to perform combined oropharyngeal and respiratory muscle training 
      (RMT) and determine its impact on their respiratory function. METHODS: A 
      prospective study at a single Veterans Affairs (VA) Medical Center. Inclusion 
      criteria included: 1) Veterans with chronic SCI/D (>6 months postinjury and 
      American Spinal Injury Association (ASIA) classification A-D) and 2) evidence of 
      OSA by apnea-hypopnea index (AHI ≥5 events/h). Eligible participants were 
      randomly assigned to either an experimental (exercise) group that involved 
      performing daily inspiratory, expiratory (using POWERbreathe and Expiratory 
      Muscle Strength Trainer 150 devices, respectively), and tongue strengthening 
      exercises or a control (sham) group that involved using a sham device, for a 
      3-month period. Spirometry, maximal expiratory pressure (MEP), maximal 
      inspiratory pressure (MIP), polysomnography, and sleep questionnaires were 
      assessed at baseline and at 3 months. RESULTS: Twenty-four individuals were 
      randomized (12 participants in each arm). A total of eight (67%) participants 
      completed the exercise arm, and ten (83%) participants completed the sham arm. 
      MIP was significantly increased (p < 0.05) in the exercise group compared with 
      the baseline. CONCLUSIONS: Combined oropharyngeal and RMT are feasible for 
      individuals with SCI/D. Future studies are needed to determine the clinical 
      efficacy of these respiratory muscle exercises.
CI  - © 2024 The Authors. Physiological Reports published by Wiley Periodicals LLC on 
      behalf of The Physiological Society and the American Physiological Society.
FAU - Sankari, Abdulghani
AU  - Sankari A
AUID- ORCID: 0000-0002-2400-3375
AD  - Department of Medicine, John D. Dingell VA Medical Center, Detroit, Michigan, 
      USA.
AD  - Department of Medicine, Michigan State University, East Lansing, Michigan, USA.
AD  - Department of Medicine, Wayne State University, Detroit, Michigan, USA.
AD  - Department of Medical Education, Ascension Providence Medical Center, Southfield, 
      Michigan, USA.
FAU - Najjar, Abed Alkader
AU  - Najjar AA
AD  - Department of Medicine, John D. Dingell VA Medical Center, Detroit, Michigan, 
      USA.
AD  - Department of Medicine, Wayne State University, Detroit, Michigan, USA.
FAU - Maresh, Scott A
AU  - Maresh SA
AD  - Department of Medicine, Wayne State University, Detroit, Michigan, USA.
FAU - Prowting, Joel L
AU  - Prowting JL
AD  - School of Kinesiology and Health Science, York University, Toronto, Ontario, 
      Canada.
FAU - Fung, Constance H
AU  - Fung CH
AD  - Department of Medicine, UCLA David Geffen School of Medicine, California, Los 
      Angeles, USA.
AD  - Geriatric Research, Education and Clinical Center, VA Greater Los Angeles 
      Healthcare System, California, Los Angeles, USA.
FAU - Knack, Arthur
AU  - Knack A
AD  - Department of Medicine, John D. Dingell VA Medical Center, Detroit, Michigan, 
      USA.
FAU - Yarandi, Hossein
AU  - Yarandi H
AD  - Department of Medicine, Wayne State University, Detroit, Michigan, USA.
FAU - Badr, M Safwan
AU  - Badr MS
AD  - Department of Medicine, John D. Dingell VA Medical Center, Detroit, Michigan, 
      USA.
AD  - Department of Medicine, Wayne State University, Detroit, Michigan, USA.
LA  - eng
GR  - RX002885/U.S. Department of Veterans Affairs (VA)/
PT  - Journal Article
PT  - Randomized Controlled Trial
PL  - United States
TA  - Physiol Rep
JT  - Physiological reports
JID - 101607800
SB  - IM
MH  - Humans
MH  - Pilot Projects
MH  - Prospective Studies
MH  - Feasibility Studies
MH  - *Spinal Cord Injuries/therapy
MH  - Breathing Exercises
MH  - *Sleep Apnea, Obstructive
MH  - Respiratory Muscles
MH  - Muscle Strength/physiology
PMC - PMC10849885
OTO - NOTNLM
OT  - obstructive sleep apnea
OT  - pulmonary function
OT  - spinal cord injury; respiratory muscle training
COIS- The authors have no potential conflict of interest to disclose.
EDAT- 2024/02/08 00:42
MHDA- 2024/02/09 00:42
PMCR- 2024/02/07
CRDT- 2024/02/07 20:53
PHST- 2023/12/26 00:00 [revised]
PHST- 2023/10/24 00:00 [received]
PHST- 2024/01/08 00:00 [accepted]
PHST- 2024/02/09 00:42 [medline]
PHST- 2024/02/08 00:42 [pubmed]
PHST- 2024/02/07 20:53 [entrez]
PHST- 2024/02/07 00:00 [pmc-release]
AID - PHY215930 [pii]
AID - 10.14814/phy2.15930 [doi]
PST - ppublish
SO  - Physiol Rep. 2024 Feb;12(3):e15930. doi: 10.14814/phy2.15930.

PMID- 37587377
OWN - NLM
STAT- MEDLINE
DCOM- 20230913
LR  - 20230925
IS  - 1476-5624 (Electronic)
IS  - 1362-4393 (Print)
IS  - 1362-4393 (Linking)
VI  - 61
IP  - 9
DP  - 2023 Sep
TI  - Effect of respiratory muscle training on load sensations in people with chronic 
      tetraplegia: a secondary analysis of a randomised controlled trial.
PG  - 505-512
LID - 10.1038/s41393-023-00920-3 [doi]
AB  - STUDY DESIGN: Secondary analysis of a randomised controlled trial. OBJECTIVES: 
      Our primary study showed that increasing inspiratory muscle strength with 
      training in people with chronic (>1 year) tetraplegia corresponded with reduced 
      sensations of breathlessness when inspiration was loaded. This study investigated 
      whether respiratory muscle training also affected the respiratory sensations for 
      load detection and magnitude perception. SETTING: Independent research institute 
      in Sydney, Australia. METHODS: Thirty-two adults with chronic tetraplegia 
      participated in a 6-week, supervised training protocol. The active group trained 
      the inspiratory muscles through progressive threshold loading. The sham group 
      performed the same protocol with a fixed threshold load (3.6 cmH(2)O). Primary 
      measures were load detection threshold and perceived magnitudes of six 
      suprathreshold loads reported using the modified Borg scale. RESULTS: Maximal 
      inspiratory pressure (PI(max)) increased by 32% (95% CI, 18-45) in the active 
      group with no change in the sham group (p =  0.51). The training intervention did 
      not affect detection thresholds in the active (p =  0.24) or sham (p =  0.77) 
      group, with similar overall decreases in Borg rating of 0.83 (95% CI, 0.49-1.17) 
      in active and 0.72 (95% CI, 0.32-1.12) in sham group. Increased inspiratory 
      muscle strength reduced slope magnitude between Borg rating and peak inspiratory 
      pressure (p =  0.003), but not when pressure was divided by PI(max) to reflect 
      contraction intensity (p =  0.92). CONCLUSIONS: Training reduces the sensitivity 
      of load sensations for a given change in pressure but not for a given change in 
      contraction intensity.
CI  - © 2023. The Author(s).
FAU - Luu, Billy L
AU  - Luu BL
AUID- ORCID: 0000-0002-2529-6560
AD  - Spinal Cord Injury Research Centre, Neuroscience Research Australia, Randwick, 
      NSW, Australia.
FAU - Lewis, R H Chaminda
AU  - Lewis RHC
AD  - Spinal Cord Injury Research Centre, Neuroscience Research Australia, Randwick, 
      NSW, Australia.
AD  - University of New South Wales, Sydney, NSW, Australia.
AD  - Prince of Wales Hospital, Randwick, NSW, Australia.
FAU - McBain, Rachel A
AU  - McBain RA
AD  - Spinal Cord Injury Research Centre, Neuroscience Research Australia, Randwick, 
      NSW, Australia.
FAU - Gandevia, Simon C
AU  - Gandevia SC
AD  - Spinal Cord Injury Research Centre, Neuroscience Research Australia, Randwick, 
      NSW, Australia.
AD  - University of New South Wales, Sydney, NSW, Australia.
AD  - Prince of Wales Hospital, Randwick, NSW, Australia.
FAU - Boswell-Ruys, Claire L
AU  - Boswell-Ruys CL
AUID- ORCID: 0000-0003-4922-5262
AD  - Spinal Cord Injury Research Centre, Neuroscience Research Australia, Randwick, 
      NSW, Australia. c.boswell-ruys@neura.edu.au.
AD  - University of New South Wales, Sydney, NSW, Australia. 
      c.boswell-ruys@neura.edu.au.
AD  - Prince of Wales Hospital, Randwick, NSW, Australia. c.boswell-ruys@neura.edu.au.
FAU - Butler, Jane E
AU  - Butler JE
AUID- ORCID: 0000-0002-5834-8152
AD  - Spinal Cord Injury Research Centre, Neuroscience Research Australia, Randwick, 
      NSW, Australia.
AD  - University of New South Wales, Sydney, NSW, Australia.
LA  - eng
PT  - Journal Article
PT  - Randomized Controlled Trial
DEP - 20230816
PL  - England
TA  - Spinal Cord
JT  - Spinal cord
JID - 9609749
SB  - IM
MH  - Adult
MH  - Humans
MH  - *Spinal Cord Injuries/complications
MH  - Breathing Exercises
MH  - Academies and Institutes
MH  - Quadriplegia
MH  - Sensation
PMC - PMC10495260
COIS- The authors declare no competing interests.
EDAT- 2023/08/17 00:42
MHDA- 2023/09/13 06:41
PMCR- 2023/08/16
CRDT- 2023/08/16 23:35
PHST- 2022/10/17 00:00 [received]
PHST- 2023/07/19 00:00 [accepted]
PHST- 2023/07/12 00:00 [revised]
PHST- 2023/09/13 06:41 [medline]
PHST- 2023/08/17 00:42 [pubmed]
PHST- 2023/08/16 23:35 [entrez]
PHST- 2023/08/16 00:00 [pmc-release]
AID - 10.1038/s41393-023-00920-3 [pii]
AID - 920 [pii]
AID - 10.1038/s41393-023-00920-3 [doi]
PST - ppublish
SO  - Spinal Cord. 2023 Sep;61(9):505-512. doi: 10.1038/s41393-023-00920-3. Epub 2023 
      Aug 16.

PMID- 37393409
OWN - NLM
STAT- MEDLINE
DCOM- 20230717
LR  - 20250626
IS  - 1476-5624 (Electronic)
IS  - 1362-4393 (Linking)
VI  - 61
IP  - 7
DP  - 2023 Jul
TI  - Inspiratory muscle training on quality of life in individuals with spinal cord 
      injury: A systematic review and meta-analysis.
PG  - 359-367
LID - 10.1038/s41393-023-00906-1 [doi]
AB  - STUDY DESIGN: Systematic review and meta-analysis. OBJECTIVES: The objective was 
      to summarize the effectiveness of Inspiratory Muscle Training (IMT) on the 
      quality of life in individuals with Spinal Cord Injury (SCI). METHODS: An online 
      systematic literature search was conducted in the following databases: 
      PubMed/MEDLINE, PubMed CENTRAL, EMBASE, ISI Web of Science, SciELO, 
      CINAHL/SPORTDiscus, and PsycINFO. Randomized and non-randomized clinical studies 
      investigating the effectiveness of IMT in quality of life were included in the 
      present study. The results used the mean difference and 95% confidence interval 
      for maximal inspiratory pressure (MIP), forced expiratory volume in 1 s (FEV(1)), 
      maximal expiratory pressure (MEP), and the standardized mean differences for the 
      quality of life and maximum ventilation volume. RESULTS: The search found 232 
      papers, and after the screening, four studies met the inclusion criteria and were 
      included in the meta-analytical procedures (n = 150 participants). No changes 
      were demonstrated in the quality of life domains (general health, physical 
      function, mental health, vitality, social function, emotional problem, and pain) 
      after IMT. The IMT provided a considerable effect over the MIP but not on FEV(1) 
      and MEP. Conversely, it was not able to provide changes in any of the quality of 
      life domains. None of the included studies evaluated the IMT effects on the 
      expiratory muscle maximal expiratory pressure. CONCLUSION: Evidence from studies 
      shows that inspiratory muscle training improves the MIP; however, this effect 
      does not seem to translate to any change in the quality of life or respiratory 
      function outcomes in individuals with SCI.
CI  - © 2023. The Author(s), under exclusive licence to International Spinal Cord 
      Society.
FAU - de Araújo Morais, Letícia
AU  - de Araújo Morais L
AUID- ORCID: 0000-0002-2799-8021
AD  - Science and Technology in Health Program (PPGCTS), University of Brasília, 
      Brasília, Brazil. leticiadearaujo@hotmail.com.
FAU - Cipriano, Gerson Jr
AU  - Cipriano G Jr
AUID- ORCID: 0000-0003-0327-9695
AD  - Science and Technology in Health Program (PPGCTS), University of Brasília, 
      Brasília, Brazil.
AD  - Rehabilitation Sciences Graduate Program (PPGCR), University of Brasília, 
      Brasília, Brasil.
AD  - Graduate Program in Human Movement and Rehabilitation of Evangelical (PPGMHR), 
      UniEVANGÉLICA, Anápolis, Brazil.
FAU - Martins, Wagner Rodrigues
AU  - Martins WR
AUID- ORCID: 0000-0001-6323-7003
AD  - Rehabilitation Sciences Graduate Program (PPGCR), University of Brasília, 
      Brasília, Brasil.
FAU - Chiappa, Gaspar R
AU  - Chiappa GR
AUID- ORCID: 0000-0002-0440-8404
AD  - Graduate Program in Human Movement and Rehabilitation of Evangelical (PPGMHR), 
      UniEVANGÉLICA, Anápolis, Brazil.
FAU - Formiga, Magno F
AU  - Formiga MF
AD  - Master's Program in Physical Therapy and Functioning, Department of Physical 
      Therapy, School of Medicine, Federal University of Ceará, Fortaleza, Brazil.
FAU - Cipriano, Graziella França Bernardelli
AU  - Cipriano GFB
AD  - Science and Technology in Health Program (PPGCTS), University of Brasília, 
      Brasília, Brazil.
AD  - Rehabilitation Sciences Graduate Program (PPGCR), University of Brasília, 
      Brasília, Brasil.
LA  - eng
PT  - Journal Article
PT  - Meta-Analysis
PT  - Systematic Review
DEP - 20230701
PL  - England
TA  - Spinal Cord
JT  - Spinal cord
JID - 9609749
SB  - IM
MH  - Humans
MH  - *Breathing Exercises/methods
MH  - Muscle Strength/physiology
MH  - Quality of Life
MH  - Respiratory Muscles
MH  - Respiratory Therapy
MH  - *Spinal Cord Injuries/therapy
MH  - Clinical Trials as Topic
EDAT- 2023/07/02 01:10
MHDA- 2023/07/17 06:42
CRDT- 2023/07/01 23:27
PHST- 2022/07/20 00:00 [received]
PHST- 2023/06/20 00:00 [accepted]
PHST- 2023/06/19 00:00 [revised]
PHST- 2023/07/17 06:42 [medline]
PHST- 2023/07/02 01:10 [pubmed]
PHST- 2023/07/01 23:27 [entrez]
AID - 10.1038/s41393-023-00906-1 [pii]
AID - 10.1038/s41393-023-00906-1 [doi]
PST - ppublish
SO  - Spinal Cord. 2023 Jul;61(7):359-367. doi: 10.1038/s41393-023-00906-1. Epub 2023 
      Jul 1.

PMID- 37372113
OWN - NLM
STAT- PubMed-not-MEDLINE
LR  - 20230701
IS  - 2079-7737 (Print)
IS  - 2079-7737 (Electronic)
IS  - 2079-7737 (Linking)
VI  - 12
IP  - 6
DP  - 2023 Jun 7
TI  - Systemic and Pulmonary Inflammation/Oxidative Damage: Implications of General and 
      Respiratory Muscle Training in Chronic Spinal-Cord-Injured Patients.
LID - 10.3390/biology12060828 [doi]
LID - 828
AB  - Chronic spinal cord injury affects several respiratory-function-related 
      parameters, such as a decrease in respiratory volumes associated with weakness 
      and a tendency to fibrosis of the perithoracic muscles, a predominance of vagal 
      over sympathetic action inducing airway obstructions, and a difficulty in 
      mobilizing secretions. Altogether, these changes result in both restrictive and 
      obstructive patterns. Moreover, low pulmonary ventilation and reduced 
      cardiovascular system functionality (low venous return and right stroke volume) 
      will hinder adequate alveolar recruitment and low O(2) diffusion, leading to a 
      drop in peak physical performance. In addition to the functional effects 
      described above, systemic and localized effects on this organ chronically 
      increase oxidative damage and tissue inflammation. This narrative review 
      describes both the deleterious effects of chronic spinal cord injury on the 
      functional effects of the respiratory system as well as the role of oxidative 
      damage/inflammation in this clinical context. In addition, the evidence for the 
      effect of general and respiratory muscular training on the skeletal muscle as a 
      possible preventive and treatment strategy for both functional effects and 
      underlying tissue mechanisms is summarized.
FAU - Araneda, Oscar F
AU  - Araneda OF
AD  - Integrative Laboratory of Biomechanics and Physiology of Effort (LIBFE), 
      Kinesiology School, Faculty of Medicine, Universidad de los Andes, Monseñor 
      Álvaro del Portillo, Las Condes, Santiago 12455, Chile.
FAU - Rosales-Antequera, Cristián
AU  - Rosales-Antequera C
AUID- ORCID: 0000-0002-8294-2522
AD  - Physical Medicine and Rehabilitation Unit, Clínica Universidad de los Andes, 
      Santiago 8320000, Chile.
AD  - Physiology Section, Department of Cell Biology, Physiology, and Immunology, 
      Faculty of Biology, Universitat de Barcelona, 08028 Barcelona, Spain.
FAU - Contreras-Briceño, Felipe
AU  - Contreras-Briceño F
AUID- ORCID: 0000-0002-0674-7506
AD  - Laboratory of Exercise Physiology, Department of Health Science, Faculty of 
      Medicine, Pontificia Universidad Católica de Chile, Av. Vicuña Mackenna #4860, 
      Santiago 7820436, Chile.
AD  - Millennium Institute for Intelligent Healthcare Engineering, Av. Vicuña Mackenna 
      #4860, Santiago 7820436, Chile.
FAU - Tuesta, Marcelo
AU  - Tuesta M
AUID- ORCID: 0000-0002-5711-7520
AD  - Exercise and Rehabilitation Sciences Institute, School of Physical Therapy, 
      Faculty of Rehabilitation Sciences, Universidad Andres Bello, Santiago 7591538, 
      Chile.
FAU - Rossi-Serrano, Rafael
AU  - Rossi-Serrano R
AD  - Physical Medicine and Rehabilitation Unit, Clínica Universidad de los Andes, 
      Santiago 8320000, Chile.
FAU - Magalhães, José
AU  - Magalhães J
AUID- ORCID: 0000-0003-4808-8374
AD  - Laboratory of Metabolism and Exercise (LaMetEx), Research Centre in Physical 
      Activity, Health and Leisure (CIAFEL), Laboratory for Integrative and 
      Translational Research in Population Health (ITR), Faculty of Sport, University 
      of Porto, 4200-450 Porto, Portugal.
FAU - Viscor, Ginés
AU  - Viscor G
AUID- ORCID: 0000-0003-4942-2346
AD  - Physiology Section, Department of Cell Biology, Physiology, and Immunology, 
      Faculty of Biology, Universitat de Barcelona, 08028 Barcelona, Spain.
LA  - eng
PT  - Journal Article
PT  - Review
DEP - 20230607
PL  - Switzerland
TA  - Biology (Basel)
JT  - Biology
JID - 101587988
PMC - PMC10295060
OTO - NOTNLM
OT  - inflammation
OT  - lung
OT  - oxidative stress
OT  - respiratory muscle training
OT  - spinal cord injury
COIS- The authors declare no conflict of interest.
EDAT- 2023/06/28 06:42
MHDA- 2023/06/28 06:43
PMCR- 2023/06/07
CRDT- 2023/06/28 01:11
PHST- 2023/05/08 00:00 [received]
PHST- 2023/06/03 00:00 [revised]
PHST- 2023/06/05 00:00 [accepted]
PHST- 2023/06/28 06:43 [medline]
PHST- 2023/06/28 06:42 [pubmed]
PHST- 2023/06/28 01:11 [entrez]
PHST- 2023/06/07 00:00 [pmc-release]
AID - biology12060828 [pii]
AID - biology-12-00828 [pii]
AID - 10.3390/biology12060828 [doi]
PST - epublish
SO  - Biology (Basel). 2023 Jun 7;12(6):828. doi: 10.3390/biology12060828.

PMID- 37217941
OWN - NLM
STAT- MEDLINE
DCOM- 20230524
LR  - 20230525
IS  - 1475-925X (Electronic)
IS  - 1475-925X (Linking)
VI  - 22
IP  - 1
DP  - 2023 May 22
TI  - Respiratory muscle training: a bibliometric analysis of 60 years' 
      multidisciplinary journey.
PG  - 50
LID - 10.1186/s12938-023-01103-0 [doi]
LID - 50
AB  - BACKGROUND: Over the decades, many publications have established respiratory 
      muscle training (RMT) as an effective way in improving respiratory dysfunction in 
      multiple populations. The aim of the paper is to determine the trend of research 
      and multidisciplinary collaboration in publications related to RMT over the last 
      6 decades. The authors also sought to chart the advancement of RMT among people 
      with spinal cord injury (SCI) over the last 60 years. METHODS: Bibliometric 
      analysis was made, including the publications' profiles, citation analysis and 
      research trends of the relevant literature over the last 60 years. Publications 
      from all time frames were retrieved from Scopus database. A subgroup analysis of 
      publications pertinent to people with SCI was also made. RESULTS: Research on RMT 
      has been steadily increasing over the last 6 decades and across geographical 
      locations. While medicine continues to dominate the research on RMT, this topic 
      also continues to attract researchers and publications from other areas such as 
      engineering, computer science and social science over the last 10 years. Research 
      collaboration between authors in different backgrounds was observed since 2006. 
      Source titles from non-medical backgrounds have also published articles pertinent 
      to RMT. Among people with SCI, researchers utilised a wide range of technology 
      from simple spirometers to electromyography in both intervention and outcome 
      measures. With various types of interventions implemented, RMT generally improves 
      pulmonary function and respiratory muscle strength among people with SCI. 
      CONCLUSIONS: While research on RMT has been steadily increasing over the last 
      6 decades, more collaborations are encouraged in the future to produce more 
      impactful and beneficial research on people who suffer from respiratory 
      disorders.
CI  - © 2023. The Author(s).
FAU - Ramli, Muhammad Imran
AU  - Ramli MI
AD  - Department of Biomedical Engineering, Faculty of Engineering, Universiti Malaya, 
      50603, Kuala Lumpur, Malaysia.
AD  - Biomechatronics and Neuroprosthetics Laboratory, Department of Biomedical 
      Engineering, Faculty of Engineering, Universiti Malaya, 50603, Kuala Lumpur, 
      Malaysia.
FAU - Hamzaid, Nur Azah
AU  - Hamzaid NA
AD  - Department of Biomedical Engineering, Faculty of Engineering, Universiti Malaya, 
      50603, Kuala Lumpur, Malaysia. azah.hamzaid@um.edu.my.
AD  - Biomechatronics and Neuroprosthetics Laboratory, Department of Biomedical 
      Engineering, Faculty of Engineering, Universiti Malaya, 50603, Kuala Lumpur, 
      Malaysia. azah.hamzaid@um.edu.my.
FAU - Engkasan, Julia Patrick
AU  - Engkasan JP
AD  - Department of Rehabilitation Medicine, Faculty of Medicine, Universiti Malaya, 
      50603, Kuala Lumpur, Malaysia.
FAU - Usman, Juliana
AU  - Usman J
AD  - Department of Biomedical Engineering, Faculty of Engineering, Universiti Malaya, 
      50603, Kuala Lumpur, Malaysia.
LA  - eng
PT  - Journal Article
DEP - 20230522
PL  - England
TA  - Biomed Eng Online
JT  - Biomedical engineering online
JID - 101147518
SB  - IM
MH  - Humans
MH  - *Breathing Exercises
MH  - Lung
MH  - *Spinal Cord Injuries/therapy
MH  - Bibliometrics
MH  - Respiratory Muscles/physiology
PMC - PMC10201471
OTO - NOTNLM
OT  - Bibliometric
OT  - Multidisciplinary
OT  - Research trend
OT  - Ventilatory muscle training
OT  - Visualisation map
COIS- The authors have no competing interests to declare that are relevant to the 
      content of this article.
EDAT- 2023/05/23 01:06
MHDA- 2023/05/24 06:42
PMCR- 2023/05/22
CRDT- 2023/05/22 23:49
PHST- 2022/06/17 00:00 [received]
PHST- 2023/04/25 00:00 [accepted]
PHST- 2023/05/24 06:42 [medline]
PHST- 2023/05/23 01:06 [pubmed]
PHST- 2023/05/22 23:49 [entrez]
PHST- 2023/05/22 00:00 [pmc-release]
AID - 10.1186/s12938-023-01103-0 [pii]
AID - 1103 [pii]
AID - 10.1186/s12938-023-01103-0 [doi]
PST - epublish
SO  - Biomed Eng Online. 2023 May 22;22(1):50. doi: 10.1186/s12938-023-01103-0.

PMID- 37074728
OWN - NLM
STAT- MEDLINE
DCOM- 20240429
LR  - 20240429
IS  - 1748-3115 (Electronic)
IS  - 1748-3107 (Linking)
VI  - 19
IP  - 4
DP  - 2024 May
TI  - A preliminary study on the respiratory benefits of adaptive video gaming in 
      individuals with cervical spinal cord injuries.
PG  - 1494-1501
LID - 10.1080/17483107.2023.2201278 [doi]
AB  - PURPOSE: The purpose of this study was to collect preliminary data to assess 
      whether participation in adaptive video gaming using a pneumatic sip-and-puff 
      video game controller may provide respiratory or health benefits for individuals 
      with cervical-level spinal cord injuries. METHODS: A survey was anonymously 
      distributed to potential participants and consisted of four sections: (1) General 
      Information, (2) Gaming Habits, (3) Respiratory Quality of Life, and (4) Impact 
      of Adaptive Video Gaming on Respiratory Health. RESULTS: The study included 124 
      individuals with cervical-level spinal cord injuries. Participants had primarily 
      positive self-rated health and good respiratory quality of life. Nearly half of 
      the participants (47.6%) Agreed or Strongly Agreed that their breathing control 
      has improved after using their sip-and-puff gaming controller and 45.2% Agreed or 
      Strongly Agreed that their respiratory health has improved. Individuals who 
      Agreed or Strongly Agreed that adaptive video gaming has improved their breathing 
      control also reported a significantly higher level of exertion while gaming 
      compared to those who did not Agree or Strongly Agree (p = 0.00029). CONCLUSIONS: 
      It is possible that there are respiratory benefits of using sip-and-puff video 
      game controllers for individuals with cervical spinal cord injuries. The benefits 
      reported by users were found to be dependent on their level of exertion while 
      playing video games. Further exploration in this area is needed due to the 
      positive benefits reported by participants.
FAU - Redepenning, Drew H
AU  - Redepenning DH
AD  - Division of Physical Medicine and Rehabilitation, Albany Medical College, Albany, 
      NY, USA.
FAU - Maddali, Shivaali
AU  - Maddali S
AD  - Division of Physical Medicine and Rehabilitation, Albany Medical College, Albany, 
      NY, USA.
FAU - Lefkovich, Ellie
AU  - Lefkovich E
AD  - Division of Physical Medicine and Rehabilitation, Albany Medical College, Albany, 
      NY, USA.
FAU - Huss, Sara A
AU  - Huss SA
AD  - Division of Physical Medicine and Rehabilitation, Albany Medical College, Albany, 
      NY, USA.
FAU - Cotton, R James
AU  - Cotton RJ
AD  - Shirley Ryan Ability Lab, Chicago, IL, USA.
LA  - eng
PT  - Journal Article
DEP - 20230419
PL  - England
TA  - Disabil Rehabil Assist Technol
JT  - Disability and rehabilitation. Assistive technology
JID - 101255937
SB  - IM
MH  - Humans
MH  - *Spinal Cord Injuries/rehabilitation
MH  - *Video Games
MH  - Male
MH  - Female
MH  - Adult
MH  - Middle Aged
MH  - *Quality of Life
MH  - *Cervical Cord/injuries
MH  - Young Adult
MH  - Cervical Vertebrae/injuries
MH  - Surveys and Questionnaires
OAB - Pneumatic sip-and-puff video game controllers are now available for individuals 
      with cervical spinal cord injuries allowing them to play video games using their 
      respiratory function.For individuals with cervical spinal cord injuries, 
      respiratory function is an important component to overall health and quality of 
      life.This study shows that pneumatic sip-and-puff video game controllers may 
      provide respiratory benefits to participant with cervical spinal cord injuries.
OABL- eng
OTO - NOTNLM
OT  - Assistive technology
OT  - adaptive gaming
OT  - quality of life
OT  - respiratory muscle training
OT  - spinal cord injury
OT  - video gaming
EDAT- 2023/04/19 12:41
MHDA- 2024/04/30 04:21
CRDT- 2023/04/19 11:34
PHST- 2024/04/30 04:21 [medline]
PHST- 2023/04/19 12:41 [pubmed]
PHST- 2023/04/19 11:34 [entrez]
AID - 10.1080/17483107.2023.2201278 [doi]
PST - ppublish
SO  - Disabil Rehabil Assist Technol. 2024 May;19(4):1494-1501. doi: 
      10.1080/17483107.2023.2201278. Epub 2023 Apr 19.

PMID- 36641659
OWN - NLM
STAT- MEDLINE
DCOM- 20230516
LR  - 20250626
IS  - 1878-6324 (Electronic)
IS  - 1053-8127 (Linking)
VI  - 36
IP  - 3
DP  - 2023
TI  - Rehabilitation interventions for weaning from mechanical ventilation in patients 
      with spinal cord injury: A systematic review.
PG  - 577-593
LID - 10.3233/BMR-220201 [doi]
AB  - BACKGROUND: Despite the fact that weaning from mechanical ventilation (MV) is one 
      of the main rehabilitation goals in patients with spinal cord injury (SCI), 
      controversies are still open about the optimal rehabilitation approach. 
      OBJECTIVE: This systematic review aimed at characterizing the rehabilitation 
      interventions currently available to optimize weaning from MV in SCI patients. 
      METHODS: On April 12nd, 2022, a systematic literature search was performed in 
      PubMed, Scopus, Web of Science, Cochrane, and PEDro, identifying studies 
      assessing MV patients with SCI undergoing pulmonary rehabilitation. The primary 
      outcomes were weaning duration, MV duration, and weaning success rate. Secondary 
      outcomes were pulmonary function, extubation or decannulation time, length of 
      stay, and safety. RESULTS: Out of 413 records, 14 studies were included (2 
      randomized controlled trials, 7 observational studies, and 5 case reports). Most 
      of the studies assessed a comprehensive rehabilitation approach, including high 
      tidal volume ventilation, positioning, mechanical lung recruitment maneuvers, 
      secretion management strategies, respiratory muscle training, and electrical 
      stimulation. CONCLUSION: Our findings suggested that a comprehensive 
      rehabilitation intervention might have a role in reducing MV duration in patients 
      with SCI. Further studies are needed to better characterize the optimal 
      rehabilitation strategies for enhancing functional recovery of patients with SCI.
FAU - Lippi, Lorenzo
AU  - Lippi L
AD  - Physical and Rehabilitative Medicine, Department of Health Sciences, University 
      of Eastern Piedmont "A. Avogadro", Novara, Italy.
AD  - Translational Medicine, Dipartimento Attività Integrate Ricerca e Innovazione 
      (DAIRI), Azienda Ospedaliera SS. Antonio e Biagio e Cesare Arrigo, Alessandria, 
      Italy.
FAU - D'Abrosca, Francesco
AU  - D'Abrosca F
AD  - Physical and Rehabilitative Medicine, Department of Health Sciences, University 
      of Eastern Piedmont "A. Avogadro", Novara, Italy.
FAU - Folli, Arianna
AU  - Folli A
AD  - Physical and Rehabilitative Medicine, Department of Health Sciences, University 
      of Eastern Piedmont "A. Avogadro", Novara, Italy.
FAU - Turco, Alessio
AU  - Turco A
AD  - Physical and Rehabilitative Medicine, Department of Health Sciences, University 
      of Eastern Piedmont "A. Avogadro", Novara, Italy.
FAU - Curci, Claudio
AU  - Curci C
AD  - Physical Medicine and Rehabilitation Unit, Department of Neurosciences, ASST 
      Carlo Poma, Mantova, Italy.
FAU - Ammendolia, Antonio
AU  - Ammendolia A
AD  - Physical Medicine and Rehabilitation Unit, Department of Medical and Surgical 
      Sciences, University of Catanzaro Magna Graecia, Catanzaro, Italy.
FAU - de Sire, Alessandro
AU  - de Sire A
AD  - Physical Medicine and Rehabilitation Unit, Department of Medical and Surgical 
      Sciences, University of Catanzaro Magna Graecia, Catanzaro, Italy.
FAU - Invernizzi, Marco
AU  - Invernizzi M
AD  - Physical and Rehabilitative Medicine, Department of Health Sciences, University 
      of Eastern Piedmont "A. Avogadro", Novara, Italy.
AD  - Translational Medicine, Dipartimento Attività Integrate Ricerca e Innovazione 
      (DAIRI), Azienda Ospedaliera SS. Antonio e Biagio e Cesare Arrigo, Alessandria, 
      Italy.
LA  - eng
PT  - Journal Article
PT  - Systematic Review
PL  - United States
TA  - J Back Musculoskelet Rehabil
JT  - Journal of back and musculoskeletal rehabilitation
JID - 9201340
SB  - IM
MH  - Humans
MH  - *Respiration, Artificial
MH  - Ventilator Weaning
MH  - *Spinal Cord Injuries/complications
MH  - Airway Extubation
MH  - Recovery of Function
OTO - NOTNLM
OT  - Mechanical ventilation
OT  - physiotherapy
OT  - rehabilitation
OT  - spinal cord injury
OT  - weaning
EDAT- 2023/01/16 06:00
MHDA- 2023/05/16 06:42
CRDT- 2023/01/15 05:22
PHST- 2023/05/16 06:42 [medline]
PHST- 2023/01/16 06:00 [pubmed]
PHST- 2023/01/15 05:22 [entrez]
AID - BMR220201 [pii]
AID - 10.3233/BMR-220201 [doi]
PST - ppublish
SO  - J Back Musculoskelet Rehabil. 2023;36(3):577-593. doi: 10.3233/BMR-220201.

PMID- 36309488
OWN - NLM
STAT- MEDLINE
DCOM- 20221102
LR  - 20221122
IS  - 2058-6124 (Electronic)
IS  - 2058-6124 (Linking)
VI  - 8
IP  - 1
DP  - 2022 Oct 30
TI  - Adherence to and impact of home-based high-intensity IMT in people with spinal 
      cord injury: a pilot study.
PG  - 85
LID - 10.1038/s41394-022-00551-5 [doi]
LID - 85
AB  - STUDY DESIGN: The pilot study was completed in 5 phases (Control and 4 phases of 
      IMT) incorporating assessments at Baseline 1 (BL1), BL2, Follow-up 1 (F1), F2, 
      F3, and F4. OBJECTIVE: To assess the adherence and impact of a daily 
      high-intensity (80% of max) inspiratory muscle training (IMT) home program with 
      once weekly supervision for people with spinal cord injury (SCI). SETTING: 
      Assessments: research institution or zoom. IMT: participant's home. METHODS: 
      Participants completed daily IMT in IMT Phase 1 and 2, once weekly in IMT Phase 
      3, self-selected frequency in IMT Phase 4. All phases had one weekly supervised 
      session except IMT Phase 4. Primary outcomes included adherence and a difficulty 
      score [DS (0- not difficult to 10- the most difficult)]. Secondary outcomes 
      included respiratory function and seated balance. RESULTS: Data from 10 people 
      with chronic SCI (&gt;1 year) (Cervical level of injury: 6, AIS: A-B, injury 
      duration: 10.9 years 95% CI [3.9, 18.1]) were used in the analysis. Participants 
      completed 69% of their training days in IMT Phase 1 and 65% overall reporting an 
      average DS of 7.4 ± 1.4. Only one participant completed training during IMT Phase 
      4. One participant's training load was reduced due to suspected overtraining. 
      Maximal inspiratory pressure (MIP), sustained MIP (SMIP), and total power (TP), 
      improved significantly (p &lt; 0.05) from BL2 to F1. CONCLUSION: Our data suggest 
      that people with SCI can perform high-intensity IMT at home to improve 
      inspiratory performance. It is strongly recommended that participants be 
      intermittently monitored for adherence and safety. CLINICALTRIALS: gov 
      Registration number: NCT04210063.
CI  - © 2022. The Author(s).
FAU - Palermo, Anne E
AU  - Palermo AE
AUID- ORCID: 0000-0003-4642-2594
AD  - Neuroscience Research Australia, Sydney, NSW, Australia. a.palermo@neura.edu.au.
AD  - University of New South Wales, Sydney, NSW, Australia. a.palermo@neura.edu.au.
FAU - Nash, Mark S
AU  - Nash MS
AUID- ORCID: 0000-0003-4205-4130
AD  - University of Miami Miller School of Medicine, Department of Physical Therapy and 
      The Miami Project to Cure Paralysis, Miami, FL, USA.
FAU - Kirk-Sanchez, Neva J
AU  - Kirk-Sanchez NJ
AD  - University of Miami Miller School of Medicine, Department of Physical Therapy, 
      Miami, FL, USA.
FAU - Cahalin, Lawrence P
AU  - Cahalin LP
AD  - University of Miami Miller School of Medicine, Department of Physical Therapy, 
      Miami, FL, USA.
LA  - eng
SI  - ClinicalTrials.gov/NCT04210063
PT  - Clinical Trial
PT  - Journal Article
PT  - Research Support, Non-U.S. Gov't
DEP - 20221030
PL  - England
TA  - Spinal Cord Ser Cases
JT  - Spinal cord series and cases
JID - 101680856
SB  - IM
MH  - Humans
MH  - *Breathing Exercises
MH  - Pilot Projects
MH  - Postural Balance
MH  - Respiratory Muscles/physiology
MH  - *Spinal Cord Injuries/complications
PMC - PMC9617741
COIS- The authors declare no competing interests.
EDAT- 2022/10/31 06:00
MHDA- 2022/11/02 06:00
PMCR- 2022/10/30
CRDT- 2022/10/30 00:14
PHST- 2022/07/22 00:00 [received]
PHST- 2022/10/12 00:00 [accepted]
PHST- 2022/10/10 00:00 [revised]
PHST- 2022/10/31 06:00 [pubmed]
PHST- 2022/11/02 06:00 [medline]
PHST- 2022/10/30 00:14 [entrez]
PHST- 2022/10/30 00:00 [pmc-release]
AID - 10.1038/s41394-022-00551-5 [pii]
AID - 551 [pii]
AID - 10.1038/s41394-022-00551-5 [doi]
PST - epublish
SO  - Spinal Cord Ser Cases. 2022 Oct 30;8(1):85. doi: 10.1038/s41394-022-00551-5.

PMID- 36031307
OWN - NLM
STAT- MEDLINE
DCOM- 20220830
LR  - 20250728
IS  - 0072-9752 (Print)
IS  - 0072-9752 (Linking)
VI  - 189
DP  - 2022
TI  - Spinal cord injury and degenerative cervical myelopathy.
PG  - 241-257
LID - B978-0-323-91532-8.00006-9 [pii]
LID - 10.1016/B978-0-323-91532-8.00006-9 [doi]
AB  - Spinal cord injury (SCI) often results in impaired respiratory function. Paresis 
      or paralysis of inspiratory and expiratory muscles can lead to respiratory 
      dysfunction depending on the level and severity of the injury, which can affect 
      the management and care of SCI patients. Respiratory dysfunction after SCI is 
      more severe in high cervical injuries, with vital capacity (VC) being an 
      essential indicator of overall respiratory health. Respiratory complications 
      include hypoventilation, a reduction in surfactant production, mucus plugging, 
      atelectasis, and pneumonia. Respiratory management includes mechanical 
      ventilation and tracheostomy in high cervical SCI, while noninvasive ventilation 
      is more common in patients with lower cervical and thoracic injuries. Mechanical 
      ventilation can negatively impact the function of the diaphragm and weaning 
      should start as soon as possible. Patients can sometimes be weaned from 
      mechanical ventilation with assistance of electrical stimulation of the phrenic 
      nerve or the diaphragm. Respiratory muscle training regimens may also improve 
      patients' inspiratory function following SCI. Despite the critical advances in 
      preventing, diagnosing, and treating respiratory complications, they continue to 
      significantly affect persons living with SCI. Additional studies of interventions 
      to reduce respiratory complications are likely to further decrease the morbidity 
      and mortality associated with these injuries.
CI  - Copyright © 2022 Elsevier B.V. All rights reserved.
FAU - Satkunendrarajah, Kajana
AU  - Satkunendrarajah K
AD  - Department of Neurosurgery, Medical College of Wisconsin, Milwaukee, WI, United 
      States; Department of Neuroscience, Clement J. Zablocki Veterans Affairs Medical 
      Center, Milwaukee, WI, United States; Department of Physiology, Medical College 
      of Wisconsin, Milwaukee, WI, United States.
FAU - Karadimas, Spyridon K
AU  - Karadimas SK
AD  - Division of Neurosurgery and Spine Program, Department of Surgery, University of 
      Toronto, Toronto, ON, Canada.
FAU - Fehlings, Michael G
AU  - Fehlings MG
AD  - Division of Neurosurgery and Spine Program, Department of Surgery, University of 
      Toronto, Toronto, ON, Canada; Division of Genetics and Development, Krembil Brain 
      Institute, University Health Network, Toronto, ON, Canada. Electronic address: 
      michael.fehlings@uhn.ca.
LA  - eng
PT  - Journal Article
PT  - Review
PL  - Netherlands
TA  - Handb Clin Neurol
JT  - Handbook of clinical neurology
JID - 0166161
SB  - IM
MH  - Diaphragm
MH  - Electric Stimulation
MH  - Humans
MH  - Respiration, Artificial
MH  - *Respiratory Insufficiency
MH  - *Spinal Cord Injuries
OTO - NOTNLM
OT  - Acute injury
OT  - Acute respiratory management
OT  - Diaphragm
OT  - Respiration
OT  - Respiratory pathophysiology
OT  - Spinal cord Injury
OT  - Ventilation
EDAT- 2022/08/29 06:00
MHDA- 2022/08/31 06:00
CRDT- 2022/08/28 21:05
PHST- 2022/08/28 21:05 [entrez]
PHST- 2022/08/29 06:00 [pubmed]
PHST- 2022/08/31 06:00 [medline]
AID - B978-0-323-91532-8.00006-9 [pii]
AID - 10.1016/B978-0-323-91532-8.00006-9 [doi]
PST - ppublish
SO  - Handb Clin Neurol. 2022;189:241-257. doi: 10.1016/B978-0-323-91532-8.00006-9.

PMID- 35931101
OWN - NLM
STAT- MEDLINE
DCOM- 20230727
LR  - 20230728
IS  - 1464-5165 (Electronic)
IS  - 0963-8288 (Linking)
VI  - 45
IP  - 17
DP  - 2023 Aug
TI  - The effects of inspiratory muscle training on inspiratory muscle strength, lung 
      function and quality of life in adults with spinal cord injuries: a systematic 
      review and Meta-analysis.
PG  - 2703-2714
LID - 10.1080/09638288.2022.2107085 [doi]
AB  - PURPOSE: This systematic review and meta-analysis aimed to evaluate the 
      effectiveness of inspiratory muscle training (IMT) on respiratory muscle 
      strength, lung function and quality of life (QOL) in adults with spinal cord 
      injuries (SCI). METHODS: Databases were searched up to June 2022; CENTRAL, 
      CINAHL, MEDLINE, PEDRo, and PubMed. Following PRISMA reporting guidelines, two 
      independent reviewers selected studies and extracted data. Study quality and 
      levels of evidence were assessed. RESULTS: Following selection from 624 initial 
      search results, six randomised controlled trials were identified, comprising 124 
      participants. Quality of Evidence was very low to moderate. Meta-analysis showed 
      that post intervention, IMT significantly improved maximal inspiratory pressure 
      (MD 15.72 cmH2O, 95% CI 5.02, 26.41, p = 0.004) when compared with a control 
      intervention. There was no significant benefit for physical QOL (SMD 0.12, 95% CI 
      -1.01, 1.25, p = 0.84), mental QOL (SMD -0.2, 95% CI -1.72, 1.33, p = 0.80), 
      maximal expiratory pressure (MD 5.19 cmH2O, 95% CI -4.16, 14.55, p = 0.80), or 
      FEV1 (MD 0.26 L, 95% CI -0.19, 0.7, p = 0.26). Sensitivity analyses found larger 
      effects for studies with 8 week interventions (MD 17.5 cmH2O (95% CI 3.36 to 
      31.66)) and spring loaded devices alone (MD 21.18 cmH2O, 95% CI 9.65 to 32.72). 
      CONCLUSION: Moderate quality evidence suggests IMT improves respiratory strength 
      in adults with an SCI. The mental and physical QOL outcomes provided very low 
      quality of evidence, with considerable heterogeneity between study results, 
      leading to inconsistency. Further research is warranted to investigate medium and 
      long-term impact of robust IMT protocols, accounting for patient motivation and 
      adherence to IMT.IMPLICATIONS FOR REHABILITATIONInspiratory muscle training (IMT) 
      significantly improves respiratory muscle strength in adults with spinal cord 
      injuries-irrespective of time since injury, or degree of injury completeness.IMT 
      is a feasible, safe, and worthwhile intervention to implement with adults with 
      spinal cord injuries and can be utilized in a variety of settings.IMT 
      interventions that are 8 weeks long and utilize a spring-loaded inspiratory 
      threshold device may generate the largest improvements in respiratory strength.
FAU - Woods, Alyson
AU  - Woods A
AUID- ORCID: 0000-0001-5999-6648
AD  - Department of Health and Life Sciences, Oxford Brookes University, Oxford, UK.
FAU - Gustafson, Owen
AU  - Gustafson O
AUID- ORCID: 0000-0002-5450-3696
AD  - Oxford Allied Health Professions Research and Innovation Unit, Oxford University 
      Hospitals NHSFT, Oxford, UK.
AD  - Centre for Movement, Occupational and Rehabilitation Sciences, Oxford Brookes 
      University, Oxford, UK.
FAU - Williams, Mark
AU  - Williams M
AUID- ORCID: 0000-0002-3488-847X
AD  - Department of Health and Life Sciences, Oxford Brookes University, Oxford, UK.
AD  - Centre for Movement, Occupational and Rehabilitation Sciences, Oxford Brookes 
      University, Oxford, UK.
FAU - Stiger, Robyn
AU  - Stiger R
AUID- ORCID: 0000-0001-6704-0558
AD  - Department of Health and Life Sciences, Oxford Brookes University, Oxford, UK.
AD  - Centre for Movement, Occupational and Rehabilitation Sciences, Oxford Brookes 
      University, Oxford, UK.
LA  - eng
GR  - NIHR301569/DH_/Department of Health/United Kingdom
PT  - Journal Article
PT  - Meta-Analysis
PT  - Research Support, Non-U.S. Gov't
PT  - Systematic Review
DEP - 20220805
PL  - England
TA  - Disabil Rehabil
JT  - Disability and rehabilitation
JID - 9207179
SB  - IM
MH  - Humans
MH  - Adult
MH  - *Quality of Life
MH  - Breathing Exercises/methods
MH  - *Spinal Cord Injuries
MH  - Muscle Strength/physiology
MH  - Respiratory Muscles
MH  - Lung
OTO - NOTNLM
OT  - Systematic review
OT  - physical therapy (specialty)
OT  - quality of life
OT  - respiratory strength
OT  - spinal cord injury
OT  - tetraplegia
EDAT- 2022/08/06 06:00
MHDA- 2023/07/27 06:43
CRDT- 2022/08/05 19:12
PHST- 2023/07/27 06:43 [medline]
PHST- 2022/08/06 06:00 [pubmed]
PHST- 2022/08/05 19:12 [entrez]
AID - 10.1080/09638288.2022.2107085 [doi]
PST - ppublish
SO  - Disabil Rehabil. 2023 Aug;45(17):2703-2714. doi: 10.1080/09638288.2022.2107085. 
      Epub 2022 Aug 5.

PMID- 35869532
OWN - NLM
STAT- PubMed-not-MEDLINE
LR  - 20220729
IS  - 2052-1847 (Print)
IS  - 2052-1847 (Electronic)
IS  - 2052-1847 (Linking)
VI  - 14
IP  - 1
DP  - 2022 Jul 22
TI  - A preliminary study on the feasibility of community game-based respiratory muscle 
      training for individuals with high cervical spinal cord injury levels: a novel 
      approach.
PG  - 137
LID - 10.1186/s13102-022-00534-x [doi]
LID - 137
AB  - BACKGROUND: Respiratory disorders result in rehospitalization and premature death 
      of patients with cervical spinal cord injuries (CSCI). Community game-based 
      respiratory muscle training (RMT) programs could reduce secondary complications. 
      METHODS: We examined the feasibility and preliminary efficacy of RMT as a 
      community-based exercise program. Among the 10 included participants (eight male 
      and two female), four, one, one, and four reported C3, C4, C5, and C6 complete 
      injuries, respectively (eight graded by American Spinal Injury Association 
      impairment scale [ASIA] A and two by ASIA B). Their mean age was 43 ± 12.3 y. The 
      time since injury was 10 ± 6.7 y. The participants completed an RMT program for 
      60 min/day, twice weekly, for 8 weeks. The participants were trained in the use 
      of a newly developed game-based RMT device. The device provides consistent 
      pressure for respiratory muscle strength and endurance training. Seven RMT 
      devices were modified to allow 10 game-based RMT programs. Forced vital capacity 
      (FVC), forced expiratory volume in 1 s (FEV(1)), peak expiratory flow (PEF), 
      vital capacity (VC), inspiratory capacity (IC), inspiratory reserve volume (IRV), 
      expiratory reserve volume (ERV), maximum inspiratory pressure (MIP), maximum 
      expiratory pressure (MEP), and peak cough flow (PCF) were measured. RESULTS: 
      There were improvements after RMT compared to pre-RMT in FVC (p = 0.027, 10.62%, 
      0.22 effect size [ES]), PEF (p = 0.006, 23.21%, 0.45 ES), VC (p = 0.002, 35.52%, 
      0.60 ES), IC (p = 0.001, 46.94%, 0.81 ES), IRV (p = 0.001, 90.53%, 1.22 ES), MIP 
      (p = 0.002, 97.25%, 1.32 ES), MEP (p = 0.005, 141.12%, 1.07 ES), and PCF 
      (p = 0.001, 35.60%, 0.74 ES). The participants reported a positive impact of the 
      program. CONCLUSIONS: Community game-based RMT for individuals with CSCI appears 
      to be safe and feasible. Community exercise with RMT use may have a positive 
      impact on the respiratory measures for patients with CSCI who are vulnerable to 
      respiratory compromise. TRIAL REGISTRATION: KCT0005980.
CI  - © 2022. The Author(s).
FAU - Kang, Dongheon
AU  - Kang D
AD  - Department of Healthcare and Public Health Research, National Rehabilitation 
      Hospital, Ministry of Health and Welfare, Seoul, 01022, South Korea.
FAU - Park, Jiyoung
AU  - Park J
AD  - Department of Healthcare and Public Health Research, National Rehabilitation 
      Hospital, Ministry of Health and Welfare, Seoul, 01022, South Korea.
FAU - Eun, Seon-Deok
AU  - Eun SD
AD  - Department of Healthcare and Public Health Research, National Rehabilitation 
      Hospital, Ministry of Health and Welfare, Seoul, 01022, South Korea. 
      esd7786@korea.kr.
LA  - eng
GR  - 16-C-01/National Rehabilitation Research Institute/
GR  - 16-C-01/National Rehabilitation Research Institute/
GR  - 16-C-01/National Rehabilitation Research Institute/
PT  - Journal Article
DEP - 20220722
PL  - England
TA  - BMC Sports Sci Med Rehabil
JT  - BMC sports science, medicine & rehabilitation
JID - 101605016
PMC - PMC9306039
OTO - NOTNLM
OT  - Community program
OT  - Respiration
OT  - Respiratory function tests
OT  - Respiratory muscle training
OT  - Spinal cord injury
COIS- The authors declare that they have no competing interests.
EDAT- 2022/07/23 06:00
MHDA- 2022/07/23 06:01
PMCR- 2022/07/22
CRDT- 2022/07/22 23:46
PHST- 2021/12/27 00:00 [received]
PHST- 2022/07/18 00:00 [accepted]
PHST- 2022/07/22 23:46 [entrez]
PHST- 2022/07/23 06:00 [pubmed]
PHST- 2022/07/23 06:01 [medline]
PHST- 2022/07/22 00:00 [pmc-release]
AID - 10.1186/s13102-022-00534-x [pii]
AID - 534 [pii]
AID - 10.1186/s13102-022-00534-x [doi]
PST - epublish
SO  - BMC Sports Sci Med Rehabil. 2022 Jul 22;14(1):137. doi: 
      10.1186/s13102-022-00534-x.

PMID- 34062971
OWN - NLM
STAT- PubMed-not-MEDLINE
LR  - 20210605
IS  - 2075-4426 (Print)
IS  - 2075-4426 (Electronic)
IS  - 2075-4426 (Linking)
VI  - 11
IP  - 5
DP  - 2021 May 5
TI  - Effects of Respiratory Muscle Training on Baroreflex Sensitivity, Respiratory 
      Function, and Serum Oxidative Stress in Acute Cervical Spinal Cord Injury.
LID - 10.3390/jpm11050377 [doi]
LID - 377
AB  - BACKGROUND: respiratory complications are a leading cause of morbidity and 
      mortality in individuals with spinal cord injury (SCI). We examined the effects 
      of respiratory muscle training (RMT) in patients with acute cervical SCI. 
      METHODS: this prospective trial enrolled 44 adults with acute cervical SCI, of 
      which twenty received RMT and twenty-four did not receive RMT. Respiratory 
      function, cardiovascular autonomic function, and reactive oxidative species (ROS) 
      were compared. The experimental group received 40-min high-intensity home-based 
      RMT 7 days per week for 10 weeks. The control group received a sham intervention 
      for a similar period. The primary outcomes were the effects of RMT on pulmonary 
      and cardiovascular autonomic function, and ROS production in individuals with 
      acute cervical SCI. RESULTS: significant differences between the two groups in 
      cardiovascular autonomic function and the heart rate response to deep breathing 
      (p = 0.017) were found at the 6-month follow-up. After RMT, the maximal 
      inspiratory pressure (p = 0.042) and thiobarbituric acid-reactive substances 
      (TBARS) (p = 0.006) improved significantly, while there was no significant 
      difference in the maximal expiratory pressure. Significant differences between 
      the two groups in tidal volume (p = 0.005) and the rapid shallow breathing index 
      (p = 0.031) were found at 6 months. Notably, the SF-36 (both the physical (PCS) 
      and mental (MCS) component summaries) in the RMT group had decreased 
      significantly at the 6-month follow-up, whereas the clinical scores did not 
      differ significantly (p = 0.333) after RMT therapy. CONCLUSIONS: High-intensity 
      home-based RMT can improve pulmonary function and endurance and reduce breathing 
      difficulties in patients with respiratory muscle weakness after injury. It is 
      recommended for rehabilitation after spinal cord injury.
FAU - Wang, Hung-Chen
AU  - Wang HC
AD  - Departments of Neurosurgery, Kaohsiung Chang Gung Memorial Hospital and Chang 
      Gung University College of Medicine, Kaohsiung 833, Taiwan.
FAU - Lin, Yu-Tsai
AU  - Lin YT
AUID- ORCID: 0000-0002-7311-8638
AD  - Otolaryngology, Kaohsiung Chang Gung Memorial Hospital and Chang Gung University 
      College of Medicine, Kaohsiung 833, Taiwan.
AD  - Graduate Institute of Clinical Medical Sciences, College of Medicine, Chang Gung 
      University, Taoyuan City 33302, Taiwan.
FAU - Huang, Chih-Cheng
AU  - Huang CC
AD  - Neurology, Kaohsiung Chang Gung Memorial Hospital and Chang Gung University 
      College of Medicine, Kaohsiung 833, Taiwan.
FAU - Lin, Meng-Chih
AU  - Lin MC
AD  - Respiratory Therapy, Kaohsiung Chang Gung Memorial Hospital and Chang Gung 
      University College of Medicine, Kaohsiung 833, Taiwan.
AD  - Division of Pulmonary and Critical Care Medicine, Department of Internal 
      Medicine, Kaohsiung Chang Gung Memorial Hospital and Chang Gung University 
      College of Medicine, Kaohsiung 833, Taiwan.
AD  - Departments of Respiratory Care, Kaohsiung Chang Gung Memorial Hospital and Chang 
      Gung University College of Medicine, Kaohsiung 833, Taiwan.
FAU - Liaw, Mei-Yun
AU  - Liaw MY
AD  - Rehabilitation, Kaohsiung Chang Gung Memorial Hospital and Chang Gung University 
      College of Medicine, Kaohsiung 833, Taiwan.
FAU - Lu, Cheng-Hsien
AU  - Lu CH
AD  - Neurology, Kaohsiung Chang Gung Memorial Hospital and Chang Gung University 
      College of Medicine, Kaohsiung 833, Taiwan.
AD  - Department of Biological Science, National Sun Yat-Sen University, Kaohsiung 833, 
      Taiwan.
AD  - Department of Neurology, Xiamen Chang Gung Memorial Hospital, Xiamen 361028, 
      China.
LA  - eng
GR  - CMRPG8D1391/Chang Gung Memorial Hospital/
PT  - Journal Article
DEP - 20210505
PL  - Switzerland
TA  - J Pers Med
JT  - Journal of personalized medicine
JID - 101602269
PMC - PMC8147917
OTO - NOTNLM
OT  - cardiovascular autonomic function
OT  - cervical spinal cord injury
OT  - respiratory function
OT  - thiobarbituric acid-reactive substances
COIS- The authors declare no conflict of interest.
EDAT- 2021/06/03 06:00
MHDA- 2021/06/03 06:01
PMCR- 2021/05/05
CRDT- 2021/06/02 01:05
PHST- 2021/03/21 00:00 [received]
PHST- 2021/04/30 00:00 [revised]
PHST- 2021/04/30 00:00 [accepted]
PHST- 2021/06/02 01:05 [entrez]
PHST- 2021/06/03 06:00 [pubmed]
PHST- 2021/06/03 06:01 [medline]
PHST- 2021/05/05 00:00 [pmc-release]
AID - jpm11050377 [pii]
AID - jpm-11-00377 [pii]
AID - 10.3390/jpm11050377 [doi]
PST - epublish
SO  - J Pers Med. 2021 May 5;11(5):377. doi: 10.3390/jpm11050377.

PMID- 33965152
OWN - NLM
STAT- MEDLINE
DCOM- 20211014
LR  - 20211014
IS  - 1931-3543 (Electronic)
IS  - 0012-3692 (Linking)
VI  - 159
IP  - 5
DP  - 2021 May
TI  - Noninvasive Neuromodulation Techniques in Difficult Tracheostomy Weaning of 
      Patients With Spinal Cord Injury: Report of Two Cases.
PG  - e299-e302
LID - S0012-3692(20)35501-X [pii]
LID - 10.1016/j.chest.2020.11.065 [doi]
AB  - High spinal cord injured patients (SCI) are susceptible to respiratory muscle 
      impairments. Transcranial direct current stimulation (tDCS) and peripheral 
      electrical stimulation (PES) may influence the diaphragm's central control, but 
      until now they are not described as a therapeutic resource for difficult weaning. 
      We present two case reports of SCI patients (P1 and P2) with long-term 
      tracheostomy (>40 days) and hospital stay (>50 days). In association with 
      respiratory exercise, P1 received a combined application of anodal tDCS over the 
      supplementary motor area plus sensory PES in the thoracic-abdominal muscles, and 
      P2 received isolated excitatory PES in the abdominal muscles, applied daily 
      except on weekends. Maximum inspiratory/expiratory pressure, peak cough flow, 
      diaphragm excursion, and thickening fraction were measured in the first and last 
      days of the protocol. Both patients had improvements, with clinical impact such 
      as cough effectiveness, decannulated after 15 applications of stimulation. 
      Augmentation of neural respiratory drive and corticospinal excitability is 
      suggested.
CI  - Copyright © 2020 American College of Chest Physicians. Published by Elsevier Inc. 
      All rights reserved.
FAU - De Carvalho, Priscila
AU  - De Carvalho P
AD  - Hospital das Clínicas HC-FMUSP, São Paulo, SP, Brazil; Rede de Núcleos de 
      Assistência e Pesquisa em Neuromodulação - NAPeN Network, São Paulo, SP, Brazil.
FAU - Goulardins, Juliana Barbosa
AU  - Goulardins JB
AD  - Universidade Cruzeiro do Sul, São Paulo, SP, Brazil; Rede de Núcleos de 
      Assistência e Pesquisa em Neuromodulação - NAPeN Network, São Paulo, SP, Brazil. 
      Electronic address: juligoulardins@gmail.com.
FAU - de Sousa, Danilo Miyoji Nakamura
AU  - de Sousa DMN
AD  - Hospital das Clínicas HC-FMUSP, São Paulo, SP, Brazil.
FAU - Barbosa, Cristiane Marcela da Silva
AU  - Barbosa CMDS
AD  - Hospital das Clínicas HC-FMUSP, São Paulo, SP, Brazil.
FAU - Caetano, Thabata Cristina Candido
AU  - Caetano TCC
AD  - Hospital das Clínicas HC-FMUSP, São Paulo, SP, Brazil.
FAU - Dos Santos, Lucas de Macedo
AU  - Dos Santos LM
AD  - Hospital das Clínicas HC-FMUSP, São Paulo, SP, Brazil.
FAU - Ito, Clara Hikari
AU  - Ito CH
AD  - Hospital das Clínicas HC-FMUSP, São Paulo, SP, Brazil.
FAU - Hirota, Adriana Sayuri
AU  - Hirota AS
AD  - Hospital das Clínicas HC-FMUSP, São Paulo, SP, Brazil.
FAU - Pereira, Rita Pavione Rodrigues
AU  - Pereira RPR
AD  - Hospital das Clínicas HC-FMUSP, São Paulo, SP, Brazil.
FAU - Baptista, Abrahão Fontes
AU  - Baptista AF
AD  - Hospital das Clínicas HC-FMUSP, São Paulo, SP, Brazil; Rede de Núcleos de 
      Assistência e Pesquisa em Neuromodulação - NAPeN Network, São Paulo, SP, Brazil; 
      Laboratory of Medical Investigations - LIM-54, São Paulo, SP, Brazil; Center for 
      Mathematics, Computation and Cognition, Federal University of ABC - UFABC, São 
      Bernardo do Campo, São Paulo, SP, Brazil.
FAU - Tanaka, Clarice
AU  - Tanaka C
AD  - Hospital das Clínicas HC-FMUSP, São Paulo, SP, Brazil; Rede de Núcleos de 
      Assistência e Pesquisa em Neuromodulação - NAPeN Network, São Paulo, SP, Brazil; 
      Laboratory of Medical Investigations - LIM-54, São Paulo, SP, Brazil; São Paulo 
      University, São Paulo, SP, Brazil.
LA  - eng
PT  - Case Reports
PT  - Journal Article
PT  - Research Support, Non-U.S. Gov't
PL  - United States
TA  - Chest
JT  - Chest
JID - 0231335
SB  - IM
MH  - Adult
MH  - Breathing Exercises
MH  - Cervical Vertebrae/injuries
MH  - Cough
MH  - Electric Stimulation Therapy/*methods
MH  - Humans
MH  - Length of Stay/statistics & numerical data
MH  - Male
MH  - Spinal Cord Injuries/*physiopathology/*therapy
MH  - *Tracheostomy
MH  - *Transcranial Direct Current Stimulation
OTO - NOTNLM
OT  - spinal cord injury
OT  - transcranial direct current stimulation
EDAT- 2021/05/10 06:00
MHDA- 2021/10/15 06:00
CRDT- 2021/05/09 20:26
PHST- 2020/10/21 00:00 [received]
PHST- 2020/11/15 00:00 [accepted]
PHST- 2021/05/09 20:26 [entrez]
PHST- 2021/05/10 06:00 [pubmed]
PHST- 2021/10/15 06:00 [medline]
AID - S0012-3692(20)35501-X [pii]
AID - 10.1016/j.chest.2020.11.065 [doi]
PST - ppublish
SO  - Chest. 2021 May;159(5):e299-e302. doi: 10.1016/j.chest.2020.11.065.

PMID- 32943611
OWN - NLM
STAT- MEDLINE
DCOM- 20200929
LR  - 20231112
IS  - 2058-6124 (Electronic)
IS  - 2058-6124 (Linking)
VI  - 6
IP  - 1
DP  - 2020 Sep 17
TI  - A case for inspiratory muscle training in SCI: potential role as a preventative 
      tool in infectious respiratory diseases like COVID-19.
PG  - 87
LID - 10.1038/s41394-020-00337-7 [doi]
LID - 87
AB  - INTRODUCTION: Respiratory complications (RC) are a leading cause of death after 
      spinal cord injury (SCI) due to compromised immune function and respiratory 
      muscle weakness. Thus, individuals with SCI are at high risk of developing 
      COVID-19 related RC. Results of a SCI clinical trial showed a supervised 
      respiratory muscle training (RMT) program decreased risk of developing RC. The 
      feasibility of conducting unsupervised RMT is not well documented. Four 
      publications (n = 117) were identified in which unsupervised RMT was performed. 
      Significant improvements in respiratory outcomes were reported in two studies: 
      Maximal Inspiratory and Expiratory Pressure (MIP40% and MEP25%, respectively), 
      Peak Expiratory Flow (PEF9%), seated and supine Forced Vital Capacity (FVC23% and 
      26%, respectively), and Peak Cough Flow (28%). This review and case report will 
      attempt to show that an inspiratory muscle training (IMT) home exercise program 
      (HEP) is feasible and may prepare the respiratory system for RC associated with 
      COVID-19 in patients with SCI. CASE PRESENTATION: A 23-year-old with tetraplegia 
      (P1), history of mechanical ventilation, and hospitalization for RC, completed 27 
      IMT HEP sessions in one month. MIP and sustained MIP (SMIP) increased from 
      baseline by 28% and 26.5%, respectively. Expiratory volumes and rates also 
      improved (FVC, FEV1, and PEF: 11.7%, 8.3%, and 14.2%, respectively). DISCUSSION: 
      The effects of COVID-19 on patients with SCI remains inconclusive, but recent 
      literature and the results of this case suggest that unsupervised IMT is feasible 
      and may limit the severity of RC in patients with SCI who contract COVID-19.
FAU - Palermo, Anne E
AU  - Palermo AE
AUID- ORCID: 0000-0003-4642-2594
AD  - Department of Physical Therapy, The Miami Project to Cure Paralysis, The 
      University of Miami Miller School of Medicine, Miami, FL, USA. 
      a.palermo@miami.edu.
FAU - Cahalin, Lawrence P
AU  - Cahalin LP
AD  - Department of Physical Therapy, The University of Miami Miller School of 
      Medicine, Miami, FL, USA.
FAU - Nash, Mark S
AU  - Nash MS
AUID- ORCID: 0000-0003-4205-4130
AD  - The Miami Project to Cure Paralysis, The University of Miami Miller School of 
      Medicine, Miami, FL, USA.
LA  - eng
PT  - Case Reports
PT  - Journal Article
PT  - Research Support, Non-U.S. Gov't
PT  - Review
DEP - 20200917
PL  - England
TA  - Spinal Cord Ser Cases
JT  - Spinal cord series and cases
JID - 101680856
SB  - IM
MH  - *Betacoronavirus
MH  - Breathing Exercises/*methods
MH  - COVID-19
MH  - Coronavirus Infections/physiopathology/*prevention & control
MH  - Humans
MH  - Inhalation/*physiology
MH  - Male
MH  - Pandemics/*prevention & control
MH  - Pneumonia, Viral/physiopathology/*prevention & control
MH  - Quadriplegia/complications/physiopathology/therapy
MH  - Respiratory Tract Infections/physiopathology/*prevention & control
MH  - SARS-CoV-2
MH  - Spinal Cord Injuries/complications/physiopathology/*therapy
MH  - Young Adult
PMC - PMC7494979
COIS- This research was supported through funding by the Craig H. Neilsen Foundation in 
      conjunction with the American Spinal Injury Association and the Foundation for 
      Physical Therapy Research. The Miami Project to Cure Paralysis offered space and 
      access to a database of possible participants for recruiting purposes.
EDAT- 2020/09/19 06:00
MHDA- 2020/09/30 06:00
PMCR- 2021/09/17
CRDT- 2020/09/18 05:43
PHST- 2020/07/28 00:00 [received]
PHST- 2020/08/31 00:00 [accepted]
PHST- 2020/08/27 00:00 [revised]
PHST- 2020/09/18 05:43 [entrez]
PHST- 2020/09/19 06:00 [pubmed]
PHST- 2020/09/30 06:00 [medline]
PHST- 2021/09/17 00:00 [pmc-release]
AID - 10.1038/s41394-020-00337-7 [pii]
AID - 337 [pii]
AID - 10.1038/s41394-020-00337-7 [doi]
PST - epublish
SO  - Spinal Cord Ser Cases. 2020 Sep 17;6(1):87. doi: 10.1038/s41394-020-00337-7.

PMID- 32760190
OWN - NLM
STAT- MEDLINE
DCOM- 20201231
LR  - 20240731
IS  - 1945-5763 (Electronic)
IS  - 1082-0744 (Print)
IS  - 1082-0744 (Linking)
VI  - 26
IP  - 2
DP  - 2020 Spring
TI  - A Primary Care Provider's Guide to Managing Respiratory Health in Subacute and 
      Chronic Spinal Cord Injury.
PG  - 116-122
LID - 10.46292/sci2602-116 [doi]
AB  - Respiratory complications following spinal cord injury (SCI) have remained the 
      leading cause of death across the lifespan and are one of the most common reasons 
      for hospitalization. Complications from altered respiratory physiology after SCI 
      include atelectasis, pneumonia, venous thromboembolic disease, and 
      sleep-disordered breathing. The risk for complications is greater with higher SCI 
      levels and severity, and mortality from pneumonia is heightened compared to the 
      general population. Optimal primary care for individuals with SCI includes 
      appropriate surveillance for SCI-specific respiratory disease, key preventive 
      care including promotion of influenza immunization and respiratory muscle 
      training, and early identification and treatment of pneumonia with institution of 
      aggressive secretion management strategies. The respiratory physiology and 
      specific management of respiratory complications after SCI is reviewed.
CI  - © 2020 American Spinal Injury Association.
FAU - Reyes, Maria Regina L
AU  - Reyes MRL
AD  - Department of Rehabilitation Medicine, University of Washington, Seattle, 
      Washington.
FAU - Elmo, Mary Jo
AU  - Elmo MJ
AD  - University Hospitals Cleveland Medical Center, Cleveland, Ohio.
FAU - Menachem, Brandon
AU  - Menachem B
AD  - Department of Internal Medicine, Sidney Kimmel Medical College, Philadelphia, 
      Pennsylvania.
FAU - Granda, Sara Mercedes
AU  - Granda SM
AD  - Sacramento, California.
LA  - eng
PT  - Journal Article
PT  - Review
PL  - United States
TA  - Top Spinal Cord Inj Rehabil
JT  - Topics in spinal cord injury rehabilitation
JID - 9515174
SB  - IM
MH  - Humans
MH  - *Primary Health Care
MH  - Respiration Disorders/*etiology/*therapy
MH  - Spinal Cord Injuries/*complications
PMC - PMC7384541
OTO - NOTNLM
OT  - breathing exercises
OT  - pneumonia
OT  - preventive health services
OT  - primary health care
OT  - pulmonary atelectasis
OT  - sleep apnea syndromes
OT  - spinal cord injuries
COIS- The authors report no conflicts of interest.
EDAT- 2020/08/08 06:00
MHDA- 2021/01/01 06:00
PMCR- 2021/03/01
CRDT- 2020/08/08 06:00
PHST- 2020/08/08 06:00 [entrez]
PHST- 2020/08/08 06:00 [pubmed]
PHST- 2021/01/01 06:00 [medline]
PHST- 2021/03/01 00:00 [pmc-release]
AID - 10.46292/sci2602-116 [doi]
PST - ppublish
SO  - Top Spinal Cord Inj Rehabil. 2020 Spring;26(2):116-122. doi: 
      10.46292/sci2602-116.

PMID- 32185217
OWN - NLM
STAT- MEDLINE
DCOM- 20201130
LR  - 20220413
IS  - 2314-6141 (Electronic)
IS  - 2314-6133 (Print)
VI  - 2020
DP  - 2020
TI  - Effects of Respiratory Muscle Training on Pulmonary Function in Individuals with 
      Spinal Cord Injury: An Updated Meta-analysis.
PG  - 7530498
LID - 10.1155/2020/7530498 [doi]
LID - 7530498
AB  - OBJECTIVE: To investigate the pulmonary function responses to respiratory muscle 
      training (RMT) in individuals with tetraplegia and provide a systematic review of 
      the included studies. METHODS: Computerized retrieval of randomized controlled 
      trials (RCT) in PubMed, Embase, and the Cochrane Library on the improvement of 
      respiratory function in patients with spinal cord injury by RMT was conducted 
      until May 2019. Two researchers independently screened the literature, extracted 
      the data, and evaluated the risk of bias in the included studies. Articles were 
      scored for their methodological quality using the Cochrane Collaboration risk of 
      bias assessment tool. RESULTS: Sixteen studies were identified. A significant 
      benefit of RMT was revealed for five outcomes: force vital capacity (FVC, WMD: 
      -0.43, 95% CI -0.84 to -0.03, P = 0.037), vital capacity (VC, WMD: -0.40, 95% CI 
      -0.69 to -0.12, P = 0.037), vital capacity (VC, WMD: -0.40, 95% CI -0.69 to 
      -0.12, P = 0.037), vital capacity (VC, WMD: -0.40, 95% CI -0.69 to -0.12, P = 
      0.037), vital capacity (VC, WMD: -0.40, 95% CI -0.69 to -0.12, P = 0.037), vital 
      capacity (VC, WMD: -0.40, 95% CI -0.69 to -0.12. CONCLUSION: Our findings 
      demonstrate that RMT can effectively improve spinal cord injury pulmonary 
      function of the patient, which is marked by increasing respiratory strength, 
      function, and endurance. Limited by the quantity and quality of the included 
      studies, the above conclusion needs to be verified by more high-quality studies.
CI  - Copyright © 2020 Xiaojun Wang et al.
FAU - Wang, Xiaojun
AU  - Wang X
AD  - Thoracic Surgery, Taizhou Central Hospital (Taizhou University Hospital), 
      Taizhou, 318000 Zhejiang, China.
FAU - Zhang, Na
AU  - Zhang N
AD  - School of Food (Biology) Engineering, Xuzhou University of Technology, Xuzhou, 
      221018 Jiangsu, China.
FAU - Xu, Yubin
AU  - Xu Y
AUID- ORCID: 0000-0003-0340-4425
AD  - Department of Pharmaceutics, Taizhou Central Hospital (Taizhou University 
      Hospital), Taizhou, 318000 Zhejiang, China.
LA  - eng
PT  - Journal Article
PT  - Meta-Analysis
PT  - Review
DEP - 20200222
PL  - United States
TA  - Biomed Res Int
JT  - BioMed research international
JID - 101600173
SB  - IM
MH  - *Breathing Exercises
MH  - Exhalation/physiology
MH  - Humans
MH  - Inhalation/physiology
MH  - Lung/physiopathology
MH  - Muscle Strength/physiology
MH  - Respiratory Muscles/*physiopathology
MH  - Spinal Cord Injuries/*physiopathology
MH  - Vital Capacity/physiology
PMC - PMC7060446
COIS- The authors have no conflicts of interest to disclose.
EDAT- 2020/03/19 06:00
MHDA- 2020/12/01 06:00
PMCR- 2020/02/22
CRDT- 2020/03/19 06:00
PHST- 2019/09/26 00:00 [received]
PHST- 2020/01/14 00:00 [accepted]
PHST- 2020/03/19 06:00 [entrez]
PHST- 2020/03/19 06:00 [pubmed]
PHST- 2020/12/01 06:00 [medline]
PHST- 2020/02/22 00:00 [pmc-release]
AID - 10.1155/2020/7530498 [doi]
PST - epublish
SO  - Biomed Res Int. 2020 Feb 22;2020:7530498. doi: 10.1155/2020/7530498. eCollection 
      2020.

PMID- 32026845
OWN - NLM
STAT- MEDLINE
DCOM- 20201013
LR  - 20250103
IS  - 1873-1465 (Electronic)
IS  - 0031-9406 (Linking)
VI  - 106
DP  - 2020 Mar
TI  - Effectiveness of expiratory muscle strength training on expiratory strength, 
      pulmonary function and cough in the adult population: a systematic review.
PG  - 43-51
LID - S0031-9406(19)30076-8 [pii]
LID - 10.1016/j.physio.2019.06.002 [doi]
AB  - BACKGROUND: Respiratory muscle strength declines in certain disease states, 
      leading to impaired cough, reduced airway clearance and an increased risk of 
      aspiration pneumonia. Respiratory muscle training may therefore reduce this risk. 
      OBJECTIVES: To assess current evidence of expiratory muscle strength training 
      (EMST) on maximum expiratory pressure, cough flow and spirometry. DATA SOURCES: 
      Databases including CINAHL, Medline, Science Direct and PEDRo were searched. 
      ELIGIBILITY CRITERIA: Randomised controlled trials investigating expiratory 
      muscle strength training on maximum expiratory pressure, pulmonary function or 
      cough in any adult population, published before December 2017. STUDY APPRAISAL: 
      Data were extracted to a trial description form and study quality evaluated by 
      two reviewers. Meta-analysis was performed with calculation of mean differences 
      and 95% confidence intervals. RESULTS: Nine studies met inclusion criteria and 
      ranged in size from 12 to 42 participants. Trials investigated EMST in healthy 
      adults (2), multiple sclerosis (3), COPD (2), acute stroke (1) and spinal cord 
      injury (1). Overall, EMST improved maximum expiratory pressure (15.95cmH(2)O; 95% 
      CI: 7.77 to 24.12; P<0.01) with no significant impact on cough flow 
      (4.63L/minute; 95%CI -27.48 to 36.74; P=0.78), forced vital capacity (-0.16L; 
      95%CI -0.35 to 0.02; P=0.09) or forced expiratory volume in 1second (-0.09L; 
      95%CI -0.10 to -0.08; P<0.001) vs control or sham training. CONCLUSIONS: 
      Meta-analysis indicated a small significant increase in maximum expiratory 
      pressure following EMST. Improvements in maximum expiratory pressure did not lead 
      to improvements in cough or pulmonary function. LIMITATIONS: Variations in 
      protocol design and population limited the overall effect size. Systematic Review 
      Registration PROSPERO CRD42018104190.
CI  - Crown Copyright © 2019. Published by Elsevier Ltd. All rights reserved.
FAU - Templeman, Lucy
AU  - Templeman L
AD  - School of Health Sciences, Robert Gordon University, Garthdee Road, Aberdeen AB10 
      7QG, United Kingdom; NHS Grampian, Physiotherapy Outpatient Department, Woodend 
      Hospital, Eday Road, Aberdeen AB15 6XS, United Kingdom. Electronic address: 
      lucy.templeman@nhs.net.
FAU - Roberts, Fiona
AU  - Roberts F
AD  - School of Health Sciences, Robert Gordon University, Garthdee Road, Aberdeen AB10 
      7QG, United Kingdom.
LA  - eng
PT  - Journal Article
PT  - Meta-Analysis
PT  - Systematic Review
DEP - 20190613
PL  - England
TA  - Physiotherapy
JT  - Physiotherapy
JID - 0401223
SB  - IM
MH  - Adult
MH  - Breathing Exercises/*methods
MH  - Cough/*physiopathology
MH  - Persons with Disabilities/*rehabilitation
MH  - Humans
MH  - Randomized Controlled Trials as Topic
MH  - Respiratory Function Tests
MH  - Respiratory Muscles/*physiopathology
OTO - NOTNLM
OT  - Aspiration pneumonia
OT  - Expiratory muscle strength training
OT  - Maximum expiratory pressure
EDAT- 2020/02/07 06:00
MHDA- 2020/10/21 06:00
CRDT- 2020/02/07 06:00
PHST- 2018/11/20 00:00 [received]
PHST- 2020/02/07 06:00 [pubmed]
PHST- 2020/10/21 06:00 [medline]
PHST- 2020/02/07 06:00 [entrez]
AID - S0031-9406(19)30076-8 [pii]
AID - 10.1016/j.physio.2019.06.002 [doi]
PST - ppublish
SO  - Physiotherapy. 2020 Mar;106:43-51. doi: 10.1016/j.physio.2019.06.002. Epub 2019 
      Jun 13.

PMID- 31937553
OWN - NLM
STAT- MEDLINE
DCOM- 20200805
LR  - 20240520
IS  - 1468-3296 (Electronic)
IS  - 0040-6376 (Linking)
VI  - 75
IP  - 3
DP  - 2020 Mar
TI  - Impact of respiratory muscle training on respiratory muscle strength, respiratory 
      function and quality of life in individuals with tetraplegia: a randomised 
      clinical trial.
PG  - 279-288
LID - 10.1136/thoraxjnl-2019-213917 [doi]
AB  - BACKGROUND: Respiratory complications remain a leading cause of morbidity and 
      mortality in people with acute and chronic tetraplegia. Respiratory muscle 
      weakness following spinal cord injury-induced tetraplegia impairs lung function 
      and the ability to cough. In particular, inspiratory muscle strength has been 
      identified as the best predictor of the likelihood of developing pneumonia in 
      individuals with tetraplegia. We hypothesised that 6 weeks of progressive 
      respiratory muscle training (RMT) increases respiratory muscle strength with 
      improvements in lung function, quality of life and respiratory health. METHODS: 
      Sixty-two adults with tetraplegia participated in a double-blind randomised 
      controlled trial. Active or sham RMT was performed twice daily for 6 weeks. 
      Inspiratory muscle strength, measured as maximal inspiratory pressure (PImax) was 
      the primary outcome. Secondary outcomes included lung function, quality of life 
      and respiratory health. Between-group comparisons were obtained with linear 
      models adjusting for baseline values of the outcomes. RESULTS: After 6 weeks, 
      there was a greater improvement in PImax in the active group than in the sham 
      group (mean difference 11.5 cmH(2)O (95% CI 5.6 to 17.4), p<0.001) and 
      respiratory symptoms were reduced (St George Respiratory Questionnaire mean 
      difference 10.3 points (0.01-20.65), p=0.046). Significant improvements were 
      observed in quality of life (EuroQol-Five Dimensional Visual Analogue Scale 14.9 
      points (1.9-27.9), p=0.023) and perceived breathlessness (Borg score 0.64 
      (0.11-1.17), p=0.021). There were no significant improvements in other measures 
      of respiratory function (p=0.126-0.979). CONCLUSIONS: Progressive RMT increases 
      inspiratory muscle strength in people with tetraplegia, by a magnitude which is 
      likely to be clinically significant. Measurement of baseline PImax and provision 
      of RMT to at-risk individuals may reduce respiratory complications after 
      tetraplegia. TRIAL REGISTRATION NUMBER: Australian New Zealand Clinical Trials 
      Registry (ACTRN 12612000929808).
CI  - © Author(s) (or their employer(s)) 2020. No commercial re-use. See rights and 
      permissions. Published by BMJ.
FAU - Boswell-Ruys, Claire L
AU  - Boswell-Ruys CL
AUID- ORCID: 0000-0003-4922-5262
AD  - Neuroscience Research Australia, Sydney, New South Wales, Australia 
      c.boswell-ruys@neura.edu.au.
AD  - Prince of Wales Hospital and Community Health Services, Sydney, New South Wales, 
      Australia.
AD  - University of New South Wales, Sydney, New South Wales, Australia.
FAU - Lewis, Chaminda R H
AU  - Lewis CRH
AD  - Neuroscience Research Australia, Sydney, New South Wales, Australia.
AD  - Prince of Wales Hospital and Community Health Services, Sydney, New South Wales, 
      Australia.
AD  - University of New South Wales, Sydney, New South Wales, Australia.
FAU - Wijeysuriya, Nirupama S
AU  - Wijeysuriya NS
AD  - Neuroscience Research Australia, Sydney, New South Wales, Australia.
FAU - McBain, Rachel A
AU  - McBain RA
AD  - Neuroscience Research Australia, Sydney, New South Wales, Australia.
FAU - Lee, Bonsan Bonne
AU  - Lee BB
AD  - Neuroscience Research Australia, Sydney, New South Wales, Australia.
AD  - Prince of Wales Hospital and Community Health Services, Sydney, New South Wales, 
      Australia.
AD  - University of New South Wales, Sydney, New South Wales, Australia.
FAU - McKenzie, David K
AU  - McKenzie DK
AD  - Prince of Wales Hospital and Community Health Services, Sydney, New South Wales, 
      Australia.
AD  - University of New South Wales, Sydney, New South Wales, Australia.
FAU - Gandevia, Simon C
AU  - Gandevia SC
AD  - Neuroscience Research Australia, Sydney, New South Wales, Australia.
AD  - Prince of Wales Hospital and Community Health Services, Sydney, New South Wales, 
      Australia.
AD  - University of New South Wales, Sydney, New South Wales, Australia.
FAU - Butler, Jane E
AU  - Butler JE
AD  - Neuroscience Research Australia, Sydney, New South Wales, Australia.
AD  - University of New South Wales, Sydney, New South Wales, Australia.
LA  - eng
PT  - Journal Article
PT  - Randomized Controlled Trial
PT  - Research Support, Non-U.S. Gov't
DEP - 20200114
PL  - England
TA  - Thorax
JT  - Thorax
JID - 0417353
SB  - IM
EIN - Thorax. 2024 May 20;79(6):e3. doi: 10.1136/thoraxjnl-2019-213917corr1. PMID: 
      38768987
MH  - Adult
MH  - Aged
MH  - *Breathing Exercises
MH  - Double-Blind Method
MH  - Dyspnea/etiology
MH  - Female
MH  - Humans
MH  - Inhalation
MH  - Lung/physiopathology
MH  - Male
MH  - Maximal Respiratory Pressures
MH  - Middle Aged
MH  - Muscle Strength
MH  - Quadriplegia/complications/*physiopathology/*rehabilitation
MH  - Quality of Life
MH  - Respiratory Muscles/*physiopathology
MH  - Symptom Assessment
OTO - NOTNLM
OT  - exercise
OT  - perception of asthma/breathlessness
OT  - pulmonary rehabilitation
OT  - respiratory infection
OT  - respiratory measurement
OT  - respiratory muscles
COIS- Competing interests: None declared.
EDAT- 2020/01/16 06:00
MHDA- 2020/08/06 06:00
CRDT- 2020/01/16 06:00
PHST- 2019/08/09 00:00 [received]
PHST- 2019/12/05 00:00 [revised]
PHST- 2019/12/08 00:00 [accepted]
PHST- 2020/01/16 06:00 [pubmed]
PHST- 2020/08/06 06:00 [medline]
PHST- 2020/01/16 06:00 [entrez]
AID - thoraxjnl-2019-213917 [pii]
AID - 10.1136/thoraxjnl-2019-213917 [doi]
PST - ppublish
SO  - Thorax. 2020 Mar;75(3):279-288. doi: 10.1136/thoraxjnl-2019-213917. Epub 2020 Jan 
      14.

PMID- 31745108
OWN - NLM
STAT- MEDLINE
DCOM- 20201112
LR  - 20210110
IS  - 2045-2322 (Electronic)
IS  - 2045-2322 (Linking)
VI  - 9
IP  - 1
DP  - 2019 Nov 19
TI  - Improvement in Pulmonary Function with Short-term Rehabilitation Treatment in 
      Spinal Cord Injury Patients.
PG  - 17091
LID - 10.1038/s41598-019-52526-6 [doi]
LID - 17091
AB  - Cervical and upper thoracic spinal cord injury causes impairments in respiratory 
      muscle performance, leading to variable degrees of pulmonary dysfunction and 
      rendering deep breathing difficult for affected individuals. In this 
      retrospective study, we investigated the effects of self-directed respiratory 
      muscle training in this context by assessing pulmonary function relative to 
      spinal cord injury characteristics. A total of 104 spinal cord injury patients 
      (tetraplegia/paraplegia; 65/39, acute/subacute/chronic; 14/42/48) were admitted 
      for short-term (4-8 weeks) in-patient clinical rehabilitation. Initial evaluation 
      revealed a compromised pulmonary function with a percentage of predicted value of 
      62.0 and 57.5 in forced vital capacity in supine and forced vital capacity in 
      sitting positions, respectively. Tetraplegic patients had more compromised 
      pulmonary function compared with paraplegic patients. At follow-up evaluation, 
      the percentage of predicted value of forced vital capacity in supine and sitting 
      position improved overall on average by 11.7% and 12.7%, respectively. The peak 
      cough flow improved by 22.7%. All assessed pulmonary function parameters improved 
      significantly in all subgroups, with the greatest improvements found in patients 
      with tetraplegia and subacute spinal cord injury. Therefore, short-term 
      self-directed respiratory muscle training should be incorporated into all spinal 
      cord injury rehabilitation regimens, especially for patients with tetraplegia and 
      subacute spinal cord injury, as well as those with chronic spinal cord injury.
FAU - Shin, Ji Cheol
AU  - Shin JC
AD  - Department and Research Institute of Rehabilitation Medicine, Severance Hospital, 
      Yonsei University College of Medicine, Seoul, Republic of Korea.
FAU - Han, Eun Young
AU  - Han EY
AD  - Department of Rehabilitation Medicine, Jeju National University Hospital, Jeju 
      National University School of Medicine, Jeju, Republic of Korea.
FAU - Cho, Kye Hee
AU  - Cho KH
AD  - Department of Rehabilitation Medicine, CHA Gumi Medical Center, CHA University, 
      Gumi, Gyeongsangbukdo, Republic of Korea.
FAU - Im, Sang Hee
AU  - Im SH
AUID- ORCID: 0000-0001-5128-5526
AD  - Department and Research Institute of Rehabilitation Medicine, Severance Hospital, 
      Yonsei University College of Medicine, Seoul, Republic of Korea. 
      dongin32@naver.com.
LA  - eng
PT  - Journal Article
PT  - Research Support, Non-U.S. Gov't
DEP - 20191119
PL  - England
TA  - Sci Rep
JT  - Scientific reports
JID - 101563288
SB  - IM
MH  - Breathing Exercises/*methods
MH  - Female
MH  - Humans
MH  - Lung/*physiopathology
MH  - Male
MH  - Middle Aged
MH  - Prognosis
MH  - Respiratory Function Tests
MH  - Respiratory Muscles/*physiopathology
MH  - Retrospective Studies
MH  - Spinal Cord Injuries/*rehabilitation
MH  - Vital Capacity
PMC - PMC6863911
COIS- The authors declare no competing interests.
EDAT- 2019/11/21 06:00
MHDA- 2020/11/13 06:00
PMCR- 2019/11/19
CRDT- 2019/11/21 06:00
PHST- 2019/06/21 00:00 [received]
PHST- 2019/10/15 00:00 [accepted]
PHST- 2019/11/21 06:00 [entrez]
PHST- 2019/11/21 06:00 [pubmed]
PHST- 2020/11/13 06:00 [medline]
PHST- 2019/11/19 00:00 [pmc-release]
AID - 10.1038/s41598-019-52526-6 [pii]
AID - 52526 [pii]
AID - 10.1038/s41598-019-52526-6 [doi]
PST - epublish
SO  - Sci Rep. 2019 Nov 19;9(1):17091. doi: 10.1038/s41598-019-52526-6.

PMID- 31608983
OWN - NLM
STAT- MEDLINE
DCOM- 20200511
LR  - 20200511
IS  - 1469-7793 (Electronic)
IS  - 0022-3751 (Linking)
VI  - 597
IP  - 23
DP  - 2019 Dec
TI  - Mechanisms of improved exercise capacity following respiratory muscle training in 
      athletes with cervical spinal cord injury.
PG  - 5531-5532
LID - 10.1113/JP278733 [doi]
FAU - Hardy, Tim A
AU  - Hardy TA
AUID- ORCID: 0000-0002-9430-7008
AD  - School of Biomedical Sciences, University of Leeds, Leeds, UK.
FAU - Chadwick, Matt R
AU  - Chadwick MR
AD  - School of Biomedical Sciences, University of Leeds, Leeds, UK.
FAU - Davies, Matthew J
AU  - Davies MJ
AD  - School of Biomedical Sciences, University of Leeds, Leeds, UK.
LA  - eng
PT  - Comment
PT  - Journal Article
DEP - 20191111
PL  - England
TA  - J Physiol
JT  - The Journal of physiology
JID - 0266262
SB  - IM
CON - J Physiol. 2019 Jul;597(14):3673-3685. doi: 10.1113/JP277943. PMID: 31115056
MH  - Athletes
MH  - Breathing Exercises
MH  - *Cervical Cord
MH  - Exercise Tolerance
MH  - Humans
MH  - *Spinal Cord Injuries
OTO - NOTNLM
OT  - exercise
OT  - respiratory muscle training
OT  - tetraplegia
EDAT- 2019/10/15 06:00
MHDA- 2020/05/12 06:00
CRDT- 2019/10/15 06:00
PHST- 2019/08/13 00:00 [received]
PHST- 2019/09/27 00:00 [accepted]
PHST- 2019/10/15 06:00 [pubmed]
PHST- 2020/05/12 06:00 [medline]
PHST- 2019/10/15 06:00 [entrez]
AID - 10.1113/JP278733 [doi]
PST - ppublish
SO  - J Physiol. 2019 Dec;597(23):5531-5532. doi: 10.1113/JP278733. Epub 2019 Nov 11.

PMID- 31594206
OWN - NLM
STAT- MEDLINE
DCOM- 20201214
LR  - 20201214
IS  - 1878-6324 (Electronic)
IS  - 1053-8127 (Linking)
VI  - 33
IP  - 4
DP  - 2020
TI  - Respiratory muscle training in non-athletes and athletes with spinal cord injury: 
      A systematic review of the effects on pulmonary function, respiratory muscle 
      strength and endurance, and cardiorespiratory fitness based on the FITT principle 
      of exercise prescription.
PG  - 655-667
LID - 10.3233/BMR-181452 [doi]
AB  - BACKGROUND: Respiratory muscle training (RMT) has been recommended to mitigate 
      impacts of spinal cord injuries (SCI), but the optimal dosage in terms of the 
      frequency, intensity, time, and type (FITT principle) to promote health in SCI 
      individuals remains unclear. OBJECTIVE: To discuss research related to the 
      effects of RMT on pulmonary function, respiratory muscle strength and 
      cardiorespiratory fitness in athletes and non-athletes with SCI, presenting the 
      FITT principle. METHODS: We performed a systematic review. PubMed, Lilacs, 
      Scopus, Web of Science, PEDro, SciELO and Cochrane databases were searched 
      between 1989 and August 2018. Participants were athletes and non-athletes with 
      SCI. RESULTS: 4,354 studies were found, of which only 17 met the eligibility 
      criteria. Results indicated that RMT is associated with beneficial changes in 
      pulmonary function and respiratory muscle strength and endurance among athletes 
      and non-athletes, whereas no effect was reported for maximal oxygen uptake. It 
      was not possible to establish an optimal RMT dose from the FITT principle, but 
      combined inspiratory/expiratory muscle training seems to promote greater 
      respiratory changes than isolated IMT or EMT. CONCLUSION: The use of RMT elicits 
      benefits in ventilatory variables of athletes and non-athletes with SCI. However, 
      it remains unclear which RMT type and protocol should be used to maximize 
      benefits.
FAU - Lemos, Júlia Ribeiro
AU  - Lemos JR
AD  - Postgraduate Program in Rehabilitation Sciences, Augusto Motta University Center, 
      Rio de Janeiro, Brazil.
FAU - da Cunha, Felipe Amorim
AU  - da Cunha FA
AD  - Postgraduate Program in Exercise Science and Sports, University of Rio de Janeiro 
      State, Rio de Janeiro, Brazil.
AD  - Laboratory of Physical Activity and Health Promotion, University of Rio de 
      Janeiro State, Rio de Janeiro, Brazil.
FAU - Lopes, Agnaldo José
AU  - Lopes AJ
AD  - Postgraduate Program in Rehabilitation Sciences, Augusto Motta University Center, 
      Rio de Janeiro, Brazil.
FAU - Guimarães, Fernando Silva
AU  - Guimarães FS
AD  - Physical Therapy Department, Federal University of Rio de Janeiro, Rio de 
      Janeiro, Brazil.
FAU - do Amaral Vasconcellos, Fabrício Vieira
AU  - do Amaral Vasconcellos FV
AD  - Postgraduate Program in Exercise Science and Sports, University of Rio de Janeiro 
      State, Rio de Janeiro, Brazil.
AD  - Laboratory of Physical Activity and Health Promotion, University of Rio de 
      Janeiro State, Rio de Janeiro, Brazil.
FAU - Dos Santos Vigário, Patrícia
AU  - Dos Santos Vigário P
AD  - Postgraduate Program in Rehabilitation Sciences, Augusto Motta University Center, 
      Rio de Janeiro, Brazil.
LA  - eng
PT  - Journal Article
PT  - Systematic Review
PL  - United States
TA  - J Back Musculoskelet Rehabil
JT  - Journal of back and musculoskeletal rehabilitation
JID - 9201340
SB  - IM
MH  - Athletes
MH  - Breathing Exercises/*methods
MH  - Cardiorespiratory Fitness/*physiology
MH  - Humans
MH  - Lung/*physiopathology
MH  - Muscle Strength/physiology
MH  - Physical Endurance/*physiology
MH  - Respiratory Muscles/physiology
MH  - Spinal Cord Injuries/complications/physiopathology/*rehabilitation
MH  - Treatment Outcome
OTO - NOTNLM
OT  - Rehabilitation
OT  - breathing exercises
OT  - oxygen consumption
OT  - paraplegia
OT  - quadriplegia
OT  - sports
EDAT- 2019/10/09 06:00
MHDA- 2020/12/15 06:00
CRDT- 2019/10/10 06:00
PHST- 2019/10/09 06:00 [pubmed]
PHST- 2020/12/15 06:00 [medline]
PHST- 2019/10/10 06:00 [entrez]
AID - BMR181452 [pii]
AID - 10.3233/BMR-181452 [doi]
PST - ppublish
SO  - J Back Musculoskelet Rehabil. 2020;33(4):655-667. doi: 10.3233/BMR-181452.

PMID- 31553809
OWN - NLM
STAT- MEDLINE
DCOM- 20200511
LR  - 20200511
IS  - 1469-7793 (Electronic)
IS  - 0022-3751 (Linking)
VI  - 597
IP  - 23
DP  - 2019 Dec
TI  - Respiratory muscle training in spinal cord injury: a breath of fresh air for the 
      heart.
PG  - 5533-5534
LID - 10.1113/JP278861 [doi]
FAU - Dawkins, Tony Graham
AU  - Dawkins TG
AUID- ORCID: 0000-0001-5203-135X
AD  - Cardiff Metropolitan University, Cyncoed Campus, Cyncoed Road, Cardiff, CF23 6XD, 
      UK.
FAU - Curry, Bryony Alice
AU  - Curry BA
AUID- ORCID: 0000-0002-5078-518X
AD  - Cardiff Metropolitan University, Cyncoed Campus, Cyncoed Road, Cardiff, CF23 6XD, 
      UK.
LA  - eng
PT  - Comment
PT  - Journal Article
DEP - 20191102
PL  - England
TA  - J Physiol
JT  - The Journal of physiology
JID - 0266262
SB  - IM
CON - J Physiol. 2019 Jul;597(14):3673-3685. doi: 10.1113/JP277943. PMID: 31115056
MH  - Athletes
MH  - Breathing Exercises
MH  - *Cervical Cord
MH  - Exercise Tolerance
MH  - Humans
MH  - *Spinal Cord Injuries
OTO - NOTNLM
OT  - cardiopulmonary physiology
OT  - respiratory muscle training
OT  - spinal cord injury
EDAT- 2019/09/26 06:00
MHDA- 2020/05/12 06:00
CRDT- 2019/09/26 06:00
PHST- 2019/08/23 00:00 [received]
PHST- 2019/09/25 00:00 [accepted]
PHST- 2019/09/26 06:00 [pubmed]
PHST- 2020/05/12 06:00 [medline]
PHST- 2019/09/26 06:00 [entrez]
AID - 10.1113/JP278861 [doi]
PST - ppublish
SO  - J Physiol. 2019 Dec;597(23):5533-5534. doi: 10.1113/JP278861. Epub 2019 Nov 2.

PMID- 31435549
OWN - NLM
STAT- PubMed-not-MEDLINE
LR  - 20220409
IS  - 2432-261X (Electronic)
IS  - 2432-261X (Linking)
VI  - 3
IP  - 1
DP  - 2019 Jan 25
TI  - Time Course of Respiratory Dysfunction and Motor Paralysis for 12 Weeks in 
      Cervical Spinal Cord Injury without Bone Injury.
PG  - 37-42
LID - 10.22603/ssrr.2018-0009 [doi]
AB  - INTRODUCTION: Cervical spinal cord injury without bone injury (SCIWOBI) is a 
      common cervical injury in the elderly population and is most likely to occur at 
      the C3/C4 level. Respiratory dysfunction (RD) related to the damage of the spinal 
      respiratory center, which is close to the C4 segment, is one of the greatest 
      obstacles in improving the activities of daily living of patients with severe 
      paralysis. We evaluated the time course of RD and motor function in cervical 
      SCIWOBI to identify effective medical strategies. METHODS: We followed 54 
      patients (49 men, 5 women; mean age: 65 years old) who were treated for SCIWOBI 
      at our medical center from 2011 to 2014. The patients were evaluated within 72 
      hours of injury and were monitored for at least 12 weeks. All patients began 
      respiratory-muscle training the day after admission regardless of whether they 
      were treated conservatively or surgically. The percent vital capacity (%VC), 
      forced expiratory volume (FEV) in one second/forced vital capacity ratio (FEV 
      1.0%), and American Spinal Injury Association motor score (MS) were recorded at 
      admission and again at weeks 4 and 12. We calculated the %VC rate of change and 
      the MS improvement rate over the entire period. RESULTS: Fifty patients (92.6%) 
      had restrictive ventilatory impairment at admission. The %VC correlated with the 
      upper- and lower-limb MSs at admission, and the %VC and upper- and lower-limb MSs 
      had improved by weeks 4 and 12 after the injury. The %VC rate of change was 
      significantly correlated with the rate of improvement in lower-limb MS throughout 
      the entire period. CONCLUSIONS: Lung capacity decreased in SCIWOBI owing to 
      respiratory-muscle paralysis and upper- and lower-limb motor paralyses. Lung 
      capacity improved as the lower limbs recovered their motor function. Respiratory 
      rehabilitation should be continued for at least 12 weeks after SCIWOBI.
FAU - Ushiku, Chikara
AU  - Ushiku C
AD  - Department of Orthopaedic Surgery, Hokkaido Spinal Cord Injury Center, Bibai, 
      Japan.
FAU - Suda, Kota
AU  - Suda K
AD  - Department of Orthopaedic Surgery, Hokkaido Spinal Cord Injury Center, Bibai, 
      Japan.
FAU - Matsumoto, Satoko
AU  - Matsumoto S
AD  - Department of Orthopaedic Surgery, Hokkaido Spinal Cord Injury Center, Bibai, 
      Japan.
FAU - Komatsu, Miki
AU  - Komatsu M
AD  - Department of Orthopaedic Surgery, Hokkaido Spinal Cord Injury Center, Bibai, 
      Japan.
FAU - Takahata, Masahiko
AU  - Takahata M
AD  - Department of Orthopaedic Surgery, Hokkaido University Graduate School of 
      Medicine, Sapporo, Japan.
FAU - Iwasaki, Norimasa
AU  - Iwasaki N
AD  - Department of Orthopaedic Surgery, Hokkaido University Graduate School of 
      Medicine, Sapporo, Japan.
FAU - Minami, Akio
AU  - Minami A
AD  - Department of Orthopaedic Surgery, Hokkaido Spinal Cord Injury Center, Bibai, 
      Japan.
LA  - eng
PT  - Journal Article
DEP - 20180725
PL  - Japan
TA  - Spine Surg Relat Res
JT  - Spine surgery and related research
JID - 101718059
PMC - PMC6690114
OTO - NOTNLM
OT  - Spinal cord injury without bone injury (SCIWOBI)
OT  - respiratory dysfunction
OT  - respiratory rehabilitation
COIS- Conflicts of Interest: The authors declare that there are no relevant conflicts 
      of interest.
EDAT- 2019/08/23 06:00
MHDA- 2019/08/23 06:01
PMCR- 2018/07/25
CRDT- 2019/08/23 06:00
PHST- 2018/02/18 00:00 [received]
PHST- 2018/06/04 00:00 [accepted]
PHST- 2019/08/23 06:00 [entrez]
PHST- 2019/08/23 06:00 [pubmed]
PHST- 2019/08/23 06:01 [medline]
PHST- 2018/07/25 00:00 [pmc-release]
AID - 10.22603/ssrr.2018-0009 [doi]
PST - epublish
SO  - Spine Surg Relat Res. 2018 Jul 25;3(1):37-42. doi: 10.22603/ssrr.2018-0009. 
      eCollection 2019 Jan 25.

PMID- 31198974
OWN - NLM
STAT- MEDLINE
DCOM- 20191115
LR  - 20191115
IS  - 1651-2081 (Electronic)
IS  - 1650-1977 (Linking)
VI  - 51
IP  - 8
DP  - 2019 Sep 3
TI  - Respiratory muscle endurance training with normocapnic hyperpnoea for patients 
      with chronic spinal cord injury: A pilot short-term randomized controlled trial.
PG  - 616-620
LID - 10.2340/16501977-2572 [doi]
AB  - OBJECTIVE: To investigate the effects of normocapnic hyperpnoea training on 
      pulmonary function and patient-reported outcomes in chronic spinal cord injury. 
      DESIGN: Single-centre randomized controlled trial. PATIENTS: Eighteen patients 
      with spinal cord injury > 24 months post-injury and without regular respiratory 
      muscle training prior to the study were included prospectively. METHODS: Patients 
      were randomly assigned to either normocapnic hyperpnoea or control groups. The 
      normocapnic hyperpnoea group patients performed training 15-20 min per day, 5 
      times a week for 4 weeks. The patients hyperventilated through partial 
      re-breathing of ventilated air. The control group received no respiratory muscle 
      training. Other rehabilitative programmes were performed identically in both 
      groups. Lung function testing was performed in the sitting position prior to and 
      after the study. Patient-reported outcomes were assessed using the Patient Health 
      Questionnaire-9, St George's Respiratory Questionnaire, Chronic Obstructive 
      Pulmonary Disease Assessment Test and Borg scores. RESULTS: Significant 
      differences were found in the improvement ratio between the normocapnic 
      hyperpnoea and control groups for all investigated parameters, except total lung 
      capacity and diffusing capacity of the lung for carbon monoxide. CONCLUSION: 
      Normocapnic hyperpnoea training may reduce the incidence of respiratory symptoms, 
      improve pulmonary function and quality of life, and reduce depression in patients 
      with chronic spinal cord injury, regardless of their neurological level of 
      injury, even at more than 24 months after injury.
FAU - Xi, Jianing
AU  - Xi J
AD  - Respiratory Rehabilitation Center, Beijing Rehabilitation Hospital of Capital 
      Medical University, China.
FAU - Jiang, Hongying
AU  - Jiang H
FAU - Zhang, Na
AU  - Zhang N
FAU - Wang, Jianjun
AU  - Wang J
FAU - Zhang, Bin
AU  - Zhang B
FAU - Cao, Hongli
AU  - Cao H
FAU - Yang, Bo
AU  - Yang B
FAU - Frerichs, Inez
AU  - Frerichs I
FAU - Möller, Knut
AU  - Möller K
FAU - Zhao, Zhanqi
AU  - Zhao Z
LA  - eng
PT  - Journal Article
PT  - Randomized Controlled Trial
PL  - Sweden
TA  - J Rehabil Med
JT  - Journal of rehabilitation medicine
JID - 101088169
SB  - IM
MH  - Adult
MH  - Breathing Exercises/*methods
MH  - Chronic Disease
MH  - Endurance Training/*methods
MH  - Female
MH  - Humans
MH  - Male
MH  - Middle Aged
MH  - Pilot Projects
MH  - Quality of Life/*psychology
MH  - Respiratory Muscles/*physiopathology
MH  - Spinal Cord Injuries/*therapy
OTO - NOTNLM
OT  - chronic spinal cord injury
OT  - lung function
OT  - normocapnic hyperpnoea
OT  - patient-reported outcomes
OT  - respiratory muscle training
EDAT- 2019/06/15 06:00
MHDA- 2019/11/16 06:00
CRDT- 2019/06/15 06:00
PHST- 2019/06/15 06:00 [pubmed]
PHST- 2019/11/16 06:00 [medline]
PHST- 2019/06/15 06:00 [entrez]
AID - 10.2340/16501977-2572 [doi]
PST - ppublish
SO  - J Rehabil Med. 2019 Sep 3;51(8):616-620. doi: 10.2340/16501977-2572.

PMID- 31115056
OWN - NLM
STAT- MEDLINE
DCOM- 20200812
LR  - 20200812
IS  - 1469-7793 (Electronic)
IS  - 0022-3751 (Linking)
VI  - 597
IP  - 14
DP  - 2019 Jul
TI  - Respiratory muscle training in athletes with cervical spinal cord injury: effects 
      on cardiopulmonary function and exercise capacity.
PG  - 3673-3685
LID - 10.1113/JP277943 [doi]
AB  - KEY POINTS: The effect of combined inspiratory and expiratory muscle training on 
      resting and reflexive cardiac function, as well as exercise capacity, in 
      individuals with cervical spinal cord injury (SCI) is presently unknown. Six 
      weeks of combined inspiratory and expiratory muscle training enhances both 
      inspiratory and expiratory muscle strength in highly-trained athletes with 
      cervical SCI with no significant effect on lung function. There was a significant 
      decrease in left-ventricular filling and stroke volume at rest in response to 45° 
      head-up tilt, which is irreversible by respiratory muscle training. Combined 
      inspiratory and expiratory muscle training increased peak aerobic work rate and 
      reduced end-expiratory lung volumes during exercise, which may have implications 
      for left-ventricular filling during exercise. ABSTRACT: To investigate the 
      pulmonary, cardiovascular and exercise responses to combined inspiratory and 
      expiratory respiratory muscle training (RMT) in athletes with tetraplegia, six 
      wheelchair rugby athletes (five males and one female, aged 33 ± 5 years) 
      completed 6 weeks of pressure threshold RMT, 2 sessions day(-1) on 
      5 days week(-1) . Resting pulmonary and cardiac function, exercise capacity, 
      exercising lung volumes and field-based exercise performance were assessed at 
      pre-RMT, post-RMT and after a 6-week no RMT period. RMT enhanced maximal 
      inspiratory (pre- vs. post-RMT: -76 ± 15 to -106 ± 23 cmH(2) O, P = 0.002) and 
      expiratory (59 ± 26 to 73 ± 32 cmH(2) O, P = 0.007) mouth pressures, as well as 
      peak expiratory flow (6.74 ± 1.51 vs. 7.32 ± 1.60 L/s, P < 0.04). Compared to 
      pre-RMT, peak work rate was higher at post-RMT (60 ± 23 to 68 ± 22 W, P = 0.003), 
      whereas exercising end-expiratory lung volumes were reduced (P < 0.017). Peak 
      oxygen uptake increased in all athletes at post-RMT (1.24 ± 0.40 vs. 
      1.40 ± 0.50 l min(-1) , P = 0.12). After 6 weeks of no RMT all indices returned 
      towards baseline, with peak work rate (P = 0.037), peak oxygen uptake (P = 0.041) 
      and end-expiratory lung volume (P < 0.034) being significantly lower at follow-up 
      than at post-RMT. There was a significant decrease in left-ventricular 
      end-diastolic volume and stroke volume in response to 45° head-up tilt (P = 0.030 
      and 0.021, respectively); however, all cardiac indices in both supine and tilted 
      positions were unchanged by RMT. Our findings demonstrate the efficacy of RMT 
      with respect to enhancing respiratory muscle strength, lowering exercising lung 
      volumes and increasing exercise capacity. Although the precise mechanisms by 
      which RMT may enhance exercise capacity remain unclear, our data suggest that it 
      is probably not the result of a direct cardiac adaptation associated with RMT.
CI  - © 2019 The Authors. The Journal of Physiology © 2019 The Physiological Society.
FAU - Gee, Cameron M
AU  - Gee CM
AUID- ORCID: 0000-0003-0333-1836
AD  - International Collaboration on Repair Discoveries, Vancouver, BC, Canada.
AD  - School of Kinesiology, University of British Columbia, Vancouver, BC, Canada.
AD  - Canadian Sport Institute - Pacific, Victoria, BC, Canada.
FAU - Williams, Alexandra M
AU  - Williams AM
AUID- ORCID: 0000-0003-1571-9168
AD  - International Collaboration on Repair Discoveries, Vancouver, BC, Canada.
AD  - Faculty of Medicine, University of British Columbia, Kelowna, BC, Canada.
FAU - Sheel, A William
AU  - Sheel AW
AUID- ORCID: 0000-0002-5779-5014
AD  - International Collaboration on Repair Discoveries, Vancouver, BC, Canada.
AD  - School of Kinesiology, University of British Columbia, Vancouver, BC, Canada.
FAU - Eves, Neil D
AU  - Eves ND
AD  - Centre for Heart Lung & Vascular Health, School of Health & Exercise Sciences, 
      University of British Columbia, Kelowna, BC, Canada.
FAU - West, Christopher R
AU  - West CR
AUID- ORCID: 0000-0002-0815-4122
AD  - International Collaboration on Repair Discoveries, Vancouver, BC, Canada.
AD  - Canadian Sport Institute - Pacific, Victoria, BC, Canada.
AD  - Faculty of Medicine, University of British Columbia, Kelowna, BC, Canada.
LA  - eng
PT  - Journal Article
PT  - Research Support, Non-U.S. Gov't
DEP - 20190611
PL  - England
TA  - J Physiol
JT  - The Journal of physiology
JID - 0266262
SB  - IM
CIN - J Physiol. 2019 Dec;597(23):5533-5534. doi: 10.1113/JP278861. PMID: 31553809
CIN - J Physiol. 2019 Dec;597(23):5531-5532. doi: 10.1113/JP278733. PMID: 31608983
MH  - Adult
MH  - Athletes
MH  - Breathing Exercises/methods
MH  - Cervical Cord/*physiopathology
MH  - Exercise/*physiology
MH  - Exercise Test/methods
MH  - Exercise Tolerance/*physiology
MH  - Female
MH  - Humans
MH  - Lung/physiopathology
MH  - Male
MH  - Muscle Strength/physiology
MH  - Oxygen Consumption/physiology
MH  - Physical Endurance/*physiology
MH  - Respiration
MH  - Respiratory Function Tests/methods
MH  - Respiratory Muscles/*physiopathology
MH  - Spinal Cord Injuries/*physiopathology
MH  - Tidal Volume/physiology
OTO - NOTNLM
OT  - Tetraplegia
OT  - cardiopulmonary physiology
OT  - exercise physiology
EDAT- 2019/05/23 06:00
MHDA- 2020/08/13 06:00
CRDT- 2019/05/23 06:00
PHST- 2019/03/05 00:00 [received]
PHST- 2019/05/20 00:00 [accepted]
PHST- 2019/05/23 06:00 [pubmed]
PHST- 2020/08/13 06:00 [medline]
PHST- 2019/05/23 06:00 [entrez]
AID - 10.1113/JP277943 [doi]
PST - ppublish
SO  - J Physiol. 2019 Jul;597(14):3673-3685. doi: 10.1113/JP277943. Epub 2019 Jun 11.

PMID- 30700854
OWN - NLM
STAT- MEDLINE
DCOM- 20200313
LR  - 20210109
IS  - 1476-5624 (Electronic)
IS  - 1362-4393 (Linking)
VI  - 57
IP  - 6
DP  - 2019 Jun
TI  - Respiratory muscle training in individuals with spinal cord injury: effect of 
      training intensity and -volume on improvements in respiratory muscle strength.
PG  - 482-489
LID - 10.1038/s41393-019-0249-5 [doi]
AB  - STUDY DESIGN: Retrospective cohort study. OBJECTIVES: To investigate the effect 
      of training intensity and -volume on improvements in respiratory muscle strength 
      in individuals with spinal cord injury (SCI). SETTING: SCI rehabilitation center 
      in Switzerland. METHODS: Inpatients with SCI, lesion level C4-T12, who had at 
      least 10 individualized inspiratory muscle training sessions with respiratory 
      function measurements before and after the training period. Multiple regression 
      analysis with natural logarithmic (ln) transformation of the outcome values was 
      used to examine the effect of training intensity and -volume, lesion level and 
      completeness, and baseline respiratory muscle strength on improvements in 
      respiratory muscle strength. RESULTS: Overall, 67 individuals were analyzed. 
      Variation in PI(max) was explained by PI(max) at baseline and training intensity. 
      This adjusted effect size suggested a 7% (95% CI 2.8 to 11.6%) increase in 
      PI(max) per 10 units of increase in training intensity. Controlling for the 
      variation in baseline PE(max), the effect of training intensity on PE(max) was 
      conditional on AIS (p < 0.021). While individuals with motor complete lesions 
      showed a 6.8% (95% CI 2.1 to 11.7%) increase in PE(max) per 10 units of increase 
      in training intensity, the corresponding adjusted effect size in those with motor 
      incomplete lesions was 0.1% (95% CI -4.3 to 4.5%). The full models explained 57 
      and 60% of the variance of lnPI(max) and lnPE(max), respectively. CONCLUSION: The 
      intensity of inspiratory muscle training was more relevant than training volume 
      for the improvement of respiratory muscle strength in individuals with SCI. Thus, 
      training intensity should be chosen as high as possible.
FAU - Raab, Anja M
AU  - Raab AM
AD  - Clinical Trial Unit, Swiss Paraplegic Centre, Nottwil, Switzerland. 
      anja.raab@paraplegie.ch.
FAU - Krebs, Jörg
AU  - Krebs J
AD  - Clinical Trial Unit, Swiss Paraplegic Centre, Nottwil, Switzerland.
FAU - Pfister, Mirjam
AU  - Pfister M
AD  - Clinical Trial Unit, Swiss Paraplegic Centre, Nottwil, Switzerland.
AD  - Institute of Sports Medicine, Swiss Paraplegic Centre, Nottwil, Switzerland.
AD  - Department of Health Sciences and Technology, Institute of Human Movement 
      Sciences and Sport, ETH Zurich, Switzerland.
FAU - Perret, Claudio
AU  - Perret C
AD  - Institute of Sports Medicine, Swiss Paraplegic Centre, Nottwil, Switzerland.
FAU - Hopman, Maria
AU  - Hopman M
AD  - Department of Physiology, Radboud University Nijmegen, Nijmegen, The Netherlands.
FAU - Mueller, Gabi
AU  - Mueller G
AD  - Clinical Trial Unit, Swiss Paraplegic Centre, Nottwil, Switzerland.
LA  - eng
GR  - WFL-CH-017/14/Wings for Life (Wings for Life Research Foundation)/
PT  - Journal Article
DEP - 20190130
PL  - England
TA  - Spinal Cord
JT  - Spinal cord
JID - 9609749
SB  - IM
MH  - Adult
MH  - Aged
MH  - Breathing Exercises/*methods
MH  - Cervical Vertebrae
MH  - Cohort Studies
MH  - Female
MH  - Humans
MH  - Lumbar Vertebrae
MH  - Male
MH  - Middle Aged
MH  - Muscle Strength/*physiology
MH  - Respiratory Muscles/*physiopathology
MH  - Retrospective Studies
MH  - Spinal Cord Injuries/complications/*physiopathology/*therapy
MH  - Thoracic Vertebrae
EDAT- 2019/02/01 06:00
MHDA- 2020/03/14 06:00
CRDT- 2019/02/01 06:00
PHST- 2018/08/08 00:00 [received]
PHST- 2019/01/15 00:00 [accepted]
PHST- 2019/01/14 00:00 [revised]
PHST- 2019/02/01 06:00 [pubmed]
PHST- 2020/03/14 06:00 [medline]
PHST- 2019/02/01 06:00 [entrez]
AID - 10.1038/s41393-019-0249-5 [pii]
AID - 10.1038/s41393-019-0249-5 [doi]
PST - ppublish
SO  - Spinal Cord. 2019 Jun;57(6):482-489. doi: 10.1038/s41393-019-0249-5. Epub 2019 
      Jan 30.

PMID- 30440679
OWN - NLM
STAT- MEDLINE
DCOM- 20191025
LR  - 20200928
IS  - 2694-0604 (Electronic)
IS  - 2375-7477 (Linking)
VI  - 2018
DP  - 2018 Jul
TI  - Design, Development, and Characterization of BreathForce: A Respiratory Training 
      System for Patients with Spinal Cord Injuries.
PG  - 1510-1513
LID - 10.1109/EMBC.2018.8512485 [doi]
AB  - In this effort, we report the development of a portable inspiratory-expiratory 
      training device for use in rehabilitation of participants with cardiovascular and 
      respiratory motor deficits. The device uses existing airway restriction 
      components to establish a manually adjustable respiratory training apparatus and 
      includes an integrated pressure sensor with custom software to direct and track 
      therapy sessions. The battery-powered system promotes proven rehabilitation 
      methodologies performed at the clinic in a platform to be translated to the home 
      for participants with spinal cord injuries.
FAU - Tran, Kevin
AU  - Tran K
FAU - Chen, Yangsheng
AU  - Chen Y
FAU - Ovechkin, Alexander
AU  - Ovechkin A
FAU - Roussel, Thomas
AU  - Roussel T
LA  - eng
PT  - Journal Article
PT  - Research Support, U.S. Gov't, Non-P.H.S.
PL  - United States
TA  - Annu Int Conf IEEE Eng Med Biol Soc
JT  - Annual International Conference of the IEEE Engineering in Medicine and Biology 
      Society. IEEE Engineering in Medicine and Biology Society. Annual International 
      Conference
JID - 101763872
SB  - IM
MH  - Breathing Exercises/*instrumentation
MH  - Exhalation
MH  - Humans
MH  - Inhalation
MH  - Respiratory Muscles
MH  - Spinal Cord Injuries/complications/*rehabilitation
EDAT- 2018/11/18 06:00
MHDA- 2019/10/28 06:00
CRDT- 2018/11/17 06:00
PHST- 2018/11/17 06:00 [entrez]
PHST- 2018/11/18 06:00 [pubmed]
PHST- 2019/10/28 06:00 [medline]
AID - 10.1109/EMBC.2018.8512485 [doi]
PST - ppublish
SO  - Annu Int Conf IEEE Eng Med Biol Soc. 2018 Jul;2018:1510-1513. doi: 
      10.1109/EMBC.2018.8512485.

PMID- 30119089
OWN - NLM
STAT- MEDLINE
DCOM- 20191125
LR  - 20220302
IS  - 1537-7385 (Electronic)
IS  - 0894-9115 (Print)
IS  - 0894-9115 (Linking)
VI  - 98
IP  - 1
DP  - 2019 Jan
TI  - Complete Restoration of Respiratory Muscle Function in Three Subjects With Spinal 
      Cord Injury: Pilot Interventional Clinical Trial.
PG  - 43-50
LID - 10.1097/PHM.0000000000001018 [doi]
AB  - OBJECTIVES: The aim of this study was to assess the safety and efficacy of 
      complete restoration of respiratory muscle function in subjects with spinal cord 
      injury. METHODS: This was an interventional study investigating three subjects 
      maintained on a diaphragm pacing system who were implanted with the spinal cord 
      stimulation system to restore cough. Peak expiratory airflow and airway pressure 
      generation were the primary physiologic outcome measures; an assessment of the 
      degree of difficulty in raising secretions was the primary clinical outcome 
      measure. RESULTS: Mean peak expiratory airflow and airway pressure generation 
      during spontaneous efforts were 1.7 ± 0.2 L/s and 31 ± 7 cmH2O, respectively. 
      When spinal cord stimulation was applied after pacing volume associated with the 
      subject's maximum inspiratory effort and synchronized with the subject's maximum 
      expiratory effort, peak expiratory airflow and airway pressure generation were 
      9.0 ± 1.9 L/s and 90 ± 6 cmH2O, respectively (P < 0.05). Moreover, each subject 
      experienced much greater ease in raising secretions and marked improvement in the 
      ease in raising secretions compared with other methods. CONCLUSIONS: Complete 
      restoration of respiratory muscle function can be safely and effectively achieved 
      in the same individuals with spinal cord injury. Spinal cord stimulation results 
      in peak expiratory airflow and airway pressure generation characteristic of a 
      normal cough, whereas diaphragm pacing was successful in maintaining patients off 
      mechanical ventilation.
FAU - DiMarco, Anthony F
AU  - DiMarco AF
AD  - From the Department of Physical Medicine and Rehabilitation (AFD), Department of 
      Neurosurgery (RTG), Department of Anesthesiology (KT), Department of Medicine 
      (KEK), and MetroHealth Research Institute (AFD, KEK), Case Western Reserve 
      University, MetroHealth Medical Center; and Research Service, Louis Stokes 
      Cleveland VA Medical Center (KEK), Cleveland, Ohio.
FAU - Geertman, Robert T
AU  - Geertman RT
FAU - Tabbaa, Kutaiba
AU  - Tabbaa K
FAU - Kowalski, Krzysztof E
AU  - Kowalski KE
LA  - eng
SI  - ClinicalTrials.gov/NCT01659541
GR  - U01 NS083696/NS/NINDS NIH HHS/United States
GR  - UL1 TR000439/TR/NCATS NIH HHS/United States
PT  - Clinical Trial
PT  - Journal Article
PT  - Research Support, N.I.H., Extramural
PL  - United States
TA  - Am J Phys Med Rehabil
JT  - American journal of physical medicine & rehabilitation
JID - 8803677
SB  - IM
CIN - Am J Phys Med Rehabil. 2020 Jul;99(7):e91-e92. doi: 10.1097/PHM.0000000000001338. 
      PMID: 31688014
CIN - Am J Phys Med Rehabil. 2020 Jul;99(7):e90. doi: 10.1097/PHM.0000000000001337. 
      PMID: 31688016
MH  - Adult
MH  - Breathing Exercises/*methods
MH  - Humans
MH  - Male
MH  - Middle Aged
MH  - Peak Expiratory Flow Rate
MH  - Pilot Projects
MH  - Recovery of Function
MH  - Respiration
MH  - Respiratory Muscles/physiopathology
MH  - Spinal Cord Injuries/physiopathology/*rehabilitation
MH  - Spinal Cord Stimulation/*methods
MH  - Treatment Outcome
PMC - PMC8883340
MID - NIHMS1779475
COIS- Financial disclosure statements have been obtained, and no conflicts of interest 
      have been reported by the authors or by any individuals in control of the content 
      of this article.
EDAT- 2018/08/18 06:00
MHDA- 2019/11/26 06:00
PMCR- 2022/02/28
CRDT- 2018/08/18 06:00
PHST- 2018/08/18 06:00 [pubmed]
PHST- 2019/11/26 06:00 [medline]
PHST- 2018/08/18 06:00 [entrez]
PHST- 2022/02/28 00:00 [pmc-release]
AID - 10.1097/PHM.0000000000001018 [doi]
PST - ppublish
SO  - Am J Phys Med Rehabil. 2019 Jan;98(1):43-50. doi: 10.1097/PHM.0000000000001018.

PMID- 29736265
OWN - NLM
STAT- PubMed-not-MEDLINE
LR  - 20240317
IS  - 2058-6124 (Print)
IS  - 2058-6124 (Electronic)
IS  - 2058-6124 (Linking)
VI  - 4
DP  - 2018
TI  - Evaluation of a clinical implementation of a respiratory muscle training group 
      during spinal cord injury rehabilitation.
PG  - 40
LID - 10.1038/s41394-018-0069-4 [doi]
LID - 40
AB  - STUDY DESIGN: Retrospective cohort study. OBJECTIVE: To evaluate the clinical 
      implementation of a respiratory muscle training group during rehabilitation of 
      individuals with spinal cord injury. SETTING: Spinal cord injury rehabilitation 
      center. METHODS: Individuals with complete or incomplete lesions during inpatient 
      rehabilitation, level C4-T12.Ten or more training sessions of either an 
      inspiratory or a combined in- and expiratory muscle training were performed in a 
      group setting with respiratory function measurements before and after the 
      training period. RESULTS: Analysis of 79 persons. Inspiratory muscle training was 
      performed for 7 weeks with a median of 3.1 training sessions per week. Median 
      training intensity was at 33% of baseline PI(max) and 58 repetitions were 
      performed per training session. Respiratory mucle strength parameters improved by 
      18-68% of baseline values and lung function parameters by 11-31% after 
      inspiratory muscle training.The combined respiratory muscle training was 
      performed for 13 weeks with a median of 2.8 sessions per week and 88 repetitions 
      per training session. Median inspiratory training resistance was at 39% of 
      baseline PI(max) and median expiratory training resistance was at 27% of baseline 
      PE(max). Respiratory muscle strength parameters improved by 14-51% of baseline 
      values and lung function parameters improved by 15-34% after the combined in- and 
      expiratory muscle training. CONCLUSION: Respiratory resistance training improved 
      respiratory function of individuals with acute spinal cord injury. Even if the 
      combined respiratory muscle training was performed with more repetitions per 
      training and nearly twice as long, relative improvements of respiratory function 
      parameters were comparable with isolated inspiratory muscle training.
FAU - Raab, Anja M
AU  - Raab AM
AD  - 1Clinical Trial Unit, Swiss Paraplegic Centre, Nottwil, Switzerland. ISNI: 0000 
      0004 0627 6016. GRID: grid.419769.4
FAU - Krebs, Jörg
AU  - Krebs J
AD  - 1Clinical Trial Unit, Swiss Paraplegic Centre, Nottwil, Switzerland. ISNI: 0000 
      0004 0627 6016. GRID: grid.419769.4
FAU - Perret, Claudio
AU  - Perret C
AD  - 2Institute of Sports Medicine, Swiss Paraplegic Centre, Nottwil, Switzerland. 
      ISNI: 0000 0004 0627 6016. GRID: grid.419769.4
FAU - Pfister, Mirjam
AU  - Pfister M
AD  - 1Clinical Trial Unit, Swiss Paraplegic Centre, Nottwil, Switzerland. ISNI: 0000 
      0004 0627 6016. GRID: grid.419769.4
AD  - 2Institute of Sports Medicine, Swiss Paraplegic Centre, Nottwil, Switzerland. 
      ISNI: 0000 0004 0627 6016. GRID: grid.419769.4
AD  - 3Department of Health Sciences and Technology, Institute of Human Movement 
      Sciences and Sport, ETH Zurich, Zurich, Switzerland. ISNI: 0000 0001 2156 2780. 
      GRID: grid.5801.c
FAU - Hopman, Maria
AU  - Hopman M
AD  - 4Department of Physiology, Radboud University Nijmegen, Nijmegen, The 
      Netherlands. ISNI: 0000000122931605. GRID: grid.5590.9
FAU - Mueller, Gabi
AU  - Mueller G
AD  - 1Clinical Trial Unit, Swiss Paraplegic Centre, Nottwil, Switzerland. ISNI: 0000 
      0004 0627 6016. GRID: grid.419769.4
LA  - eng
PT  - Journal Article
DEP - 20180427
PL  - England
TA  - Spinal Cord Ser Cases
JT  - Spinal cord series and cases
JID - 101680856
PMC - PMC5920082
COIS- Compliance with ethical standardsThe authors declare that they have no conflict 
      of interest.
EDAT- 2018/05/08 06:00
MHDA- 2018/05/08 06:01
PMCR- 2019/04/27
CRDT- 2018/05/09 06:00
PHST- 2017/11/23 00:00 [received]
PHST- 2018/03/19 00:00 [revised]
PHST- 2018/03/19 00:00 [accepted]
PHST- 2018/05/09 06:00 [entrez]
PHST- 2018/05/08 06:00 [pubmed]
PHST- 2018/05/08 06:01 [medline]
PHST- 2019/04/27 00:00 [pmc-release]
AID - 69 [pii]
AID - 10.1038/s41394-018-0069-4 [doi]
PST - epublish
SO  - Spinal Cord Ser Cases. 2018 Apr 27;4:40. doi: 10.1038/s41394-018-0069-4. 
      eCollection 2018.

PMID- 29667507
OWN - NLM
STAT- MEDLINE
DCOM- 20210324
LR  - 20210507
IS  - 2045-7723 (Electronic)
IS  - 1079-0268 (Print)
IS  - 1079-0268 (Linking)
VI  - 43
IP  - 1
DP  - 2020 Jan
TI  - Effect of inspiratory muscle training (IMT) on aerobic capacity, respiratory 
      muscle strength and rate of perceived exertion in paraplegics.
PG  - 53-59
LID - 10.1080/10790268.2018.1462618 [doi]
AB  - Objectives: The purpose is to study the effect of inspiratory muscle training on 
      aerobic capacity, respiratory muscle strength and rate of perceived exertion in 
      paraplegics.Study Design: Randomized controlled trial.Settings: Rehabilitation 
      department in Indian Spinal Injuries Centre, New Delhi.Participants: A sample of 
      30 paraplegics (T1-T12) were randomly allocated into two groups: inspiratory 
      muscle training (IMT) group and control group.Interventions: The IMT group 
      received inspiratory muscle training for 15 minutes 5 times a week for 4 weeks 
      whereas the control group was given breathing exercises.Outcome measures: Maximal 
      inspiratory pressure(MIP), maximal expiratory pressure (MEP), modified Borg's 
      scale (MBS), 12 minute wheelchair aerobic test (12MWAT), multistage fitness test 
      (MSFT), and 6 minutes push test (6MPT).Results: Out of 30 participants, 27 
      completed the study. The results show that after four weeks of IMT training, 
      there were significant improvements in mean change scores of IMT group as 
      compared to control group. Participants in IMT group performed better on 12MWAT 
      (P = 0.001), MSFT (P = 0.001) and 6MPT (P = 0.001). Improvements in MIP scores 
      (P = 0.001), MEP scores (P = 0.001) and MBS scores (P = 0.004) were also seen in 
      IMT group.Conclusion: Both groups showed significant improvements, however 
      inspiratory muscle training was seen to be more effective than deep breathing 
      exercises for improving aerobic capacity, respiratory muscle strength and rate of 
      perceived exertion in paraplegics.
FAU - Soumyashree, Sonali
AU  - Soumyashree S
AD  - ISIC Institute of Rehabilitation Sciences, New Delhi, India.
FAU - Kaur, Jaskirat
AU  - Kaur J
AUID- ORCID: 0000-0002-6755-9146
AD  - ISIC Institute of Rehabilitation Sciences, New Delhi, India.
LA  - eng
PT  - Journal Article
PT  - Randomized Controlled Trial
DEP - 20180418
PL  - England
TA  - J Spinal Cord Med
JT  - The journal of spinal cord medicine
JID - 9504452
SB  - IM
MH  - Adult
MH  - *Breathing Exercises
MH  - Female
MH  - Humans
MH  - India
MH  - Male
MH  - Muscle Strength/*physiology
MH  - Paraplegia/*rehabilitation
MH  - Physical Exertion/*physiology
MH  - Respiratory Muscles/*physiology
MH  - Respiratory Therapy
MH  - Spinal Cord Injuries/rehabilitation
PMC - PMC7006659
OTO - NOTNLM
OT  - Aerobic capacity
OT  - Inspiratory muscle training
OT  - Respiratory muscle strength
OT  - Spinal cord injury
EDAT- 2018/04/19 06:00
MHDA- 2021/03/25 06:00
PMCR- 2019/04/18
CRDT- 2018/04/19 06:00
PHST- 2018/04/19 06:00 [pubmed]
PHST- 2021/03/25 06:00 [medline]
PHST- 2018/04/19 06:00 [entrez]
PHST- 2019/04/18 00:00 [pmc-release]
AID - 1462618 [pii]
AID - 10.1080/10790268.2018.1462618 [doi]
PST - ppublish
SO  - J Spinal Cord Med. 2020 Jan;43(1):53-59. doi: 10.1080/10790268.2018.1462618. Epub 
      2018 Apr 18.

PMID- 29400990
OWN - NLM
STAT- MEDLINE
DCOM- 20200420
LR  - 20200420
IS  - 2045-7723 (Electronic)
IS  - 1079-0268 (Print)
IS  - 1079-0268 (Linking)
VI  - 42
IP  - 2
DP  - 2019 Mar
TI  - Inspiratory muscle training is feasible and safe for patients with acute spinal 
      cord injury.
PG  - 220-227
LID - 10.1080/10790268.2018.1432307 [doi]
AB  - OBJECTIVE: To investigate the feasibility and safety and, to a lesser extent 
      efficacy, of inspiratory muscle training (IMT) for patients with acute complete 
      cervical or thoracic spinal cord injury (SCI). DESIGN: Prospective, observational 
      pilot study comprising a series of case reports. SETTING: Tertiary care, public 
      hospital. PARTICIPANTS: Seven adult subjects with an acute complete cervical or 
      thoracic SCI. INTERVENTIONS: Participants received IMT as soon as their 
      respiratory condition was stable. A high-resistance, low-repetition program of 
      IMT using a POWERbreathe KH1 device was instituted. Training comprised 3-6 sets 
      of 6 breaths, commenced at 50% maximum inspiratory pressure with the training 
      load progressively increased. OUTCOME MEASURES: Feasibility (number of sessions 
      when the criteria to participate in IMT were met/not met), safety (symptoms and 
      physiological stability) before, during and after IMT sessions and efficacy (lung 
      function) were measured. RESULTS: There were 50 sessions in total where 
      participants met the criteria to receive IMT, with a mean (range) of 7.1 (3-11) 
      IMT sessions per participant delivered over 10.7 (4-17) days. IMT was feasible, 
      with all 50 planned sessions of IMT able to be delivered, and safe, with stable 
      physiological parameters and no adverse symptoms or events recorded before, 
      during or after IMT. Maximal inspiratory pressure increased for four participants 
      and forced vital capacity increased for three participants over the duration of 
      their IMT sessions. CONCLUSION: A high-resistance, low-repetition program of IMT 
      was feasible and safe in adults with an acute complete cervical or thoracic SCI 
      whose respiratory status was stable. TRIAL REGISTRATION: Australian New Zealand 
      Clinical Trials Registry (ACTRN 12614000975695).
FAU - McDonald, Tony
AU  - McDonald T
AD  - a Physiotherapy Department , Royal Adelaide Hospital , Adelaide , Australia.
FAU - Stiller, Kathy
AU  - Stiller K
AD  - b Allied Health, Central Adelaide Local Health Network , Adelaide , Australia.
LA  - eng
PT  - Journal Article
PT  - Observational Study
PT  - Research Support, Non-U.S. Gov't
DEP - 20180205
PL  - England
TA  - J Spinal Cord Med
JT  - The journal of spinal cord medicine
JID - 9504452
SB  - IM
MH  - Adult
MH  - Breathing Exercises/*methods
MH  - Cervical Vertebrae/*injuries
MH  - Feasibility Studies
MH  - Humans
MH  - Male
MH  - *Maximal Respiratory Pressures
MH  - Middle Aged
MH  - *Outcome Assessment, Health Care
MH  - Pilot Projects
MH  - Prospective Studies
MH  - Respiratory Muscles/*physiopathology
MH  - Spinal Cord Injuries/*rehabilitation
MH  - Thoracic Vertebrae/*injuries
MH  - *Vital Capacity
MH  - Young Adult
PMC - PMC6419641
OTO - NOTNLM
OT  - Breathing exercises
OT  - Respiratory muscle training
OT  - Safety
OT  - Spinal cord injuries
EDAT- 2018/02/06 06:00
MHDA- 2020/04/21 06:00
PMCR- 2020/03/01
CRDT- 2018/02/06 06:00
PHST- 2018/02/06 06:00 [pubmed]
PHST- 2020/04/21 06:00 [medline]
PHST- 2018/02/06 06:00 [entrez]
PHST- 2020/03/01 00:00 [pmc-release]
AID - 1432307 [pii]
AID - 10.1080/10790268.2018.1432307 [doi]
PST - ppublish
SO  - J Spinal Cord Med. 2019 Mar;42(2):220-227. doi: 10.1080/10790268.2018.1432307. 
      Epub 2018 Feb 5.

PMID- 28345358
OWN - NLM
STAT- MEDLINE
DCOM- 20181011
LR  - 20181011
IS  - 1464-5165 (Electronic)
IS  - 0963-8288 (Linking)
VI  - 40
IP  - 14
DP  - 2018 Jul
TI  - 'Instead of popping pills, perhaps you should add frog breathing': experiences of 
      glossopharyngeal insufflation/breathing for people with cervical spinal cord 
      injury.
PG  - 1639-1645
LID - 10.1080/09638288.2017.1304583 [doi]
AB  - BACKGROUND: People with cervical spinal cord injury have impaired function of the 
      respiratory muscles, which results in reduced ventilation. Glossopharyngeal 
      insufflation/breathing increases total lung capacity and improves cough function, 
      however, knowledge of the experiences regarding learning and practicing 
      glossopharyngeal insufflation in everyday life is missing. PURPOSE: To describe 
      and explore the experiences of learning and practicing glossopharyngeal 
      insufflation among people with cervical spinal cord injury. METHODS: Twenty six 
      individuals with cervical spinal cord injury, who had participated in a previous 
      intervention study on glossopharyngeal insufflation, were interviewed. 
      Semi-structured telephone interviews were analyzed with qualitative content 
      analysis. RESULTS: An overall theme and seven categories emerged. 
      Glossopharyngeal insufflation was perceived as a possibility to make a difference 
      in one's life by improving respiratory function, both immediately and for time 
      ahead and thereby ease everyday activities, and by increasing participation, 
      independence, and overall health. The participants with cervical spinal cord 
      injury described that they could learn glossopharyngeal insufflation, but it 
      could be perceived as difficult. However, the use of glossopharyngeal 
      insufflation could be experienced by the individual as being different, and there 
      were sometimes doubts about its effectiveness. CONCLUSIONS: Use of 
      glossopharyngeal insufflation can enable people with cervical spinal cord injury 
      to increasingly participate in everyday activities. Increased autonomy might lead 
      to improved self-esteem and provide well-being. However, ambivalence about the 
      usefulness of glossopharyngeal insufflation may arise and the technique can be 
      difficult to learn. Therefore, individualized information and instructions from 
      health professionals are required. Implications for Rehabilitation Practicing 
      glossopharyngeal insufflation leads to increased participation in everyday 
      activities for people with cervical spinal cord injuries and provides the 
      individual hope to influence future life situation. People with cervical spinal 
      cord injuries therefore need support from health care professionals in order to 
      be motivated to learn and then use the glossopharyngeal insufflation technique 
      also as health promotion Glossopharyngeal insufflation can improve respiratory 
      function and also increase awareness of breathing; health professionals should 
      therefore be able to assess which patients who can benefit from glossopharyngeal 
      insufflation in order to make the technique become an important part of the 
      rehabilitation. The technique can be difficult to perform perfectly and is 
      sometimes perceived as uncomfortable. It may also cause unpleasant side effects 
      and therefore individualized information and instructions regarding 
      glossopharyngeal insufflation are required.
FAU - Nygren-Bonnier, Malin
AU  - Nygren-Bonnier M
AUID- ORCID: 0000-0001-6731-8468
AD  - a Department of Neurobiology, Care Sciences and Society, Division of 
      Physiotherapy , Karolinska Institutet , Huddinge , Sweden.
AD  - b Functional Area Occupational Therapy & Physiotherapy, Allied Health 
      Professionals Function , Karolinska University Hospital , Stockholm , Sweden.
FAU - Werner, Jens
AU  - Werner J
AD  - b Functional Area Occupational Therapy & Physiotherapy, Allied Health 
      Professionals Function , Karolinska University Hospital , Stockholm , Sweden.
FAU - Biguet, Gabriele
AU  - Biguet G
AUID- ORCID: 0000-0003-3659-4536
AD  - a Department of Neurobiology, Care Sciences and Society, Division of 
      Physiotherapy , Karolinska Institutet , Huddinge , Sweden.
FAU - Johansson, Sverker
AU  - Johansson S
AUID- ORCID: 0000-0002-8654-5962
AD  - a Department of Neurobiology, Care Sciences and Society, Division of 
      Physiotherapy , Karolinska Institutet , Huddinge , Sweden.
AD  - b Functional Area Occupational Therapy & Physiotherapy, Allied Health 
      Professionals Function , Karolinska University Hospital , Stockholm , Sweden.
LA  - eng
PT  - Journal Article
PT  - Research Support, Non-U.S. Gov't
DEP - 20170327
PL  - England
TA  - Disabil Rehabil
JT  - Disability and rehabilitation
JID - 9207179
SB  - IM
MH  - Adult
MH  - Aged
MH  - Attitude to Health
MH  - *Breathing Exercises
MH  - Cervical Vertebrae/*injuries
MH  - Female
MH  - Humans
MH  - Male
MH  - Middle Aged
MH  - Personal Autonomy
MH  - Respiratory Muscles/physiopathology
MH  - Spinal Cord Injuries/physiopathology/*rehabilitation
MH  - Vital Capacity/physiology
MH  - Young Adult
OTO - NOTNLM
OT  - Breathing exercise
OT  - experiences
OT  - glossopharyngeal insufflation
OT  - lung function
OT  - physiotherapy
OT  - qualitative method
EDAT- 2017/03/28 06:00
MHDA- 2018/10/12 06:00
CRDT- 2017/03/28 06:00
PHST- 2017/03/28 06:00 [pubmed]
PHST- 2018/10/12 06:00 [medline]
PHST- 2017/03/28 06:00 [entrez]
AID - 10.1080/09638288.2017.1304583 [doi]
PST - ppublish
SO  - Disabil Rehabil. 2018 Jul;40(14):1639-1645. doi: 10.1080/09638288.2017.1304583. 
      Epub 2017 Mar 27.

PMID- 29553680
STAT- Publisher
ISBN- 978-82-8082-811-8
PB  - Knowledge Centre for the Health Services at The Norwegian Institute of Public 
      Health (NIPH)
CTI - NIPH Systematic Reviews: Executive Summaries
DP  - 2017 Mar 2
BTI - Effect of Respiratory Muscle Training for Acute Traumatic High Spinal Cord 
      Injury: A Systematic Review
AB  - Pulmonary complications are the leading cause of illness and death in people with 
      traumatic spinal cord injuries, both in the short- and long term after the 
      injury. We have synthesized the available research regarding the effect of 
      various treatment strategies for respiratory management of traumatic, high spinal 
      cord injury within the first eight weeks after injury. We did not include 
      pharmacological or surgical interventions in this report. We found that: 
      Respiratory muscle training may improve maximal inspiratory pressure, but it is 
      uncertain whether it has an effect on maximum expiratory pressure. We do not know 
      if mechanical or manual assisted cough has the best effects on lung function for 
      patients in the acute phase. We found no studies on postural drainage or 
      non-invasive breathing support. There is a lack of evidence on survival, adverse 
      events, days on ventilator, patient days in hospitals, asthma or chronic 
      obstructive pulmonary disease later on. The evidence is sparse for treatment 
      strategies for respiratory management of acute, traumatic, high spinal cord 
      injury in hospital. Although respiratory difficulties are a major complication 
      and frequent cause of death and prolonged hospital stay, no studies reported 
      survival and patient days in hospital. Studies in this field should involve 
      several clinics or countries to get enough participants to identify effects of 
      interventions.
CI  - Copyright © 2017 by The Norwegian Institute of Public Health (NIPH).
FAU - Dahm, Kristin Thuve
AU  - Dahm KT
FAU - Dalsbø, Therese Kristine
AU  - Dalsbø TK
FAU - Kirkehei, Ingvild
AU  - Kirkehei I
FAU - Reinar, Liv Merete
AU  - Reinar LM
LA  - eng
PT  - Review
PT  - Book
PL  - Oslo, Norway
OTO - NOTNLM
OT  - Spinal cord injuries
OT  - Breathing exercises
OT  - Respiratory therapy
OT  - Respiratory Muscles
OT  - Lung
OT  - Exercise therapy
EDAT- 2017/03/02 00:00
CRDT- 2017/03/02 00:00
AID - NBK482106 [bookaccession]

PMID- 28112598
OWN - NLM
STAT- MEDLINE
DCOM- 20191009
LR  - 20191010
IS  - 2045-7723 (Electronic)
IS  - 1079-0268 (Print)
IS  - 1079-0268 (Linking)
VI  - 41
IP  - 1
DP  - 2018 Jan
TI  - Acute effects of glossopharyngeal insufflation in people with cervical spinal 
      cord injury.
PG  - 85-90
LID - 10.1080/10790268.2016.1275446 [doi]
AB  - OBJECTIVES: To evaluate acute effects of glossopharyngeal insufflation (GI) on 
      lung function, airway pressure (P(aw)), blood pressure and heart rate (HR) in 
      people with cervical spinal cord injury (CSCI). DESIGN: Case-control design. 
      SETTING: Karolinska Institutet, Stockholm, Sweden. PARTICIPANTS: Ten participants 
      with CSCI suffering from lesions between C4 and C8, and ASIA classification of A 
      or B were recruited. Ten healthy particpants familiar with GI were recruited as a 
      reference group. OUTCOME MEASURES: Spirometry, mean arterial blood pressure 
      (MAP), P(aw,) and HR were measured in a sitting and a supine position before, 
      during, and after GI. RESULTS: GI in the study group in a sitting position 
      increased total lung capacity (TLC) by 712 ml: P < 0.001, vital capacity (VC) by 
      587 ml: P < 0.0001, P(aw) by 13 cm H(2)O: P < 0.01, and HR by 10 beats/min: P < 
      0.001. MAP decreased by 25 mmHg, P < 0.0001. Significant differences were 
      observed between groups comparing baseline with GI. The reference group had a 
      higher increase in; TLC (P < 0.01), VC (P < 0.001), P(aw) (P < 0.001) and HR (P < 
      0.05) and a higher decrease in MAP (P < 0.001). With GI in a sitting compared to 
      a supine position, TLC, MAP, HR, P(aw) remained unchanged in the study group, 
      while residual volume decreased in the supine position (P < 0.01). CONCLUSION: 
      There was a difference between the groups in the increase in TLC; VC; P(aw,) HR 
      and in the decrease in MAP with GI, however MAP, HR and P(aw) responded in 
      similar way in both groups in a sitting as well as a supine position. If 
      performed correctly, the risks of GI resulting in clinically significant 
      hemodynamic changes is low, although syncope may still occur.
FAU - Nygren-Bonnier, Malin
AU  - Nygren-Bonnier M
AUID- ORCID: 0000-0001-6731-8468
AD  - a Department of Neurobiology, Care Sciences and Society, Division of 
      Physiotherapy, Karolinska Institutet, and Functional Area Occupational Therapy 
      and Physiotherapy, Allied Health Professionals Function , Karolinska University 
      Hospital , Huddinge , Sweden.
FAU - Schiffer, Tomas A
AU  - Schiffer TA
AD  - b Department of Physiology and Pharmacology , Karolinska Institutet , Stockholm , 
      Sweden.
FAU - Lindholm, Peter
AU  - Lindholm P
AUID- ORCID: 0000-0002-0840-9244
AD  - b Department of Physiology and Pharmacology , Karolinska Institutet , Stockholm , 
      Sweden.
LA  - eng
PT  - Journal Article
PT  - Research Support, Non-U.S. Gov't
DEP - 20170123
PL  - England
TA  - J Spinal Cord Med
JT  - The journal of spinal cord medicine
JID - 9504452
SB  - IM
MH  - Adolescent
MH  - Adult
MH  - Aged
MH  - Blood Pressure
MH  - Breathing Exercises/adverse effects/*methods
MH  - Case-Control Studies
MH  - Cervical Vertebrae/*injuries
MH  - Female
MH  - Glossopharyngeal Nerve/physiopathology
MH  - Heart Rate
MH  - Humans
MH  - Insufflation/adverse effects/*methods
MH  - Lung/physiopathology
MH  - Male
MH  - Middle Aged
MH  - Respiratory Insufficiency/etiology/*physiopathology/therapy
MH  - Spinal Cord Injuries/complications/*physiopathology/rehabilitation
PMC - PMC5810811
OTO - NOTNLM
OT  - Airway pressure
OT  - Blood pressure
OT  - Glossopharyngeal breathing
OT  - Lung function
OT  - Physiotherapy
EDAT- 2017/01/24 06:00
MHDA- 2019/10/11 06:00
PMCR- 2019/01/01
CRDT- 2017/01/24 06:00
PHST- 2017/01/24 06:00 [pubmed]
PHST- 2019/10/11 06:00 [medline]
PHST- 2017/01/24 06:00 [entrez]
PHST- 2019/01/01 00:00 [pmc-release]
AID - yscm-41-85 [pii]
AID - 10.1080/10790268.2016.1275446 [doi]
PST - ppublish
SO  - J Spinal Cord Med. 2018 Jan;41(1):85-90. doi: 10.1080/10790268.2016.1275446. Epub 
      2017 Jan 23.

PMID- 27463071
OWN - NLM
STAT- MEDLINE
DCOM- 20180112
LR  - 20181113
IS  - 2045-7723 (Electronic)
IS  - 1079-0268 (Print)
IS  - 1079-0268 (Linking)
VI  - 40
IP  - 1
DP  - 2017 Jan
TI  - Short-term effects of respiratory muscle training combined with the abdominal 
      drawing-in maneuver on the decreased pulmonary function of individuals with 
      chronic spinal cord injury: A pilot randomized controlled trial.
PG  - 17-25
LID - 10.1080/10790268.2016.1198576 [doi]
AB  - OBJECTIVE: To investigate the effects of respiratory muscle training (RMT) 
      combined with the abdominal drawing-in maneuver (ADIM) on the pulmonary function 
      in patients with chronic spinal cord injury (SCI). METHODS: Thirty-seven subjects 
      with SCI (level of injury: C4-T6, time since injury: 4-5 years) were randomly 
      allocated to three groups; the integrated training group (ITG), the RMT group 
      (RMTG), and the control group (CG). The ITG performed RMT using an incentive 
      respiratory spirometer (IRS) and the ADIM using a stabilizer. The RMTG received 
      only RMT using an IRS. Subjects in the CG received alternative and routine 
      physical therapy or usual care. The interventions were conducted over an 
      eight-week period. Pulmonary function was evaluated using spirometry to measure 
      the forced vital capacity (FVC) and forced expiratory volume in 1 second 
      (FEV(1)). RESULTS: The differences between the pre- and post-test values for FVC 
      (0.47 ± 0.05 versus 0.15 ± 0.06 versus -0.03 ± 0.01) and FEV(1) (0.74 ± 0.07 
      versus 0.27 ± 0.17 versus 0.02 ± 0.67)were significant among the groups. 
      Post-test, in the ITG, the FVC and FEV(1) values showed significant differences 
      from those in the RMTG and CG (F = 11.48 and 11.49, P = 0.002 and 0.001). 
      Furthermore, following the 8-week intervention, the change ratio values of the 
      FVC and FEV(1) of the ITG were increased further by an average of 9.75% and 
      7.91%, respectively, compared with those of the RMTG. CONCLUSION: These findings 
      suggest positive evidence that RMT with additional ADIM training can improve 
      pulmonary function in SCI pulmonary rehabilitation.
FAU - Kim, Chang-Yong
AU  - Kim CY
AD  - a Department of Health Science , The Graduate School, Korea University , Seoul , 
      Republic of Korea.
FAU - Lee, Jung-Sun
AU  - Lee JS
AD  - b Department of Epidemiology and Health Informatics , The Graduate School of 
      Public Health, Korea University , Seoul , Republic of Korea.
FAU - Kim, Hyeong-Dong
AU  - Kim HD
AD  - c Department of Physical Therapy , College of Health Science, Korea University , 
      Seoul , Republic of Korea.
FAU - Lee, Dong-Jin
AU  - Lee DJ
AD  - d Department of Physical Therapy , Gwangju Health University , Gwangju , Republic 
      of Korea.
LA  - eng
PT  - Journal Article
PT  - Randomized Controlled Trial
DEP - 20160727
PL  - England
TA  - J Spinal Cord Med
JT  - The journal of spinal cord medicine
JID - 9504452
SB  - IM
MH  - Abdominal Muscles/*physiology/physiopathology
MH  - Adult
MH  - Exercise Therapy/adverse effects/*methods
MH  - Female
MH  - Humans
MH  - Male
MH  - Middle Aged
MH  - Pilot Projects
MH  - Respiratory Muscles/*physiology/physiopathology
MH  - Spinal Cord Injuries/*rehabilitation/therapy
MH  - *Total Lung Capacity
PMC - PMC5376135
OTO - NOTNLM
OT  - Abdominal drawing-in maneuver
OT  - Incentive respiratory spirometer
OT  - Pulmonary function
OT  - Respiratory muscle training
OT  - Spinal cord injury
EDAT- 2016/07/28 06:00
MHDA- 2018/01/13 06:00
PMCR- 2018/01/01
CRDT- 2016/07/28 06:00
PHST- 2016/07/28 06:00 [pubmed]
PHST- 2018/01/13 06:00 [medline]
PHST- 2016/07/28 06:00 [entrez]
PHST- 2018/01/01 00:00 [pmc-release]
AID - yscm-40-17 [pii]
AID - 10.1080/10790268.2016.1198576 [doi]
PST - ppublish
SO  - J Spinal Cord Med. 2017 Jan;40(1):17-25. doi: 10.1080/10790268.2016.1198576. Epub 
      2016 Jul 27.

PMID- 26968608
OWN - NLM
STAT- MEDLINE
DCOM- 20180503
LR  - 20181202
IS  - 1934-1563 (Electronic)
IS  - 1934-1482 (Linking)
VI  - 8
IP  - 7
DP  - 2016 Jul
TI  - Functional Magnetic Stimulation of Inspiratory and Expiratory Muscles in Subjects 
      With Tetraplegia.
PG  - 651-9
LID - S1934-1482(16)00159-3 [pii]
LID - 10.1016/j.pmrj.2016.01.016 [doi]
AB  - BACKGROUND: Respiratory complications are major causes of morbidity and mortality 
      in persons with a spinal cord injury, partly because of respiratory muscle 
      paralysis. Earlier investigation has demonstrated that functional magnetic 
      stimulation (FMS) can be used as a noninvasive technology for activating 
      expiratory muscles, thus producing useful expiratory functions (simulated cough) 
      in subjects with spinal cord injury. OBJECTIVE: To evaluate the effectiveness of 
      FMS for conditioning inspiratory and expiratory muscles in persons with 
      tetraplegia. DESIGN: A prospective before and after trial. SETTING: FMS 
      Laboratory, Louis Stokes Cleveland VA Medical Center, Cleveland, OH. 
      PARTICIPANTS: Six persons with tetraplegia. METHOD: Each subject participated in 
      a 6-week FMS protocol for conditioning the inspiratory and expiratory muscles. A 
      magnetic stimulator was used with the center of a magnetic coil placed at the 
      C7-T1 and T9-T10 spinous processes, respectively. Pulmonary function tests were 
      performed before, during, and after the protocol. MAIN OUTCOME MEASUREMENTS: 
      Respiratory variables included maximal inspiratory pressure (MIP), inspiratory 
      reserve volume (IRV), peak inspiratory flow (PIF), maximal expiratory pressure 
      (MEP), expiratory reserve volume (ERV), and peak expiratory flow (PEF). RESULTS: 
      After 6 weeks of conditioning, the main outcome measurements (mean ± standard 
      error) were as follows: MIP, 89.6 ± 7.3 cm H2O; IRV, 1.90 ± 0.34 L; PIF, 302.4 ± 
      36.3 L/min; MEP, 67.4 ± 11.1 cm H2O; ERV, 0.40 ± 0.06 L; and PEF, 
      372.4 ± 31.9 L/min. These values corresponded to 117%, 107%, 136%, 109%, 130%, 
      and 124% of pre-FMS conditioning values, respectively. Significant improvements 
      were observed in MIP (P = .022), PIF (P = .0001), and PEF (P = .0006), 
      respectively. When FMS was discontinued for 4 weeks, these values showed 
      decreases from their values at the end of the conditioning protocol, which 
      suggests that continual FMS may be necessary to maintain improved respiratory 
      functions. CONCLUSION: FMS conditioning of the inspiratory and expiratory muscles 
      improved voluntary inspiratory and expiratory functions. FMS may be a noninvasive 
      technology for respiratory muscle training in persons with tetraplegia.
CI  - Copyright © 2016 American Academy of Physical Medicine and Rehabilitation. 
      Published by Elsevier Inc. All rights reserved.
FAU - Zhang, Xiaoming
AU  - Zhang X
AD  - Louis Stokes Cleveland Veterans Affairs Medical Center, Cleveland, OH; Cleveland 
      Clinic Lerner College of Medicine, Cleveland, OH(∗).
FAU - Plow, Ela
AU  - Plow E
AD  - Cleveland Clinic Lerner College of Medicine, Cleveland, OH(†).
FAU - Ranganthan, Vinoth
AU  - Ranganthan V
AD  - Dabir Surfaces, Inc, Southfield, MI(‡).
FAU - Huang, Honglian
AU  - Huang H
AD  - Louis Stokes Cleveland Veterans Affairs Medical Center, Cleveland, OH; Cleveland 
      Clinic Lerner College of Medicine, Cleveland, OH(¶).
FAU - Schmitt, Melissa
AU  - Schmitt M
AD  - Louis Stokes Cleveland Veterans Affairs Medical Center, Cleveland, OH(§).
FAU - Nemunaitis, Gregory
AU  - Nemunaitis G
AD  - Metrohealth Medical Center, Cleveland, OH(∗∗).
FAU - Kelly, Clay
AU  - Kelly C
AD  - Louis Stokes Cleveland Veterans Affairs Medical Center, Cleveland, OH(††).
FAU - Frost, Frederick
AU  - Frost F
AD  - Cleveland Clinic Lerner College of Medicine, Cleveland, OH(‡‡).
FAU - Lin, Vernon
AU  - Lin V
AD  - Louis Stokes Cleveland Veterans Affairs Medical Center, Cleveland, OH; Cleveland 
      Clinic Lerner College of Medicine, Cleveland, OH(¶¶). Electronic address: 
      linv@ccf.org.
LA  - eng
PT  - Journal Article
DEP - 20160309
PL  - United States
TA  - PM R
JT  - PM & R : the journal of injury, function, and rehabilitation
JID - 101491319
SB  - IM
MH  - Humans
MH  - Prospective Studies
MH  - *Quadriplegia
MH  - Respiratory Muscles
MH  - Respiratory Paralysis
MH  - Spinal Cord Injuries
EDAT- 2016/03/13 06:00
MHDA- 2018/05/04 06:00
CRDT- 2016/03/13 06:00
PHST- 2015/06/19 00:00 [received]
PHST- 2016/01/20 00:00 [revised]
PHST- 2016/01/28 00:00 [accepted]
PHST- 2016/03/13 06:00 [entrez]
PHST- 2016/03/13 06:00 [pubmed]
PHST- 2018/05/04 06:00 [medline]
AID - S1934-1482(16)00159-3 [pii]
AID - 10.1016/j.pmrj.2016.01.016 [doi]
PST - ppublish
SO  - PM R. 2016 Jul;8(7):651-9. doi: 10.1016/j.pmrj.2016.01.016. Epub 2016 Mar 9.

PMID- 26718236
OWN - NLM
STAT- MEDLINE
DCOM- 20170626
LR  - 20181113
IS  - 1532-821X (Electronic)
IS  - 0003-9993 (Print)
IS  - 0003-9993 (Linking)
VI  - 97
IP  - 6
DP  - 2016 Jun
TI  - Respiratory Training Improves Blood Pressure Regulation in Individuals With 
      Chronic Spinal Cord Injury.
PG  - 964-73
LID - S0003-9993(15)01500-2 [pii]
LID - 10.1016/j.apmr.2015.11.018 [doi]
AB  - OBJECTIVE: To investigate the effects of respiratory motor training (RMT) on 
      pulmonary function and orthostatic stress-mediated cardiovascular and autonomic 
      responses in individuals with chronic spinal cord injury (SCI). DESIGN: 
      Before-after intervention case-controlled clinical study. SETTING: SCI research 
      center and outpatient rehabilitation unit. PARTICIPANTS: A sample of (N=21) 
      individuals with chronic SCI ranging from C3 to T2 diagnosed with orthostatic 
      hypotension (OH) (n=11) and healthy, noninjured controls (n=10). INTERVENTIONS: A 
      total of 21±2 sessions of pressure threshold inspiratory-expiratory RMT performed 
      5d/wk during a 1-month period. MAIN OUTCOME MEASURES: Standard pulmonary function 
      test: forced vital capacity, forced expiratory volume in one second, maximal 
      inspiratory pressure, maximal expiratory pressure, beat-to-beat arterial blood 
      pressure, heart rate, and respiratory rate were acquired during the orthostatic 
      sit-up stress test before and after the RMT program. RESULTS: Completion of RMT 
      intervention abolished OH in 7 of 11 individuals. Forced vital capacity, 
      low-frequency component of power spectral density of blood pressure and heart 
      rate oscillations, baroreflex effectiveness, and cross-correlations between blood 
      pressure, heart rate, and respiratory rate during the orthostatic challenge were 
      significantly improved, approaching levels observed in noninjured individuals. 
      These findings indicate increased sympathetic activation and baroreflex 
      effectiveness in association with improved respiratory-cardiovascular 
      interactions in response to the sudden decrease in blood pressure. CONCLUSIONS: 
      Respiratory training increases respiratory capacity and improves orthostatic 
      stress-mediated respiratory, cardiovascular, and autonomic responses, suggesting 
      that this intervention can be an efficacious therapy for managing OH after SCI.
CI  - Copyright © 2016 American Congress of Rehabilitation Medicine. Published by 
      Elsevier Inc. All rights reserved.
FAU - Aslan, Sevda C
AU  - Aslan SC
AD  - Department of Neurological Surgery, University of Louisville, Louisville, 
      Kentucky.
FAU - Randall, David C
AU  - Randall DC
AD  - Department of Physiology, University of Kentucky, Lexington, Kentucky.
FAU - Krassioukov, Andrei V
AU  - Krassioukov AV
AD  - Experimental Medicine Program, University of British Columbia, Vancouver, British 
      Columbia, Canada; International Collaboration on Repair Discoveries (ICORD), 
      Department of Medicine, Division of Physical Medicine and Rehabilitation, 
      University of British Columbia, Vancouver, British Columbia, Canada; GF Strong 
      Rehabilitation Centre, Vancouver Coastal Health, Vancouver, British Columbia, 
      Canada.
FAU - Phillips, Aaron
AU  - Phillips A
AD  - Experimental Medicine Program, University of British Columbia, Vancouver, British 
      Columbia, Canada; International Collaboration on Repair Discoveries (ICORD), 
      Department of Medicine, Division of Physical Medicine and Rehabilitation, 
      University of British Columbia, Vancouver, British Columbia, Canada; GF Strong 
      Rehabilitation Centre, Vancouver Coastal Health, Vancouver, British Columbia, 
      Canada.
FAU - Ovechkin, Alexander V
AU  - Ovechkin AV
AD  - Department of Neurological Surgery, University of Louisville, Louisville, 
      Kentucky. Electronic address: alexander.ovechkin@louisville.edu.
LA  - eng
GR  - P30 GM103507/GM/NIGMS NIH HHS/United States
GR  - R01 HL103750/HL/NHLBI NIH HHS/United States
PT  - Journal Article
PT  - Research Support, N.I.H., Extramural
PT  - Research Support, Non-U.S. Gov't
DEP - 20151221
PL  - United States
TA  - Arch Phys Med Rehabil
JT  - Archives of physical medicine and rehabilitation
JID - 2985158R
SB  - IM
MH  - Adult
MH  - Autonomic Nervous System/physiopathology
MH  - Blood Pressure/physiology
MH  - Breathing Exercises/*methods
MH  - Chronic Disease
MH  - Female
MH  - Heart Rate/physiology
MH  - Humans
MH  - Hypotension, Orthostatic/*rehabilitation
MH  - Male
MH  - Respiratory Function Tests
MH  - Spinal Cord Injuries/*physiopathology/*rehabilitation
PMC - PMC4884550
MID - NIHMS746733
OTO - NOTNLM
OT  - Autonomic nervous system
OT  - Blood pressure
OT  - Breathing exercises
OT  - Hypotension, orthostatic
OT  - Rehabilitation
OT  - Respiration
OT  - Spinal cord injuries
EDAT- 2016/01/01 06:00
MHDA- 2017/06/27 06:00
PMCR- 2017/06/01
CRDT- 2016/01/01 06:00
PHST- 2015/10/20 00:00 [received]
PHST- 2015/11/23 00:00 [revised]
PHST- 2015/11/30 00:00 [accepted]
PHST- 2016/01/01 06:00 [entrez]
PHST- 2016/01/01 06:00 [pubmed]
PHST- 2017/06/27 06:00 [medline]
PHST- 2017/06/01 00:00 [pmc-release]
AID - S0003-9993(15)01500-2 [pii]
AID - 10.1016/j.apmr.2015.11.018 [doi]
PST - ppublish
SO  - Arch Phys Med Rehabil. 2016 Jun;97(6):964-73. doi: 10.1016/j.apmr.2015.11.018. 
      Epub 2015 Dec 21.

PMID- 26505216
OWN - NLM
STAT- MEDLINE
DCOM- 20180301
LR  - 20250623
IS  - 1464-5165 (Electronic)
IS  - 0963-8288 (Linking)
VI  - 39
IP  - 2
DP  - 2017 Jan
TI  - Elite-adapted wheelchair sports performance: a systematic review.
PG  - 164-172
AB  - PURPOSE: Elite-adapted sports performance has considerably improved over the last 
      decades and winning or losing races at Paralympic Games is often a matter of a 
      split second. In other words, every single detail counts, which underlines the 
      necessity of optimizing training interventions and equipment for athletes in 
      order to achieve top-class performance. However, to date, studies which include 
      Paralympic elite athletes are scarce. METHODS: A comprehensive literature search 
      was performed to identify potential strategies and interventions in order to 
      optimize elite-adapted wheelchair sports performance, whereas the focus lay on 
      respiratory muscle training (RMT), cooling (CI) and nutritional interventions 
      (NI) as well as on individual equipment adaptations (IEA). RESULTS: The total 
      number of studies identified for the final analysis was six for RMT, two for CI, 
      three for NI and seven for IEA, respectively. Results point predominantly towards 
      performance enhancing benefits for CI and IEA, whereas NI and RMT provided 
      inhomogenous findings. CONCLUSIONS: In comparison to the able-bodied population, 
      research in the field of Paralympic elite sport is scarce. CI and IEA seem to 
      have significant performance enhancing benefits, whereas NI and RMT revealed 
      controversial findings. However, due to the limited number of elite athletes with 
      a spinal cord injury available to participate in scientific studies, general 
      conclusions are difficult to make at this stage and in daily practice 
      recommendations are still given mainly on an individual basis or based on 
      personal experiences of coaches, athletes and scientists. Implications for 
      Rehabilitaton Based on the knowledge gained in elite sports, wheelchair equipment 
      could be optimized also for daily use. Elite sports performance could inspire 
      wheelchair users to achieve their personal fitness goals.
FAU - Perret, Claudio
AU  - Perret C
AD  - a Institute of Sports Medicine, Swiss Paraplegic Centre , Nottwil , Switzerland.
LA  - eng
PT  - Journal Article
PT  - Systematic Review
DEP - 20151027
PL  - England
TA  - Disabil Rehabil
JT  - Disability and rehabilitation
JID - 9207179
SB  - IM
MH  - Athletic Performance/*physiology
MH  - Disability Evaluation
MH  - Humans
MH  - Physical Conditioning, Human/*methods
MH  - Spinal Cord Injuries/*physiopathology
MH  - Sports for Persons with Disabilities
MH  - *Wheelchairs
OTO - NOTNLM
OT  - Elite sports
OT  - paralympic games
OT  - spinal cord injury
EDAT- 2015/10/28 06:00
MHDA- 2018/03/02 06:00
CRDT- 2015/10/28 06:00
PHST- 2015/10/28 06:00 [pubmed]
PHST- 2018/03/02 06:00 [medline]
PHST- 2015/10/28 06:00 [entrez]
AID - 10.3109/09638288.2015.1095951 [doi]
PST - ppublish
SO  - Disabil Rehabil. 2017 Jan;39(2):164-172. doi: 10.3109/09638288.2015.1095951. Epub 
      2015 Oct 27.

PMID- 28053714
OWN - NLM
STAT- PubMed-not-MEDLINE
LR  - 20191120
IS  - 2058-6124 (Print)
IS  - 2058-6124 (Electronic)
IS  - 2058-6124 (Linking)
VI  - 1
DP  - 2015
TI  - Respiratory muscle training may improve respiratory function and obstructive 
      sleep apnoea in people with cervical spinal cord injury.
PG  - 15010
LID - 10.1038/scsandc.2015.10 [doi]
AB  - STUDY DESIGN: This is a double-blind crossover case study series. OBJECTIVES: The 
      objective of this study was to assess the feasibility of respiratory muscle 
      training (RMT) as an effective intervention to improve lung function and 
      obstructive sleep apnoea (OSA) in cervical spinal cord injury (SCI) patients. 
      SETTING: This study was conducted in Australia. METHODS: Three adults (C5-6, AIS 
      A-C) participated in this study. They trained with an RMT device (active or sham) 
      for 4 weeks followed by 2 weeks of rest, and then trained with the alternate 
      device for 4 weeks. RMT occurred twice daily, 5 days a week, and it consisted of 
      three sets of 12 inspirations and three sets of 12 expirations. Training 
      intensity commenced at 30% maximal inspiratory pressure (MIP) and 30% maximal 
      expiratory pressure (MEP), which was increased every second day by 10%. 
      Spirometry, MIP, MEP, polysomnography and Epworth Sleepiness Scale (ESS) were 
      measured before and after every 4 weeks of training. RESULTS: After active RMT, 
      vital capacity and inspiratory capacity improved from baseline in all 
      participants (by 44%, 60% and 18% and by 18%, 46% and 5%, respectively); MIP 
      improved by 40 and 17% from baseline in two subjects; and MEP improved in all 
      participants. Two participants had OSA, and after active training their 
      obstructive apnoea-hypopnoea index improved from 30 to 21events per hour and from 
      72 to 18 events per hour, and ESS marginally improved. Sham RMT resulted in 
      minimal changes in all measures. CONCLUSION: RMT is feasible and likely effective 
      to increase respiratory muscle strength, to improve lung function, and to reduce 
      the severity of OSA and sleepiness in people with cervical SCI. A randomised 
      controlled trial is planned to validate these findings and to examine 
      respiratory-related morbidity and quality of life.
FAU - Boswell-Ruys, C L
AU  - Boswell-Ruys CL
AD  - Butler Laboratory, Neuroscience Research Australia, Sydney, NSW, Australia; 
      University of New South Wales, Sydney, NSW, Australia; Prince of Wales Hospital, 
      Sydney, NSW, Australia.
FAU - Lewis, C R H
AU  - Lewis CR
AD  - Prince of Wales Hospital , Sydney, NSW, Australia.
FAU - Gandevia, S C
AU  - Gandevia SC
AD  - Butler Laboratory, Neuroscience Research Australia, Sydney, NSW, Australia; 
      University of New South Wales, Sydney, NSW, Australia; Prince of Wales Hospital, 
      Sydney, NSW, Australia.
FAU - Butler, J E
AU  - Butler JE
AD  - Butler Laboratory, Neuroscience Research Australia, Sydney, NSW, Australia; 
      University of New South Wales, Sydney, NSW, Australia.
LA  - eng
PT  - Journal Article
DEP - 20150709
PL  - England
TA  - Spinal Cord Ser Cases
JT  - Spinal cord series and cases
JID - 101680856
EIN - Spinal Cord Ser Cases. 2016 Jul 21;2:16019. doi: 10.1038/scsandc.2016.19. PMID: 
      31265710
PMC - PMC5129389
EDAT- 2015/07/09 00:00
MHDA- 2015/07/09 00:01
PMCR- 2016/07/09
CRDT- 2017/01/06 06:00
PHST- 2015/02/17 00:00 [received]
PHST- 2015/03/17 00:00 [accepted]
PHST- 2017/01/06 06:00 [entrez]
PHST- 2015/07/09 00:00 [pubmed]
PHST- 2015/07/09 00:01 [medline]
PHST- 2016/07/09 00:00 [pmc-release]
AID - scsandc201510 [pii]
AID - 10.1038/scsandc.2015.10 [doi]
PST - epublish
SO  - Spinal Cord Ser Cases. 2015 Jul 9;1:15010. doi: 10.1038/scsandc.2015.10. 
      eCollection 2015.

PMID- 25082923
OWN - NLM
STAT- MEDLINE
DCOM- 20150209
LR  - 20141202
IS  - 1538-6724 (Electronic)
IS  - 0031-9023 (Linking)
VI  - 94
IP  - 12
DP  - 2014 Dec
TI  - Resistive inspiratory muscle training in people with spinal cord injury during 
      inpatient rehabilitation: a randomized controlled trial.
PG  - 1709-19
LID - 10.2522/ptj.20140079 [doi]
AB  - BACKGROUND: People with spinal cord injury (SCI) may benefit from resistive 
      inspiratory muscle training (RIMT). Current evidence is weak, and little is known 
      about the effect on functional outcomes and long-term effects. OBJECTIVE: The 
      purpose of this study was to assess immediate and long-term effects of RIMT in 
      people with SCI. DESIGN: This was a single-blinded randomized controlled trial. 
      SETTING: The study was conducted at 4 specialized SCI units in the Netherlands. 
      PATIENTS: The study participants were 40 people with SCI (15 with motor complete 
      tetraplegia, 16 with incomplete tetraplegia, 8 with motor complete paraplegia, 
      and 1 with incomplete paraplegia) who had impaired pulmonary function and were 
      admitted for initial inpatient rehabilitation. INTERVENTION: Study participants 
      were randomized to an RIMT group or a control group. All participants received 
      usual rehabilitation care. In addition, participants in the intervention group 
      performed RIMT with a threshold trainer. MEASUREMENTS: Measurements were 
      performed at baseline, after 8 weeks of intervention, 8 weeks later, and 1 year 
      after discharge from inpatient rehabilitation. Primary outcome measures were: 
      respiratory muscle function, lung volumes and flows, and perceived respiratory 
      function. Secondary outcome measures concerned patient functioning, which 
      included health-related quality of life, limitations in daily life due to 
      respiratory problems, and respiratory complications. RESULTS: During the 
      intervention period, maximum inspiratory pressure (MIP) improved more in the RIMT 
      group than in the control group (11.7 cm H2O, 95% confidence interval=4.3 to 
      19.0). At follow-up, this effect was no longer significant. No effect on other 
      primary or secondary outcome measures was found except for an immediate effect on 
      mental health. LIMITATIONS: The sample size was insufficient to study effects on 
      respiratory complications. CONCLUSIONS: Resistive inspiratory muscle training has 
      a positive short-term effect on inspiratory muscle function in people with SCI 
      who have impaired pulmonary function during inpatient rehabilitation.
CI  - © 2014 American Physical Therapy Association.
FAU - Postma, Karin
AU  - Postma K
AD  - K. Postma, MSc, Department of Rehabilitation Medicine, Erasmus MC, University 
      Medical Center Rotterdam, PO Box 2040, 3000 CA Rotterdam, the Netherlands; and 
      Rijndam Rehabilitation Center, Rotterdam. kpostma@rijndam.nl.
FAU - Haisma, Janneke A
AU  - Haisma JA
AD  - J.A. Haisma, MD, PhD, Department of Rehabilitation Medicine, Kennemer Gasthuis, 
      Haarlem, the Netherlands.
FAU - Hopman, Maria T E
AU  - Hopman MT
AD  - M.T.E. Hopman, MD, PhD, Department of Physiology, Radboud University Nijmegen 
      Medical Center, Nijmegen, the Netherlands.
FAU - Bergen, Michael P
AU  - Bergen MP
AD  - M.P. Bergen, MD, PhD, Rijndam Rehabilitation Center, Rotterdam.
FAU - Stam, Henk J
AU  - Stam HJ
AD  - H.J. Stam, MD, PhD, Department of Rehabilitation Medicine, Erasmus MC, University 
      Medical Center Rotterdam.
FAU - Bussmann, Johannes B
AU  - Bussmann JB
AD  - J.B. Bussmann, MD, PhD, Department of Rehabilitation Medicine, Erasmus MC, 
      University Medical Center Rotterdam.
LA  - eng
SI  - NTR/NTR1921
PT  - Journal Article
PT  - Multicenter Study
PT  - Randomized Controlled Trial
PT  - Research Support, Non-U.S. Gov't
DEP - 20140731
PL  - United States
TA  - Phys Ther
JT  - Physical therapy
JID - 0022623
SB  - IM
MH  - Activities of Daily Living
MH  - Adult
MH  - Aged
MH  - Breathing Exercises/*methods
MH  - Female
MH  - Humans
MH  - Male
MH  - Middle Aged
MH  - Quadriplegia/*rehabilitation
MH  - Quality of Life
MH  - Respiratory Function Tests
MH  - Single-Blind Method
MH  - Spinal Cord Injuries/*rehabilitation
MH  - Treatment Outcome
EDAT- 2014/08/02 06:00
MHDA- 2015/02/11 06:00
CRDT- 2014/08/02 06:00
PHST- 2014/08/02 06:00 [entrez]
PHST- 2014/08/02 06:00 [pubmed]
PHST- 2015/02/11 06:00 [medline]
AID - ptj.20140079 [pii]
AID - 10.2522/ptj.20140079 [doi]
PST - ppublish
SO  - Phys Ther. 2014 Dec;94(12):1709-19. doi: 10.2522/ptj.20140079. Epub 2014 Jul 31.

PMID- 24603344
OWN - NLM
STAT- MEDLINE
DCOM- 20141117
LR  - 20140307
IS  - 1476-5624 (Electronic)
IS  - 1362-4393 (Linking)
VI  - 52
IP  - 3
DP  - 2014 Mar
TI  - Respiratory muscle training increases respiratory strength, function and 
      endurance during the period of training in tetraplegic individuals.
PG  - 173
LID - 10.1038/sc.2014.17 [doi]
FAU - Wyndaele, J J
AU  - Wyndaele JJ
AD  - University Antwerp and University Hospital, Antwerp, Belgium.
LA  - eng
PT  - Editorial
PT  - Introductory Journal Article
PL  - England
TA  - Spinal Cord
JT  - Spinal cord
JID - 9609749
SB  - IM
MH  - Animals
MH  - *Breathing Exercises
MH  - Disease Models, Animal
MH  - Humans
MH  - Physical Endurance/*physiology
MH  - *Spinal Cord Injuries/diagnosis/physiopathology
EDAT- 2014/03/08 06:00
MHDA- 2014/11/18 06:00
CRDT- 2014/03/08 06:00
PHST- 2014/03/08 06:00 [entrez]
PHST- 2014/03/08 06:00 [pubmed]
PHST- 2014/11/18 06:00 [medline]
AID - sc201417 [pii]
AID - 10.1038/sc.2014.17 [doi]
PST - ppublish
SO  - Spinal Cord. 2014 Mar;52(3):173. doi: 10.1038/sc.2014.17.

PMID- 24418958
OWN - NLM
STAT- MEDLINE
DCOM- 20141117
LR  - 20250728
IS  - 1476-5624 (Electronic)
IS  - 1362-4393 (Linking)
VI  - 52
IP  - 3
DP  - 2014 Mar
TI  - A systematic review and meta-analysis of the effects of respiratory muscle 
      training on pulmonary function in tetraplegia.
PG  - 175-80
LID - 10.1038/sc.2013.162 [doi]
AB  - STUDY DESIGN: Systematic reviewObjectives:To determine the effect of respiratory 
      muscle training (RMT) on pulmonary function in tetraplegia. METHODS: A 
      comprehensive search of the research literature included MEDLINE, EMBASE, CINAHL, 
      ISI Web of Science, PubMed, the relevant Cochrane and clinical trials registers 
      and hand-searching the reference lists of appropriate papers. There was no 
      language restriction. All randomised controlled trials that involved RMT vs. 
      control were considered for inclusion. Two reviewers independently selected 
      articles for inclusion, evaluated the methodological quality and extracted data. 
      Additional information was sought from the authors when necessary. RESULTS: 
      Eleven studies (212 participants) were included. A significant benefit of RMT was 
      revealed for five outcomes: vital capacity (mean difference (95% confidence 
      interval))=0.41(0.17-0.64) l, maximal inspiratory pressure=10.66(3.59, 17.72) 
      cmH2O, maximal expiratory pressure=10.31(2.80-17.82) cmH2O, maximum voluntary 
      ventilation=17.51(5.20, 29.81) l min(-1) and inspiratory capacity=0.35 (0.05, 
      0.65) l. No effect was found for total lung capacity, peak expiratory flow rate, 
      functional residual capacity, residual volume, expiratory reserve volume or 
      forced expiratory volume in 1 second. CONCLUSION: RMT increases respiratory 
      strength, function and endurance during the period of training. Further research 
      is needed to determine optimum dosages and duration of effect. This article is 
      based in part on a Cochrane review published in the Cochrane Database of 
      Systematic Reviews (CDSR) 2013, DOI:10.1002/14651858.CD008507.pub2. Cochrane 
      reviews are regularly updated as new evidence emerges and in response to 
      feedback, and the CDSR should be consulted for the most recent version of the 
      review.
FAU - Tamplin, J
AU  - Tamplin J
AD  - University of Melbourne, Melbourne, Victoria, Australia.
FAU - Berlowitz, D J
AU  - Berlowitz DJ
AUID- ORCID: 0000000325438722
AD  - 1] University of Melbourne, Melbourne, Victoria, Australia [2] Institute for 
      Breathing and Sleep, Austin Health, Melbourne, Victoria, Australia.
LA  - eng
PT  - Journal Article
PT  - Meta-Analysis
PT  - Research Support, Non-U.S. Gov't
PT  - Systematic Review
DEP - 20140114
PL  - England
TA  - Spinal Cord
JT  - Spinal cord
JID - 9609749
SB  - IM
MH  - Animals
MH  - *Breathing Exercises
MH  - Humans
MH  - Inspiratory Capacity/*physiology
MH  - Muscle Strength/physiology
MH  - Quadriplegia/*physiopathology
MH  - *Randomized Controlled Trials as Topic
MH  - Spinal Cord Injuries/*physiopathology
EDAT- 2014/01/15 06:00
MHDA- 2014/11/18 06:00
CRDT- 2014/01/15 06:00
PHST- 2013/08/30 00:00 [received]
PHST- 2013/12/02 00:00 [revised]
PHST- 2013/12/09 00:00 [accepted]
PHST- 2014/01/15 06:00 [entrez]
PHST- 2014/01/15 06:00 [pubmed]
PHST- 2014/11/18 06:00 [medline]
AID - sc2013162 [pii]
AID - 10.1038/sc.2013.162 [doi]
PST - ppublish
SO  - Spinal Cord. 2014 Mar;52(3):175-80. doi: 10.1038/sc.2013.162. Epub 2014 Jan 14.

PMID- 24089664
OWN - NLM
STAT- MEDLINE
DCOM- 20140603
LR  - 20240526
IS  - 2314-6141 (Electronic)
IS  - 2314-6133 (Print)
VI  - 2013
DP  - 2013
TI  - Respiratory management in the patient with spinal cord injury.
PG  - 168757
LID - 10.1155/2013/168757 [doi]
LID - 168757
AB  - Spinal cord injuries (SCIs) often lead to impairment of the respiratory system 
      and, consequently, restrictive respiratory changes. Paresis or paralysis of the 
      respiratory muscles can lead to respiratory insufficiency, which is dependent on 
      the level and completeness of the injury. Respiratory complications include 
      hypoventilation, a reduction in surfactant production, mucus plugging, 
      atelectasis, and pneumonia. Vital capacity (VC) is an indicator of overall 
      pulmonary function; patients with severely impaired VC may require assisted 
      ventilation. It is best to proceed with intubation under controlled circumstances 
      rather than waiting until the condition becomes an emergency. Mechanical 
      ventilation can adversely affect the structure and function of the diaphragm. 
      Early tracheostomy following short orotracheal intubation is probably beneficial 
      in selected patients. Weaning should start as soon as possible, and the best 
      modality is progressive ventilator-free breathing (PVFB). Appropriate candidates 
      can sometimes be freed from mechanical ventilation by electrical stimulation. 
      Respiratory muscle training regimens may improve patients' inspiratory function 
      following a SCI.
FAU - Galeiras Vázquez, Rita
AU  - Galeiras Vázquez R
AD  - Critical Care Unit, Complexo Hospitalario Universitario A Coruña, CP. 15006, A 
      Coruña, Spain.
FAU - Rascado Sedes, Pedro
AU  - Rascado Sedes P
FAU - Mourelo Fariña, Mónica
AU  - Mourelo Fariña M
FAU - Montoto Marqués, Antonio
AU  - Montoto Marqués A
FAU - Ferreiro Velasco, M Elena
AU  - Ferreiro Velasco ME
LA  - eng
PT  - Journal Article
PT  - Review
DEP - 20130909
PL  - United States
TA  - Biomed Res Int
JT  - BioMed research international
JID - 101600173
SB  - IM
MH  - Humans
MH  - Respiration
MH  - Respiratory Insufficiency/complications/*physiopathology
MH  - Respiratory Muscles/*physiopathology/surgery
MH  - Spinal Cord Injuries/complications/*physiopathology/surgery
MH  - Tracheostomy
MH  - *Ventilators, Mechanical
PMC - PMC3781830
EDAT- 2013/10/04 06:00
MHDA- 2014/06/04 06:00
PMCR- 2013/09/09
CRDT- 2013/10/04 06:00
PHST- 2013/04/30 00:00 [received]
PHST- 2013/07/11 00:00 [revised]
PHST- 2013/07/30 00:00 [accepted]
PHST- 2013/10/04 06:00 [entrez]
PHST- 2013/10/04 06:00 [pubmed]
PHST- 2014/06/04 06:00 [medline]
PHST- 2013/09/09 00:00 [pmc-release]
AID - 10.1155/2013/168757 [doi]
PST - ppublish
SO  - Biomed Res Int. 2013;2013:168757. doi: 10.1155/2013/168757. Epub 2013 Sep 9.

PMID- 23884017
OWN - NLM
STAT- MEDLINE
DCOM- 20140717
LR  - 20131008
IS  - 1552-6844 (Electronic)
IS  - 1545-9683 (Linking)
VI  - 27
IP  - 9
DP  - 2013 Nov-Dec
TI  - Abdominal muscle training can enhance cough after spinal cord injury.
PG  - 834-43
LID - 10.1177/1545968313496324 [doi]
AB  - BACKGROUND: Respiratory complications in people with high-level spinal cord 
      injury (SCI) are a major cause of morbidity and mortality, particularly because 
      of a reduced ability to cough as a result of abdominal muscle paralysis. 
      OBJECTIVE: . We investigated the effect of cough training combined with 
      functional electrical stimulation (FES) over the abdominal muscles for 6 weeks to 
      observe whether training could improve cough strength. METHODS: Fifteen SCI 
      subjects (C4-T5) trained for 6 weeks, 5 days per week (5 sets of 10 coughs per 
      day) in a randomized crossover design study. Subjects coughed voluntarily at the 
      same time as a train of electrical stimulation was delivered over the abdominal 
      muscles via posterolaterally positioned electrodes (50 Hz, 3 seconds). 
      Measurements were made of esophageal (Pes) and gastric (Pga) expiratory pressures 
      and the peak expiratory flow (PEFcough) produced at the 3 time points of before, 
      during, and after the training. RESULTS: During voluntary coughs, FES cough 
      stimulation improved Pga, Pes, and PEFcough acutely, 20-fold, 4-fold, and 50%, 
      respectively. Six weeks of cough training significantly increased Pga (37.1 ± 2.0 
      to 46.5 ± 2.9 cm H2O), Pes (35.4 ± 2.7 to 48.1 ± 2.9 cm H2O), and PEFcough (3.1 ± 
      0.1 to 3.6 ± 0.1 L/s). Cough training also improved pressures and flow during 
      voluntary unstimulated coughs. CONCLUSIONS: FES of abdominal muscles acutely 
      increases mechanical output in coughing in high-level SCI subjects. Six weeks of 
      cough training further increases gastric and esophageal cough pressures and 
      expiratory cough flow during stimulated cough maneuvers.
FAU - McBain, Rachel A
AU  - McBain RA
AD  - 1Neuroscience Research Australia, Randwick, New South Wales, Australia.
FAU - Boswell-Ruys, Claire L
AU  - Boswell-Ruys CL
FAU - Lee, Bonsan B
AU  - Lee BB
FAU - Gandevia, Simon C
AU  - Gandevia SC
FAU - Butler, Jane E
AU  - Butler JE
LA  - eng
PT  - Journal Article
PT  - Randomized Controlled Trial
DEP - 20130724
PL  - United States
TA  - Neurorehabil Neural Repair
JT  - Neurorehabilitation and neural repair
JID - 100892086
SB  - IM
MH  - Abdominal Muscles/*physiopathology
MH  - Adult
MH  - Aged
MH  - *Breathing Exercises
MH  - Cervical Vertebrae
MH  - Combined Modality Therapy
MH  - Cough/etiology/physiopathology/*therapy
MH  - Cross-Over Studies
MH  - *Electric Stimulation Therapy
MH  - Humans
MH  - Male
MH  - Middle Aged
MH  - Recovery of Function
MH  - Spinal Cord Injuries/complications/*rehabilitation
MH  - Thoracic Vertebrae
MH  - Young Adult
OTO - NOTNLM
OT  - abdominal muscle training
OT  - functional electrical stimulation
OT  - spinal cord injury
OT  - stimulated cough
EDAT- 2013/07/26 06:00
MHDA- 2014/07/18 06:00
CRDT- 2013/07/26 06:00
PHST- 2013/07/26 06:00 [entrez]
PHST- 2013/07/26 06:00 [pubmed]
PHST- 2014/07/18 06:00 [medline]
AID - 1545968313496324 [pii]
AID - 10.1177/1545968313496324 [doi]
PST - ppublish
SO  - Neurorehabil Neural Repair. 2013 Nov-Dec;27(9):834-43. doi: 
      10.1177/1545968313496324. Epub 2013 Jul 24.

PMID- 23881660
OWN - NLM
STAT- MEDLINE
DCOM- 20131220
LR  - 20250711
IS  - 1469-493X (Electronic)
IS  - 1361-6137 (Linking)
VI  - 2013
IP  - 7
DP  - 2013 Jul 23
TI  - Respiratory muscle training for cervical spinal cord injury.
PG  - CD008507
LID - 10.1002/14651858.CD008507.pub2 [doi]
LID - CD008507
AB  - BACKGROUND: Cervical spinal cord injury (SCI) severely comprises respiratory 
      function due to paralysis and impairment of the respiratory muscles. Various 
      types of respiratory muscle training (RMT) to improve respiratory function for 
      people with cervical SCI have been described in the literature. A systematic 
      review of this literature is needed to determine the effectiveness of RMT (either 
      inspiratory or expiratory muscle training) on pulmonary function, dyspnoea, 
      respiratory complications, respiratory muscle strength, and quality of life for 
      people with cervical SCI. OBJECTIVES: To evaluate the efficacy of RMT versus 
      standard care or sham treatments in people with cervical SCI. SEARCH METHODS: We 
      searched the Cochrane Injuries and Cochrane Neuromuscular Disease Groups' 
      Specialised Register, the Cochrane Central Register of Controlled Trials 
      (CENTRAL) (2012, Issue 1), MEDLINE, EMBASE, CINAHL, ISI Web of Science, PubMed, 
      and clinical trials registries (Australian New Zealand Clinical Trials Registry, 
      ClinicalTrials, Controlled Trials metaRegister) on 5 to 8 March 2013. We 
      handsearched reference lists of relevant papers and literature reviews. We 
      applied no date, language, or publication restrictions. SELECTION CRITERIA: All 
      randomised controlled trials that involved an intervention described as RMT 
      versus a control group using an alternative intervention, placebo, usual care, or 
      no intervention for people with cervical SCI were considered for inclusion. DATA 
      COLLECTION AND ANALYSIS: Two review authors independently selected articles for 
      inclusion, evaluated the methodological quality of the studies, and extracted 
      data. We sought additional information from the trial authors when necessary. We 
      presented results using mean differences (MD) (using post-test scores) and 95% 
      confidence intervals (CI) for outcomes measured using the same scale or 
      standardised mean differences (SMD) and 95% CI for outcomes measured using 
      different scales. MAIN RESULTS: We included 11 studies with 212 participants with 
      cervical SCI. The meta-analysis revealed a statistically significant effect of 
      RMT for three outcomes: vital capacity (MD mean end point 0.4 L, 95% CI 0.12 to 
      0.69), maximal inspiratory pressure (MD mean end point 10.50 cm/H2O, 95% CI 3.42 
      to 17.57), and maximal expiratory pressure (MD mean end point 10.31 cm/H2O, 95% 
      CI 2.80 to 17.82). There was no effect on forced expiratory volume in one second 
      or dyspnoea. We could not combine the results from quality of life assessment 
      tools from three studies for meta-analysis. Respiratory complication outcomes 
      were infrequently reported and thus we could not include them in the 
      meta-analysis. Instead, we described the results narratively. We identified no 
      adverse effects as a result of RMT in cervical SCI. AUTHORS' CONCLUSIONS: In 
      spite of the relatively small number of studies included in this review, 
      meta-analysis of the pooled data indicates that RMT is effective for increasing 
      respiratory muscle strength and perhaps also lung volumes for people with 
      cervical SCI. Further research is needed on functional outcomes following RMT, 
      such as dyspnoea, cough efficacy, respiratory complications, hospital admissions, 
      and quality of life. In addition, longer-term studies are needed to ascertain 
      optimal dosage and determine any carryover effects of RMT on respiratory 
      function, quality of life, respiratory morbidity, and mortality.
FAU - Berlowitz, David J
AU  - Berlowitz DJ
AD  - Institute for Breathing and Sleep, Austin Health, Heidelberg, Australia. 
      david.berlowitz@austin.org.au.
FAU - Tamplin, Jeanette
AU  - Tamplin J
LA  - eng
PT  - Journal Article
PT  - Meta-Analysis
PT  - Research Support, Non-U.S. Gov't
PT  - Systematic Review
DEP - 20130723
PL  - England
TA  - Cochrane Database Syst Rev
JT  - The Cochrane database of systematic reviews
JID - 100909747
SB  - IM
UOF - doi: 10.1002/14651858.CD008507
MH  - Breathing Exercises/*methods
MH  - Cervical Vertebrae
MH  - Exhalation/physiology
MH  - Humans
MH  - Inhalation/physiology
MH  - Muscle Strength/physiology
MH  - Muscle Weakness/*rehabilitation
MH  - Respiratory Paralysis/etiology/*rehabilitation
MH  - Spinal Cord Injuries/*complications
MH  - Vital Capacity
PMC - PMC11089516
COIS- The review authors are currently involved in a research study, which, on 
      completion, may be eligible for inclusion in this review.
EDAT- 2013/07/25 06:00
MHDA- 2013/12/21 06:00
PMCR- 2014/07/23
CRDT- 2013/07/25 06:00
PHST- 2013/07/25 06:00 [entrez]
PHST- 2013/07/25 06:00 [pubmed]
PHST- 2013/12/21 06:00 [medline]
PHST- 2014/07/23 00:00 [pmc-release]
AID - CD008507.pub2 [pii]
AID - 10.1002/14651858.CD008507.pub2 [doi]
PST - epublish
SO  - Cochrane Database Syst Rev. 2013 Jul 23;2013(7):CD008507. doi: 
      10.1002/14651858.CD008507.pub2.

PMID- 23530708
OWN - NLM
STAT- MEDLINE
DCOM- 20150706
LR  - 20161125
IS  - 1600-0838 (Electronic)
IS  - 0905-7188 (Linking)
VI  - 24
IP  - 5
DP  - 2014 Oct
TI  - Effects of inspiratory muscle training on exercise responses in Paralympic 
      athletes with cervical spinal cord injury.
PG  - 764-72
LID - 10.1111/sms.12070 [doi]
AB  - We asked whether specific inspiratory muscle training (IMT) improves respiratory 
      structure and function and peak exercise responses in highly trained athletes 
      with cervical spinal cord injury (SCI). Ten Paralympic wheelchair rugby players 
      with motor-complete SCI (C5-C7) were paired by functional classification then 
      randomly assigned to an IMT or placebo group. Diaphragm thickness (B-mode 
      ultrasonography), respiratory function [spirometry and maximum static inspiratory 
      (PI ,max ) and expiratory (PE ,max ) pressures], chronic activity-related dyspnea 
      (Baseline and Transition Dyspnea Indices), and physiological responses to 
      incremental arm-crank exercise were assessed before and after 6 weeks of pressure 
      threshold IMT or sham bronchodilator treatment. Compared to placebo, the IMT 
      group showed significant increases in diaphragm thickness (P = 0.001) and PI ,max 
      (P = 0.016). There was a significant increase in tidal volume at peak exercise in 
      IMT vs placebo (P = 0.048) and a strong trend toward an increase in peak work 
      rate (P = 0.081, partial eta-squared = 0.33) and peak oxygen uptake (P = 0.077, 
      partial eta-squared = 0.34). No other indices changed post-intervention. In 
      conclusion, IMT resulted in significant diaphragmatic hypertrophy and increased 
      inspiratory muscle strength in highly trained athletes with cervical SCI. The 
      strong trend, with large observed effect, toward an increase in peak aerobic 
      performance suggests IMT may provide a useful adjunct to training in this 
      population.
CI  - © 2013 John Wiley & Sons A/S. Published by John Wiley & Sons Ltd.
FAU - West, C R
AU  - West CR
AD  - Centre for Sports Medicine and Human Performance, Brunel University, Uxbridge, 
      UK.
FAU - Taylor, B J
AU  - Taylor BJ
FAU - Campbell, I G
AU  - Campbell IG
FAU - Romer, L M
AU  - Romer LM
LA  - eng
PT  - Journal Article
PT  - Randomized Controlled Trial
PT  - Research Support, Non-U.S. Gov't
DEP - 20130326
PL  - Denmark
TA  - Scand J Med Sci Sports
JT  - Scandinavian journal of medicine & science in sports
JID - 9111504
SB  - IM
MH  - Adult
MH  - *Breathing Exercises
MH  - Cervical Vertebrae
MH  - Diaphragm/anatomy & histology/diagnostic imaging
MH  - Dyspnea/physiopathology
MH  - Exercise/*physiology
MH  - Exercise Test
MH  - Female
MH  - Football/physiology
MH  - Humans
MH  - Male
MH  - Muscle Strength
MH  - Muscle, Skeletal/physiopathology
MH  - Oxygen Consumption
MH  - Spinal Cord Injuries/*physiopathology
MH  - Sports for Persons with Disabilities
MH  - Tidal Volume
MH  - Ultrasonography
MH  - Young Adult
OTO - NOTNLM
OT  - diaphragm
OT  - respiratory
OT  - tetraplegia
OT  - upper-body exercise
OT  - wheelchair sport
EDAT- 2013/03/28 06:00
MHDA- 2015/07/07 06:00
CRDT- 2013/03/28 06:00
PHST- 2013/02/20 00:00 [accepted]
PHST- 2013/03/28 06:00 [entrez]
PHST- 2013/03/28 06:00 [pubmed]
PHST- 2015/07/07 06:00 [medline]
AID - 10.1111/sms.12070 [doi]
PST - ppublish
SO  - Scand J Med Sci Sports. 2014 Oct;24(5):764-72. doi: 10.1111/sms.12070. Epub 2013 
      Mar 26.

PMID- 21675365
OWN - NLM
STAT- MEDLINE
DCOM- 20110712
LR  - 20211020
IS  - 1079-0268 (Print)
IS  - 2045-7723 (Electronic)
IS  - 1079-0268 (Linking)
VI  - 34
IP  - 2
DP  - 2011
TI  - Concurrent respiratory resistance training and changes in respiratory muscle 
      strength and sleep in an individual with spinal cord injury: case report.
PG  - 251-4
AB  - CONTEXT: Quality sleep possesses numerous benefits to normal nighttime and 
      daytime functioning. High-level spinal cord injury (SCI) often impacts the 
      respiratory muscles that can lead to poor respiratory function during sleep and 
      negatively affect sleep quality. The impact of respiratory muscle training (RMT) 
      on sleep quality, as assessed by overnight polysomnography (PSG), is yet to be 
      determined among the spinal cord-injured population. This case report describes 
      the effects of 10 weeks of RMT on the sleep quality of a 38-year-old male with 
      cervical SCI. METHODS: Case report. FINDINGS/RESULTS: The subject completed 
      overnight PSG, respiratory muscle strength assessment, and subjective sleepiness 
      assessment before and after 10 weeks of RMT. The post-test results indicated 
      improvements in sleep quality (e.g. fewer electroencephalographic (EEG) arousals 
      during sleep) and daytime sleepiness scores following RMT. CONCLUSION/CLINICAL 
      RELEVANCE: Respiratory activity has been proven to impact EEG arousal activity 
      during sleep. Arousals during sleep lead to a fragmented sleeping pattern and 
      affect sleep quality and daytime function. Our subject presented with a typical 
      sleep complaint of snoring and excessive sleepiness. The subject's pre-test PSG 
      demonstrated a large number of arousals during sleep. It is important for all 
      individuals complaining of problems during sleep or daytime problems associated 
      with sleep (i.e. excessive daytime sleepiness) to seek medical attention and 
      proper evaluation.
FAU - Russian, Chris
AU  - Russian C
AD  - Department of Respiratory Care, Texas State University-San Marcos, USA. 
      cr23@txstate.edu
FAU - Litchke, Lyn
AU  - Litchke L
FAU - Hudson, John
AU  - Hudson J
LA  - eng
PT  - Case Reports
PT  - Journal Article
PL  - England
TA  - J Spinal Cord Med
JT  - The journal of spinal cord medicine
JID - 9504452
SB  - IM
MH  - Adult
MH  - Humans
MH  - Male
MH  - Muscle Strength/*physiology
MH  - Polysomnography/methods
MH  - Resistance Training/*methods
MH  - Respiratory Function Tests/methods
MH  - Respiratory Muscles/*physiopathology
MH  - Sleep/*physiology
MH  - Spinal Cord Injuries/*physiopathology/*rehabilitation
PMC - PMC3066501
EDAT- 2011/06/17 06:00
MHDA- 2011/07/13 06:00
PMCR- 2012/03/01
CRDT- 2011/06/17 06:00
PHST- 2011/06/17 06:00 [entrez]
PHST- 2011/06/17 06:00 [pubmed]
PHST- 2011/07/13 06:00 [medline]
PHST- 2012/03/01 00:00 [pmc-release]
AID - scm-34-251 [pii]
AID - 10.1179/107902611X12972448729602 [doi]
PST - ppublish
SO  - J Spinal Cord Med. 2011;34(2):251-4. doi: 10.1179/107902611X12972448729602.

PMID- 21061895
OWN - NLM
STAT- MEDLINE
DCOM- 20101210
LR  - 20250626
IS  - 1079-0268 (Print)
IS  - 1079-0268 (Linking)
VI  - 33
IP  - 4
DP  - 2010
TI  - Physiotherapy secretion removal techniques in people with spinal cord injury: a 
      systematic review.
PG  - 353-70
AB  - OBJECTIVE: To address whether secretion removal techniques increase airway 
      clearance in people with chronic spinal cord injury (SCI). DATA SOURCES AND STUDY 
      SELECTION: MEDLINE/PubMed, CINAHL, EMBASE, and PsycINFO were searched from 
      inception to May 2009 for population keywords (spinal cord injury, paraplegia, 
      tetraplegia, quadriplegia) paired with secretion removal-related interventions 
      and outcomes. Inclusion criteria for articles were a research study, irrespective 
      of design, that examined secretion removal in people with chronic SCI published 
      in English. REVIEW METHODS: Two reviewers determined whether articles met the 
      inclusion criteria, abstracted information, and performed a quality assessment 
      using PEDro or Downs and Black criteria. Studies were then given a level of 
      evidence based on a modified Sackett scale. RESULTS: Of 2416 abstracts and titles 
      retrieved, 24 met the inclusion criteria. Subjects were young (mean, 31 years) 
      and 84% were male. Most evidence was level 4 or 5 and only 2 studies were 
      randomized controlled trials. Three reports described outcomes for secretion 
      removal techniques in addition to cough, whereas most articles examined the 
      immediate effects of various components of cough. Studies examining insufflation 
      combined with manual assisted cough provided the most consistent, high-level 
      evidence. Compelling recent evidence supports the use of respiratory muscle 
      training or electrical stimulation of the expiratory muscles to facilitate airway 
      clearance in people with SCI. CONCLUSION: Evidence supporting the use of 
      secretion removal techniques in SCI, while positive, is limited and mostly of low 
      level. Treatments that increase respiratory muscle force show promise as 
      effective airway clearance techniques.
FAU - Reid, W Darlene
AU  - Reid WD
AD  - Muscle Biophysics Lab, Department of Physical Therapy, University of British 
      Columbia, British Columbia, Canada. darlene.reid@ubc.ca
FAU - Brown, Jennifer A
AU  - Brown JA
FAU - Konnyu, Kristin J
AU  - Konnyu KJ
FAU - Rurak, Jennifer M E
AU  - Rurak JM
FAU - Sakakibara, Brodie M
AU  - Sakakibara BM
LA  - eng
PT  - Journal Article
PT  - Systematic Review
PL  - England
TA  - J Spinal Cord Med
JT  - The journal of spinal cord medicine
JID - 9504452
SB  - IM
MH  - Clinical Trials as Topic
MH  - Databases, Factual/statistics & numerical data
MH  - Humans
MH  - Outcome Assessment, Health Care
MH  - *Physical Therapy Modalities/adverse effects
MH  - Respiration, Artificial/*methods
MH  - Spinal Cord Injuries/complications/*therapy
PMC - PMC2964024
EDAT- 2010/11/11 06:00
MHDA- 2010/12/14 06:00
PMCR- 2011/03/01
CRDT- 2010/11/11 06:00
PHST- 2010/11/11 06:00 [entrez]
PHST- 2010/11/11 06:00 [pubmed]
PHST- 2010/12/14 06:00 [medline]
PHST- 2011/03/01 00:00 [pmc-release]
AID - 10.1080/10790268.2010.11689714 [doi]
PST - ppublish
SO  - J Spinal Cord Med. 2010;33(4):353-70. doi: 10.1080/10790268.2010.11689714.

PMID- 20510974
OWN - NLM
STAT- MEDLINE
DCOM- 20100715
LR  - 20220409
IS  - 1532-821X (Electronic)
IS  - 0003-9993 (Linking)
VI  - 91
IP  - 6
DP  - 2010 Jun
TI  - Expiratory muscle training in spinal cord injury: a randomized controlled trial.
PG  - 857-61
LID - 10.1016/j.apmr.2010.02.012 [doi]
AB  - OBJECTIVE: To assess the effectiveness of expiratory muscle training on the 
      pulmonary function of spinal cord injured patients. DESIGN: Randomized controlled 
      trial. SETTING: Acute inpatient rehabilitation hospital. PARTICIPANTS: Patients 
      (N=29, 22 men and 7 women) with recent traumatic, motor complete, spinal cord 
      injury (SCI) at or above level T1 consecutively admitted to an SCI rehabilitation 
      service. Subjects were randomized to either resistance training (n=16) or sham 
      training (n=13). INTERVENTIONS: The subjects completed either sham training or 
      expiratory muscle resistive training with maximal expiratory force using a small 
      handheld device, which is a tube with an aperture at the distal end, for 10 
      repetitions twice a day 5 days a week for a total of 6 weeks. MAIN OUTCOME 
      MEASURES: Pulmonary function tests were measured before and after the training 
      program and included forced vital capacity (FVC); forced expiratory volume in 1 
      second (FEV1); maximum expiratory pressure (MEP), which is often referred to as 
      forced expiratory pressure; maximum inspiratory pressure (MIP), which is often 
      referred to as negative inspiratory force; inspiratory capacity (IC); expiratory 
      reserve volume (ERV); total lung capacity (TLC); functional residual capacity 
      (FRC); and residual volume (RV). RESULTS: FVC, FEV1, and ERV improved in both 
      groups. Although exit values of MEP were improved in both groups compared with 
      entry values, this increase was statistically significant only in the resistance 
      training group. No significant improvements occurred in IC, TLC, FRC, or RV from 
      entry to exit. MIP improved in both groups, but this increase was statistically 
      significant only in the resistance training group. There was also a significant 
      between-group difference in MEP exit values (98cmH(2)O for the resistance 
      training group and 59cmH(2)O for the sham training group, t=3.45, P=.002). 
      Multivariate analyses failed to reveal significant effects of treatment for any 
      of the pulmonary function tests. CONCLUSIONS: The resistance training group had 
      significantly greater exit MEP values than the sham training group in univariate 
      analysis only. However, improvements in pulmonary function were noted in both the 
      resistance training and sham training groups. Although multivariate analysis 
      failed to reveal a significant difference between groups, these findings offer 
      some indication that expiratory training may benefit people with SCI.
CI  - Copyright 2010 American Congress of Rehabilitation Medicine. Published by 
      Elsevier Inc. All rights reserved.
FAU - Roth, Elliot J
AU  - Roth EJ
AD  - Department of Physical Medicine and Rehabilitation, Northwestern University 
      Feinberg School of Medicine, Chicago, IL 60611, USA. EJR@northwestern.edu
FAU - Stenson, Katherine W
AU  - Stenson KW
FAU - Powley, Scott
AU  - Powley S
FAU - Oken, Jeffrey
AU  - Oken J
FAU - Primack, Scott
AU  - Primack S
FAU - Nussbaum, Steven B
AU  - Nussbaum SB
FAU - Berkowitz, Michael
AU  - Berkowitz M
LA  - eng
PT  - Journal Article
PT  - Randomized Controlled Trial
PT  - Research Support, Non-U.S. Gov't
PT  - Research Support, U.S. Gov't, Non-P.H.S.
PL  - United States
TA  - Arch Phys Med Rehabil
JT  - Archives of physical medicine and rehabilitation
JID - 2985158R
SB  - IM
MH  - Adolescent
MH  - Adult
MH  - Aged
MH  - *Breathing Exercises
MH  - Chi-Square Distribution
MH  - Female
MH  - Humans
MH  - Male
MH  - Middle Aged
MH  - Resistance Training/*methods
MH  - Respiratory Function Tests
MH  - Respiratory Muscles/physiopathology
MH  - Spinal Cord Injuries/physiopathology/*rehabilitation
MH  - Treatment Outcome
EDAT- 2010/06/01 06:00
MHDA- 2010/07/16 06:00
CRDT- 2010/06/01 06:00
PHST- 2009/11/04 00:00 [received]
PHST- 2010/02/05 00:00 [revised]
PHST- 2010/02/09 00:00 [accepted]
PHST- 2010/06/01 06:00 [entrez]
PHST- 2010/06/01 06:00 [pubmed]
PHST- 2010/07/16 06:00 [medline]
AID - S0003-9993(10)00157-7 [pii]
AID - 10.1016/j.apmr.2010.02.012 [doi]
PST - ppublish
SO  - Arch Phys Med Rehabil. 2010 Jun;91(6):857-61. doi: 10.1016/j.apmr.2010.02.012.

PMID- 19451913
OWN - NLM
STAT- MEDLINE
DCOM- 20100302
LR  - 20151119
IS  - 1476-5624 (Electronic)
IS  - 1362-4393 (Linking)
VI  - 47
IP  - 12
DP  - 2009 Dec
TI  - Locomotor-respiratory synchronization after body weight supported treadmill 
      training in incomplete tetraplegia: a case report.
PG  - 896-8
LID - 10.1038/sc.2009.50 [doi]
AB  - STUDY DESIGN: Case report. OBJECTIVES: To report on the respiratory and kinematic 
      changes associated with body weight supported treadmill training (BWSTT) in an 
      individual with an incomplete cervical spinal cord injury (SCI). SETTING: Human 
      Locomotion Research Laboratory, Vancouver, BC, Canada. METHODS: A 38-year-old man 
      with an incomplete SCI at the C1/C2 level, graded on the American Spinal Injury 
      Association Impairment Scale (AIS) as AIS D, participated in this case study. He 
      performed three BWSTT sessions (45 min) per week for 12 weeks. Before and after 
      training, respiration was measured at the mouth using a pneumotachograph while 
      treadmill walking at 1.6 km h(-1). RESULTS: Completion of 12 weeks of BWSTT 
      resulted in a lowering of minute ventilation during treadmill exercise. A 
      coupling of locomotion and respiration was observed during treadmill walking 
      after the training program, whereas the relationship was initially absent. 
      CONCLUSION: This case illustrates that BWSTT can result in a reduced ventilatory 
      demand and promote locomotor-respiratory coupling during walking in an individual 
      with an incomplete cervical SCI.
FAU - Sherman, M F B
AU  - Sherman MF
AD  - School of Human Kinetics, The University of British Columbia, Vancouver, British 
      Columbia, Canada.
FAU - Lam, T
AU  - Lam T
FAU - Sheel, A W
AU  - Sheel AW
LA  - eng
GR  - Canadian Institutes of Health Research/Canada
PT  - Case Reports
PT  - Journal Article
PT  - Research Support, Non-U.S. Gov't
DEP - 20090519
PL  - England
TA  - Spinal Cord
JT  - Spinal cord
JID - 9609749
SB  - IM
MH  - Adult
MH  - Axis, Cervical Vertebra/injuries
MH  - Breathing Exercises
MH  - Cervical Atlas/injuries
MH  - Exercise Test/*methods
MH  - Exercise Therapy/*methods
MH  - Exercise Tolerance/physiology
MH  - Humans
MH  - Locomotion/*physiology
MH  - Male
MH  - Physical Fitness/physiology
MH  - Quadriplegia/etiology/physiopathology/*rehabilitation
MH  - Recovery of Function/physiology
MH  - *Respiratory Physiological Phenomena
MH  - Spinal Cord Injuries/physiopathology/*rehabilitation
EDAT- 2009/05/20 09:00
MHDA- 2010/03/03 06:00
CRDT- 2009/05/20 09:00
PHST- 2009/05/20 09:00 [entrez]
PHST- 2009/05/20 09:00 [pubmed]
PHST- 2010/03/03 06:00 [medline]
AID - sc200950 [pii]
AID - 10.1038/sc.2009.50 [doi]
PST - ppublish
SO  - Spinal Cord. 2009 Dec;47(12):896-8. doi: 10.1038/sc.2009.50. Epub 2009 May 19.

PMID- 19301212
OWN - NLM
STAT- MEDLINE
DCOM- 20090902
LR  - 20090625
IS  - 1439-3964 (Electronic)
IS  - 0172-4622 (Linking)
VI  - 30
IP  - 7
DP  - 2009 Jul
TI  - Respiratory muscle training in athletes with spinal cord injury.
PG  - 526-32
LID - 10.1055/s-0029-1202336 [doi]
AB  - The effect of respiratory muscle endurance training (RMET) on RM function, 
      dyspnoea and exercise performance was evaluated in SCI athletes. Nine endurance 
      athletes (7 paraplegics T4-L1, 2 post-polio syndromes) were evaluated on three 
      occasions (T1-T3), with a 1-month interval between evaluations. Participants 
      performed between T1 and T2 their standard individual exercise training program 
      (control), and between T2 and T3 the same program with 5 additional RMET sessions 
      per week. Each evaluation included: lung function tests, RM strength and 
      endurance tests, a maximal incremental arm cranking test and a field test 
      (simulated competition). Ventilation and dyspnoea were evaluated during each 
      exercise test. Lung function variables and maximal inspiratory strength were not 
      modified (p>0.05) while maximal expiratory strength (+23+/-36 cm H2O; p<0.01) and 
      respiratory endurance (+3 min 33 s+/-2 min 42 s, p<0.01) increased from T2 to T3. 
      During the arm cranking test, exercise duration and maximal power output were 
      slightly increased at T3 compared to T2 (+46+/-39 s, p=0.09 and +8+/-8 W, p=0.08) 
      while ventilation and dyspnoea remained similar. During the field test, exercise 
      time (-10+/-33 s, p=0.37) and ventilation were unchanged but dyspnoea was reduced 
      (-2+/-2 pts, p=0.02) between T2 and T3. We concluded that RMET can improve RM 
      function, reduce the perception of dyspnoea but modifies only slightly exercise 
      performance in SCI athletes.
FAU - Vergès, S
AU  - Vergès S
AD  - Exercise Research Unit and REX-S Laboratory CHU and Joseph Fourier University, 
      Grenoble, France. sverges@chu-grenoble.fr
FAU - Flore, P
AU  - Flore P
FAU - Nantermoz, G
AU  - Nantermoz G
FAU - Lafaix, P A
AU  - Lafaix PA
FAU - Wuyam, B
AU  - Wuyam B
LA  - eng
PT  - Journal Article
PT  - Research Support, Non-U.S. Gov't
DEP - 20090319
PL  - Germany
TA  - Int J Sports Med
JT  - International journal of sports medicine
JID - 8008349
SB  - IM
MH  - Adult
MH  - Dyspnea/etiology
MH  - Exercise Test/methods
MH  - Exercise Therapy/*methods
MH  - Humans
MH  - Middle Aged
MH  - Physical Endurance/*physiology
MH  - Respiratory Function Tests
MH  - Respiratory Muscles/*physiopathology
MH  - Spinal Cord Injuries/physiopathology/*rehabilitation
EDAT- 2009/03/21 09:00
MHDA- 2009/09/03 06:00
CRDT- 2009/03/21 09:00
PHST- 2009/03/21 09:00 [entrez]
PHST- 2009/03/21 09:00 [pubmed]
PHST- 2009/09/03 06:00 [medline]
AID - 10.1055/s-0029-1202336 [doi]
PST - ppublish
SO  - Int J Sports Med. 2009 Jul;30(7):526-32. doi: 10.1055/s-0029-1202336. Epub 2009 
      Mar 19.

PMID- 19002147
OWN - NLM
STAT- MEDLINE
DCOM- 20090708
LR  - 20110606
IS  - 1362-4393 (Print)
IS  - 1362-4393 (Linking)
VI  - 47
IP  - 5
DP  - 2009 May
TI  - Glossopharyngeal pistoning for lung insufflation in patients with cervical spinal 
      cord injury.
PG  - 418-22
LID - 10.1038/sc.2008.138 [doi]
AB  - STUDY DESIGN: A prospective cohort study. OBJECTIVES: To evaluate whether 
      patients with cervical spinal cord injury (CSCI) are able to learn the technique 
      of glossopharyngeal pistoning (breathing) for lung insufflation (GI) and if 
      learned, to evaluate the effects of GI on pulmonary function and chest expansion 
      after 8 weeks. SETTING: Karolinska University Hospital, Stockholm, Sweden. 
      METHODS: Twenty-five patients with CSCI (21 men, four women) with a mean age of 
      46 years (21-70), from the Stockholm area, were used in this study. The 
      participants performed 10 cycles of GI four times a week, for 8 weeks. Pulmonary 
      function tests made before and after the GI training included vital capacity 
      (VC), expiratory reserve volume (ERV), functional residual capacity (FRC; 
      measured with nitrogen washout), residual volume (RV) and total lung capacity 
      (TLC). Chest expansion was measured before and after training. RESULTS: Five of 
      the twenty-five participants had difficulty in performing GI and were excluded in 
      further analysis. Performing a GI maneuvre increased participants' VC on average 
      by 0.88+/-0.5 l. After 8 weeks of training, the participants had significantly 
      increased their VC 0.23 l, (P<0.001), ERV 0.16 l, (P<0.01), FRC 0.86 l, 
      (P<0.001), RV 0.70 l, (P<0.001) and TLC 0.93 l, (P<0.001). Chest expansion 
      increased at the level of the xiphoid process by 1.2 cm (P<0.001) and at the 
      level of the fourth costae by 0.7 cm (P<0.001). CONCLUSIONS: After using GI for a 
      period of 8 weeks, the participants with CSCI who could perform GI were able to 
      improve pulmonary function and chest expansion.
FAU - Nygren-Bonnier, M
AU  - Nygren-Bonnier M
AD  - Karolinska Institutet, Department of Neurobiology, Care Sciences and Society, 
      Division of Physiotherapy, Karolinska University Hospital, Stockholm, Sweden. 
      malin.nygren-bonnier@karolinska.se
FAU - Wahman, K
AU  - Wahman K
FAU - Lindholm, P
AU  - Lindholm P
FAU - Markström, A
AU  - Markström A
FAU - Westgren, N
AU  - Westgren N
FAU - Klefbeck, B
AU  - Klefbeck B
LA  - eng
PT  - Journal Article
PT  - Research Support, Non-U.S. Gov't
DEP - 20081111
PL  - England
TA  - Spinal Cord
JT  - Spinal cord
JID - 9609749
SB  - IM
MH  - Adult
MH  - Aged
MH  - *Breathing Exercises
MH  - Cervical Vertebrae/*injuries
MH  - Expiratory Reserve Volume
MH  - Female
MH  - Functional Residual Capacity
MH  - Humans
MH  - *Inspiratory Capacity
MH  - Insufflation
MH  - Lung/*physiopathology
MH  - Male
MH  - Middle Aged
MH  - Prospective Studies
MH  - Recovery of Function
MH  - Residual Volume
MH  - Respiratory Function Tests
MH  - Respiratory Mechanics
MH  - Spinal Cord Injuries/*complications/physiopathology/*rehabilitation
MH  - Sweden
MH  - Time Factors
MH  - Total Lung Capacity
MH  - Vital Capacity
MH  - Young Adult
EDAT- 2008/11/13 09:00
MHDA- 2009/07/09 09:00
CRDT- 2008/11/13 09:00
PHST- 2008/11/13 09:00 [pubmed]
PHST- 2009/07/09 09:00 [medline]
PHST- 2008/11/13 09:00 [entrez]
AID - sc2008138 [pii]
AID - 10.1038/sc.2008.138 [doi]
PST - ppublish
SO  - Spinal Cord. 2009 May;47(5):418-22. doi: 10.1038/sc.2008.138. Epub 2008 Nov 11.

PMID- 18521095
OWN - NLM
STAT- MEDLINE
DCOM- 20090305
LR  - 20131121
IS  - 1362-4393 (Print)
IS  - 1362-4393 (Linking)
VI  - 46
IP  - 12
DP  - 2008 Dec
TI  - Energy expenditure in ball games for wheelchair users.
PG  - 785-90
LID - 10.1038/sc.2008.54 [doi]
AB  - PURPOSE: Wheelchair sports have become popular in Germany. This is important 
      because of the difficulty experienced by wheelchair-dependent people in 
      maintaining cardiovascular health and fitness by daily activities. Increasing 
      energy expenditure (EE; kcal h(-1)) is one of the most effective ways of 
      decreasing risk of cardiovascular disease. The purpose of this study was to 
      evaluate the EE of individuals with spinal cord injury in ball games for 
      wheelchair-dependent persons. METHODS: Fourteen tennis players (WT), 10 
      basketball players (WB) and 12 rugby players (WR) completed a basal metabolism 
      evaluation and a training test to measure respiratory parameters. RESULTS: In the 
      basal metabolism test EE in WT was 66.8+/-12.8 kcal h(-1), in WB 62.7+/-15.0 kcal 
      h(-1) and in WR 63.5+/-12.9 kcal h(-1). During training EE in WT was 325.8+/-73.0 
      kcal h(-1), in WB 374.8+/-127.1 kcal h(-1) and in WR 248.5+/-69.4 kcal h(-1). The 
      average EE of the whole group was: 316.4+/-89.6 kcal h(-1) with a corresponding 
      heart rate of 118.5+/-23.1 b.p.m. and a lactate concentration of 2.09+/-0.7 mmol 
      l(-1). Statistical analysis showed significantly lower values of EE, heart rate 
      and oxygen uptake for the WR group in comparison to the other groups. CONCLUSION: 
      The results indicate that the additional leisure time EE of persons participating 
      in WB and WT is sufficient to maintain fitness. This level of EE is comparable to 
      the recommendations of the ACSM for able-bodied persons, and therefore might be 
      sufficient to prevent the development of cardiovascular diseases.
FAU - Abel, T
AU  - Abel T
AD  - Institute of Motor Control and Movement Technique, German Sport University, 
      Cologne, Germany. abel@dshs-koeln.de
FAU - Platen, P
AU  - Platen P
FAU - Rojas Vega, S
AU  - Rojas Vega S
FAU - Schneider, S
AU  - Schneider S
FAU - Strüder, H K
AU  - Strüder HK
LA  - eng
PT  - Journal Article
DEP - 20080603
PL  - England
TA  - Spinal Cord
JT  - Spinal cord
JID - 9609749
RN  - 33X04XA5AT (Lactic Acid)
SB  - IM
MH  - Adult
MH  - Athletic Performance/physiology
MH  - Basal Metabolism/physiology
MH  - Breathing Exercises
MH  - Cardiovascular Diseases/*prevention & control
MH  - Energy Metabolism/*physiology
MH  - Exercise/*physiology
MH  - Exercise Therapy/methods/*statistics & numerical data
MH  - Exercise Tolerance/physiology
MH  - Heart Rate/physiology
MH  - Humans
MH  - Lactic Acid/blood
MH  - Male
MH  - Paralysis/*rehabilitation
MH  - Physical Fitness/physiology
MH  - Respiratory Physiological Phenomena
MH  - Spinal Cord Injuries/*rehabilitation
MH  - Sports/physiology
MH  - Treatment Outcome
MH  - Wheelchairs/statistics & numerical data
EDAT- 2008/06/04 09:00
MHDA- 2009/03/06 09:00
CRDT- 2008/06/04 09:00
PHST- 2008/06/04 09:00 [pubmed]
PHST- 2009/03/06 09:00 [medline]
PHST- 2008/06/04 09:00 [entrez]
AID - sc200854 [pii]
AID - 10.1038/sc.2008.54 [doi]
PST - ppublish
SO  - Spinal Cord. 2008 Dec;46(12):785-90. doi: 10.1038/sc.2008.54. Epub 2008 Jun 3.

PMID- 18509576
OWN - NLM
STAT- MEDLINE
DCOM- 20080603
LR  - 20220409
IS  - 1650-1977 (Print)
IS  - 1650-1977 (Linking)
VI  - 40
IP  - 2
DP  - 2008 Feb
TI  - Patients with acute spinal cord injury benefit from normocapnic hyperpnoea 
      training.
PG  - 119-25
LID - 10.2340/16501977-0140 [doi]
AB  - BACKGROUND: Functional loss of respiratory muscles in persons with spinal cord 
      injury leads to impaired pulmonary function and respiratory complications. In 
      addition, respiratory complications are responsible for 50-67% of the morbidity 
      in this population. OBJECTIVE: To investigate the effects of normocapnic 
      hyperpnoea training in acute spinal cord injury. PATIENTS AND METHODS: Fourteen 
      patients were randomized between control (sham) and an experimental normocapnic 
      hyperpnoea training group. Vital capacity, maximal voluntary ventilation, 
      respiratory muscle strength and endurance, respiratory complications and symptoms 
      were evaluated before, after 4 and 8 weeks of training and after 8 weeks 
      follow-up. RESULTS: Maximal voluntary ventilation, respiratory muscle strength 
      and endurance improved significantly in the experimental group compared with the 
      control group (p < 0.05). Improvements in vital capacity tended to be different 
      from the control group at 8 weeks of training. The Index of Pulmonary Dysfunction 
      decreased after 4 weeks of training and respiratory complications were reported 
      less frequently in the experimental group compared with the control group. 
      CONCLUSION: Normocapnic hyperpnoea training in patients with spinal cord injury 
      improved respiratory muscle strength and endurance. Respiratory complications 
      occurred less frequently after training.
FAU - Van Houtte, Siska
AU  - Van Houtte S
AD  - Department of Rehabilitation Sciences, Katholieke Universiteit Leuven, Faculty of 
      Kinesiology and Rehabilitation Sciences, Leuven, Belgium.
FAU - Vanlandewijck, Yves
AU  - Vanlandewijck Y
FAU - Kiekens, Carlotte
AU  - Kiekens C
FAU - Spengler, Christina M
AU  - Spengler CM
FAU - Gosselink, Rik
AU  - Gosselink R
LA  - eng
PT  - Journal Article
PT  - Randomized Controlled Trial
PL  - Sweden
TA  - J Rehabil Med
JT  - Journal of rehabilitation medicine
JID - 101088169
SB  - IM
MH  - Acute Disease
MH  - Adult
MH  - Aged
MH  - Breathing Exercises
MH  - Female
MH  - Follow-Up Studies
MH  - Humans
MH  - Male
MH  - Middle Aged
MH  - Paraplegia/physiopathology/rehabilitation
MH  - Physical Endurance/physiology
MH  - Pulmonary Ventilation/physiology
MH  - Quadriplegia/physiopathology/rehabilitation
MH  - Respiratory Muscles/*physiopathology
MH  - Spinal Cord Injuries/physiopathology/*rehabilitation
MH  - Vital Capacity/physiology
MH  - Work of Breathing/physiology
EDAT- 2008/05/30 09:00
MHDA- 2008/06/05 09:00
CRDT- 2008/05/30 09:00
PHST- 2008/05/30 09:00 [pubmed]
PHST- 2008/06/05 09:00 [medline]
PHST- 2008/05/30 09:00 [entrez]
AID - 10.2340/16501977-0140 [doi]
PST - ppublish
SO  - J Rehabil Med. 2008 Feb;40(2):119-25. doi: 10.2340/16501977-0140.

PMID- 18185045
OWN - NLM
STAT- MEDLINE
DCOM- 20080305
LR  - 20080110
IS  - 1050-642X (Print)
IS  - 1050-642X (Linking)
VI  - 18
IP  - 1
DP  - 2008 Jan
TI  - Effects of respiratory muscle endurance training on wheelchair racing performance 
      in athletes with paraplegia: a pilot study.
PG  - 85-8
LID - 10.1097/JSM.0b013e318160c075 [doi]
AB  - OBJECTIVE: Respiratory muscle endurance training (RMET) has been shown to improve 
      both respiratory muscle and cycling exercise endurance in able-bodied subjects. 
      Since effects of RMET on upper extremity exercise performance have not yet been 
      investigated, we evaluated the effects of RMET on 10-km time-trial performance in 
      wheelchair racing athletes. DESIGN: Pilot study, controlled before and after 
      trial. SETTING: Spinal cord injury research center. PARTICIPANTS: 12 competitive 
      wheelchair racing athletes. INTERVENTIONS: The training group performed 30 
      sessions of RMET for 30 min each. The control group did no respiratory muscle 
      training. MAIN OUTCOME MEASUREMENTS: Differences in 10-km time-trial performance 
      pre- versus postintervention. RESULTS: In the training group, the time of the 
      10-km time-trial decreased significantly from before versus after intervention 
      (27.1 +/- 9.0 vs. 24.1 +/- 6.6 min); this did not occur in the control group 
      (23.3 +/- 2.8 vs. 23.2 +/- 2.4 min). No between groups difference was present (P 
      = 0.150). Respiratory muscle endurance increased significantly within the 
      training group (9.1 +/- 7.2 vs. 39.9 +/- 17.8 min) and between groups, but not 
      within the control group (4.3 +/- 2.9 vs. 6.6 +/- 7.0 min) before versus after 
      intervention. CONCLUSION: There was a strong trend, with a large observed effect 
      size of d = 0.87, towards improved performance in the 10-km time-trial after 6 
      weeks of RMET.
FAU - Mueller, Gabi
AU  - Mueller G
AD  - Swiss Paraplegic Research, Nottwil, Switzerland. gabi.mueller@paranet.ch
FAU - Perret, Claudio
AU  - Perret C
FAU - Hopman, Maria Te
AU  - Hopman MT
LA  - eng
PT  - Journal Article
PL  - United States
TA  - Clin J Sport Med
JT  - Clinical journal of sport medicine : official journal of the Canadian Academy of 
      Sport Medicine
JID - 9103300
SB  - IM
MH  - Adolescent
MH  - Adult
MH  - Breathing Exercises
MH  - Female
MH  - Humans
MH  - Male
MH  - Middle Aged
MH  - Netherlands
MH  - *Paraplegia
MH  - Physical Endurance/*physiology
MH  - Pilot Projects
MH  - *Respiratory Muscles
MH  - Spinal Cord Injuries
MH  - *Sports
MH  - *Wheelchairs
EDAT- 2008/01/11 09:00
MHDA- 2008/03/06 09:00
CRDT- 2008/01/11 09:00
PHST- 2008/01/11 09:00 [pubmed]
PHST- 2008/03/06 09:00 [medline]
PHST- 2008/01/11 09:00 [entrez]
AID - 00042752-200801000-00016 [pii]
AID - 10.1097/JSM.0b013e318160c075 [doi]
PST - ppublish
SO  - Clin J Sport Med. 2008 Jan;18(1):85-8. doi: 10.1097/JSM.0b013e318160c075.

PMID- 17853653
OWN - NLM
STAT- MEDLINE
DCOM- 20071026
LR  - 20240316
IS  - 1079-0268 (Print)
IS  - 1079-0268 (Linking)
VI  - 30
IP  - 4
DP  - 2007
TI  - Effect of spinal cord injury on the respiratory system: basic research and 
      current clinical treatment options.
PG  - 319-30
AB  - Spinal cord injury (SCI) often leads to an impairment of the respiratory system. 
      The more rostral the level of injury, the more likely the injury will affect 
      ventilation. In fact, respiratory insufficiency is the number one cause of 
      mortality and morbidity after SCI. This review highlights the progress that has 
      been made in basic and clinical research, while noting the gaps in our knowledge. 
      Basic research has focused on a hemisection injury model to examine methods aimed 
      at improving respiratory function after SCI, but contusion injury models have 
      also been used. Increasing synaptic plasticity, strengthening spared axonal 
      pathways, and the disinhibition of phrenic motor neurons all result in the 
      activation of a latent respiratory motor pathway that restores function to a 
      previously paralyzed hemidiaphragm in animal models. Human clinical studies have 
      revealed that respiratory function is negatively impacted by SCI. Respiratory 
      muscle training regimens may improve inspiratory function after SCI, but more 
      thorough and carefully designed studies are needed to adequately address this 
      issue. Phrenic nerve and diaphragm pacing are options available to wean patients 
      from standard mechanical ventilation. The techniques aimed at improving 
      respiratory function in humans with SCI have both pros and cons, but having more 
      options available to the clinician allows for more individualized treatment, 
      resulting in better patient care. Despite significant progress in both basic and 
      clinical research, there is still a significant gap in our understanding of the 
      effect of SCI on the respiratory system.
FAU - Zimmer, M Beth
AU  - Zimmer MB
AD  - Department of Anatomy and Cell Biology, Wayne State University, Detroit, Michigan 
      48201, USA. mzimmer@med.wayne.edu
FAU - Nantwi, Kwaku
AU  - Nantwi K
FAU - Goshgarian, Harry G
AU  - Goshgarian HG
LA  - eng
GR  - HD-31550/HD/NICHD NIH HHS/United States
GR  - R01 HD031550/HD/NICHD NIH HHS/United States
GR  - R37 HD031550/HD/NICHD NIH HHS/United States
GR  - R01 HD035766/HD/NICHD NIH HHS/United States
GR  - HD-35766/HD/NICHD NIH HHS/United States
PT  - Journal Article
PT  - Research Support, N.I.H., Extramural
PT  - Review
PL  - England
TA  - J Spinal Cord Med
JT  - The journal of spinal cord medicine
JID - 9504452
SB  - IM
MH  - *Biomedical Research/methods/trends
MH  - Humans
MH  - Neuronal Plasticity/physiology
MH  - Phrenic Nerve/physiopathology
MH  - *Respiration
MH  - Respiration Disorders/etiology/pathology/therapy
MH  - Spinal Cord Injuries/pathology/*physiopathology/*therapy
PMC - PMC2031930
EDAT- 2007/09/15 09:00
MHDA- 2007/10/30 09:00
PMCR- 2008/01/01
CRDT- 2007/09/15 09:00
PHST- 2007/09/15 09:00 [pubmed]
PHST- 2007/10/30 09:00 [medline]
PHST- 2007/09/15 09:00 [entrez]
PHST- 2008/01/01 00:00 [pmc-release]
AID - 10.1080/10790268.2007.11753947 [doi]
PST - ppublish
SO  - J Spinal Cord Med. 2007;30(4):319-30. doi: 10.1080/10790268.2007.11753947.

PMID- 17117350
OWN - NLM
STAT- MEDLINE
DCOM- 20070308
LR  - 20220317
IS  - 0734-0478 (Print)
IS  - 0734-0478 (Linking)
VI  - 27
IP  - 4
DP  - 2006 Nov
TI  - Respiratory muscle strength training: functional outcomes versus plasticity.
PG  - 236-44
AB  - Respiratory muscle strength training is a paradigm that has been used for 
      numerous years with a variety of populations including but not limited to spinal 
      cord injury, chronic obstructive pulmonary disease, multiple sclerosis, 
      Parkinson's disease, voice disordered, sedentary elderly, and healthy young. The 
      respiratory muscle strength program discussed here is an expiratory muscle 
      strength training and uses a pressure threshold device with a regimented 
      treatment protocol. The primary purpose of the expiratory muscle strength 
      training program is to promote strength in the expiratory muscles. The training 
      protocol occurs five times per day, 5 days a week, and consists of ~15-20 minutes 
      per day of training by the user at home. The device threshold is changed weekly 
      by a clinician to maintain a threshold load of 75% of an individual's maximum 
      expiratory pressure. The threshold setting of the device is always based on the 
      individual's recorded maximum expiratory pressure generated into a digital 
      pressure gauge. Results of 4 weeks of expiratory muscle strength training 
      protocols indicate up to a 50% improvement for healthy subjects, those with 
      multiple sclerosis, and those with spinal cord injury. The potential transfer of 
      expiratory muscle strength to functional outcomes is discussed, as well as how 
      strength-training paradigms may influence cortical plasticity.
FAU - Sapienza, Christine M
AU  - Sapienza CM
AD  - Department of Communication Sciences and Disorders, University of Florida, 
      Gainesville, FL 32611, USA. sapienza@csd.ufl.edu
FAU - Wheeler, Karen
AU  - Wheeler K
LA  - eng
PT  - Journal Article
PT  - Review
PL  - United States
TA  - Semin Speech Lang
JT  - Seminars in speech and language
JID - 8405117
SB  - IM
MH  - Breathing Exercises
MH  - Cough/physiopathology
MH  - Deglutition/physiology
MH  - Exercise Therapy/*methods
MH  - Humans
MH  - Laryngeal Muscles/physiology
MH  - Multiple Sclerosis/physiopathology/*rehabilitation
MH  - Neuronal Plasticity/physiology
MH  - Parkinson Disease/physiopathology/prevention & control/*rehabilitation
MH  - Physical Therapy Modalities
MH  - Pulmonary Disease, Chronic Obstructive/physiopathology/*rehabilitation
MH  - Respiration
MH  - Respiratory Muscles/*physiology
MH  - Speech/physiology
MH  - Spinal Cord Injuries/physiopathology/*rehabilitation
MH  - Treatment Outcome
RF  - 57
EDAT- 2006/11/23 09:00
MHDA- 2007/03/09 09:00
CRDT- 2006/11/23 09:00
PHST- 2006/11/23 09:00 [pubmed]
PHST- 2007/03/09 09:00 [medline]
PHST- 2006/11/23 09:00 [entrez]
AID - 10.1055/s-2006-955114 [doi]
PST - ppublish
SO  - Semin Speech Lang. 2006 Nov;27(4):236-44. doi: 10.1055/s-2006-955114.

PMID- 17067972
OWN - NLM
STAT- MEDLINE
DCOM- 20061212
LR  - 20140530
IS  - 1650-1977 (Print)
IS  - 1650-1977 (Linking)
VI  - 38
IP  - 6
DP  - 2006 Nov
TI  - Optimal intensity for respiratory muscle endurance training in patients with 
      spinal cord injury.
PG  - 381-6
AB  - OBJECTIVE: Respiratory muscle endurance of able-bodied persons, assessed by 
      normocapnic hyperpnoea at 70% of their maximal voluntary ventilation, usually 
      ranges from 10 to 20 minutes. The aim of this study was to determine the level of 
      ventilation that patients with paraplegia and tetraplegia can sustain for 10-20 
      minutes to later be used as the guideline for respiratory muscle endurance 
      training. DESIGN: Pilot study; cross-over setting. SUBJECTS: Two groups, 8 
      patients with paraplegia and 6 with tetraplegia. METHODS: Respiratory muscle 
      endurance tests were performed at 3 different intensities of normocapnic 
      hyperpnoea, i.e. 20%, 40% and 60% maximal voluntary ventilation. Subjects 
      performed partial re-breathing from a bag to assure normocapnia. Respiratory 
      endurance was separately analysed for patients with paraplegia and tetraplegia. 
      RESULTS: Mean respiratory endurance times were 46.0, 18.9 and 4.2 minutes at 20%, 
      40% and 60% maximal voluntary ventilation in patients with tetraplegia and 51.8, 
      38.8 and 12.2 minutes in patients with paraplegia. The duration differed 
      significantly at 60% maximal voluntary ventilation between the groups. 
      CONCLUSION: Minute ventilation to perform respiratory muscle endurance training 
      can be set at around 40% of maximal voluntary ventilation for patients with 
      tetraplegia and around 60% of maximal voluntary ventilation for patients with 
      paraplegia, as these levels can be sustained for 10-20 minutes.
FAU - Mueller, Gabi
AU  - Mueller G
AD  - Swiss Paraplegic Research, Institute for Sports Medicine, Nottwil, Switzerland. 
      gabi.mueller@paranet.ch
FAU - Perret, Claudio
AU  - Perret C
FAU - Spengler, Christina M
AU  - Spengler CM
LA  - eng
PT  - Comparative Study
PT  - Journal Article
PT  - Research Support, Non-U.S. Gov't
PL  - Sweden
TA  - J Rehabil Med
JT  - Journal of rehabilitation medicine
JID - 101088169
SB  - IM
MH  - Adolescent
MH  - Adult
MH  - Breathing Exercises
MH  - Cross-Over Studies
MH  - Female
MH  - Humans
MH  - Male
MH  - Middle Aged
MH  - Paraplegia/physiopathology/rehabilitation
MH  - *Physical Endurance/physiology
MH  - Pilot Projects
MH  - Pulmonary Ventilation/physiology
MH  - Quadriplegia/physiopathology/rehabilitation
MH  - Respiratory Muscles/*physiopathology
MH  - Spinal Cord Injuries/physiopathology/*rehabilitation
MH  - Work of Breathing/physiology
EDAT- 2006/10/28 09:00
MHDA- 2006/12/13 09:00
CRDT- 2006/10/28 09:00
PHST- 2006/10/28 09:00 [pubmed]
PHST- 2006/12/13 09:00 [medline]
PHST- 2006/10/28 09:00 [entrez]
AID - UX71852859758616 [pii]
AID - 10.1080/16501970600780369 [doi]
PST - ppublish
SO  - J Rehabil Med. 2006 Nov;38(6):381-6. doi: 10.1080/16501970600780369.

PMID- 16948444
OWN - NLM
STAT- MEDLINE
DCOM- 20061010
LR  - 20191210
IS  - 0278-4807 (Print)
IS  - 0278-4807 (Linking)
VI  - 31
IP  - 5
DP  - 2006 Sep-Oct
TI  - Cough assist strategy for pulmonary toileting in ventilator-dependent spinal cord 
      injured patients.
PG  - 218-21
AB  - The limited innervation of muscles supporting pulmonary functioning in spinal 
      cord injured (SCI) patients indicates that these individuals are at a 
      particularly high risk for atelectasis and other sequelae of ventilator 
      dependency. As an alternative strategy to endotracheal suctioning for secretion 
      management, our acute rehabilitation facility utilizes an assistive cough device. 
      This device has not been commonly utilized in the SCI population, and studies 
      concerning this device have primarily focused on individuals with neuromuscular 
      diseases. In our experience, utilization of mechanical in-exsufflation has 
      produced positive outcomes in terms of patient satisfaction, low rates of 
      ventilator-acquired pneumonia, low incidence of complications, and ease of home 
      discharge with patient or family using the device long term. This article 
      describes the device, as well as the protocols associated with its use in one 
      ventilator spinal cord center.
FAU - Liszner, Karen
AU  - Liszner K
AD  - Kessler Institute for Rehabilitation, West Orange, NJ, USA. 
      kliszner@kessler-rehab.com
FAU - Feinberg, Michael
AU  - Feinberg M
LA  - eng
PT  - Evaluation Study
PT  - Journal Article
PL  - United States
TA  - Rehabil Nurs
JT  - Rehabilitation nursing : the official journal of the Association of 
      Rehabilitation Nurses
JID - 8104825
MH  - *Breathing Exercises
MH  - Clinical Nursing Research
MH  - Cough/etiology/*nursing
MH  - Cross Infection/etiology/prevention & control
MH  - Equipment Design
MH  - Humans
MH  - Patient Satisfaction
MH  - Patient Selection
MH  - Pneumonia/etiology/prevention & control
MH  - Pulmonary Atelectasis/etiology/prevention & control
MH  - Respiration, Artificial/adverse effects
MH  - Respiratory Therapy/*instrumentation
MH  - Spinal Cord Injuries/*rehabilitation
EDAT- 2006/09/05 09:00
MHDA- 2006/10/13 09:00
CRDT- 2006/09/05 09:00
PHST- 2006/09/05 09:00 [pubmed]
PHST- 2006/10/13 09:00 [medline]
PHST- 2006/09/05 09:00 [entrez]
AID - 10.1002/j.2048-7940.2006.tb00138.x [doi]
PST - ppublish
SO  - Rehabil Nurs. 2006 Sep-Oct;31(5):218-21. doi: 10.1002/j.2048-7940.2006.tb00138.x.

PMID- 16867197
OWN - NLM
STAT- MEDLINE
DCOM- 20061206
LR  - 20250529
IS  - 0020-1324 (Print)
IS  - 0020-1324 (Linking)
VI  - 51
IP  - 8
DP  - 2006 Aug
TI  - Respiratory dysfunction and management in spinal cord injury.
PG  - 853-68;discussion 869-70
AB  - Respiratory dysfunction is a major cause of morbidity and mortality in spinal 
      cord injury (SCI), which causes impairment of respiratory muscles, reduced vital 
      capacity, ineffective cough, reduction in lung and chest wall compliance, and 
      excess oxygen cost of breathing due to distortion of the respiratory system. 
      Severely affected individuals may require assisted ventilation, which can cause 
      problems with speech production. Appropriate candidates can sometimes be 
      liberated from mechanical ventilation by phrenic-nerve pacing and pacing of the 
      external intercostal muscles. Partial recovery of respiratory-muscle performance 
      occurs spontaneously. The eventual vital capacity depends on the extent of 
      spontaneous recovery, years since injury, smoking, a history of chest injury or 
      surgery, and maximum inspiratory pressure. Also, respiratory-muscle training and 
      abdominal binders improve performance of the respiratory muscles. For patients on 
      long-term ventilation, speech production is difficult. Often, practitioners are 
      reluctant to deflate the tracheostomy tube cuff to allow speech production. Yet 
      cuff-deflation can be done safely. Standard ventilator settings produce poor 
      speech quality. Recent studies demonstrated vast improvement with long 
      inspiratory time and positive end-expiratory pressure. Abdominal binders improve 
      speech quality in patients with phrenic-nerve pacers. Recent data show that the 
      level and completeness of injury and older age at the time of injury may not be 
      related directly to mortality in SCI, which suggests that the care of SCI has 
      improved. The data indicate that independent predictors of all-cause mortality 
      include diabetes mellitus, heart disease, cigarette smoking, and 
      percent-of-predicted forced expiratory volume in the first second. An important 
      clinical problem in SCI is weak cough, which causes retention of secretions 
      during infections. Methods for secretion clearance include chest physical 
      therapy, spontaneous cough, suctioning, cough assistance by forced compression of 
      the abdomen ("quad cough"), and mechanical insufflation-exsufflation. Recently 
      described but not yet available for general use is activation of the abdominal 
      muscles via an epidural electrode placed at spinal cord level T9-L1.
FAU - Brown, Robert
AU  - Brown R
AD  - Pulmonary and Critical Care Unit, Department of Medicine, Massachusetts General 
      Hospital, Harvard Medical School, Boston, Massachusetts 02114, USA. 
      rbrown5@partners.org
FAU - DiMarco, Anthony F
AU  - DiMarco AF
FAU - Hoit, Jeannette D
AU  - Hoit JD
FAU - Garshick, Eric
AU  - Garshick E
LA  - eng
GR  - R01 HD042141/HD/NICHD NIH HHS/United States
GR  - R01 HD42141/HD/NICHD NIH HHS/United States
PT  - Journal Article
PT  - Research Support, N.I.H., Extramural
PL  - United States
TA  - Respir Care
JT  - Respiratory care
JID - 7510357
SB  - IM
MH  - Breathing Exercises
MH  - Cough/complications/therapy
MH  - Dyspnea/physiopathology/therapy
MH  - Humans
MH  - Physical Therapy Modalities/standards
MH  - Recovery of Function
MH  - Respiration Disorders/etiology/*physiopathology/therapy
MH  - Respiration, Artificial/standards
MH  - Speech, Alaryngeal
MH  - Spinal Cord Injuries/complications/mortality/*physiopathology
PMC - PMC2495152
MID - NIHMS43993
EDAT- 2006/07/27 09:00
MHDA- 2006/12/09 09:00
PMCR- 2008/08/05
CRDT- 2006/07/27 09:00
PHST- 2006/07/27 09:00 [pubmed]
PHST- 2006/12/09 09:00 [medline]
PHST- 2006/07/27 09:00 [entrez]
PHST- 2008/08/05 00:00 [pmc-release]
PST - ppublish
SO  - Respir Care. 2006 Aug;51(8):853-68;discussion 869-70.

PMID- 16626951
OWN - NLM
STAT- MEDLINE
DCOM- 20070103
LR  - 20250623
IS  - 0954-6111 (Print)
IS  - 0954-6111 (Linking)
VI  - 100
IP  - 11
DP  - 2006 Nov
TI  - Respiratory muscle training in persons with spinal cord injury: a systematic 
      review.
PG  - 1886-95
AB  - The purpose of this paper was to review the effectiveness of respiratory muscle 
      training (RMT) on respiratory muscle strength and endurance, pulmonary function, 
      quality of life, respiratory complications and exercise performance in persons 
      with spinal cord injury. A MEDLINE (National Library of Medicine, Bethesda, MD, 
      USA) database was used for selection of the literature (from 1980 to November 
      2004), and relevant references from peer-reviewed articles were retrieved as 
      well. Studies investigating the effects of RMT (i.e. resistive breathing weight 
      lifting or normocapnic hyperpnea) in persons with spinal cord injury were 
      selected. Two independent reviewers investigated controlled studies for 
      methodological quality by using a modification of the framework for 
      methodological quality. Methodological quality ranged between 15 and 29 (maximal 
      feasible score=40). Twenty-three papers were retrieved and six controlled trials 
      were kept for further analysis. A meta-analysis and calculation of effect-size of 
      each individual study and weighted summary effect-size was intended. However, 
      unreported data and heterogeneity in outcome variables did not allow performing a 
      meta-analysis. From the systematic review it is concluded that RMT tended to 
      improve expiratory muscle strength, vital capacity and residual volume. 
      Insufficient data was available to make conclusions concerning the effects on 
      inspiratory muscle strength, respiratory muscle endurance, quality of life, 
      exercise performance and respiratory complications.
FAU - Van Houtte, Siska
AU  - Van Houtte S
AD  - Faculty of Kinesiology and Rehabilitation Sciences, Katholieke Universiteit 
      Leuven, Tervuursevest 101, 3001 Leuven, Belgium.
FAU - Vanlandewijck, Yves
AU  - Vanlandewijck Y
FAU - Gosselink, Rik
AU  - Gosselink R
LA  - eng
PT  - Journal Article
PT  - Meta-Analysis
PT  - Systematic Review
DEP - 20060412
PL  - England
TA  - Respir Med
JT  - Respiratory medicine
JID - 8908438
SB  - IM
MH  - Exercise Therapy/*methods
MH  - Humans
MH  - Lung/physiopathology
MH  - Muscle Strength/physiology
MH  - Physical Endurance/physiology
MH  - Quality of Life
MH  - Research Design
MH  - *Respiratory Muscles/physiopathology
MH  - Spinal Cord Injuries/complications/physiopathology/*therapy
RF  - 30
EDAT- 2006/04/22 09:00
MHDA- 2007/01/04 09:00
CRDT- 2006/04/22 09:00
PHST- 2005/08/22 00:00 [received]
PHST- 2006/02/24 00:00 [accepted]
PHST- 2006/04/22 09:00 [pubmed]
PHST- 2007/01/04 09:00 [medline]
PHST- 2006/04/22 09:00 [entrez]
AID - S0954-6111(06)00111-9 [pii]
AID - 10.1016/j.rmed.2006.02.029 [doi]
PST - ppublish
SO  - Respir Med. 2006 Nov;100(11):1886-95. doi: 10.1016/j.rmed.2006.02.029. Epub 2006 
      Apr 12.

PMID- 16386167
OWN - NLM
STAT- MEDLINE
DCOM- 20060123
LR  - 20191109
IS  - 1557-0576 (Print)
IS  - 1557-0576 (Linking)
VI  - 29
IP  - 2
DP  - 2005 Jun
TI  - Application of ventilatory strategies to enhance functional activities for an 
      individual with spinal cord injury.
PG  - 107-11
AB  - BACKGROUND AND PURPOSE: This case report describes the benefits of teaching an 
      individual with C6 tetraplegia how to use ventilatory movement strategies during 
      functional activities and to thereby improve her level of independence. CASE 
      DESCRIPTION: The client was a 25-year-old woman with C6 tetraplegia. Her goal was 
      to become independent in 3 functional tasks: leaning forward in her wheelchair, 
      repositioning her feet on her footplates of the wheelchair, and performing a 
      lateral lean pressure relief. She was evaluated performing each task with her own 
      ventilatory strategy, which was a valsalva maneuver. Then, she was taught 
      specific ventilatory strategies for each activity and was re-evaluated to 
      determine if the new strategy increased her ability to perform the task. 
      OUTCOMES: This client was unable to perform each activity while using a valsalva 
      maneuver as her self-selected ventilatory strategy. After learning the 
      appropriate ventilatory strategy to use while performing each task, she became 
      independent with each activity. DISCUSSION AND SUMMARY: Clinicians are encouraged 
      to incorporate teaching appropriate ventilatory strategies to a client while the 
      client is performing functional tasks to improve outcomes. Less than 30 seconds 
      is needed to instruct a client in the appropriate ventilatory strategy. Many 
      clients are able to learn ventilatory strategies in a short period of time and 
      therefore improve their ability to perform tasks. This training can be a valuable 
      asset to the current functional training that is needed for a client with 
      tetraplegia.
FAU - Henderson, Cathy E
AU  - Henderson CE
AD  - Methodist Rehabilitation Center, Jackson, MS, USA. Chenderson@hotmail.com
LA  - eng
PT  - Case Reports
PT  - Journal Article
PL  - United States
TA  - J Neurol Phys Ther
JT  - Journal of neurologic physical therapy : JNPT
JID - 101193365
SB  - IM
MH  - *Activities of Daily Living
MH  - Adult
MH  - *Breathing Exercises
MH  - Exercise Therapy/*methods
MH  - Female
MH  - Humans
MH  - Quadriplegia/etiology/*rehabilitation
MH  - Recovery of Function
MH  - Spinal Cord Injuries/complications/*rehabilitation
MH  - Treatment Outcome
EDAT- 2006/01/03 09:00
MHDA- 2006/01/24 09:00
CRDT- 2006/01/03 09:00
PHST- 2006/01/03 09:00 [pubmed]
PHST- 2006/01/24 09:00 [medline]
PHST- 2006/01/03 09:00 [entrez]
AID - 10.1097/01.npt.0000282516.39835.4a [doi]
PST - ppublish
SO  - J Neurol Phys Ther. 2005 Jun;29(2):107-11. doi: 
      10.1097/01.npt.0000282516.39835.4a.

PMID- 16151446
OWN - NLM
STAT- MEDLINE
DCOM- 20060608
LR  - 20220408
IS  - 1362-4393 (Print)
IS  - 1362-4393 (Linking)
VI  - 44
IP  - 4
DP  - 2006 Apr
TI  - Relationship between inspiratory muscle strength and cough capacity in cervical 
      spinal cord injured patients.
PG  - 242-8
AB  - STUDY DESIGN: Prospective single centre study. OBJECTIVES: Pulmonary 
      rehabilitation focuses on improving the expiratory muscle function in order to 
      increase the reduced cough capacity in patients with cervical spinal cord 
      injuries (SCI). However, an improvement in the inspiratory function is also 
      important for coughing effectively. Therefore, this study was to examine the 
      significance of the inspiratory muscle strength on the cough capacity in the 
      patients with a cervical SCI. SETTING: SCI unit, Yonsei Rehabilitation Hospital, 
      Seoul, Korea. METHODS: The vital capacity (VC), maximum inspiratory pressure 
      (MIP), and maximum expiratory pressure (MEP) were measured. Moreover, the 
      unassisted peak cough flow (PCF) and assisted PCF under three conditions were 
      evaluated. RESULTS: All three assisted cough methods showed a significantly 
      higher value than the unassisted method (P < 0.001). The VC correlated with the 
      voluntary cough capacity and the MIP (R = 0.749) correlated more significantly 
      with the VC than the MEP (R = 0.438) (P < 0.01). The MIP showed a higher 
      correlation with both the unassisted PCF and all three assisted PCFs than the MEP 
      (P < 0.001). CONCLUSIONS: The management of the inspiratory muscle strength 
      should be considered in the pulmonary rehabilitation at cervical SCI patients.
FAU - Kang, S W
AU  - Kang SW
AD  - Department and Research Institute of Rehabilitation Medicine, Yonsei University 
      College of Medicine, Seoul, Korea.
FAU - Shin, J C
AU  - Shin JC
FAU - Park, C I
AU  - Park CI
FAU - Moon, J H
AU  - Moon JH
FAU - Rha, D W
AU  - Rha DW
FAU - Cho, D-h
AU  - Cho DH
LA  - eng
PT  - Journal Article
PL  - England
TA  - Spinal Cord
JT  - Spinal cord
JID - 9609749
SB  - IM
MH  - Adult
MH  - *Breathing Exercises
MH  - Bronchi/innervation/physiopathology
MH  - Cervical Vertebrae/injuries
MH  - Female
MH  - Humans
MH  - Inhalation/physiology
MH  - Inspiratory Capacity/physiology
MH  - Male
MH  - Muscle Contraction/physiology
MH  - Muscle Weakness/etiology/*prevention & control/*rehabilitation
MH  - Neural Pathways/injuries/physiopathology
MH  - Pneumonia/ethnology/etiology/prevention & control
MH  - Prospective Studies
MH  - Reflex/physiology
MH  - Respiratory Distress Syndrome/etiology/prevention & control/rehabilitation
MH  - Respiratory Insufficiency/etiology/*prevention & control/*rehabilitation
MH  - Respiratory Muscles/innervation/physiopathology
MH  - Respiratory Paralysis/etiology/prevention & control/rehabilitation
MH  - Spinal Cord/physiopathology
MH  - Spinal Cord Injuries/*complications/physiopathology
EDAT- 2005/09/10 09:00
MHDA- 2006/06/09 09:00
CRDT- 2005/09/10 09:00
PHST- 2005/09/10 09:00 [pubmed]
PHST- 2006/06/09 09:00 [medline]
PHST- 2005/09/10 09:00 [entrez]
AID - 3101835 [pii]
AID - 10.1038/sj.sc.3101835 [doi]
PST - ppublish
SO  - Spinal Cord. 2006 Apr;44(4):242-8. doi: 10.1038/sj.sc.3101835.

PMID- 16046923
OWN - NLM
STAT- MEDLINE
DCOM- 20060126
LR  - 20191026
IS  - 0342-5282 (Print)
IS  - 0342-5282 (Linking)
VI  - 28
IP  - 3
DP  - 2005 Sep
TI  - The combined effects of controlled breathing techniques and ventilatory and upper 
      extremity muscle exercise on cardiopulmonary responses in patients with spinal 
      cord injury.
PG  - 273-6
AB  - This study investigated the effects of controlled breathing techniques and 
      ventilatory and upper extremity muscle exercise on cardiopulmonary and metabolic 
      functions and exercise tolerance in patients with spinal cord injury (SCI). The 
      design of the study was prospective and was a before-after trial. Twenty patients 
      with SCI were included in the study. Resting pulmonary functions were assessed 
      spirometrically. Cardiopulmonary and metabolic responses to maximum exercise were 
      determined with an electronically braked arm crank ergometer. The expired gases 
      during this exercise were collected and analysed using a computerized gas 
      analysis system. Patients with SCI participated in a 6-week ventilatory and upper 
      extremity muscle exercise program for 1 h, three times per week. At the end of 
      the exercise program, we observed significant improvement in spirometric values, 
      peak oxygen uptake, time to fatigue, peak power output and minute ventilation 
      compared with pre-training values for the patients.
FAU - Sutbeyaz, Serap T
AU  - Sutbeyaz ST
AD  - Cardiopulmonary Rehabilitation Unit, Ankara Physical Medicine and Rehabilitation 
      Education and Research Hospital, Ankara, Turkey.
FAU - Koseoglu, Belma F
AU  - Koseoglu BF
FAU - Gokkaya, Nilufer K O
AU  - Gokkaya NK
LA  - eng
PT  - Clinical Trial
PT  - Journal Article
PL  - England
TA  - Int J Rehabil Res
JT  - International journal of rehabilitation research. Internationale Zeitschrift fur 
      Rehabilitationsforschung. Revue internationale de recherches de readaptation
JID - 7805421
SB  - IM
MH  - Adult
MH  - *Breathing Exercises
MH  - Ergometry
MH  - *Exercise
MH  - *Exercise Tolerance
MH  - Female
MH  - Heart Rate
MH  - Humans
MH  - Male
MH  - Oxygen Consumption
MH  - Paraplegia/physiopathology/therapy
MH  - Prospective Studies
MH  - Respiratory Function Tests
MH  - Respiratory Muscles/*physiopathology
MH  - Spinal Cord Injuries/physiopathology/*therapy
MH  - Upper Extremity/physiopathology
EDAT- 2005/07/28 09:00
MHDA- 2006/01/27 09:00
CRDT- 2005/07/28 09:00
PHST- 2005/07/28 09:00 [pubmed]
PHST- 2006/01/27 09:00 [medline]
PHST- 2005/07/28 09:00 [entrez]
AID - 00004356-200509000-00012 [pii]
AID - 10.1097/00004356-200509000-00012 [doi]
PST - ppublish
SO  - Int J Rehabil Res. 2005 Sep;28(3):273-6. doi: 10.1097/00004356-200509000-00012.

PMID- 15859524
OWN - NLM
STAT- MEDLINE
DCOM- 20050621
LR  - 20250623
IS  - 0269-2155 (Print)
IS  - 0269-2155 (Linking)
VI  - 19
IP  - 3
DP  - 2005 May
TI  - Is inspiratory muscle training effective for individuals with cervical spinal 
      cord injury? A qualitative systematic review.
PG  - 237-46
AB  - OBJECTIVE: To perform a systematic review to determine the effect of inspiratory 
      muscle training (IMT) in adults with cervical spinal cord injury (CSCI). DESIGN: 
      A systematic search of the literature on IMT and CSCI according to the Cochrane 
      Collaboration protocol was performed. We searched electronic databases up to 
      August 2003 including MEDLINE and CINAHL, searched reference lists from pertinent 
      articles and books, made personal contact with authors, and hand searched 
      targeted journals to identify potential studies for inclusion. STUDY SELECTION: 
      Inclusion criteria for the review included randomized controlled trials published 
      in English comparing IMT with another comparison group among adults with CSCI. 
      DATA EXTRACTION: Two reviewers abstracted relevant data from included studies. 
      Methodological quality of the studies was assessed using criteria developed by 
      Jadad et al. We also assessed whether the comparison groups were similar at 
      baseline and whether an intention-to-treat analysis was performed. RESULTS: Forty 
      articles were retrieved and three met the inclusion criteria. All studies used 
      inspiratory resistance muscle trainers for at least 15 min, twice daily, five to 
      seven days per week for six to eight weeks. Meta-analysis could not be performed 
      due to differences in study design and outcomes. Only one study reported a 
      positive effect of IMTcompared to control for measures of dyspnoea and pulmonary 
      function. CONCLUSION: Literature on the effect of IMT among adults with CSCI is 
      scarce and an overall effect could not be confirmed.
FAU - Brooks, Dina
AU  - Brooks D
AD  - Department of Physical Therapy, University of Toronto, Toronto, Canada. 
      dina.brooks@utoronto.ca
FAU - O'Brien, Kelly
AU  - O'Brien K
FAU - Geddes, E Lynne
AU  - Geddes EL
FAU - Crowe, Jean
AU  - Crowe J
FAU - Reid, W Darlene
AU  - Reid WD
LA  - eng
PT  - Journal Article
PT  - Research Support, Non-U.S. Gov't
PT  - Systematic Review
PL  - England
TA  - Clin Rehabil
JT  - Clinical rehabilitation
JID - 8802181
SB  - IM
MH  - *Breathing Exercises
MH  - Cervical Vertebrae
MH  - *Respiratory Muscles
MH  - Respiratory Therapy/*methods
MH  - Spinal Cord Injuries/*rehabilitation
MH  - Treatment Outcome
RF  - 13
EDAT- 2005/04/30 09:00
MHDA- 2005/06/23 09:00
CRDT- 2005/04/30 09:00
PHST- 2005/04/30 09:00 [pubmed]
PHST- 2005/06/23 09:00 [medline]
PHST- 2005/04/30 09:00 [entrez]
AID - 10.1191/0269215505cr856oa [doi]
PST - ppublish
SO  - Clin Rehabil. 2005 May;19(3):237-46. doi: 10.1191/0269215505cr856oa.

PMID- 12235620
OWN - NLM
STAT- MEDLINE
DCOM- 20021011
LR  - 20041117
IS  - 0003-9993 (Print)
IS  - 0003-9993 (Linking)
VI  - 83
IP  - 9
DP  - 2002 Sep
TI  - Sleep-disordered breathing.
PG  - 1325
FAU - Berlowitz, David J
AU  - Berlowitz DJ
FAU - Brown, Douglas J
AU  - Brown DJ
LA  - eng
PT  - Comment
PT  - Letter
PL  - United States
TA  - Arch Phys Med Rehabil
JT  - Archives of physical medicine and rehabilitation
JID - 2985158R
SB  - IM
CON - Arch Phys Med Rehabil. 2002 Apr;83(4):491-6. doi: 10.1053/apmr.2002.30937. PMID: 
      11932850
MH  - *Breathing Exercises
MH  - Humans
MH  - Quadriplegia/physiopathology/rehabilitation
MH  - Respiratory Muscles/physiology
MH  - Sleep Apnea Syndromes/physiopathology/*rehabilitation
MH  - Spinal Cord Injuries/physiopathology/*rehabilitation
MH  - Work of Breathing/physiology
EDAT- 2002/09/18 10:00
MHDA- 2002/10/12 04:00
CRDT- 2002/09/18 10:00
PHST- 2002/09/18 10:00 [pubmed]
PHST- 2002/10/12 04:00 [medline]
PHST- 2002/09/18 10:00 [entrez]
AID - S0003999302002344 [pii]
PST - ppublish
SO  - Arch Phys Med Rehabil. 2002 Sep;83(9):1325.

PMID- 11932850
OWN - NLM
STAT- MEDLINE
DCOM- 20020429
LR  - 20190901
IS  - 0003-9993 (Print)
IS  - 0003-9993 (Linking)
VI  - 83
IP  - 4
DP  - 2002 Apr
TI  - Resistive inspiratory muscle training in sleep-disordered breathing of traumatic 
      tetraplegia.
PG  - 491-6
AB  - OBJECTIVE: To assess the effect of resistive inspiratory muscle training (RIMT) 
      on the static pulmonary function and sleep-induced breathing disorder of 
      individuals with chronic cervical cord injury. DESIGN: Before-after training. 
      SETTING: Home-setting training program. PATIENTS: Fourteen complete traumatic 
      tetraplegic patients (12 men, 2 women; mean age, 41.1 +/- 14y; range, 19-56y) 
      injured for more than 6 months. INTERVENTION: Subjects participated in a 6-week 
      RIMT program for 15 minutes twice daily at a training intensity of 60% of maximum 
      inspiratory pressure (MIP). The participants were reevaluated at the end of 
      6-week training. MAIN OUTCOME MEASURES: Lung volume, peak expiratory flow (PEF), 
      MIP, and maximum expiratory pressure (MEP) were measured by using a spirometry 
      and inspiratory force meter, respectively. Capnography was used to monitor 
      nocturnal pulse oxyhemoglobin saturation (SpO(2)) and end-tidal carbon dioxide 
      tension level (ETCO(2)) of the patients. RESULTS: The maximum voluntary 
      ventilation (MVV) and MIP of individuals with chronic cervical cord injury 
      substantially improved after RIMT. MIP increased from -68.7 +/- 27.4cmH(2)O to 
      -77.3 +/- 24.0cmH(2)O and MVV rose from 62.7 +/- 33.2L to 73.4 +/- 31.3L (P 
      <.05). Despite increasing from 3.5 +/- 1.8L/s to 4.0 +/- 1.7L/s, PEF was 
      statistically insignificant. For the individuals with improved MIP, the duration 
      of ETCO(2) greater than 48mmHg reduced from 2.2% +/- 3.3% to 1.0% +/- 2.0% of 
      total sleep time (P =.05) and that of SpO(2) less than 90% significantly declined 
      from 1.8% +/- 2.8% to 1.3% +/- 2.4% of total sleep time (P <.05). CONCLUSION: 
      These findings suggest that RIMT can enhance the respiratory muscle strength and 
      endurance of chronic tetraplegia and further ameliorate the sleep-induced 
      breathing disorder. Therefore, RIMT is suggested as a home program for patients 
      with sleep-disordered breathing.
CI  - Copyright 2002 by the American Congress of Rehabilitation Medicine and the 
      American Academy of Physical Medicine and Rehabilitation
FAU - Wang, Tyng-Guey
AU  - Wang TG
AD  - Department of Physical Medicine & Rehabilitation, College of Medicine, National 
      Taiwan University Hospital, 7 Chung-Shan S. Road, Taipei, Taiwan, ROC.
FAU - Wang, Yen-Ho
AU  - Wang YH
FAU - Tang, Fu-Tan
AU  - Tang FT
FAU - Lin, Kwan-Hwa
AU  - Lin KH
FAU - Lien, I-Nan
AU  - Lien IN
LA  - eng
PT  - Journal Article
PT  - Research Support, Non-U.S. Gov't
PL  - United States
TA  - Arch Phys Med Rehabil
JT  - Archives of physical medicine and rehabilitation
JID - 2985158R
RN  - S88TT14065 (Oxygen)
SB  - IM
CIN - Arch Phys Med Rehabil. 2002 Sep;83(9):1325. PMID: 12235620
MH  - Adult
MH  - *Breathing Exercises
MH  - Female
MH  - Follow-Up Studies
MH  - Humans
MH  - Lung Volume Measurements
MH  - Male
MH  - Middle Aged
MH  - Oxygen/blood
MH  - Quadriplegia/physiopathology/*rehabilitation
MH  - Respiratory Muscles/physiopathology
MH  - Respiratory Paralysis/physiopathology/*rehabilitation
MH  - Sleep Apnea Syndromes/physiopathology/*rehabilitation
MH  - Spinal Cord Injuries/physiopathology/*rehabilitation
MH  - Work of Breathing/physiology
EDAT- 2002/04/05 10:00
MHDA- 2002/05/01 10:01
CRDT- 2002/04/05 10:00
PHST- 2002/04/05 10:00 [pubmed]
PHST- 2002/05/01 10:01 [medline]
PHST- 2002/04/05 10:00 [entrez]
AID - S0003-9993(02)04653-1 [pii]
AID - 10.1053/apmr.2002.30937 [doi]
PST - ppublish
SO  - Arch Phys Med Rehabil. 2002 Apr;83(4):491-6. doi: 10.1053/apmr.2002.30937.

PMID- 11396598
OWN - NLM
STAT- MEDLINE
DCOM- 20010726
LR  - 20091111
IS  - 0018-9294 (Print)
IS  - 0018-9294 (Linking)
VI  - 48
IP  - 6
DP  - 2001 Jun
TI  - Improved coil design for functional magnetic stimulation of expiratory muscles.
PG  - 684-94
AB  - Our studies have demonstrated effective stimulation of the expiratory muscles in 
      patients with spinal cord injury (SCI) using functional magnetic stimulation 
      (FMS). The observed contraction of the expiratory muscles and functional 
      improvement of the pulmonary functions make functional magnetic stimulation an 
      appropriate tool for expiratory muscle training. To fully capitalize on the 
      benefits of FMS for expiratory muscle training, this study aimed to optimize the 
      magnetic coils (MCs). The primary goal of this study was to investigate how two 
      parameters of the MC size and winding structure, would affect expiratory muscle 
      training. By varying these parameters, our approach was to conceptualize and 
      evaluate the induced electric field and nerve activation function distributions 
      of six coils, round 9.2, 13.7, and 20 cm, and spiral 9.2-, 13.7-, and 20-cm coils 
      in the computer modeling phase. Round 9.2 cm, spiral 13.7 cm, and spiral 20-cm 
      coils were also evaluated in experimental studies for induced electrical field 
      and in clinical studies of expiratory muscles. Both the computer models and 
      experimental measurements indicated that the spiral 20-cm coil can not only 
      stimulate more expiratory spinal nerves but can also stimulate them more evenly. 
      In addition, coils with larger diameters had better penetration than those with 
      smaller diameters. The clinical results showed that the spiral 20-cm coil 
      produced higher expiratory pressure, flow, and volume in five able-bodied 
      subjects, and it was the coil of choice among the subjects when asked their 
      preferences. In our attempt to optimize MC design for FMS of expiratory muscle 
      training, we followed the designing guidelines set out in our previous study and 
      arrived at a more effective tool.
FAU - Hsiao, I N
AU  - Hsiao IN
AD  - Department of Physical Medicine and Rehabilitation, School of Medicine, 
      University of California, Irvine 92717, USA.
FAU - Lin, V W
AU  - Lin VW
LA  - eng
GR  - HD36917/HD/NICHD NIH HHS/United States
PT  - Journal Article
PT  - Research Support, U.S. Gov't, Non-P.H.S.
PT  - Research Support, U.S. Gov't, P.H.S.
PL  - United States
TA  - IEEE Trans Biomed Eng
JT  - IEEE transactions on bio-medical engineering
JID - 0012737
SB  - IM
MH  - Breathing Exercises
MH  - Computer Simulation
MH  - Electric Stimulation/*instrumentation
MH  - *Electromagnetic Fields
MH  - Equipment Design
MH  - Humans
MH  - Magnetics/*instrumentation
MH  - Mathematics
MH  - Respiratory Muscles/*physiopathology
MH  - Spinal Cord Injuries/*physiopathology
EDAT- 2001/06/09 10:00
MHDA- 2001/07/28 10:01
CRDT- 2001/06/09 10:00
PHST- 2001/06/09 10:00 [pubmed]
PHST- 2001/07/28 10:01 [medline]
PHST- 2001/06/09 10:00 [entrez]
AID - 10.1109/10.923786 [doi]
PST - ppublish
SO  - IEEE Trans Biomed Eng. 2001 Jun;48(6):684-94. doi: 10.1109/10.923786.

PMID- 11239305
OWN - NLM
STAT- MEDLINE
DCOM- 20010412
LR  - 20220318
IS  - 0003-9993 (Print)
IS  - 0003-9993 (Linking)
VI  - 82
IP  - 2
DP  - 2001 Feb
TI  - Functional magnetic stimulation for conditioning of expiratory muscles in 
      patients with spinal cord injury.
PG  - 162-6
AB  - OBJECTIVE: To evaluate the effectiveness of functional magnetic stimulation (FMS) 
      in conditioning expiratory muscles patients with spinal cord injury (SCI). 
      DESIGN: A prospective before-after trial. SETTING: The Functional Magnetic 
      Stimulation Laboratory of the SCI Health Care Group, VA Long Beach Health Care 
      System, and the Spinal Cord Injury Services, Department of Veterans Affairs, Palo 
      Alto Health Care System. PARTICIPANTS: Eight men with tetraplegia. INTERVENTION: 
      Expiratory muscle training was achieved by placing a magnetic stimulator with a 
      round magnetic coil along subjects' lower thoracic spine. MAIN OUTCOME MEASURES: 
      Measures taken were the maximal expired pressure at total lung capacity (MEP-TLC) 
      and at functional residual capacity (MEP-FRC), expiratory reserve volume (ERV), 
      and the forced expiratory flow rate at TLC (FEF-TLC) and at FRC (FEF-FRC) by 
      subjects' voluntary maximal efforts. RESULTS: After 4 weeks of conditioning, the 
      mean +/- standard error of the mean values were: MEP-TLC, 55.3 +/- 8.6cmH(2)O; 
      MEP-FRC, 29.6 +/- 5.6cmH(2)O; ERV,.57 +/-.08L; FEF-TLC, 4.3 +/- 0.5L/s; and 
      FEF-FRC, 1.9 +/- 0.2L/s. These values correspond to, respectively, 129%, 137%, 
      162%, 109%, and 127% of pre-FMS conditioning values. When FMS was discontinued 
      for 2 weeks, the MEP-TLC returned to its pre-FMS training value. CONCLUSION: A 
      4-week protocol of FMS of the expiratory muscles improves voluntary expiratory 
      muscle strength significantly, indicating that FMS can be a noninvasive 
      therapeutic technology in respiratory muscle training for persons with 
      tetraplegia.
FAU - Lin, V W
AU  - Lin VW
AD  - Functional Magnetic Stimulation Laboratory, Spinal Cord Injury/Disorder, Health 
      Care Group, VA Long Beach Health Care System, Long Beach, CA 90822, USA.
FAU - Hsiao, I N
AU  - Hsiao IN
FAU - Zhu, E
AU  - Zhu E
FAU - Perkash, I
AU  - Perkash I
LA  - eng
PT  - Journal Article
PT  - Research Support, Non-U.S. Gov't
PT  - Research Support, U.S. Gov't, Non-P.H.S.
PL  - United States
TA  - Arch Phys Med Rehabil
JT  - Archives of physical medicine and rehabilitation
JID - 2985158R
SB  - IM
MH  - Analysis of Variance
MH  - Cough/physiopathology/*rehabilitation
MH  - Electric Stimulation
MH  - Humans
MH  - *Magnetics
MH  - Male
MH  - Middle Aged
MH  - Prospective Studies
MH  - Quadriplegia/physiopathology/*rehabilitation
MH  - Respiratory Function Tests
MH  - Respiratory Muscles/*physiopathology
MH  - Spinal Cord Injuries/physiopathology/*rehabilitation
MH  - Treatment Outcome
EDAT- 2001/03/10 10:00
MHDA- 2001/04/17 10:01
CRDT- 2001/03/10 10:00
PHST- 2001/03/10 10:00 [pubmed]
PHST- 2001/04/17 10:01 [medline]
PHST- 2001/03/10 10:00 [entrez]
AID - S0003-9993(01)49776-0 [pii]
AID - 10.1053/apmr.2001.18230 [doi]
PST - ppublish
SO  - Arch Phys Med Rehabil. 2001 Feb;82(2):162-6. doi: 10.1053/apmr.2001.18230.

PMID- 10857519
OWN - NLM
STAT- MEDLINE
DCOM- 20000703
LR  - 20220409
IS  - 0003-9993 (Print)
IS  - 0003-9993 (Linking)
VI  - 81
IP  - 6
DP  - 2000 Jun
TI  - Resistive inspiratory muscle training: its effectiveness in patients with acute 
      complete cervical cord injury.
PG  - 752-6
AB  - OBJECTIVE: To evaluate if resistive inspiratory muscle training (RIMT) can 
      improve lung function in patients with complete tetraplegia within half a year 
      after trauma. DESIGN: A prospective study. The experimental patients received 
      training with a Diemolding Healthcare Division inspiratory muscle trainer for 15 
      to 20 minutes per session, twice per day, 7 days a week for 6 weeks. SETTING: 
      Hospital-based rehabilitation units. PATIENTS: Twenty patients who were in their 
      first 6 months of complete cervical cord injury were randomly enrolled into RIMT 
      (10 patients) and control (10 patients) groups. MAIN OUTCOME MEASURE: Spirometry, 
      lung volume test, maximal inspiratory pressure, maximal expiratory pressure, and 
      modified Borg scale measurements at rest were performed before training and at 
      the end of 6 weeks of training. RESULTS: Most of the pulmonary parameters showed 
      statistically significant improvements within the RIMT and control groups, but 
      the improvements were greater in the RIMT group. In addition, the improvements in 
      total lung capacity, total lung capacity predicted percentage, vital capacity, 
      minute ventilation, forced expiratory volume in 1 second predicted percentage, 
      and the resting Borg scale in the RIMT group showed significantly greater 
      improvement. CONCLUSION: RIMT can improve ventilatory function, respiratory 
      endurance, and the perceived difficulty of breathing in patients with complete 
      cervical spinal cord injury within half a year after trauma.
FAU - Liaw, M Y
AU  - Liaw MY
AD  - Department of Rehabilitation Medicine, Chang-Gung Memorial Hospital, Chang-Gung 
      University, Taipei, Taiwan.
FAU - Lin, M C
AU  - Lin MC
FAU - Cheng, P T
AU  - Cheng PT
FAU - Wong, M K
AU  - Wong MK
FAU - Tang, F T
AU  - Tang FT
LA  - eng
PT  - Clinical Trial
PT  - Journal Article
PT  - Randomized Controlled Trial
PL  - United States
TA  - Arch Phys Med Rehabil
JT  - Archives of physical medicine and rehabilitation
JID - 2985158R
SB  - IM
MH  - Adolescent
MH  - Adult
MH  - *Breathing Exercises
MH  - Cervical Vertebrae
MH  - Female
MH  - Humans
MH  - Male
MH  - Middle Aged
MH  - Quadriplegia/*rehabilitation
MH  - Respiratory Function Tests
MH  - Spinal Cord Injuries/*rehabilitation
EDAT- 2000/06/17 09:00
MHDA- 2000/07/08 11:00
CRDT- 2000/06/17 09:00
PHST- 2000/06/17 09:00 [pubmed]
PHST- 2000/07/08 11:00 [medline]
PHST- 2000/06/17 09:00 [entrez]
AID - S0003-9993(00)90106-0 [pii]
AID - 10.1016/s0003-9993(00)90106-0 [doi]
PST - ppublish
SO  - Arch Phys Med Rehabil. 2000 Jun;81(6):752-6. doi: 10.1016/s0003-9993(00)90106-0.

PMID- 9523781
OWN - NLM
STAT- MEDLINE
DCOM- 19980408
LR  - 20190831
IS  - 0003-9993 (Print)
IS  - 0003-9993 (Linking)
VI  - 79
IP  - 3
DP  - 1998 Mar
TI  - Resistive inspiratory muscle training in subjects with chronic cervical spinal 
      cord injury.
PG  - 293-7
AB  - OBJECTIVE: To determine whether pulmonary function, respiratory muscle strength, 
      and dyspnea can be improved in individuals with chronic cervical spinal cord 
      injury (SCI). STUDY DESIGN: Ten subjects participated in an 8-week resistive 
      inspiratory muscle training (IMT) program for 15 minutes twice daily. Spirometry, 
      lung volumes, maximum inspiratory pressure (MIP), maximum expiratory pressure 
      (MEP), and dyspnea were measured at baseline, week 4, and week 8. Six months 
      after the study, spirometry, MIP, and MEP were re-measured in a subgroup of the 
      original participants. RESULTS: We found that regular IMT in subjects with 
      cervical SCI significantly improved forced vital capacity (means +/- SE) (11% +/- 
      2.82% increase), forced inspiratory vital capacity (21% +/- 6.91%), vital 
      capacity (8% +/- 4.36%), total lung capacity (12% +/- 3.23%), functional residual 
      capacity (15% +/- 5.96%), and MIP (24% +/- 6.98%) (p < .05). Furthermore, 
      although no statistical differences were observed for the dyspnea scale, the fact 
      that subjects reported decreased levels (43% +/- 21.30% reduction) of perceived 
      difficulty breathing may be of greater importance. No significant differences 
      from baseline values were found in the seven subjects whose spirometry and 
      respiratory muscle strength were measured 6 months after the study. CONCLUSIONS: 
      Our findings suggest that in individuals with cervical SCI regular resistive IMT 
      may result in decreased restrictive ventilatory impairment and reported dyspnea 
      and, thus, reduced incidence of chronic respiratory complaints, respiratory 
      infection, and other pulmonary complications.
FAU - Rutchik, A
AU  - Rutchik A
AD  - College of Physicians & Surgeons of Columbia University, New York, NY, USA.
FAU - Weissman, A R
AU  - Weissman AR
FAU - Almenoff, P L
AU  - Almenoff PL
FAU - Spungen, A M
AU  - Spungen AM
FAU - Bauman, W A
AU  - Bauman WA
FAU - Grimm, D R
AU  - Grimm DR
LA  - eng
PT  - Journal Article
PL  - United States
TA  - Arch Phys Med Rehabil
JT  - Archives of physical medicine and rehabilitation
JID - 2985158R
SB  - IM
MH  - Adult
MH  - Aged
MH  - *Breathing Exercises
MH  - Chronic Disease
MH  - Dyspnea/etiology/physiopathology/*rehabilitation
MH  - Exercise Therapy
MH  - Humans
MH  - Male
MH  - Respiratory Function Tests
MH  - Respiratory Muscles/*physiopathology
MH  - Spinal Cord Injuries/complications/*physiopathology
MH  - Treatment Outcome
EDAT- 1998/04/02 00:00
MHDA- 1998/04/02 00:01
CRDT- 1998/04/02 00:00
PHST- 1998/04/02 00:00 [pubmed]
PHST- 1998/04/02 00:01 [medline]
PHST- 1998/04/02 00:00 [entrez]
AID - S0003-9993(98)90009-0 [pii]
AID - 10.1016/s0003-9993(98)90009-0 [doi]
PST - ppublish
SO  - Arch Phys Med Rehabil. 1998 Mar;79(3):293-7. doi: 10.1016/s0003-9993(98)90009-0.

PMID- 1408345
OWN - NLM
STAT- MEDLINE
DCOM- 19921117
LR  - 20061115
IS  - 0031-1758 (Print)
IS  - 0031-1758 (Linking)
VI  - 30
IP  - 9
DP  - 1992 Sep
TI  - Electromyographic registration of diaphragmatic fatigue during sustained trunk 
      flexion in cervical cord injured patients.
PG  - 669-77
AB  - When performing forward trunk flexion, cervical cord injured (CCI) patients 
      exhibit continuous and high EMG activity in the diaphragm and elevated abdominal 
      pressures. This study addressed the question whether the trunk flexion manoeuvres 
      cause such a high force development in the diaphragm that this muscle shows EMG 
      signs of fatigue. Six patients with complete cervical cord lesions were tested 
      sitting in their own wheelchairs. The tension-time indices obtained when patients 
      were sitting in a relaxed position were moderately to markedly higher than in 
      normal subjects. The force developed during trunk flexion averaged 30% of the 
      maximal transdiaphragmatic pressure and was accompanied by clear EMG findings of 
      diaphragmatic fatigue in all patients except one. The acute diaphragmatic load in 
      certain CCI patients may well produce ischaemia and increase the risk of tissue 
      impairment. Therefore, there appears to be a need for differing strategies in the 
      short and in the long term treatment of CCI patients; longitudinal evaluation of 
      main diaphragmatic function may be useful for an adequate amount of respiratory 
      muscle training.
FAU - Sinderby, C
AU  - Sinderby C
AD  - Department of Neurosurgery, Sahlgrenska Hospital, Gothenburg, Sweden.
FAU - Ingvarsson, P
AU  - Ingvarsson P
FAU - Sullivan, L
AU  - Sullivan L
FAU - Wickström, I
AU  - Wickström I
FAU - Lindström, L
AU  - Lindström L
LA  - eng
PT  - Journal Article
PT  - Research Support, Non-U.S. Gov't
PL  - England
TA  - Paraplegia
JT  - Paraplegia
JID - 2985038R
SB  - IM
MH  - Cervical Vertebrae/*injuries
MH  - Diaphragm/*physiopathology
MH  - *Electromyography
MH  - Fatigue/*diagnosis/etiology
MH  - Humans
MH  - Male
MH  - Posture
MH  - Pressure
MH  - Respiration
MH  - Rest
MH  - Spinal Cord Injuries/complications/*physiopathology
MH  - Thorax/*physiopathology
EDAT- 1992/09/01 00:00
MHDA- 1992/09/01 00:01
CRDT- 1992/09/01 00:00
PHST- 1992/09/01 00:00 [pubmed]
PHST- 1992/09/01 00:01 [medline]
PHST- 1992/09/01 00:00 [entrez]
AID - 10.1038/sc.1992.131 [doi]
PST - ppublish
SO  - Paraplegia. 1992 Sep;30(9):669-77. doi: 10.1038/sc.1992.131.

PMID- 2189697
OWN - NLM
STAT- MEDLINE
DCOM- 19900709
LR  - 20220317
IS  - 0012-3692 (Print)
IS  - 0012-3692 (Linking)
VI  - 97
IP  - 6
DP  - 1990 Jun
TI  - Respiratory complications and management of spinal cord injuries.
PG  - 1446-52
FAU - Mansel, J K
AU  - Mansel JK
AD  - Department of Medicine, University of Mississippi Medical Center, Jackson.
FAU - Norman, J R
AU  - Norman JR
LA  - eng
PT  - Journal Article
PT  - Review
PL  - United States
TA  - Chest
JT  - Chest
JID - 0231335
SB  - IM
CIN - Chest. 1991 Jun;99(6):1551. doi: 10.1378/chest.99.6.1551a. PMID: 2036857
MH  - Breathing Exercises
MH  - Diaphragm/innervation
MH  - Electric Stimulation Therapy
MH  - Humans
MH  - Phrenic Nerve/physiology
MH  - Respiration Disorders/*etiology/therapy
MH  - Respiration, Artificial
MH  - Respiratory Muscles/physiopathology
MH  - Spinal Cord Injuries/*complications
RF  - 55
EDAT- 1990/06/01 00:00
MHDA- 1990/06/01 00:01
CRDT- 1990/06/01 00:00
PHST- 1990/06/01 00:00 [pubmed]
PHST- 1990/06/01 00:01 [medline]
PHST- 1990/06/01 00:00 [entrez]
AID - S0012-3692(16)32033-5 [pii]
AID - 10.1378/chest.97.6.1446 [doi]
PST - ppublish
SO  - Chest. 1990 Jun;97(6):1446-52. doi: 10.1378/chest.97.6.1446.

PMID- 3474822
OWN - NLM
STAT- MEDLINE
DCOM- 19870814
LR  - 20060504
IS  - 0042-8787 (Print)
IS  - 0042-8787 (Linking)
IP  - 2
DP  - 1987 Mar-Apr
TI  - [Therapeutic physical exercise in the intensive therapy of patients with injuries 
      to the cervical spine and spinal cord].
PG  - 52-4
FAU - Epifanov, V A
AU  - Epifanov VA
FAU - Zverev, V V
AU  - Zverev VV
LA  - rus
PT  - Journal Article
TT  - Lechebnaia fizkul'tura v intensivnoĭ terapii bol'nykh s povrezhdeniem sheĭnogo 
      otdela pozvonochnika i spinnogo mozga.
PL  - Russia (Federation)
TA  - Vopr Kurortol Fizioter Lech Fiz Kult
JT  - Voprosy kurortologii, fizioterapii, i lechebnoi fizicheskoi kultury
JID - 2984868R
SB  - IM
MH  - Adolescent
MH  - Adult
MH  - Breathing Exercises/*methods
MH  - Cervical Vertebrae/*injuries
MH  - Critical Care/*methods
MH  - Humans
MH  - Middle Aged
MH  - Respiratory Insufficiency/therapy
MH  - Respiratory Paralysis/therapy
MH  - Spinal Cord Injuries/*therapy
MH  - Ventilators, Mechanical
EDAT- 1987/03/01 00:00
MHDA- 1987/03/01 00:01
CRDT- 1987/03/01 00:00
PHST- 1987/03/01 00:00 [pubmed]
PHST- 1987/03/01 00:01 [medline]
PHST- 1987/03/01 00:00 [entrez]
PST - ppublish
SO  - Vopr Kurortol Fizioter Lech Fiz Kult. 1987 Mar-Apr;(2):52-4.

PMID- 3749272
OWN - NLM
STAT- MEDLINE
DCOM- 19861008
LR  - 20190510
IS  - 0031-9023 (Print)
IS  - 0031-9023 (Linking)
VI  - 66
IP  - 9
DP  - 1986 Sep
TI  - Guidelines for routine respiratory care of patients with spinal cord injury. A 
      clinical report.
PG  - 1395-402
AB  - Pulmonary compromise is a leading cause of morbidity in patients with spinal cord 
      injury (SCI). Because these patients have such complex and massive needs, routine 
      respiratory care is not always given the priority it deserves in a rehabilitation 
      program. Our institution established a committee to formulate guidelines for the 
      routine respiratory care of patients in our interdisciplinary Acute Spinal Cord 
      Injury Program. The guidelines consisted of evaluation, treatment, and teaching 
      interventions. The purposes of the guidelines were to increase staff awareness of 
      the need for routine, prophylactic respiratory care of patients with SCI; to be 
      an effective teaching tool for staff, thus resulting in a reduction of 
      respiratory complications; and also to be a teaching tool for patients and their 
      families so that routine respiratory care could be continued in the home. After 
      using the guidelines for over a year, we believe that the quality of the 
      respiratory care we provide our patients with SCI has improved. The respiratory 
      care is more comprehensive, consistent, and coordinated among disciplines.
FAU - Clough, P
AU  - Clough P
FAU - Lindenauer, D
AU  - Lindenauer D
FAU - Hayes, M
AU  - Hayes M
FAU - Zekany, B
AU  - Zekany B
LA  - eng
PT  - Journal Article
PL  - United States
TA  - Phys Ther
JT  - Physical therapy
JID - 0022623
SB  - IM
MH  - Acute Disease
MH  - Breathing Exercises
MH  - Humans
MH  - Methods
MH  - Patient Education as Topic
MH  - Physical Therapy Modalities
MH  - Respiration Disorders/etiology/physiopathology/*therapy
MH  - Respiratory Therapy/*standards
MH  - Spinal Cord Injuries/complications/*rehabilitation
EDAT- 1986/09/01 00:00
MHDA- 1986/09/01 00:01
CRDT- 1986/09/01 00:00
PHST- 1986/09/01 00:00 [pubmed]
PHST- 1986/09/01 00:01 [medline]
PHST- 1986/09/01 00:00 [entrez]
AID - 10.1093/ptj/66.9.1395 [doi]
PST - ppublish
SO  - Phys Ther. 1986 Sep;66(9):1395-402. doi: 10.1093/ptj/66.9.1395.

PMID- 4582714
OWN - NLM
STAT- MEDLINE
DCOM- 19731213
LR  - 20041117
IS  - 0003-9993 (Print)
IS  - 0003-9993 (Linking)
VI  - 54
IP  - 10
DP  - 1973 Oct
TI  - Ventilatory assistance in quadriplegia.
PG  - 485-8
FAU - Donovan, W H
AU  - Donovan WH
FAU - Taylor, N
AU  - Taylor N
LA  - eng
PT  - Journal Article
PL  - United States
TA  - Arch Phys Med Rehabil
JT  - Archives of physical medicine and rehabilitation
JID - 2985158R
SB  - IM
MH  - Breathing Exercises
MH  - Cervical Vertebrae
MH  - Child
MH  - Female
MH  - Humans
MH  - Phrenic Nerve/physiopathology
MH  - Positive-Pressure Respiration
MH  - Quadriplegia/etiology/physiopathology/*rehabilitation
MH  - *Respiration, Artificial
MH  - Respiratory Insufficiency/etiology/*therapy
MH  - Spinal Cord Injuries/complications
MH  - Ventilators, Mechanical
MH  - Wounds, Gunshot
EDAT- 1973/10/01 00:00
MHDA- 1973/10/01 00:01
CRDT- 1973/10/01 00:00
PHST- 1973/10/01 00:00 [pubmed]
PHST- 1973/10/01 00:01 [medline]
PHST- 1973/10/01 00:00 [entrez]
PST - ppublish
SO  - Arch Phys Med Rehabil. 1973 Oct;54(10):485-8.

PMID- 5630470
OWN - NLM
STAT- MEDLINE
DCOM- 19680215
LR  - 20041117
IS  - 0300-919X (Print)
IS  - 0300-919X (Linking)
VI  - 41
IP  - 2
DP  - 1967 Feb 25
TI  - [The effect of auxiliary respiratory muscular training on breathing exercise in 
      cervical cord injuries].
PG  - 130-51
FAU - Imamura, T
AU  - Imamura T
LA  - jpn
PT  - Journal Article
PL  - Japan
TA  - Kumamoto Igakkai Zasshi
JT  - Kumamoto Igakkai zasshi. The Journal of the Kumamoto Medical Society
JID - 0413701
SB  - IM
MH  - Adult
MH  - Aged
MH  - *Breathing Exercises
MH  - Dyspnea/therapy
MH  - Electromyography
MH  - Humans
MH  - Male
MH  - Middle Aged
MH  - *Neck
MH  - Spinal Cord Injuries/*rehabilitation
MH  - Spirometry
EDAT- 1967/02/25 00:00
MHDA- 1967/02/25 00:01
CRDT- 1967/02/25 00:00
PHST- 1967/02/25 00:00 [pubmed]
PHST- 1967/02/25 00:01 [medline]
PHST- 1967/02/25 00:00 [entrez]
PST - ppublish
SO  - Kumamoto Igakkai Zasshi. 1967 Feb 25;41(2):130-51.

PMID- 5602382
OWN - NLM
STAT- MEDLINE
DCOM- 19690103
LR  - 20041117
IS  - 0375-9393 (Print)
IS  - 0375-9393 (Linking)
VI  - 33
IP  - 2
DP  - 1967 Feb
TI  - [Prolonged respiratory rehabilitation in a case of tetraplegia caused by high 
      spinal cord compression].
PG  - 136-9
FAU - Gianasi, G C
AU  - Gianasi GC
LA  - ita
PT  - Journal Article
TT  - Rianimazione respiratoria prolungata in un caso di tetraplegia da compressione 
      midollare alta.
PL  - Italy
TA  - Minerva Anestesiol
JT  - Minerva anestesiologica
JID - 0375272
SB  - IM
MH  - Adult
MH  - *Breathing Exercises
MH  - Female
MH  - Humans
MH  - *Hyperventilation
MH  - Quadriplegia/*therapy
MH  - *Respiration, Artificial
MH  - Spinal Cord Compression/*complications
EDAT- 1967/02/01 00:00
MHDA- 1967/02/01 00:01
CRDT- 1967/02/01 00:00
PHST- 1967/02/01 00:00 [pubmed]
PHST- 1967/02/01 00:01 [medline]
PHST- 1967/02/01 00:00 [entrez]
PST - ppublish
SO  - Minerva Anestesiol. 1967 Feb;33(2):136-9.
