# Supplementary material for: Effectiveness of respiratory muscle training on pulmonary function recovery in patients with spinal cord injury: a systematic review and meta-analysis
Source: PeerJ. 2025 Nov 28;13:e20373. doi: 10.7717/peerj.20373 (PMC12667691; doi:10.7717/peerj.20373)
Supplement: Supplemental Information 5 [file peerj-13-20373-s005.zip › Search Strategy and Data/Search Strategy/Scopus.ris]

TY  - JOUR
AU  - Chen, J.
AU  - Chen, T.
AU  - Wang, X.
AU  - Tang, X.
AU  - Yang, S.
AU  - Lyu, K.
AU  - Li, F.
AU  - Xian, J.
AU  - Tan, B.
AU  - Chen, Y.
TI  - Effects of different respiratory training methods on respiratory function in patients with spinal cord injury: a network meta-analysis of randomized controlled trials
PY  - 2025
T2  - Critical Care
VL  - 29
IS  - 1
C7  - 285
DO  - 10.1186/s13054-025-05535-z
UR  - https://www.scopus.com/inward/record.uri?eid=2-s2.0-105010192953&doi=10.1186%2Fs13054-025-05535-z&partnerID=40&md5=69707c5dc29b1b1717169e901285b2e8
M3  - Article
DB  - Scopus
N1  - Export Date: 07 October 2025; Cited By: 0
ER  -

TY  - JOUR
AU  - Dionne, A.
AU  - Magnuson, D.
AU  - Richard-Denis, A.
AU  - Petit, Y.
AU  - Barthelémy, D.
AU  - Bernard, F.
AU  - Mac-Thiong, J.-M.
TI  - Early exercise therapy in patients with severe traumatic spinal cord injury: is it feasible in the ICU?
PY  - 2025
T2  - Critical Care
VL  - 29
IS  - 1
C7  - 120
DO  - 10.1186/s13054-025-05297-8
UR  - https://www.scopus.com/inward/record.uri?eid=2-s2.0-105000328485&doi=10.1186%2Fs13054-025-05297-8&partnerID=40&md5=7daa72b67cbbc918e8461bfe3063e5b3
M3  - Letter
DB  - Scopus
N1  - Export Date: 07 October 2025; Cited By: 0
ER  -

TY  - JOUR
AU  - Hasnakipour, S.
AU  - Mosallanezhad, Z.
AU  - Rezaeian, T.
AU  - Azadi, F.
AU  - Noroozi, M.
TI  - Effect of Diaphragmatic Breathing Exercise With Biofeedback on Respiratory Function in Incomplete Cervical Spinal Cord Injury: A Randomized-Controlled Study
PY  - 2025
T2  - American Journal of Physical Medicine and Rehabilitation
VL  - 104
IS  - 9
SP  - 793
EP  - 799
DO  - 10.1097/PHM.0000000000002714
UR  - https://www.scopus.com/inward/record.uri?eid=2-s2.0-85217852926&doi=10.1097%2FPHM.0000000000002714&partnerID=40&md5=48b434206e96723ebdcdf04a7e45db57
M3  - Article
DB  - Scopus
N1  - Export Date: 07 October 2025; Cited By: 1
ER  -

TY  - JOUR
AU  - Young, H.-J.
AU  - Mohanraj, S.
AU  - Malone, L.A.
AU  - Fowler, L.A.
AU  - Mehta, T.S.
AU  - Rimmer, J.H.
AU  - Thirumalai, M.
TI  - Feasibility, Usability, and Acceptability of a Randomized Controlled Trial Evaluating Teleexercise Interventions for Individuals with Spinal Cord Injury: Interim Analysis of the Spinal Cord Injury Program in Exercise (SCIPE) Study
PY  - 2025
T2  - Archives of Rehabilitation Research and Clinical Translation
VL  - 7
IS  - 3
C7  - 100495
DO  - 10.1016/j.arrct.2025.100495
UR  - https://www.scopus.com/inward/record.uri?eid=2-s2.0-105013179749&doi=10.1016%2Fj.arrct.2025.100495&partnerID=40&md5=4030b8eed9fe3e4e560ee83a086c1d3f
M3  - Article
DB  - Scopus
N1  - Export Date: 07 October 2025; Cited By: 0
ER  -

TY  - JOUR
AU  - Sutor, T.W.
AU  - Mir, M.J.
AU  - Vose, A.K.
AU  - Mitchell, G.S.
AU  - Fox, E.J.
TI  - Characterization of Ventilatory Drive in Community-Dwelling Adults with Chronic Spinal Cord Injury
PY  - 2025
T2  - Archives of Rehabilitation Research and Clinical Translation
VL  - 7
IS  - 3
C7  - 100481
DO  - 10.1016/j.arrct.2025.100481
UR  - https://www.scopus.com/inward/record.uri?eid=2-s2.0-105012525326&doi=10.1016%2Fj.arrct.2025.100481&partnerID=40&md5=c8895a2f0b7c7b968fa78013eafc6294
M3  - Article
DB  - Scopus
N1  - Export Date: 07 October 2025; Cited By: 0
ER  -

TY  - JOUR
AU  - Liu, G.
AU  - Liu, L.
AU  - Zhang, Z.
AU  - Tan, R.
AU  - Wang, Y.
TI  - Development and Validation of a Novel Nomogram for Predicting Mechanical Ventilation After Cervical Spinal Cord Injury
PY  - 2025
T2  - Archives of Physical Medicine and Rehabilitation
VL  - 106
IS  - 6
SP  - 853
EP  - 862
DO  - 10.1016/j.apmr.2024.09.016
UR  - https://www.scopus.com/inward/record.uri?eid=2-s2.0-85208038835&doi=10.1016%2Fj.apmr.2024.09.016&partnerID=40&md5=d91c626bc5d74c8bb15dac427470822c
M3  - Article
DB  - Scopus
N1  - Export Date: 07 October 2025; Cited By: 0
ER  -

TY  - JOUR
AU  - Chaudhary, R.K.
AU  - Bista, P.
AU  - Gowda, B.
TI  - Innovative anaesthetic approaches to severe Kyphoscoliosis in a child with congenital vertebral abnormalities: A case report
PY  - 2025
T2  - Oxford Medical Case Reports
VL  - 2025
IS  - 6
C7  - omaf081
DO  - 10.1093/omcr/omaf081
UR  - https://www.scopus.com/inward/record.uri?eid=2-s2.0-105009545095&doi=10.1093%2Fomcr%2Fomaf081&partnerID=40&md5=a6ccd4fd7a422388324a1f2e0840d055
M3  - Article
DB  - Scopus
N1  - Export Date: 07 October 2025; Cited By: 0
ER  -

TY  - JOUR
AU  - Fatima, F.
AU  - Tharu, N.S.
AU  - Castillo, C.
AU  - Ng, A.
AU  - Gerasimenko, Y.
AU  - Ovechkin, A.
TI  - Mechanism-Based Neuromodulation in Augmenting Respiratory Motor Function in Individuals with Spinal Cord Injury
PY  - 2025
T2  - Journal of Clinical Medicine
VL  - 14
IS  - 11
C7  - 3827
DO  - 10.3390/jcm14113827
UR  - https://www.scopus.com/inward/record.uri?eid=2-s2.0-105007705357&doi=10.3390%2Fjcm14113827&partnerID=40&md5=06d5ec1292341e0616f453e577652fe6
M3  - Review
DB  - Scopus
N1  - Export Date: 07 October 2025; Cited By: 0
ER  -

TY  - JOUR
AU  - Balthazaar, S.J.T.
AU  - Hodgkiss, D.D.
AU  - Chiou, S.-Y.
AU  - Lucas, S.J.E.
AU  - Stathi, A.
AU  - Kalla, M.
AU  - Osman, A.E.F.
AU  - Budithi, S.C.
AU  - Kumar, N.
AU  - Chowdhury, J.R.
TI  - 'Time is of the essence': upper-body aerobic exercise to improve cardiovascular health during inpatient rehabilitation within the first year following spinal cord injury - protocol for a randomised clinical trial
PY  - 2025
T2  - BMJ Open
VL  - 15
IS  - 4
C7  - e089868
DO  - 10.1136/bmjopen-2024-089868
UR  - https://www.scopus.com/inward/record.uri?eid=2-s2.0-105004481832&doi=10.1136%2Fbmjopen-2024-089868&partnerID=40&md5=9caf4eddd2d1b39683f3efe9cf31aa71
M3  - Article
DB  - Scopus
N1  - Export Date: 07 October 2025; Cited By: 1
ER  -

TY  - JOUR
AU  - Dionne, A.
AU  - Magnuson, D.
AU  - Richard-Denis, A.
AU  - Petit, Y.
AU  - Barthelémy, D.
AU  - Bernard, F.
AU  - Mac-Thiong, J.-M.
TI  - Safety and Feasibility of Early Activity-Based Therapy Following Severe Traumatic Spinal Cord Injury: Results from a Single-Arm Pilot Trial
PY  - 2025
T2  - Journal of Neurotrauma
VL  - 42
IS  - 3-4
SP  - 242
EP  - 249
DO  - 10.1089/neu.2024.0297
UR  - https://www.scopus.com/inward/record.uri?eid=2-s2.0-85210957356&doi=10.1089%2Fneu.2024.0297&partnerID=40&md5=ccd0aa636e0b733bf40578d1c8cf2c78
M3  - Article
DB  - Scopus
N1  - Export Date: 07 October 2025; Cited By: 0
ER  -

TY  - JOUR
AU  - Hodgkiss, D.D.
AU  - Balthazaar, S.J.T.
AU  - Welch, J.F.
AU  - Wadley, A.J.
AU  - Cox, P.A.
AU  - Lucas, R.A.I.
AU  - Veldhuijzen Van Zanten, J.J.C.S.
AU  - Chiou, S.-Y.
AU  - Lucas, S.J.E.
AU  - Nightingale, T.E.
TI  - Short- and long-term effects of transcutaneous spinal cord stimulation on autonomic cardiovascular control and arm-crank exercise capacity in individuals with a spinal cord injury (STIMEX-SCI): study protocol
PY  - 2025
T2  - BMJ Open
VL  - 15
IS  - 1
C7  - e089756
DO  - 10.1136/bmjopen-2024-089756
UR  - https://www.scopus.com/inward/record.uri?eid=2-s2.0-85215408447&doi=10.1136%2Fbmjopen-2024-089756&partnerID=40&md5=5bef692bbadc1303b2ffe3c743fa9a21
M3  - Article
DB  - Scopus
N1  - Export Date: 07 October 2025; Cited By: 1
ER  -

TY  - JOUR
AU  - Chen, Y.-T.
AU  - Lehman, M.
AU  - van Denend, T.
AU  - Kish, J.
AU  - Wu, Y.
AU  - Preissner, K.
AU  - Plow, M.
AU  - Packer, T.L.
TI  - Features of Structured, One-to-One Videoconference Interventions That Actively Engage People in the Management of Their Chronic Conditions: Scoping Review
PY  - 2025
T2  - Journal of Medical Internet Research
VL  - 27
C7  - e58543
DO  - 10.2196/58543
UR  - https://www.scopus.com/inward/record.uri?eid=2-s2.0-85219095811&doi=10.2196%2F58543&partnerID=40&md5=c3c81bcb8569a448a58745baf0c2218b
M3  - Article
DB  - Scopus
N1  - Export Date: 07 October 2025; Cited By: 0
ER  -

TY  - JOUR
AU  - Li, Y.
AU  - Zhang, C.
AU  - Niu, G.
TI  - Effects of inspiratory muscle training in patients with subacute complete high cervical spinal cord injury
ST  - 吸气肌训练对亚急性期完全性高位颈脊髓损伤患者呼吸功能的影响
PY  - 2025
T2  - Chinese Journal of Rehabilitation Medicine
VL  - 40
IS  - 1
SP  - 61
EP  - 66
DO  - 10.3969/j.issn.1001-1242.2025.01.010
UR  - https://www.scopus.com/inward/record.uri?eid=2-s2.0-85216788133&doi=10.3969%2Fj.issn.1001-1242.2025.01.010&partnerID=40&md5=7712b000c6b029aac6d342f5bc265d7d
M3  - Article
DB  - Scopus
N1  - Export Date: 07 October 2025; Cited By: 0
ER  -

TY  - JOUR
AU  - Zhou, S.
AU  - He, L.
AU  - Li, C.
AU  - Ding, N.
TI  - Paraplegia after successful extracorporeal cardiopulmonary resuscitation: a case report
PY  - 2025
T2  - Signa Vitae
VL  - 21
IS  - 1
SP  - 112
EP  - 118
DO  - 10.22514/sv.2025.014
UR  - https://www.scopus.com/inward/record.uri?eid=2-s2.0-85215810969&doi=10.22514%2Fsv.2025.014&partnerID=40&md5=5d42ad6e124353a6d7a1aa16457b3791
M3  - Article
DB  - Scopus
N1  - Export Date: 07 October 2025; Cited By: 0
ER  -

TY  - JOUR
AU  - Cooke, P.
AU  - Linden, D.J.
TI  - Functional Regrowth of Norepinephrine Axons in the Adult Mouse Brain Following Injury
PY  - 2025
T2  - eNeuro
VL  - 12
IS  - 1
DO  - 10.1523/ENEURO.0418-24.2024
UR  - https://www.scopus.com/inward/record.uri?eid=2-s2.0-85215327849&doi=10.1523%2FENEURO.0418-24.2024&partnerID=40&md5=2988873e740259635dbe1609fd50fd90
M3  - Article
DB  - Scopus
N1  - Export Date: 07 October 2025; Cited By: 0
ER  -

TY  - JOUR
AU  - Rodrigues, F.D.O.
AU  - Padovani, M.M.P.
AU  - Lopes, B.P.
AU  - de Moura, J.A.
AU  - Gama, A.C.C.
TI  - Respiratory muscle training in people with cervical spinal cord injury–A systematic review
PY  - 2025
T2  - Journal of Spinal Cord Medicine
VL  - 48
IS  - 4
SP  - 555
EP  - 567
DO  - 10.1080/10790268.2024.2433839
UR  - https://www.scopus.com/inward/record.uri?eid=2-s2.0-85214653916&doi=10.1080%2F10790268.2024.2433839&partnerID=40&md5=5d34cea70b81679c7174b4a077953aea
M3  - Review
DB  - Scopus
N1  - Export Date: 07 October 2025; Cited By: 0
ER  -

TY  - JOUR
AU  - Campbell, J.
AU  - Stabosz, S.
AU  - Chiu, C.
TI  - Health action process approach and spinal cord injury: a scoping review
PY  - 2025
T2  - Disability and Rehabilitation
VL  - 47
IS  - 16
SP  - 4025
EP  - 4039
DO  - 10.1080/09638288.2024.2442069
UR  - https://www.scopus.com/inward/record.uri?eid=2-s2.0-85212934279&doi=10.1080%2F09638288.2024.2442069&partnerID=40&md5=bb6cfe2c8b5f0a10137e0c47a7335245
M3  - Review
DB  - Scopus
N1  - Export Date: 07 October 2025; Cited By: 0
ER  -

TY  - JOUR
AU  - Keleman, N.
AU  - Dragičević-Cvjetković, D.
AU  - Mikov, A.
AU  - Radošević, D.
AU  - Ðilvesi, Ð.
AU  - Mrđa, V.
AU  - Krasnik, R.
TI  - The effect of extended early rehabilitation on the treatment outcome of patients with moderate and severe traumatic brain injury
PY  - 2025
T2  - Frontiers in Human Neuroscience
VL  - 19
C7  - 1637199
DO  - 10.3389/fnhum.2025.1637199
UR  - https://www.scopus.com/inward/record.uri?eid=2-s2.0-105016716512&doi=10.3389%2Ffnhum.2025.1637199&partnerID=40&md5=12b6878699d694b358d81165a5155334
M3  - Article
DB  - Scopus
N1  - Export Date: 07 October 2025; Cited By: 0
ER  -

TY  - JOUR
AU  - Kim, J.H.
AU  - Lee, H.J.
AU  - Yun, H.Y.
AU  - Kim, S.J.
AU  - Jin, S.M.
AU  - Son, M.K.
AU  - Shin, J.W.
AU  - Kim, W.Y.
AU  - Han, S.R.
TI  - Effectiveness of home training program to improve health and physical fitness of individuals with spinal cord injury
PY  - 2025
T2  - Turkish Journal of Physical Medicine and Rehabilitation
VL  - 71
IS  - 3
SP  - 284
EP  - 294
DO  - 10.5606/tftrd.2025.11565
UR  - https://www.scopus.com/inward/record.uri?eid=2-s2.0-105014469022&doi=10.5606%2Ftftrd.2025.11565&partnerID=40&md5=8f8a1a12aa58181172950775cf8b1265
M3  - Article
DB  - Scopus
N1  - Export Date: 07 October 2025; Cited By: 0
ER  -

TY  - JOUR
AU  - Tran, D.H.
AU  - Le, H.T.
AU  - Quynh Chu, T.T.
AU  - Cam Pham, H.T.
AU  - Le, A.N.
TI  - The Effects of Inspiratory Muscle Training in Individuals With Cervical Spinal Cord Injuries: A Systematic Review and Meta-Analysis
PY  - 2025
T2  - Annals of Rehabilitation Medicine
VL  - 49
IS  - 3
SP  - 152
EP  - 163
DO  - 10.5535/arm.250013
UR  - https://www.scopus.com/inward/record.uri?eid=2-s2.0-105010658091&doi=10.5535%2Farm.250013&partnerID=40&md5=ab85c611ba5b2a2eb3e8731390100b03
M3  - Article
DB  - Scopus
N1  - Export Date: 07 October 2025; Cited By: 0
ER  -

TY  - JOUR
AU  - Curley, J.
AU  - Gomez, E.
AU  - Adnan, L.
AU  - Ablao, I.
AU  - Sumbillo, J.
AU  - York, H.
AU  - Töreyin, H.
TI  - Feasibility Analysis of a Portable Diaphragmatic Efficiency Monitor for CSCI Patients
PY  - 2025
T2  - IEEE Journal of Translational Engineering in Health and Medicine
VL  - 13
SP  - 246
EP  - 250
DO  - 10.1109/JTEHM.2025.3574553
UR  - https://www.scopus.com/inward/record.uri?eid=2-s2.0-105006805787&doi=10.1109%2FJTEHM.2025.3574553&partnerID=40&md5=3f77a7eca3cbe9f5d3941ede85c135bf
M3  - Article
DB  - Scopus
N1  - Export Date: 07 October 2025; Cited By: 0
ER  -

TY  - JOUR
AU  - Guo, X.
AU  - Zhou, Z.
AU  - Shi, J.
AU  - Wang, R.
AU  - Wang, N.
AU  - Wang, Q.
TI  - Evaluating Trunk Control Ability in Patients with Spinal Cord Injury via a Robotic Brace
PY  - 2025
T2  - IEEE Transactions on Biomedical Engineering
DO  - 10.1109/TBME.2025.3565790
UR  - https://www.scopus.com/inward/record.uri?eid=2-s2.0-105004032898&doi=10.1109%2FTBME.2025.3565790&partnerID=40&md5=f7efe82a4531bfd75d9151874aaf370d
M3  - Article
DB  - Scopus
N1  - Export Date: 07 October 2025; Cited By: 0
ER  -

TY  - CHAP
AU  - Onders, R.P.
TI  - Diaphragm stimulation and respiratory function
PY  - 2025
SP  - 291
EP  - 310
DO  - 10.1049/PBHE062E_ch10
UR  - https://www.scopus.com/inward/record.uri?eid=2-s2.0-105003988904&doi=10.1049%2FPBHE062E_ch10&partnerID=40&md5=4a5a28100041c838242869841474efba
M3  - Book chapter
DB  - Scopus
N1  - Export Date: 07 October 2025; Cited By: 0
ER  -

TY  - JOUR
AU  - Carpentier, S.
AU  - Deng, W.
AU  - Blackwood, J.
AU  - Van de Winckel, A.
TI  - Rasch validation of the revised body awareness rating questionnaire (BARQ-R) in adults with and without musculoskeletal pain
PY  - 2024
T2  - BMC Musculoskeletal Disorders
VL  - 25
IS  - 1
C7  - 799
DO  - 10.1186/s12891-024-07893-1
UR  - https://www.scopus.com/inward/record.uri?eid=2-s2.0-85205990324&doi=10.1186%2Fs12891-024-07893-1&partnerID=40&md5=8d8be6855e12e2781eded46414d82ea4
M3  - Article
DB  - Scopus
N1  - Export Date: 07 October 2025; Cited By: 1
ER  -

TY  - JOUR
AU  - Tsai, C.S.
AU  - Li, H.-T.
AU  - Yang, W.-L.
AU  - Jhan, Y.-T.
TI  - The effect of craniocervical flexion and neck endurance exercises plus pulmonary rehabilitation on pulmonary function in spinal cord injury: a pilot single-blinded randomised controlled trial
PY  - 2024
T2  - Spinal Cord Series and Cases
VL  - 10
IS  - 1
C7  - 27
DO  - 10.1038/s41394-024-00637-2
UR  - https://www.scopus.com/inward/record.uri?eid=2-s2.0-85191035470&doi=10.1038%2Fs41394-024-00637-2&partnerID=40&md5=d794df708472d39dfbaa0851d1faf309
M3  - Article
DB  - Scopus
N1  - Export Date: 07 October 2025; Cited By: 0
ER  -

TY  - JOUR
AU  - Nogueira, F.
AU  - Shirahige, L.
AU  - Brito, R.
AU  - Lima, H.
AU  - Victor, J.
AU  - Sanchez, M.P.
AU  - Ilha, J.
AU  - Monte-Silva, K.
TI  - Repetitive Transcranial Magnetic Stimulation with Body Weight-supported Treadmill Training Enhances Independent Walking of Individuals with Chronic Incomplete Spinal Cord Injury: A Pilot Randomized Clinical Trial
PY  - 2024
T2  - Brain Topography
VL  - 37
IS  - 6
SP  - 1232
EP  - 1241
DO  - 10.1007/s10548-024-01072-0
UR  - https://www.scopus.com/inward/record.uri?eid=2-s2.0-85201521476&doi=10.1007%2Fs10548-024-01072-0&partnerID=40&md5=76532071312c1163db41ea6fae79920d
M3  - Article
DB  - Scopus
N1  - Export Date: 07 October 2025; Cited By: 2
ER  -

TY  - JOUR
AU  - Liu, K.
AU  - Xu, M.
AU  - Fang, T.
AU  - Wan, Y.
AU  - Xiong, J.
AU  - Huang, Z.
TI  - Effects of hyperbaric oxygen combined with respiratory muscle training on lung function and fatigue level in patients with spinal cord injury
ST  - 高压氧联合呼吸肌训练对脊髓损伤患者肺功能及疲劳程度的影响
PY  - 2024
T2  - Chinese Journal of Nautical Medicine and Hyperbaric Medicine
VL  - 31
IS  - 5
SP  - 650
EP  - 653
DO  - 10.3760/cma.j.cn311847-20231021-00081
UR  - https://www.scopus.com/inward/record.uri?eid=2-s2.0-85208967979&doi=10.3760%2Fcma.j.cn311847-20231021-00081&partnerID=40&md5=d14b51912cfe1039bd45bf391bf88f42
M3  - Article
DB  - Scopus
N1  - Export Date: 07 October 2025; Cited By: 0
ER  -

TY  - JOUR
AU  - Vivodtzev, I.
AU  - Rong, S.
AU  - Ely, M.R.
AU  - Patout, M.
AU  - Taylor, J.A.
TI  - Paradoxical breathing during sleep is associated with increased sleep apnea and reduced ventilatory capacities in high-level spinal cord injury
PY  - 2024
T2  - Journal of Sleep Research
VL  - 33
IS  - 5
C7  - e14171
DO  - 10.1111/jsr.14171
UR  - https://www.scopus.com/inward/record.uri?eid=2-s2.0-85185444333&doi=10.1111%2Fjsr.14171&partnerID=40&md5=1940fd707f828b48c02d1b75eb0deae0
M3  - Article
DB  - Scopus
N1  - Export Date: 07 October 2025; Cited By: 1
ER  -

TY  - JOUR
AU  - Mazur, M.D.
AU  - Hamner, J.W.
AU  - Anand, A.N.
AU  - Taylor, J.A.
TI  - Cardiorespiratory Effects of Yogic Versus Slow Breathing in Individuals with a Spinal Cord Injury: An Exploratory Cohort Study
PY  - 2024
T2  - Journal of Integrative and Complementary Medicine
VL  - 30
IS  - 9
SP  - 878
EP  - 885
DO  - 10.1089/jicm.2023.0641
UR  - https://www.scopus.com/inward/record.uri?eid=2-s2.0-85188593454&doi=10.1089%2Fjicm.2023.0641&partnerID=40&md5=4abf2fa391607acef365df8e1c2d76be
M3  - Article
DB  - Scopus
N1  - Export Date: 07 October 2025; Cited By: 0
ER  -

TY  - JOUR
AU  - Choi, S.-Y.
AU  - Kim, C.Y.
AU  - Joo, M.C.
TI  - Comparison of autonomic nervous system dysfunction, arterial stiffness, and heart rate recovery according to spinal cord injury level
PY  - 2024
T2  - Journal of International Medical Research
VL  - 52
IS  - 8
DO  - 10.1177/03000605241266591
UR  - https://www.scopus.com/inward/record.uri?eid=2-s2.0-85202046534&doi=10.1177%2F03000605241266591&partnerID=40&md5=0716b2ac177726b8bc3d00bb614ebc6a
M3  - Article
DB  - Scopus
N1  - Export Date: 07 October 2025; Cited By: 0
ER  -

TY  - JOUR
AU  - Kim, C.-H.
AU  - Lamer, T.J.
AU  - Keller-Ross, M.
AU  - Stolen, C.
AU  - Johnson, B.D.
TI  - Blunted cardiovascular responses to exercise by inhibiting afferent feedback via spinal cord stimulation in heart failure
PY  - 2024
T2  - ESC Heart Failure
VL  - 11
IS  - 4
SP  - 2421
EP  - 2425
DO  - 10.1002/ehf2.14806
UR  - https://www.scopus.com/inward/record.uri?eid=2-s2.0-85190573279&doi=10.1002%2Fehf2.14806&partnerID=40&md5=34006b59e1c408f5f3ceba7ccdde5547
M3  - Article
DB  - Scopus
N1  - Export Date: 07 October 2025; Cited By: 1
ER  -

TY  - JOUR
AU  - Sayar, Y.
AU  - Yildirim, M.
AU  - Teber, S.
TI  - Management of neurological problems in children on home invasive mechanical ventilation
PY  - 2024
T2  - Pediatric Pulmonology
VL  - 59
IS  - 8
SP  - 2196
EP  - 2202
DO  - 10.1002/ppul.26830
UR  - https://www.scopus.com/inward/record.uri?eid=2-s2.0-85180218100&doi=10.1002%2Fppul.26830&partnerID=40&md5=708600371664b9f083cfb70d688224a2
M3  - Article
DB  - Scopus
N1  - Export Date: 07 October 2025; Cited By: 3
ER  -

TY  - JOUR
AU  - Haghighi, A.H.
AU  - Ahmadi, A.
AU  - Askari, R.
AU  - Shahrabadi, H.
AU  - Moody, J.A.
AU  - Miller, J.M.
AU  - Clemente, F.
AU  - Gentil, P.
TI  - A three-arm randomized controlled trial of aerobic and resistance training in women with spinal cord injuries: Effects on physical fitness and pulmonary function
PY  - 2024
T2  - Heliyon
VL  - 10
IS  - 13
C7  - e32538
DO  - 10.1016/j.heliyon.2024.e32538
UR  - https://www.scopus.com/inward/record.uri?eid=2-s2.0-85196858376&doi=10.1016%2Fj.heliyon.2024.e32538&partnerID=40&md5=b8b4ebb3c493ca3856ed40a49574a5e4
M3  - Article
DB  - Scopus
N1  - Export Date: 07 October 2025; Cited By: 0
ER  -

TY  - JOUR
AU  - Ó Murchú, S.C.
AU  - O'Halloran, K.D.
TI  - BREATHE DMD: boosting respiratory efficacy after therapeutic hypoxic episodes in Duchenne muscular dystrophy
PY  - 2024
T2  - Journal of Physiology
VL  - 602
IS  - 14
SP  - 3255
EP  - 3272
DO  - 10.1113/JP280280
UR  - https://www.scopus.com/inward/record.uri?eid=2-s2.0-85195200450&doi=10.1113%2FJP280280&partnerID=40&md5=72f9a7133f90d99f814104171201ebfb
M3  - Review
DB  - Scopus
N1  - Export Date: 07 October 2025; Cited By: 1
ER  -

TY  - JOUR
AU  - Ge, X.
AU  - Jiao, H.
AU  - Chen, Q.
AU  - Zhang, B.
AU  - Zhao, L.
AU  - Zhu, R.
AU  - Li, S.
AU  - Ma, C.
AU  - Zhang, Y.
AU  - Peng, X.
TI  - Clinical characteristics analysis of 4 cases with acute flaccid myelitis in children
ST  - 儿童急性弛缓性脊髓炎 4 例临床特点分析
PY  - 2024
T2  - Chinese Journal of Pediatrics
VL  - 62
IS  - 7
SP  - 676
EP  - 680
DO  - 10.3760/cma.j.cn112140-20240320-00191
UR  - https://www.scopus.com/inward/record.uri?eid=2-s2.0-85197623561&doi=10.3760%2Fcma.j.cn112140-20240320-00191&partnerID=40&md5=3167f53b92f290ae6fb2af86ec1e5620
M3  - Article
DB  - Scopus
N1  - Export Date: 07 October 2025; Cited By: 0
ER  -

TY  - JOUR
AU  - Huang, L.
AU  - Liu, M.
TI  - Effects of low frequency electric stimulation on diaphragmatic muscle combined with threshold inspiratory muscle training on lung function in patients with sub-acute traumatic cervical spinal cord injury
ST  - 膈肌电刺激联合阈值压力负荷呼吸训练对亚急性期颈段脊髓损伤患者肺功能的影响
PY  - 2024
T2  - Chinese Journal of General Practice
VL  - 22
IS  - 7
DO  - 10.16766/j.cnki.issn.1674-4152.003578
UR  - https://www.scopus.com/inward/record.uri?eid=2-s2.0-85212181357&doi=10.16766%2Fj.cnki.issn.1674-4152.003578&partnerID=40&md5=34fd8aeeefce90a2b010fe59ec6f7aaf
M3  - Article
DB  - Scopus
N1  - Export Date: 07 October 2025; Cited By: 0
ER  -

TY  - JOUR
AU  - Ramli, M.I.
AU  - Hamzaid, N.A.
AU  - Engkasan, J.P.
AU  - Usman, J.
AU  - Salleh, M.
AU  - Hueh, W.D.
TI  - Accessory respiratory muscles performance among people with spinal cord injury while singing songs with different musical parameters
PY  - 2024
T2  - PLOS ONE
VL  - 19
IS  - 7 July
C7  - e0305940
DO  - 10.1371/journal.pone.0305940
UR  - https://www.scopus.com/inward/record.uri?eid=2-s2.0-85197766610&doi=10.1371%2Fjournal.pone.0305940&partnerID=40&md5=6727ac9f9c7cebdb041b4a3590cd9979
M3  - Article
DB  - Scopus
N1  - Export Date: 07 October 2025; Cited By: 0
ER  -

TY  - JOUR
AU  - Lingampally, P.K.
AU  - Ramanathan, K.C.
AU  - Shanmugam, R.
AU  - Cepova, L.
AU  - Salunkhe, S.
TI  - Wearable Assistive Rehabilitation Robotic Devices—A Comprehensive Review
PY  - 2024
T2  - Machines
VL  - 12
IS  - 6
C7  - 415
DO  - 10.3390/machines12060415
UR  - https://www.scopus.com/inward/record.uri?eid=2-s2.0-85197910995&doi=10.3390%2Fmachines12060415&partnerID=40&md5=2b1e79fabb5ffcab0e315d74b898f92d
M3  - Review
DB  - Scopus
N1  - Export Date: 07 October 2025; Cited By: 7
ER  -

TY  - JOUR
AU  - Cavalcante, J.G.T.
AU  - de Souza Ribeiro, V.H.
AU  - De Cassia Marqueti, R.
AU  - de Almeida Paz, I.
AU  - Bastos, J.A.I.
AU  - Vaz, M.A.
AU  - Babault, N.
AU  - Durigan, J.L.Q.
TI  - Effect of muscle length on maximum evoked torque, discomfort, contraction fatigue, and strength adaptations during electrical stimulation in adult populations: A systematic review
PY  - 2024
T2  - PLOS ONE
VL  - 19
IS  - 6 June
C7  - e0304205
DO  - 10.1371/journal.pone.0304205
UR  - https://www.scopus.com/inward/record.uri?eid=2-s2.0-85195622686&doi=10.1371%2Fjournal.pone.0304205&partnerID=40&md5=6710645732d9963d7b07db227c64021c
M3  - Review
DB  - Scopus
N1  - Export Date: 07 October 2025; Cited By: 5
ER  -

TY  - JOUR
AU  - Hoekstra, S.
AU  - Ettema, F.
AU  - van der Bijll, M.
AU  - van der Sterren, V.
AU  - van Binsbergen, E.
AU  - van Orsouw, L.
AU  - Achterberg-Warmer, W.
AU  - Daanen, H.
AU  - Janssen, T.
AU  - de Groot, S.
TI  - The effect of breathing exercises and mindset with or without cold exposure on mental and physical health in persons with a spinal cord injury—a protocol for a three-arm randomised-controlled trial
PY  - 2024
T2  - Spinal Cord
VL  - 62
IS  - 5
SP  - 237
EP  - 240
DO  - 10.1038/s41393-024-00976-9
UR  - https://www.scopus.com/inward/record.uri?eid=2-s2.0-85187697741&doi=10.1038%2Fs41393-024-00976-9&partnerID=40&md5=9efc07a6947d5ea81202b08c84202b24
M3  - Article
DB  - Scopus
N1  - Export Date: 07 October 2025; Cited By: 0
ER  -

TY  - JOUR
AU  - Bills, S.
AU  - Skrzat, J.
AU  - Tevald, M.A.
TI  - Application of the 4-Element Movement Model to Cardiovascular and Pulmonary Physical Therapy Practice
PY  - 2024
T2  - Cardiopulmonary Physical Therapy Journal
VL  - 35
IS  - 2
SP  - 71
EP  - 77
DO  - 10.1097/CPT.0000000000000246
UR  - https://www.scopus.com/inward/record.uri?eid=2-s2.0-105003820511&doi=10.1097%2FCPT.0000000000000246&partnerID=40&md5=6392a640aefbf91735c7ab73ce6a3aa2
M3  - Article
DB  - Scopus
N1  - Export Date: 07 October 2025; Cited By: 2
ER  -

TY  - JOUR
AU  - Fogarty, M.J.
AU  - Zhan, W.-Z.
AU  - Mantilla, C.B.
AU  - Sieck, G.C.
TI  - Cervical spinal cord hemisection impacts sigh and the respiratory reset in male rats
PY  - 2024
T2  - Physiological Reports
VL  - 12
IS  - 5
C7  - e15973
DO  - 10.14814/phy2.15973
UR  - https://www.scopus.com/inward/record.uri?eid=2-s2.0-85187798255&doi=10.14814%2Fphy2.15973&partnerID=40&md5=e29f01f85bf4129276e0bc05ae3b9946
M3  - Article
DB  - Scopus
N1  - Export Date: 07 October 2025; Cited By: 4
ER  -

TY  - JOUR
AU  - Sankari, A.
AU  - Najjar, A.A.
AU  - Maresh, S.A.
AU  - Prowting, J.L.
AU  - Fung, C.H.
AU  - Knack, A.
AU  - Yarandi, H.
AU  - Badr, M.S.
TI  - Feasibility of oropharyngeal and respiratory muscle training in individuals with OSA and spinal cord injury or disease: A pilot study
PY  - 2024
T2  - Physiological Reports
VL  - 12
IS  - 3
C7  - e15930
DO  - 10.14814/phy2.15930
UR  - https://www.scopus.com/inward/record.uri?eid=2-s2.0-85184717324&doi=10.14814%2Fphy2.15930&partnerID=40&md5=05a37e86b3987a32ce2ee569c493cf14
M3  - Article
DB  - Scopus
N1  - Export Date: 07 October 2025; Cited By: 0
ER  -

TY  - JOUR
AU  - Yozbatiran, N.
AU  - Francisco, G.E.
AU  - Korupolu, R.
TI  - Safety and feasibility of paired vagus nerve stimulation with rehabilitation for improving upper extremity function in people with cervical spinal cord injury: study protocol for a pilot randomized controlled trial
PY  - 2024
T2  - Frontiers in Neurology
VL  - 15
C7  - 1465764
DO  - 10.3389/fneur.2024.1465764
UR  - https://www.scopus.com/inward/record.uri?eid=2-s2.0-85210552594&doi=10.3389%2Ffneur.2024.1465764&partnerID=40&md5=34d1cf054c108bcc7113a5656e089564
M3  - Article
DB  - Scopus
N1  - Export Date: 07 October 2025; Cited By: 0
ER  -

TY  - JOUR
AU  - Raciti, L.
AU  - Raciti, G.
AU  - Ammendolia, A.
AU  - Distefano, S.M.
AU  - Calabrò, R.S.
AU  - Onesta, M.P.
AU  - Prosperini, G.
TI  - EFFECTS OF COMBINED RESPIRATORY PHYSIOTHERAPY WITH HIGH-FLOW NASAL CANNULA AND VENTURI MASK IN SPINAL CORD INJURY: A SINGLE-SUBJECT RESEARCH STUDY AND LITERATURE REVIEW
PY  - 2024
T2  - European Journal of Case Reports in Internal Medicine
VL  - 11
IS  - 11
DO  - 10.12890/2024_004891
UR  - https://www.scopus.com/inward/record.uri?eid=2-s2.0-85210412408&doi=10.12890%2F2024_004891&partnerID=40&md5=94075406bda3844d9502d347dd79316c
M3  - Article
DB  - Scopus
N1  - Export Date: 07 October 2025; Cited By: 0
ER  -

TY  - JOUR
AU  - Trzeciak, D.J.
TI  - Cooperation between a physiotherapist and an occupational therapist in the rehabilitation process after cervical spine injury: a case study
PY  - 2024
T2  - Advances in Rehabilitation
VL  - 38
IS  - 3
SP  - 1
EP  - 6
DO  - 10.5114/areh.2024.142321
UR  - https://www.scopus.com/inward/record.uri?eid=2-s2.0-85205575976&doi=10.5114%2Fareh.2024.142321&partnerID=40&md5=6da0bc3c2ab910d71220efff41d6b562
M3  - Article
DB  - Scopus
N1  - Export Date: 07 October 2025; Cited By: 0
ER  -

TY  - JOUR
AU  - Tan, H.-L.
AU  - Simonds, A.K.
TI  - Neuromuscular diseases and long-term ventilation
PY  - 2024
T2  - ERS Monograph
VL  - 2024
IS  - 104
SP  - 78
EP  - 94
DO  - 10.1183/2312508X.10011423
UR  - https://www.scopus.com/inward/record.uri?eid=2-s2.0-85195153869&doi=10.1183%2F2312508X.10011423&partnerID=40&md5=b4fe00f291afd6b41554bc9e6af6773c
M3  - Article
DB  - Scopus
N1  - Export Date: 07 October 2025; Cited By: 3
ER  -

TY  - JOUR
AU  - Serafini, E.R.S.
AU  - Guerrero-Méndez, C.D.
AU  - Bastos-Filho, T.F.
AU  - Cotrina, A.
AU  - de Azevedo-Dantas, A.F.O.
AU  - Delisle-Rodríguez, D.
AU  - do Espírito Santo, C.C.
TI  - Gait Training-Based Motor Imagery and EEG Neurofeedback in Lokomat: A Clinical Intervention With Complete Spinal Cord Injury Individuals
PY  - 2024
T2  - IEEE Transactions on Neural Systems and Rehabilitation Engineering
VL  - 32
SP  - 1896
EP  - 1905
DO  - 10.1109/TNSRE.2024.3400040
UR  - https://www.scopus.com/inward/record.uri?eid=2-s2.0-85193289531&doi=10.1109%2FTNSRE.2024.3400040&partnerID=40&md5=2b70d725f137bc4cc35d81ab83a16509
M3  - Article
DB  - Scopus
N1  - Export Date: 07 October 2025; Cited By: 7
ER  -

TY  - JOUR
AU  - Baute-Darias, J.
AU  - Muñoz-Rodríguez, R.
TI  - Effectiveness of inspiratory muscle training in spinal cord injury patients: a systematic review
ST  - Eficacia del entrenamiento de la musculatura inspiratoria en lesionados medulares: revisión sistemática
PY  - 2024
T2  - Cuestiones de Fisioterapia
VL  - 53
IS  - 1
UR  - https://www.scopus.com/inward/record.uri?eid=2-s2.0-85187289427&partnerID=40&md5=5299a15ffe017d946aa1e435c8983bd0
M3  - Review
DB  - Scopus
N1  - Export Date: 07 October 2025; Cited By: 0
ER  -

TY  - JOUR
AU  - Sweetman, H.
AU  - Rahman, M.
AU  - Vedantam, A.
AU  - Satkunendrarajah, K.
TI  - Subclinical respiratory dysfunction and impaired ventilatory adaptation in degenerative cervical myelopathy
PY  - 2024
T2  - Experimental Neurology
VL  - 371
C7  - 114600
DO  - 10.1016/j.expneurol.2023.114600
UR  - https://www.scopus.com/inward/record.uri?eid=2-s2.0-85175540178&doi=10.1016%2Fj.expneurol.2023.114600&partnerID=40&md5=cf2c9b9ca62543ccc6434169dc516953
M3  - Article
DB  - Scopus
N1  - Export Date: 07 October 2025; Cited By: 0
ER  -

TY  - JOUR
AU  - Redepenning, D.H.
AU  - Maddali, S.
AU  - Lefkovich, E.
AU  - Huss, S.A.
AU  - Cotton, R.J.
TI  - A preliminary study on the respiratory benefits of adaptive video gaming in individuals with cervical spinal cord injuries
PY  - 2024
T2  - Disability and Rehabilitation: Assistive Technology
VL  - 19
IS  - 4
SP  - 1494
EP  - 1501
DO  - 10.1080/17483107.2023.2201278
UR  - https://www.scopus.com/inward/record.uri?eid=2-s2.0-85153332578&doi=10.1080%2F17483107.2023.2201278&partnerID=40&md5=749b7cd11f8f46361b4bcb44deaa22ee
M3  - Article
DB  - Scopus
N1  - Export Date: 07 October 2025; Cited By: 0
ER  -

TY  - JOUR
AU  - Morgan, K.A.
AU  - Paton, S.
AU  - Patten, A.
AU  - Tucker, S.
AU  - Walker, K.
TI  - Community-based exercise goals of persons with spinal cord injury: Interpreted using the International Classification of Functioning, Disability, and Health
PY  - 2024
T2  - Journal of Spinal Cord Medicine
VL  - 47
IS  - 2
SP  - 229
EP  - 238
DO  - 10.1080/10790268.2021.1970896
UR  - https://www.scopus.com/inward/record.uri?eid=2-s2.0-85118240854&doi=10.1080%2F10790268.2021.1970896&partnerID=40&md5=d90875ebb18e35fbd977bbd57bdbe149
M3  - Article
DB  - Scopus
N1  - Export Date: 07 October 2025; Cited By: 4
ER  -

TY  - JOUR
AU  - Panelli, A.
AU  - Verfuß, M.A.
AU  - Dres, M.
AU  - Brochard, L.
AU  - Schaller, S.J.
TI  - Phrenic nerve stimulation to prevent diaphragmatic dysfunction and ventilator-induced lung injury
PY  - 2023
T2  - Intensive Care Medicine Experimental
VL  - 11
IS  - 1
C7  - 94
DO  - 10.1186/s40635-023-00577-5
UR  - https://www.scopus.com/inward/record.uri?eid=2-s2.0-85179981738&doi=10.1186%2Fs40635-023-00577-5&partnerID=40&md5=bb0dbdfc01128c16c321a6316e7b6b22
M3  - Review
DB  - Scopus
N1  - Export Date: 07 October 2025; Cited By: 15
ER  -

TY  - JOUR
AU  - Silverstein, A.L.
AU  - Lawson, K.G.
AU  - Francis Farhadi, H.F.
AU  - Alilain, W.J.
TI  - Contrasting Experimental Rodent Aftercare With Human Clinical Treatment for Cervical Spinal Cord Injury: Bridging the Translational ‘‘Valley of Death’’
PY  - 2023
T2  - Journal of Neurotrauma
VL  - 40
IS  - 23-24
SP  - 2469
EP  - 2486
DO  - 10.1089/neu.2023.0314
UR  - https://www.scopus.com/inward/record.uri?eid=2-s2.0-85177164587&doi=10.1089%2Fneu.2023.0314&partnerID=40&md5=c85dca0ee13838f5f10dd5ce3e635d00
M3  - Review
DB  - Scopus
N1  - Export Date: 07 October 2025; Cited By: 0
ER  -

TY  - JOUR
AU  - Palermo, A.E.
AU  - Butler, J.E.
AU  - Boswell-Ruys, C.L.
TI  - Comparison of two inspiratory muscle training protocols in people with spinal cord injury: a secondary analysis
PY  - 2023
T2  - Spinal Cord Series and Cases
VL  - 9
IS  - 1
C7  - 42
DO  - 10.1038/s41394-023-00594-2
UR  - https://www.scopus.com/inward/record.uri?eid=2-s2.0-85168222755&doi=10.1038%2Fs41394-023-00594-2&partnerID=40&md5=3dcada4eee12e3de5c13608270140f65
M3  - Article
DB  - Scopus
N1  - Export Date: 07 October 2025; Cited By: 2
ER  -

TY  - JOUR
AU  - Torres, R.D.
AU  - Rashed, H.
AU  - Mathur, P.
AU  - Castillo, C.
AU  - Abell, T.
AU  - Terson de Paleville, D.G.L.
TI  - Autogenic biofeedback training improves autonomic responses in a participant with cervical motor complete spinal cord injury- case report
PY  - 2023
T2  - Spinal Cord Series and Cases
VL  - 9
IS  - 1
C7  - 31
DO  - 10.1038/s41394-023-00593-3
UR  - https://www.scopus.com/inward/record.uri?eid=2-s2.0-85164540663&doi=10.1038%2Fs41394-023-00593-3&partnerID=40&md5=f5779aefef5db4eb7822a9f49f2c3434
M3  - Article
DB  - Scopus
N1  - Export Date: 07 October 2025; Cited By: 2
ER  -

TY  - JOUR
AU  - Ramli, M.I.
AU  - Hamzaid, N.A.
AU  - Engkasan, J.P.
AU  - Usman, J.
TI  - Respiratory muscle training: a bibliometric analysis of 60 years’ multidisciplinary journey
PY  - 2023
T2  - BioMedical Engineering Online
VL  - 22
IS  - 1
C7  - 50
DO  - 10.1186/s12938-023-01103-0
UR  - https://www.scopus.com/inward/record.uri?eid=2-s2.0-85159826924&doi=10.1186%2Fs12938-023-01103-0&partnerID=40&md5=36eccab946e015d2125cbd58fa1312a1
M3  - Article
DB  - Scopus
N1  - Export Date: 07 October 2025; Cited By: 10
ER  -

TY  - JOUR
AU  - Alharbi, A.
AU  - Li, J.
AU  - Womack, E.
AU  - Farrow, M.
AU  - Yarar-Fisher, C.
TI  - The Effect of Lower Limb Combined Neuromuscular Electrical Stimulation on Skeletal Muscle Signaling for Glucose Utilization, Myofiber Distribution, and Metabolic Function after Spinal Cord Injury
PY  - 2023
T2  - International Journal of Environmental Research and Public Health
VL  - 20
IS  - 20
C7  - 6958
DO  - 10.3390/ijerph20206958
UR  - https://www.scopus.com/inward/record.uri?eid=2-s2.0-85174890179&doi=10.3390%2Fijerph20206958&partnerID=40&md5=3a450d19f1292161afe111fa3af222df
M3  - Article
DB  - Scopus
N1  - Export Date: 07 October 2025; Cited By: 5
ER  -

TY  - JOUR
AU  - Sheers, N.L.
AU  - Howard, M.E.
AU  - Rochford, P.D.
AU  - Rautela, L.
AU  - Chao, C.
AU  - McKim, D.A.
AU  - Berlowitz, D.J.
TI  - A Randomized Controlled Clinical Trial of Lung Volume Recruitment in Adults with Neuromuscular Disease
PY  - 2023
T2  - Annals of the American Thoracic Society
VL  - 20
IS  - 10
SP  - 1445
EP  - 1455
DO  - 10.1513/AnnalsATS.202212-1062OC
UR  - https://www.scopus.com/inward/record.uri?eid=2-s2.0-85172940917&doi=10.1513%2FAnnalsATS.202212-1062OC&partnerID=40&md5=b75ac3430868cc8b428682dbb3736cd9
M3  - Article
DB  - Scopus
N1  - Export Date: 07 October 2025; Cited By: 8
ER  -

TY  - JOUR
AU  - de Groot, S.
AU  - Ettema, F.W.L.
AU  - van Leeuwen, C.M.C.
AU  - Achterberg-Warmer, W.J.
AU  - Janssen, T.W.J.
AU  - Hoekstra, S.P.
TI  - The Effect of Mindset and Breathing Exercises on Physical and Mental Health in Persons with Spinal Cord Injury—A Pilot Feasibility Study
PY  - 2023
T2  - International Journal of Environmental Research and Public Health
VL  - 20
IS  - 18
C7  - 6784
DO  - 10.3390/ijerph20186784
UR  - https://www.scopus.com/inward/record.uri?eid=2-s2.0-85172894245&doi=10.3390%2Fijerph20186784&partnerID=40&md5=08df4f04a1cc1f33d8bad16970ebbe81
M3  - Article
DB  - Scopus
N1  - Export Date: 07 October 2025; Cited By: 1
ER  -

TY  - JOUR
AU  - Luu, B.L.
AU  - Lewis, R.H.C.
AU  - McBain, R.A.
AU  - Gandevia, S.C.
AU  - Boswell-Ruys, C.L.
AU  - Butler, J.E.
TI  - Effect of respiratory muscle training on load sensations in people with chronic tetraplegia: a secondary analysis of a randomised controlled trial
PY  - 2023
T2  - Spinal Cord
VL  - 61
IS  - 9
SP  - 505
EP  - 512
DO  - 10.1038/s41393-023-00920-3
UR  - https://www.scopus.com/inward/record.uri?eid=2-s2.0-85168130651&doi=10.1038%2Fs41393-023-00920-3&partnerID=40&md5=d22323041d16e388bbc2c4c826e6d3b3
M3  - Article
DB  - Scopus
N1  - Export Date: 07 October 2025; Cited By: 0
ER  -

TY  - JOUR
AU  - Kumru, H.
AU  - García-Alén, L.
AU  - Ros-Alsina, A.
AU  - Albu, S.
AU  - Vallès, M.
AU  - Vidal, J.
TI  - Transcutaneous Spinal Cord Stimulation Improves Respiratory Muscle Strength and Function in Subjects with Cervical Spinal Cord Injury: Original Research
PY  - 2023
T2  - Biomedicines
VL  - 11
IS  - 8
C7  - 2121
DO  - 10.3390/biomedicines11082121
UR  - https://www.scopus.com/inward/record.uri?eid=2-s2.0-85168869689&doi=10.3390%2Fbiomedicines11082121&partnerID=40&md5=809a58499cd73f2ac611cabc380e4ec9
M3  - Article
DB  - Scopus
N1  - Export Date: 07 October 2025; Cited By: 8
ER  -

TY  - JOUR
AU  - Shao, M.
AU  - Chen, K.
AU  - Wu, X.
AU  - Lin, J.
AU  - Jiang, M.
AU  - Zhuo, F.
AU  - Ying, Z.
AU  - Huang, Y.
TI  - Botulinum toxin in the treatment of sialorrhea in severe neurological patients with tracheotomy
PY  - 2023
T2  - Brain and Behavior
VL  - 13
IS  - 8
C7  - e3164
DO  - 10.1002/brb3.3164
UR  - https://www.scopus.com/inward/record.uri?eid=2-s2.0-85165284967&doi=10.1002%2Fbrb3.3164&partnerID=40&md5=28e69f72979769ca481a2cec1d80cd9e
M3  - Article
DB  - Scopus
N1  - Export Date: 07 October 2025; Cited By: 1
ER  -

TY  - JOUR
AU  - McRae, J.
AU  - Morgan, S.
AU  - Wallace, E.
AU  - Miles, A.
TI  - Oropharyngeal Dysphagia in Acute Cervical Spinal Cord Injury: A Literature Review
PY  - 2023
T2  - Dysphagia
VL  - 38
IS  - 4
SP  - 1025
EP  - 1038
DO  - 10.1007/s00455-022-10535-0
UR  - https://www.scopus.com/inward/record.uri?eid=2-s2.0-85141982878&doi=10.1007%2Fs00455-022-10535-0&partnerID=40&md5=ca4f41089ee0526eacdd027e60c08e50
M3  - Review
DB  - Scopus
N1  - Export Date: 07 October 2025; Cited By: 17
ER  -

TY  - JOUR
AU  - Starosta, A.J.
AU  - Wright, K.S.
AU  - Bombardier, C.H.
AU  - Kahlia, F.
AU  - Barber, J.
AU  - Accardi-Ravid, M.C.
AU  - Wiechman, S.A.
AU  - Crane, D.A.
AU  - Jensen, M.P.
TI  - A Case Study of Hypnosis Enhanced Cognitive Therapy for Pain in a Ventilator Dependent Patient during Inpatient Rehabilitation for Spinal Cord Injury
PY  - 2023
T2  - Journal of Clinical Medicine
VL  - 12
IS  - 13
C7  - 4539
DO  - 10.3390/jcm12134539
UR  - https://www.scopus.com/inward/record.uri?eid=2-s2.0-85165059232&doi=10.3390%2Fjcm12134539&partnerID=40&md5=66ab17d946f8b74e1f4834963b6e444d
M3  - Article
DB  - Scopus
N1  - Export Date: 07 October 2025; Cited By: 2
ER  -

TY  - JOUR
AU  - de Araújo Morais, L.
AU  - Cipriano Junior, G.
AU  - Martins, W.R.
AU  - Chiappa, G.R.
AU  - Formiga, M.F.
AU  - Cipriano, G.F.B.
TI  - Inspiratory muscle training on quality of life in individuals with spinal cord injury: A systematic review and meta-analysis
PY  - 2023
T2  - Spinal Cord
VL  - 61
IS  - 7
SP  - 359
EP  - 367
DO  - 10.1038/s41393-023-00906-1
UR  - https://www.scopus.com/inward/record.uri?eid=2-s2.0-85163751909&doi=10.1038%2Fs41393-023-00906-1&partnerID=40&md5=b30e0163da2b1ad5ada9fb576e5d8541
M3  - Review
DB  - Scopus
N1  - Export Date: 07 October 2025; Cited By: 3
ER  -

TY  - JOUR
AU  - Araneda, O.F.
AU  - Rosales-Antequera, C.
AU  - Contreras-Briceño, F.
AU  - Tuesta, M.
AU  - Rossi-Serrano, R.
AU  - Magalhães, J.
AU  - Viscor, G.
TI  - Systemic and Pulmonary Inflammation/Oxidative Damage: Implications of General and Respiratory Muscle Training in Chronic Spinal-Cord-Injured Patients
PY  - 2023
T2  - Biology
VL  - 12
IS  - 6
C7  - 828
DO  - 10.3390/biology12060828
UR  - https://www.scopus.com/inward/record.uri?eid=2-s2.0-85164000782&doi=10.3390%2Fbiology12060828&partnerID=40&md5=f53fc9e445b4e3939a4ab029490adaa6
M3  - Review
DB  - Scopus
N1  - Export Date: 07 October 2025; Cited By: 2
ER  -

TY  - JOUR
AU  - Michel-Flutot, P.
AU  - Lane, M.A.
AU  - Lepore, A.C.
AU  - Vinit, S.
TI  - Therapeutic Strategies Targeting Respiratory Recovery after Spinal Cord Injury: From Preclinical Development to Clinical Translation
PY  - 2023
T2  - Cells
VL  - 12
IS  - 11
C7  - 1519
DO  - 10.3390/cells12111519
UR  - https://www.scopus.com/inward/record.uri?eid=2-s2.0-85161473249&doi=10.3390%2Fcells12111519&partnerID=40&md5=13ea2e6eb363ee64f352631282587ab5
M3  - Review
DB  - Scopus
N1  - Export Date: 07 October 2025; Cited By: 6
ER  -

TY  - JOUR
AU  - Korczyński, B.
AU  - Beata, T.
TI  - Polysomnography in patients with spinal cord injury who underwent robotic assisted gait training
PY  - 2023
T2  - Polish Annals of Medicine
VL  - 30
IS  - 2
SP  - 114
EP  - 120
DO  - 10.29089/paom/175360
UR  - https://www.scopus.com/inward/record.uri?eid=2-s2.0-85187186836&doi=10.29089%2Fpaom%2F175360&partnerID=40&md5=864ba7a6a129089921e65f414abb3017
M3  - Article
DB  - Scopus
N1  - Export Date: 07 October 2025; Cited By: 0
ER  -

TY  - JOUR
AU  - Ilyas, S.
AU  - Tariq, I.
AU  - Anwar, K.
AU  - Arshad, H.
AU  - Butt, M.W.
TI  - Effects of upper limb ergometer on pulmonary functions among spinal cord injury patients
PY  - 2023
T2  - Physiotherapy Quarterly
VL  - 31
IS  - 4
SP  - 15
EP  - 20
DO  - 10.5114/pq.2023.116840
UR  - https://www.scopus.com/inward/record.uri?eid=2-s2.0-85186577494&doi=10.5114%2Fpq.2023.116840&partnerID=40&md5=695a138910bc4e9734942b100434b6d8
M3  - Article
DB  - Scopus
N1  - Export Date: 07 October 2025; Cited By: 1
ER  -

TY  - JOUR
AU  - Abdullahi, A.
AU  - Wong, T.W.L.
AU  - Ng, S.S.M.
TI  - Efficacy of diaphragmatic breathing exercise on respiratory, cognitive, and motor function outcomes in patients with stroke: a systematic review and meta-analysis
PY  - 2023
T2  - Frontiers in Neurology
VL  - 14
C7  - 1233408
DO  - 10.3389/fneur.2023.1233408
UR  - https://www.scopus.com/inward/record.uri?eid=2-s2.0-85183623437&doi=10.3389%2Ffneur.2023.1233408&partnerID=40&md5=86708d9d8e9d0f5d0e6fccb5469a0f76
M3  - Review
DB  - Scopus
N1  - Export Date: 07 October 2025; Cited By: 3
ER  -

TY  - JOUR
AU  - Kim, S.J.
AU  - Yeo, M.S.
AU  - Kim, S.Y.
AU  - Kang, S.Y.
TI  - A scoping review of music-based interventions for swallowing difficulties: implications for treating older adults with presbyphagia
PY  - 2023
T2  - Frontiers in Medicine
VL  - 10
C7  - 1285835
DO  - 10.3389/fmed.2023.1285835
UR  - https://www.scopus.com/inward/record.uri?eid=2-s2.0-85178181946&doi=10.3389%2Ffmed.2023.1285835&partnerID=40&md5=8dba51cf3159fc8791b7fddcc53ac7d9
M3  - Review
DB  - Scopus
N1  - Export Date: 07 October 2025; Cited By: 4
ER  -

TY  - JOUR
AU  - Noonan-Eaton, K.
AU  - Stout, D.
AU  - Goode-Roberts, M.
AU  - Leon Machado, L.
AU  - Davis, M.
AU  - Behrman, A.L.
TI  - Case report: training neck and head control in children with chronic paralysis due to acute flaccid myelitis
PY  - 2023
T2  - Frontiers in Rehabilitation Sciences
VL  - 4
C7  - 1063724
DO  - 10.3389/fresc.2023.1063724
UR  - https://www.scopus.com/inward/record.uri?eid=2-s2.0-85174950404&doi=10.3389%2Ffresc.2023.1063724&partnerID=40&md5=2c566ef4d7fa3b121138eb31bdf7d005
M3  - Article
DB  - Scopus
N1  - Export Date: 07 October 2025; Cited By: 0
ER  -

TY  - JOUR
AU  - Ushiku, C.
AU  - Suda, K.
AU  - Michikawa, T.
AU  - Matsumoto-Harmon, S.M.
AU  - Komatsu, M.
AU  - Tsuji, O.
AU  - Takahata, M.
AU  - Saito, M.
AU  - Iwasaki, N.
AU  - Minami, A.
TI  - Incidence and Risk Factors for Pneumonia in the Chronic Phase of Cervical Spinal Cord Injury with Complete Motor Paralysis
PY  - 2023
T2  - Spine Surgery and Related Research
VL  - 7
IS  - 4
SP  - 333
EP  - 340
DO  - 10.22603/ssrr.2022-0254
UR  - https://www.scopus.com/inward/record.uri?eid=2-s2.0-85168137568&doi=10.22603%2Fssrr.2022-0254&partnerID=40&md5=5b186b8d462a309c70f3e24178392dbd
M3  - Article
DB  - Scopus
N1  - Export Date: 07 October 2025; Cited By: 3
ER  -

TY  - JOUR
AU  - Lippi, L.
AU  - D'Abrosca, F.
AU  - Folli, A.
AU  - Turco, A.
AU  - Curci, C.
AU  - Ammendolia, A.
AU  - de Sire, A.
AU  - Invernizzi, M.
TI  - Rehabilitation interventions for weaning from mechanical ventilation in patients with spinal cord injury: A systematic review
PY  - 2023
T2  - Journal of Back and Musculoskeletal Rehabilitation
VL  - 36
IS  - 3
SP  - 577
EP  - 593
DO  - 10.3233/BMR-220201
UR  - https://www.scopus.com/inward/record.uri?eid=2-s2.0-85159736244&doi=10.3233%2FBMR-220201&partnerID=40&md5=18b208ce754676d52982472bc444d5cf
M3  - Review
DB  - Scopus
N1  - Export Date: 07 October 2025; Cited By: 5
ER  -

TY  - JOUR
AU  - Agarwal, B.
AU  - Parab, S.D.
AU  - Amberkar, O.
AU  - Mullerpatan, R.
TI  - Effect of 12-week sports intervention programme on physical fitness and sports performance in individuals with spinal cord injury
PY  - 2023
T2  - Indian Journal of Physiology and Pharmacology
VL  - 67
IS  - 1
SP  - 50
EP  - 56
DO  - 10.25259/IJPP_332_2022
UR  - https://www.scopus.com/inward/record.uri?eid=2-s2.0-85152542747&doi=10.25259%2FIJPP_332_2022&partnerID=40&md5=5ea92130302c8275a340fc872a57c9fa
M3  - Article
DB  - Scopus
N1  - Export Date: 07 October 2025; Cited By: 1
ER  -

TY  - JOUR
AU  - Arienti, C.
AU  - Patrini, M.
AU  - Negrini, S.
AU  - Kiekens, C.
TI  - Overview of Cochrane Systematic Reviews for Rehabilitation Interventions in Persons With Spinal Cord Injury: A Mapping Synthesis
PY  - 2023
T2  - Archives of Physical Medicine and Rehabilitation
VL  - 104
IS  - 1
SP  - 143
EP  - 150
DO  - 10.1016/j.apmr.2022.07.003
UR  - https://www.scopus.com/inward/record.uri?eid=2-s2.0-85137671043&doi=10.1016%2Fj.apmr.2022.07.003&partnerID=40&md5=feb2bcd6d1e57f8c59f22c0216c4e778
M3  - Review
DB  - Scopus
N1  - Export Date: 07 October 2025; Cited By: 7
ER  -

TY  - JOUR
AU  - Woods, A.
AU  - Gustafson, O.
AU  - Williams, M.
AU  - Stiger, R.
TI  - The effects of inspiratory muscle training on inspiratory muscle strength, lung function and quality of life in adults with spinal cord injuries: a systematic review and Meta-analysis
PY  - 2023
T2  - Disability and Rehabilitation
VL  - 45
IS  - 17
SP  - 2703
EP  - 2714
DO  - 10.1080/09638288.2022.2107085
UR  - https://www.scopus.com/inward/record.uri?eid=2-s2.0-85135490854&doi=10.1080%2F09638288.2022.2107085&partnerID=40&md5=7eca97424f72efedd04ef964fb6abfe4
M3  - Review
DB  - Scopus
N1  - Export Date: 07 October 2025; Cited By: 18
ER  -

TY  - JOUR
AU  - Palermo, A.E.
AU  - Nash, M.S.
AU  - Kirk-Sanchez, N.J.
AU  - Cahalin, L.P.
TI  - Adherence to and impact of home-based high-intensity IMT in people with spinal cord injury: a pilot study
PY  - 2022
T2  - Spinal Cord Series and Cases
VL  - 8
IS  - 1
C7  - 85
DO  - 10.1038/s41394-022-00551-5
UR  - https://www.scopus.com/inward/record.uri?eid=2-s2.0-85140895461&doi=10.1038%2Fs41394-022-00551-5&partnerID=40&md5=a0277aca0234010bce5c70058e29e778
M3  - Article
DB  - Scopus
N1  - Export Date: 07 October 2025; Cited By: 2
ER  -

TY  - JOUR
AU  - Kang, D.
AU  - Park, J.
AU  - Eun, S.-D.
TI  - A preliminary study on the feasibility of community game-based respiratory muscle training for individuals with high cervical spinal cord injury levels: a novel approach
PY  - 2022
T2  - BMC Sports Science, Medicine and Rehabilitation
VL  - 14
IS  - 1
C7  - 137
DO  - 10.1186/s13102-022-00534-x
UR  - https://www.scopus.com/inward/record.uri?eid=2-s2.0-85134583374&doi=10.1186%2Fs13102-022-00534-x&partnerID=40&md5=d2456446fb8686a84a321b67b56f85df
M3  - Article
DB  - Scopus
N1  - Export Date: 07 October 2025; Cited By: 8
ER  -

TY  - JOUR
AU  - Sutor, T.W.
AU  - Fuller, D.D.
AU  - Fox, E.J.
TI  - Locomotor-respiratory coupling in ambulatory adults with incomplete spinal cord injury
PY  - 2022
T2  - Spinal Cord Series and Cases
VL  - 8
IS  - 1
C7  - 49
DO  - 10.1038/s41394-022-00515-9
UR  - https://www.scopus.com/inward/record.uri?eid=2-s2.0-85129229926&doi=10.1038%2Fs41394-022-00515-9&partnerID=40&md5=65361125d46e3d2ef013560d743b91b8
M3  - Article
DB  - Scopus
N1  - Export Date: 07 October 2025; Cited By: 4
ER  -

TY  - JOUR
AU  - Perret, C.
AU  - de Jaegher, J.
AU  - Velstra, I.-M.
TI  - Feasibility of an Upper Limb Strength Training Program in Persons with Spinal Cord Injury during Primary Rehabilitation—An Uncontrolled Interventional Study
PY  - 2022
T2  - International Journal of Environmental Research and Public Health
VL  - 19
IS  - 22
C7  - 14743
DO  - 10.3390/ijerph192214743
UR  - https://www.scopus.com/inward/record.uri?eid=2-s2.0-85142524351&doi=10.3390%2Fijerph192214743&partnerID=40&md5=7d0eef5d14c276d25d27b20feec34a60
M3  - Article
DB  - Scopus
N1  - Export Date: 07 October 2025; Cited By: 3
ER  -

TY  - JOUR
AU  - Gorgey, A.S.
AU  - Khalil, R.E.
AU  - Alrubaye, M.
AU  - Gill, R.
AU  - Rivers, J.
AU  - Goetz, L.L.
AU  - Cifu, D.X.
AU  - Castillo, T.
AU  - Caruso, D.
AU  - Lavis, T.D.
TI  - Testosterone and long pulse width stimulation (TLPS) for denervated muscles after spinal cord injury: a study protocol of randomised clinical trial
PY  - 2022
T2  - BMJ Open
VL  - 12
IS  - 10
C7  - 064748
DO  - 10.1136/bmjopen-2022-064748
UR  - https://www.scopus.com/inward/record.uri?eid=2-s2.0-85139327729&doi=10.1136%2Fbmjopen-2022-064748&partnerID=40&md5=99b335789733e766c527802e9ee86e7c
M3  - Article
DB  - Scopus
N1  - Export Date: 07 October 2025; Cited By: 4
ER  -

TY  - JOUR
AU  - Locke, K.
AU  - Randelman, M.
AU  - Hoh, D.M.
AU  - Zholudeva, L.
AU  - Lane, M.
TI  - Respiratory plasticity following spinal cord injury: perspectives from mouse to man
PY  - 2022
T2  - Neural Regeneration Research
VL  - 17
IS  - 10
SP  - 2141
EP  - 2148
DO  - 10.4103/1673-5374.335839
UR  - https://www.scopus.com/inward/record.uri?eid=2-s2.0-85127105360&doi=10.4103%2F1673-5374.335839&partnerID=40&md5=e55b537f13063000126e360cbe42ee0a
M3  - Review
DB  - Scopus
N1  - Export Date: 07 October 2025; Cited By: 10
ER  -

TY  - JOUR
AU  - Kang, D.
AU  - Park, J.
AU  - Eun, S.-D.
TI  - Practical mobile game-based respiratory muscle training program for patients with cervical spinal cord injury during the COVID-19 pandemic
PY  - 2022
T2  - Acta Anaesthesiologica Belgica
VL  - 181
IS  - 9
SP  - 622
EP  - 628
DO  - 10.23736/S0393-3660.21.04687-8
UR  - https://www.scopus.com/inward/record.uri?eid=2-s2.0-85146563090&doi=10.23736%2FS0393-3660.21.04687-8&partnerID=40&md5=45871155f86271273199aa035363b303
M3  - Article
DB  - Scopus
N1  - Export Date: 07 October 2025; Cited By: 0
ER  -

TY  - JOUR
AU  - Allen, G.M.
AU  - Palermo, A.E.
AU  - McNaughton, K.M.D.
AU  - Boswell-Ruys, C.L.
AU  - Lee, B.B.
AU  - Butler, J.E.
AU  - Gandevia, S.C.
AU  - McCaughey, E.J.
TI  - Effectiveness of abdominal functional electrical stimulation for improving bowel function in people with a spinal cord injury: A study protocol for a double-blinded randomized placebo-controlled clinical trial
PY  - 2022
T2  - Topics in Spinal Cord Injury Rehabilitation
VL  - 28
IS  - 4
SP  - 22
EP  - 32
DO  - 10.46292/sci22-00008
UR  - https://www.scopus.com/inward/record.uri?eid=2-s2.0-85143184219&doi=10.46292%2Fsci22-00008&partnerID=40&md5=e09a14a1535d9fc1a75c9a107910a2cc
M3  - Article
DB  - Scopus
N1  - Export Date: 07 October 2025; Cited By: 4
ER  -

TY  - JOUR
AU  - Atilano-Miguel, S.
AU  - Barbosa-Cortés, L.
AU  - Ortiz-Muñiz, R.
TI  - Duchenne muscular dystrophy: RANK/RANKL/OPG (receptor activator of nuclear factor-kB/RANK ligand/osteoprotegerin) system and glucocorticoids
ST  - Distrofia muscular de Duchenne: el sistema RANK/RANKL/OPG (receptor activador del factor nuclear-kB/ligando de RANK/osteoprotegerina) y glucocorticoides
PY  - 2022
T2  - Boletin Medico del Hospital Infantil de Mexico
VL  - 79
IS  - 5
SP  - 275
EP  - 283
DO  - 10.24875/BMHIM.21000171
UR  - https://www.scopus.com/inward/record.uri?eid=2-s2.0-85140020568&doi=10.24875%2FBMHIM.21000171&partnerID=40&md5=38fb73c8d7fa0a1138f5192daab96a5d
M3  - Article
DB  - Scopus
N1  - Export Date: 07 October 2025; Cited By: 7
ER  -

TY  - CONF
AU  - Ostermeier, M.
AU  - Schmoll, M.
TI  - Exploring methods for targeted activation of the sympathetic nervous system without exercise Finding solutions to enhance FES-cycling performance for individuals with SCI
PY  - 2022
T2  - Current Directions in Biomedical Engineering
VL  - 8
IS  - 3
SP  - 21
EP  - 24
DO  - 10.1515/cdbme-2022-2006
UR  - https://www.scopus.com/inward/record.uri?eid=2-s2.0-85138476201&doi=10.1515%2Fcdbme-2022-2006&partnerID=40&md5=40659d88819e49b295debcf819b3739c
M3  - Conference paper
DB  - Scopus
N1  - Export Date: 07 October 2025; Cited By: 0
ER  -

TY  - JOUR
AU  - Stickland, M.K.
TI  - Breathing new life into the respiratory pump
PY  - 2022
T2  - Journal of Physiology
VL  - 600
IS  - 18
SP  - 4051
EP  - 4052
DO  - 10.1113/JP283510
UR  - https://www.scopus.com/inward/record.uri?eid=2-s2.0-85135452505&doi=10.1113%2FJP283510&partnerID=40&md5=6638c43476ef8efdb4555d990323af7a
M3  - Note
DB  - Scopus
N1  - Export Date: 07 October 2025; Cited By: 0
ER  -

TY  - JOUR
AU  - Song, X.-Z.
AU  - Chu, X.-L.
AU  - Liu, T.
AU  - Cao, Y.-T.
AU  - Li, R.-X.
AU  - Gao, M.-W.
AU  - Li, Q.-W.
AU  - Gu, X.-S.
AU  - Ming, D.
TI  - Case report: Ultrasound-guided multi-site electroacupuncture stimulation for a patient with spinal cord injury
PY  - 2022
T2  - Frontiers in Neurology
VL  - 13
C7  - 903207
DO  - 10.3389/fneur.2022.903207
UR  - https://www.scopus.com/inward/record.uri?eid=2-s2.0-85138098617&doi=10.3389%2Ffneur.2022.903207&partnerID=40&md5=e04d59461b5a6a06ac28f2a43424a2bb
M3  - Article
DB  - Scopus
N1  - Export Date: 07 October 2025; Cited By: 2
ER  -

TY  - JOUR
AU  - Ratti, L.S.R.
AU  - Tonella, R.M.
AU  - de Figueirêdo, L.C.
AU  - Saad, I.A.B.
AU  - Falcao, A.L.E.
AU  - Oliveira, P.P.M.
TI  - Inspiratory Muscle Training Strategies in Tracheostomized Critically Ill Individuals
PY  - 2022
T2  - Respiratory Care
VL  - 67
IS  - 8
SP  - 939
EP  - 948
DO  - 10.4187/respcare.08733
UR  - https://www.scopus.com/inward/record.uri?eid=2-s2.0-85134775468&doi=10.4187%2Frespcare.08733&partnerID=40&md5=ef1bb033f98102a0d7cd647885152adb
M3  - Article
DB  - Scopus
N1  - Export Date: 07 October 2025; Cited By: 13
ER  -

TY  - JOUR
AU  - Darrow, D.P.
AU  - Balser, D.Y.
AU  - Freeman, D.
AU  - Pelrine, E.
AU  - Krassioukov, A.
AU  - Phillips, A.
AU  - Netoff, T.
AU  - Parr, A.
AU  - Samadani, U.
TI  - Effect of epidural spinal cord stimulation after chronic spinal cord injury on volitional movement and cardiovascular function: study protocol for the phase II open label controlled E-STAND trial
PY  - 2022
T2  - BMJ Open
VL  - 12
IS  - 7
C7  - e059126
DO  - 10.1136/bmjopen-2021-059126
UR  - https://www.scopus.com/inward/record.uri?eid=2-s2.0-85134552471&doi=10.1136%2Fbmjopen-2021-059126&partnerID=40&md5=3eb704acdbce72ed1ab576b67b527785
M3  - Article
DB  - Scopus
N1  - Export Date: 07 October 2025; Cited By: 12
ER  -

TY  - JOUR
AU  - Kandhari, S.
AU  - Sharma, D.
AU  - Tomar, A.K.
AU  - Matis, G.
AU  - Lavrov, I.A.
AU  - Majumdar, P.
TI  - Epidural electrical spinal cord stimulation of the thoracic segments (T2-T5) facilitates respiratory function in patients with complete spinal cord injury
PY  - 2022
T2  - Respiratory Physiology and Neurobiology
VL  - 300
C7  - 103885
DO  - 10.1016/j.resp.2022.103885
UR  - https://www.scopus.com/inward/record.uri?eid=2-s2.0-85126030429&doi=10.1016%2Fj.resp.2022.103885&partnerID=40&md5=6651f5ec46a929a8e7d1c5fc5aec561a
M3  - Article
DB  - Scopus
N1  - Export Date: 07 October 2025; Cited By: 6
ER  -

TY  - JOUR
AU  - Panza, G.S.
AU  - Sutor, T.
AU  - Gee, C.M.
AU  - Graco, M.
AU  - McCully, K.K.
AU  - Chiodo, A.
AU  - Badr, M.S.
AU  - Nash, M.S.
TI  - Is Sleep Disordered Breathing Confounding Rehabilitation Outcomes in Spinal Cord Injury Research?
PY  - 2022
T2  - Archives of Physical Medicine and Rehabilitation
VL  - 103
IS  - 5
SP  - 1034
EP  - 1045
DO  - 10.1016/j.apmr.2021.08.015
UR  - https://www.scopus.com/inward/record.uri?eid=2-s2.0-85119104638&doi=10.1016%2Fj.apmr.2021.08.015&partnerID=40&md5=c4cc53376b49ee5b8609fed98c615053
M3  - Note
DB  - Scopus
N1  - Export Date: 07 October 2025; Cited By: 13
ER  -

TY  - JOUR
AU  - Zhang, X.-Y.
AU  - Yu, W.-Y.
AU  - Teng, W.-J.
AU  - Song, Y.-C.
AU  - Yang, D.-G.
AU  - Liu, H.-W.
AU  - Liu, S.-H.
AU  - Li, X.-B.
AU  - Wang, W.-Z.
AU  - Li, J.-J.
TI  - Effect of vocal respiratory training on respiratory function and respiratory neural plasticity in patients with cervical spinal cord injury: A randomized controlled trial
PY  - 2022
T2  - Neural Regeneration Research
VL  - 17
IS  - 5
SP  - 1065
EP  - 1071
DO  - 10.4103/1673-5374.324856
UR  - https://www.scopus.com/inward/record.uri?eid=2-s2.0-85116483606&doi=10.4103%2F1673-5374.324856&partnerID=40&md5=f22b872b5b9d903c09c42ac5bac56818
M3  - Article
DB  - Scopus
N1  - Export Date: 07 October 2025; Cited By: 6
ER  -

TY  - JOUR
AU  - Loh, Y.L.
AU  - Atresh, S.
AU  - Ferguson, K.
AU  - Saranathan, M.
TI  - Acute flaccid paralysis of a new surfer: A case report
PY  - 2022
T2  - Medicine (United States)
VL  - 101
IS  - 16
C7  - e29188
DO  - 10.1097/MD.0000000000029188
UR  - https://www.scopus.com/inward/record.uri?eid=2-s2.0-85129780636&doi=10.1097%2FMD.0000000000029188&partnerID=40&md5=c7850d9116a9b28e4c3babbef3527d7f
M3  - Article
DB  - Scopus
N1  - Export Date: 07 October 2025; Cited By: 3
ER  -

TY  - JOUR
AU  - Bajjig, A.
AU  - Cayetanot, F.
AU  - Taylor, J.A.
AU  - Bodineau, L.
AU  - Vivodtzev, I.
TI  - Serotonin 1A Receptor Pharmacotherapy and Neuroplasticity in Spinal Cord Injury
PY  - 2022
T2  - Pharmaceuticals
VL  - 15
IS  - 4
C7  - 460
DO  - 10.3390/ph15040460
UR  - https://www.scopus.com/inward/record.uri?eid=2-s2.0-85129069591&doi=10.3390%2Fph15040460&partnerID=40&md5=7f744348fefe47114c671d86ca281e37
M3  - Review
DB  - Scopus
N1  - Export Date: 07 October 2025; Cited By: 4
ER  -

TY  - JOUR
AU  - Goode-Roberts, M.
AU  - Noonan, K.
AU  - Stout, D.
AU  - Calvery, M.
AU  - Brothers, K.
AU  - Doonan, N.W.
AU  - Behrman, A.L.
TI  - Case Report: Capitalizing on Development and Activity-Dependent Plasticity, an Interaction With Pediatric-Onset Spinal Cord Injury
PY  - 2022
T2  - Frontiers in Pediatrics
VL  - 10
C7  - 804622
DO  - 10.3389/fped.2022.804622
UR  - https://www.scopus.com/inward/record.uri?eid=2-s2.0-85146920146&doi=10.3389%2Ffped.2022.804622&partnerID=40&md5=2c420dbf75320604294ac2a70e9c3451
M3  - Article
DB  - Scopus
N1  - Export Date: 07 October 2025; Cited By: 2
ER  -

TY  - JOUR
AU  - Menekşeoğlu, A.K.
AU  - Sindel, D.
TI  - Pulmonary Rehabilitation in Coronavirus Disease 2019 Patients
PY  - 2022
T2  - Turkish Thoracic Journal
VL  - 23
IS  - 2
SP  - 154
EP  - 161
DO  - 10.5152/TurkThoracJ.2022.21024
UR  - https://www.scopus.com/inward/record.uri?eid=2-s2.0-85126878400&doi=10.5152%2FTurkThoracJ.2022.21024&partnerID=40&md5=516bed366dda648d5aed9efec2022a5f
M3  - Review
DB  - Scopus
N1  - Export Date: 07 October 2025; Cited By: 0
ER  -

TY  - JOUR
AU  - Brennan, M.
AU  - McDonnell, M.J.
AU  - Duignan, N.
AU  - Gargoum, F.
AU  - Rutherford, R.M.
TI  - The use of cough peak flow in the assessment of respiratory function in clinical practice- A narrative literature review
PY  - 2022
T2  - Respiratory Medicine
VL  - 193
C7  - 106740
DO  - 10.1016/j.rmed.2022.106740
UR  - https://www.scopus.com/inward/record.uri?eid=2-s2.0-85123863731&doi=10.1016%2Fj.rmed.2022.106740&partnerID=40&md5=03b6da96bc3054a79c721221f9a59224
M3  - Review
DB  - Scopus
N1  - Export Date: 07 October 2025; Cited By: 45
ER  -

TY  - CHAP
AU  - Greer, J.J.
AU  - Funk, G.D.
TI  - Respiration
PY  - 2022
SP  - 1869
EP  - 1912
DO  - 10.1007/978-3-030-88832-9_49
UR  - https://www.scopus.com/inward/record.uri?eid=2-s2.0-85160149499&doi=10.1007%2F978-3-030-88832-9_49&partnerID=40&md5=71c913c85e0c3d9ec806f898091f0cc6
M3  - Book chapter
DB  - Scopus
N1  - Export Date: 07 October 2025; Cited By: 0
ER  -

TY  - JOUR
AU  - Köseoǧlu, B.F.
TI  - Is there a role of pulmonary rehabilitation in extrapulmonary diseases frequently encountered in the practice of physical medicine and rehabilitation?
PY  - 2022
T2  - Turkish Journal of Physical Medicine and Rehabilitation
VL  - 68
IS  - 2
SP  - 159
EP  - 168
DO  - 10.5606/tftrd.2022.10711
UR  - https://www.scopus.com/inward/record.uri?eid=2-s2.0-85139732425&doi=10.5606%2Ftftrd.2022.10711&partnerID=40&md5=3e48d6b4054f9e569de225c0ab48b246
M3  - Article
DB  - Scopus
N1  - Export Date: 07 October 2025; Cited By: 1
ER  -

TY  - CHAP
AU  - Satkunendrarajah, K.
AU  - Karadimas, S.K.
AU  - Fehlings, M.G.
TI  - Spinal cord injury and degenerative cervical myelopathy
PY  - 2022
T2  - Handbook of Clinical Neurology
VL  - 189
SP  - 241
EP  - 257
DO  - 10.1016/B978-0-323-91532-8.00006-9
UR  - https://www.scopus.com/inward/record.uri?eid=2-s2.0-85136594983&doi=10.1016%2FB978-0-323-91532-8.00006-9&partnerID=40&md5=6e12ace0d4d6d2b800224b91a5222aca
M3  - Book chapter
DB  - Scopus
N1  - Export Date: 07 October 2025; Cited By: 5
ER  -

TY  - JOUR
AU  - Brannigan, J.F.M.
AU  - Mowforth, O.D.
AU  - Francis, J.J.
AU  - Budu, A.
AU  - Laing, R.J.
AU  - Davies, B.M.
TI  - Hard collar immobilisation following elective surgery on the cervical spine: a cross-sectional survey of UK spinal surgeons
PY  - 2022
T2  - British Journal of Neurosurgery
VL  - 36
IS  - 5
SP  - 627
EP  - 632
DO  - 10.1080/02688697.2022.2087861
UR  - https://www.scopus.com/inward/record.uri?eid=2-s2.0-85131909019&doi=10.1080%2F02688697.2022.2087861&partnerID=40&md5=fecf367090f9258dbd3d5f3828849acb
M3  - Article
DB  - Scopus
N1  - Export Date: 07 October 2025; Cited By: 12
ER  -

TY  - JOUR
AU  - Bushkov, F.A.
AU  - Razumov, A.N.
AU  - Sichinava, N.V.
TI  - Orthostatic Hypotension Management in Patients with Traumatic Cervical Myelopathy
ST  - Ортостатическая гипотензия и методика ее коррекции у пациентов с травматической цервикальной миелопатией
PY  - 2022
T2  - Vestnik Vosstanovitel'noj Mediciny
VL  - 21
IS  - 1
SP  - 55
EP  - 63
DO  - 10.38025/2078-1962-2022-21-1-55-63
UR  - https://www.scopus.com/inward/record.uri?eid=2-s2.0-85130328376&doi=10.38025%2F2078-1962-2022-21-1-55-63&partnerID=40&md5=54db9c53c11b19d77d3a19a9667618a1
M3  - Article
DB  - Scopus
N1  - Export Date: 07 October 2025; Cited By: 0
ER  -

TY  - JOUR
AU  - Maley, J.H.
AU  - Alba, G.A.
AU  - Barry, J.T.
AU  - Bartels, M.N.
AU  - Fleming, T.K.
AU  - Oleson, C.V.
AU  - Rydberg, L.
AU  - Sampsel, S.
AU  - Silver, J.K.
AU  - Sipes, S.
TI  - Multi-disciplinary collaborative consensus guidance statement on the assessment and treatment of breathing discomfort and respiratory sequelae in patients with post-acute sequelae of SARS-CoV-2 infection (PASC)
PY  - 2022
T2  - PM and R
VL  - 14
IS  - 1
SP  - 77
EP  - 95
DO  - 10.1002/pmrj.12744
UR  - https://www.scopus.com/inward/record.uri?eid=2-s2.0-85123437328&doi=10.1002%2Fpmrj.12744&partnerID=40&md5=54101a629580e8fdcb145a1cefdb4bba
M3  - Article
DB  - Scopus
N1  - Export Date: 07 October 2025; Cited By: 48
ER  -

TY  - JOUR
AU  - Astorino, T.A.
AU  - McMillan, D.W.
TI  - Similar fat and carbohydrate oxidation in response to arm cycling exercise in persons with spinal cord injury versus able-bodied
PY  - 2022
T2  - Journal of Spinal Cord Medicine
VL  - 45
IS  - 6
SP  - 840
EP  - 847
DO  - 10.1080/10790268.2021.1952385
UR  - https://www.scopus.com/inward/record.uri?eid=2-s2.0-85111781796&doi=10.1080%2F10790268.2021.1952385&partnerID=40&md5=43f9b269afd4c949588afe2be4b88e21
M3  - Article
DB  - Scopus
N1  - Export Date: 07 October 2025; Cited By: 0
ER  -

TY  - JOUR
AU  - Jiang, X.
AU  - Su, M.
AU  - Yan, Z.
TI  - Influence of PowerBreathe progressive resistance inspiratory training on inspiratory muscle function in pa- tients with cervical spinal cord injury
ST  - 渐进抗阻吸气肌训练对颈脊髓损伤患者膈肌功能的影响
PY  - 2021
T2  - Chinese Journal of Rehabilitation Medicine
VL  - 36
IS  - 12
SP  - 1512
EP  - 1517
DO  - 10.3969/j.issn.1001-1242.2021.12.005
UR  - https://www.scopus.com/inward/record.uri?eid=2-s2.0-85121880766&doi=10.3969%2Fj.issn.1001-1242.2021.12.005&partnerID=40&md5=7aa63fcab135d38d303536ef84a1189f
M3  - Article
DB  - Scopus
N1  - Export Date: 07 October 2025; Cited By: 3
ER  -

TY  - JOUR
AU  - van Diemen, T.
AU  - Verberne, D.P.J.
AU  - Koomen, P.S.J.
AU  - Bongers-Janssen, H.M.H.
AU  - van Nes, I.J.W.
TI  - Interdisciplinary follow-up clinic for people with spinal cord injury: a retrospective study of a carousel model
PY  - 2021
T2  - Spinal Cord Series and Cases
VL  - 7
IS  - 1
C7  - 86
DO  - 10.1038/s41394-021-00451-0
UR  - https://www.scopus.com/inward/record.uri?eid=2-s2.0-85115759342&doi=10.1038%2Fs41394-021-00451-0&partnerID=40&md5=fc8610774b1144cb78bd03d4ab744e39
M3  - Article
DB  - Scopus
N1  - Export Date: 07 October 2025; Cited By: 4
ER  -

TY  - JOUR
AU  - Panza, G.
AU  - Wecht, J.
TI  - Attenuation of autonomic dysreflexia during functional electrical stimulation cycling by neuromuscular electrical stimulation training: case reports
PY  - 2021
T2  - Spinal Cord Series and Cases
VL  - 7
IS  - 1
C7  - 44
DO  - 10.1038/s41394-021-00405-6
UR  - https://www.scopus.com/inward/record.uri?eid=2-s2.0-85107005703&doi=10.1038%2Fs41394-021-00405-6&partnerID=40&md5=ce3a6977fb7b306b114d8d72e2405e4a
M3  - Letter
DB  - Scopus
N1  - Export Date: 07 October 2025; Cited By: 1
ER  -

TY  - JOUR
AU  - Sharma, A.
AU  - Mitra, S.
AU  - Dutta, V.
AU  - Moiz, J.A.
TI  - Effects of glossopharyngeal insufflation on pulmonary function in cervical cord injury patients
PY  - 2021
T2  - Spinal Cord Series and Cases
VL  - 7
IS  - 1
C7  - 15
DO  - 10.1038/s41394-021-00390-w
UR  - https://www.scopus.com/inward/record.uri?eid=2-s2.0-85102200556&doi=10.1038%2Fs41394-021-00390-w&partnerID=40&md5=2cb6c4731bc60cb3f66476c5b3ce67bc
M3  - Article
DB  - Scopus
N1  - Export Date: 07 October 2025; Cited By: 0
ER  -

TY  - JOUR
AU  - Andrade, M.J.
AU  - Quintas, F.L.
AU  - Silva, A.M.
AU  - Cruz, P.
TI  - Is autonomic dysreflexia a cause of respiratory dysfunction after spinal cord injury?
PY  - 2021
T2  - Spinal Cord Series and Cases
VL  - 7
IS  - 1
C7  - 4
DO  - 10.1038/s41394-020-00372-4
UR  - https://www.scopus.com/inward/record.uri?eid=2-s2.0-85099561169&doi=10.1038%2Fs41394-020-00372-4&partnerID=40&md5=0cd62d2c1bde78d673eb81b6f78e5141
M3  - Article
DB  - Scopus
N1  - Export Date: 07 October 2025; Cited By: 4
ER  -

TY  - JOUR
AU  - Jesus, I.
AU  - Michel-Flutot, P.
AU  - Deramaudt, T.B.
AU  - Paucard, A.
AU  - Vanhee, V.
AU  - Vinit, S.
AU  - Bonay, M.
TI  - Effects of aerobic exercise training on muscle plasticity in a mouse model of cervical spinal cord injury
PY  - 2021
T2  - Scientific Reports
VL  - 11
IS  - 1
C7  - 112
DO  - 10.1038/s41598-020-80478-9
UR  - https://www.scopus.com/inward/record.uri?eid=2-s2.0-85098993605&doi=10.1038%2Fs41598-020-80478-9&partnerID=40&md5=f53e6ece040515ec90e31bd317fd994a
M3  - Article
DB  - Scopus
N1  - Export Date: 07 October 2025; Cited By: 12
ER  -

TY  - JOUR
AU  - Wood, C.
AU  - Cutshall, S.M.
AU  - Lawson, D.K.
AU  - Ochtrup, H.M.
AU  - Henning, N.B.
AU  - Larsen, B.E.
AU  - Bauer, B.A.
AU  - Mahapatra, S.
AU  - Wahner-Roedler, D.L.
TI  - Music Therapy for Anxiety and Pain After Spinal Cord Injury: A Pilot Study
PY  - 2021
T2  - Global Advances in Health and Medicine
VL  - 10
DO  - 10.1177/21649561211058697
UR  - https://www.scopus.com/inward/record.uri?eid=2-s2.0-85121681939&doi=10.1177%2F21649561211058697&partnerID=40&md5=b4893226b6716c420fe8025d3008df97
M3  - Article
DB  - Scopus
N1  - Export Date: 07 October 2025; Cited By: 7
ER  -

TY  - JOUR
AU  - Gee, C.M.
AU  - Eves, N.D.
AU  - Sheel, A.W.
AU  - West, C.R.
TI  - How does cervical spinal cord injury impact the cardiopulmonary response to exercise?
PY  - 2021
T2  - Respiratory Physiology and Neurobiology
VL  - 293
C7  - 103714
DO  - 10.1016/j.resp.2021.103714
UR  - https://www.scopus.com/inward/record.uri?eid=2-s2.0-85107802884&doi=10.1016%2Fj.resp.2021.103714&partnerID=40&md5=5542af5ba8dcaa485782465e68f89569
M3  - Article
DB  - Scopus
N1  - Export Date: 07 October 2025; Cited By: 13
ER  -

TY  - JOUR
AU  - Stieglitz, L.H.
AU  - Hofer, A.-S.
AU  - Bolliger, M.
AU  - Oertel, M.F.
AU  - Filli, L.
AU  - Willi, R.
AU  - Cathomen, A.
AU  - Meyer, C.
AU  - Schubert, M.
AU  - Hubli, M.
TI  - Deep brain stimulation for locomotion in incomplete human spinal cord injury (DBS-SCI): Protocol of a prospective one-armed multi-centre study
PY  - 2021
T2  - BMJ Open
VL  - 11
IS  - 9
C7  - e047670
DO  - 10.1136/bmjopen-2020-047670
UR  - https://www.scopus.com/inward/record.uri?eid=2-s2.0-85116518103&doi=10.1136%2Fbmjopen-2020-047670&partnerID=40&md5=8db7206ce9cd8cfed0857e1a964e9111
M3  - Article
DB  - Scopus
N1  - Export Date: 07 October 2025; Cited By: 16
ER  -

TY  - JOUR
AU  - Randelman, M.
AU  - Zholudeva, L.V.
AU  - Vinit, S.
AU  - Lane, M.A.
TI  - Respiratory Training and Plasticity After Cervical Spinal Cord Injury
PY  - 2021
T2  - Frontiers in Cellular Neuroscience
VL  - 15
C7  - 700821
DO  - 10.3389/fncel.2021.700821
UR  - https://www.scopus.com/inward/record.uri?eid=2-s2.0-85116782980&doi=10.3389%2Ffncel.2021.700821&partnerID=40&md5=216bcb5e4f4c7a010dcdcbdaa09b2cb4
M3  - Review
DB  - Scopus
N1  - Export Date: 07 October 2025; Cited By: 23
ER  -

TY  - JOUR
AU  - Min, Y.
AU  - Zhaohui, L.
AU  - Zhijie, W.
AU  - Yongchao, W.
AU  - Jiang, J.
TI  - Application of staged respiratory training in pulmonary rehabilitation nursing of patients with high spinal cord injury
PY  - 2021
T2  - Chinese Journal of Practical Nursing
VL  - 37
IS  - 27
SP  - 2134
EP  - 2139
DO  - 10.3760/cma.j.cn211501-20201019-04207
UR  - https://www.scopus.com/inward/record.uri?eid=2-s2.0-85119981731&doi=10.3760%2Fcma.j.cn211501-20201019-04207&partnerID=40&md5=083b1d34bf4139d4d11112f37aab3369
M3  - Article
DB  - Scopus
N1  - Export Date: 07 October 2025; Cited By: 1
ER  -

TY  - JOUR
AU  - Sutor, T.
AU  - Cavka, K.
AU  - Vose, A.K.
AU  - Welch, J.F.
AU  - Davenport, P.
AU  - Fuller, D.D.
AU  - Mitchell, G.S.
AU  - Fox, E.J.
TI  - Single-session effects of acute intermittent hypoxia on breathing function after human spinal cord injury
PY  - 2021
T2  - Experimental Neurology
VL  - 342
C7  - 113735
DO  - 10.1016/j.expneurol.2021.113735
UR  - https://www.scopus.com/inward/record.uri?eid=2-s2.0-85106273403&doi=10.1016%2Fj.expneurol.2021.113735&partnerID=40&md5=8585e14e9a338366b19ebdc789e0e3be
M3  - Review
DB  - Scopus
N1  - Export Date: 07 October 2025; Cited By: 38
ER  -

TY  - JOUR
AU  - Puri, S.
AU  - Panza, G.
AU  - Mateika, J.H.
TI  - A comprehensive review of respiratory, autonomic and cardiovascular responses to intermittent hypoxia in humans
PY  - 2021
T2  - Experimental Neurology
VL  - 341
C7  - 113709
DO  - 10.1016/j.expneurol.2021.113709
UR  - https://www.scopus.com/inward/record.uri?eid=2-s2.0-85105562200&doi=10.1016%2Fj.expneurol.2021.113709&partnerID=40&md5=ef9849eb0c2c0ee6c2cc6eda9a4f1e69
M3  - Review
DB  - Scopus
N1  - Export Date: 07 October 2025; Cited By: 52
ER  -

TY  - JOUR
AU  - Tsingeli, P.
AU  - Papadatou, M.C.
AU  - Psillaki, D.
AU  - Tragoulias, V.
AU  - Groumas, N.
AU  - Dionyssiotis, Y.
TI  - Rehabilitation management in two siblings with von hippel-lindau syndrome: A case series
PY  - 2021
T2  - Journal of Musculoskeletal Neuronal Interactions
VL  - 21
IS  - 2
SP  - 326
EP  - 331
UR  - https://www.scopus.com/inward/record.uri?eid=2-s2.0-85107322846&partnerID=40&md5=de0c70328fb90f2521060e44fedb3f18
M3  - Article
DB  - Scopus
N1  - Export Date: 07 October 2025; Cited By: 0
ER  -

TY  - JOUR
AU  - Wang, H.-C.
AU  - Lin, Y.-T.
AU  - Huang, C.-C.
AU  - Lin, M.-C.
AU  - Liaw, M.-Y.
AU  - Lu, C.-H.
TI  - Effects of respiratory muscle training on baroreflex sensitivity, respiratory function, and serum oxidative stress in acute cervical spinal cord injury
PY  - 2021
T2  - Journal of Personalized Medicine
VL  - 11
IS  - 5
C7  - 377
DO  - 10.3390/jpm11050377
UR  - https://www.scopus.com/inward/record.uri?eid=2-s2.0-85106018596&doi=10.3390%2Fjpm11050377&partnerID=40&md5=c608caa40e76b6e2dc76effd88826d75
M3  - Article
DB  - Scopus
N1  - Export Date: 07 October 2025; Cited By: 6
ER  -

TY  - JOUR
AU  - de Carvalho, P.
AU  - Goulardins, J.B.
AU  - de Sousa, D.M.N.
AU  - Barbosa, C.M.D.S.
AU  - Caetano, T.C.C.
AU  - Dos Santos, L.D.M.
AU  - Ito, C.H.
AU  - Hirota, A.S.
AU  - Pereira, R.P.R.
AU  - Baptista, A.F.
TI  - Noninvasive Neuromodulation Techniques in Difficult Tracheostomy Weaning of Patients With Spinal Cord Injury: Report of Two Cases
PY  - 2021
T2  - Chest
VL  - 159
IS  - 5
SP  - e299
EP  - e302
DO  - 10.1016/j.chest.2020.11.065
UR  - https://www.scopus.com/inward/record.uri?eid=2-s2.0-85104608663&doi=10.1016%2Fj.chest.2020.11.065&partnerID=40&md5=da9efa534bdbb89e41ada6669d899234
M3  - Article
DB  - Scopus
N1  - Export Date: 07 October 2025; Cited By: 6
ER  -

TY  - JOUR
AU  - Curto-Garcia, N.
AU  - Saunders, J.
AU  - Doyle, A.
TI  - Haematological emergencies
PY  - 2021
T2  - Medicine (United Kingdom)
VL  - 49
IS  - 5
SP  - 325
EP  - 332
DO  - 10.1016/j.mpmed.2021.02.013
UR  - https://www.scopus.com/inward/record.uri?eid=2-s2.0-85103578570&doi=10.1016%2Fj.mpmed.2021.02.013&partnerID=40&md5=4d3948699dae35970056a90149a27bff
M3  - Review
DB  - Scopus
N1  - Export Date: 07 October 2025; Cited By: 1
ER  -

TY  - JOUR
AU  - Solinsky, R.
AU  - Vivodtzev, I.
AU  - Hamner, J.W.
AU  - Taylor, J.A.
TI  - The effect of heart rate variability on blood pressure is augmented in spinal cord injury and is unaltered by exercise training
PY  - 2021
T2  - Clinical Autonomic Research
VL  - 31
IS  - 2
SP  - 293
EP  - 301
DO  - 10.1007/s10286-020-00677-2
UR  - https://www.scopus.com/inward/record.uri?eid=2-s2.0-85081720419&doi=10.1007%2Fs10286-020-00677-2&partnerID=40&md5=2beef8ed998b800569381c6ee11588ec
M3  - Article
DB  - Scopus
N1  - Export Date: 07 October 2025; Cited By: 16
ER  -

TY  - JOUR
AU  - Solinsky, R.
AU  - Draghici, A.
AU  - Hamner, J.W.
AU  - Goldstein, R.
AU  - Taylor, J.A.
TI  - High-intensity, whole-body exercise improves blood pressure control in individuals with spinal cord injury: A prospective randomized controlled trial
PY  - 2021
T2  - PLOS ONE
VL  - 16
IS  - 3 March
C7  - e0247576
DO  - 10.1371/journal.pone.0247576
UR  - https://www.scopus.com/inward/record.uri?eid=2-s2.0-85102483464&doi=10.1371%2Fjournal.pone.0247576&partnerID=40&md5=587474c19a173d68087b9e82d752d37f
M3  - Review
DB  - Scopus
N1  - Export Date: 07 October 2025; Cited By: 18
ER  -

TY  - JOUR
AU  - Vivodtzev, I.
AU  - Picard, G.
AU  - O’Connor, K.
AU  - Taylor, J.A.
TI  - Serotonin 1A agonist and cardiopulmonary improvements with whole-body exercise in acute, high-level spinal cord injury: a retrospective analysis
PY  - 2021
T2  - European Journal of Applied Physiology
VL  - 121
IS  - 2
SP  - 453
EP  - 463
DO  - 10.1007/s00421-020-04536-w
UR  - https://www.scopus.com/inward/record.uri?eid=2-s2.0-85093942886&doi=10.1007%2Fs00421-020-04536-w&partnerID=40&md5=665160b359f7bbb01e91fc3ab2b7a15d
M3  - Article
DB  - Scopus
N1  - Export Date: 07 October 2025; Cited By: 7
ER  -

TY  - JOUR
AU  - Zhang, X.-Y.
AU  - Song, Y.-C.
AU  - Liu, C.-B.
AU  - Qin, C.
AU  - Liu, S.-H.
AU  - Li, J.-J.
TI  - Effectiveness of oral motor respiratory exercise and vocal intonation therapy on respiratory function and vocal quality in patients with spinal cord injury: A randomized controlled trial
PY  - 2021
T2  - Neural Regeneration Research
VL  - 16
IS  - 2
SP  - 375
EP  - 381
DO  - 10.4103/1673-5374.290909
UR  - https://www.scopus.com/inward/record.uri?eid=2-s2.0-85090997338&doi=10.4103%2F1673-5374.290909&partnerID=40&md5=ad30b6cc9a5e8aa38f37c216b59bec21
M3  - Article
DB  - Scopus
N1  - Export Date: 07 October 2025; Cited By: 8
ER  -

TY  - JOUR
AU  - Utomo, P.
AU  - Prijosedjati, R.A.
AU  - Malik, R.H.
TI  - Cervical fracture during covid-19 pandemic era: A case series
PY  - 2021
T2  - Open Access Emergency Medicine
VL  - 13
SP  - 535
EP  - 542
DO  - 10.2147/OAEM.S319748
UR  - https://www.scopus.com/inward/record.uri?eid=2-s2.0-85120825514&doi=10.2147%2FOAEM.S319748&partnerID=40&md5=650236a02a6e80cc5732452d164cdb9e
M3  - Article
DB  - Scopus
N1  - Export Date: 07 October 2025; Cited By: 0
ER  -

TY  - JOUR
AU  - Park, J.
AU  - Kang, D.
AU  - Eun, S.-D.
TI  - Development and pilot testing of novel game-based respiratory rehabilitation exercise devices for patients with tetraplegia
PY  - 2021
T2  - Technology and Health Care
VL  - 29
IS  - 6
SP  - 1119
EP  - 1127
DO  - 10.3233/THC-212860
UR  - https://www.scopus.com/inward/record.uri?eid=2-s2.0-85118693644&doi=10.3233%2FTHC-212860&partnerID=40&md5=0b245433b4c0fb6db9bfb5f440e3d0e2
M3  - Article
DB  - Scopus
N1  - Export Date: 07 October 2025; Cited By: 4
ER  -

TY  - JOUR
AU  - Yang, D.
AU  - Chen, Y.
AU  - Wang, Y.
AU  - Wang, W.
AU  - Yang, C.
AU  - Ma, Q.
AU  - Hui, P.
AU  - Qie, S.
TI  - Influence of hydrotherapy combined with breathing training on lung function and activity ability of patients with thoracolumbar spinal cord injury
PY  - 2021
T2  - Clinical Medicine of China
VL  - 37
IS  - 3
SP  - 269
EP  - 274
DO  - 10.3760/cma.j.cn101721-20201023-00020
UR  - https://www.scopus.com/inward/record.uri?eid=2-s2.0-85117278844&doi=10.3760%2Fcma.j.cn101721-20201023-00020&partnerID=40&md5=2c1de705c077ff66b8a0f2d66af66ffd
M3  - Article
DB  - Scopus
N1  - Export Date: 07 October 2025; Cited By: 2
ER  -

TY  - JOUR
AU  - Kesi̇Ktaş, F.N.
AU  - Kaşıkçıoğlu, E.
AU  - Paker, N.
AU  - Bayraktar, B.
AU  - Karan, A.
AU  - Ketenci, A.
AU  - Müslümanoǧlu, L.
TI  - Comparison of the functional and cardiovascular effects of home-based versus supervised hospital circuit training exercises in male wheelchair users with chronic paraplegia
PY  - 2021
T2  - Turkish Journal of Physical Medicine and Rehabilitation
VL  - 67
IS  - 3
SP  - 275
EP  - 282
DO  - 10.5606/tftrd.2021.6533
UR  - https://www.scopus.com/inward/record.uri?eid=2-s2.0-85115953596&doi=10.5606%2Ftftrd.2021.6533&partnerID=40&md5=73c9f6729ad898f95926f1543b72ed62
M3  - Article
DB  - Scopus
N1  - Export Date: 07 October 2025; Cited By: 2
ER  -

TY  - JOUR
AU  - Aytür, Y.K.
AU  - Köseoǧlu, B.F.
AU  - ÖzyemişçI Taşkiran, Ö.Ö.
AU  - Gökkaya, N.K.O.
AU  - Ünsal Delialioǧlu, S.Ü.
AU  - Sonel Tur, B.S.
AU  - Sarikaya, S.
AU  - Şirzai, H.
AU  - Tiftik, T.T.
AU  - Alemdaroǧlu, E.
TI  - Pulmonary rehabilitation principles in SARS-COV-2 infection (COVID-19): The revised guideline for the acute, subacute, and post-COVID-19 rehabilitation
PY  - 2021
T2  - Turkish Journal of Physical Medicine and Rehabilitation
VL  - 67
IS  - 2
SP  - 129
EP  - 145
DO  - 10.5606/TFTRD.2021.8821
UR  - https://www.scopus.com/inward/record.uri?eid=2-s2.0-85109154527&doi=10.5606%2FTFTRD.2021.8821&partnerID=40&md5=554fb79b5d38eb1c0bacbfda67340540
M3  - Article
DB  - Scopus
N1  - Export Date: 07 October 2025; Cited By: 15
ER  -

TY  - JOUR
AU  - Sun, W.-M.
AU  - Ma, C.-L.
AU  - Xu, J.
AU  - He, J.-P.
TI  - Reduction in post-spinal cord injury spasticity by combination of peripheral nerve grafting and acidic fibroblast growth factor infusion in monkeys
PY  - 2021
T2  - Journal of International Medical Research
VL  - 49
IS  - 6
DO  - 10.1177/03000605211022294
UR  - https://www.scopus.com/inward/record.uri?eid=2-s2.0-85108619810&doi=10.1177%2F03000605211022294&partnerID=40&md5=fc85d5e99d1156d033e45e1cf26d7f4a
M3  - Article
DB  - Scopus
N1  - Export Date: 07 October 2025; Cited By: 6
ER  -

TY  - JOUR
AU  - Göngör, S.
AU  - Gencer-Atalay, K.
AU  - Bahar-Ozdemir, Y.
AU  - Keniş-Coşkun, Ö.
AU  - Karadaǧ Saygi, E.
TI  - The clinical effects of combining postural exercises with chest physiotherapy in cystic fibrosis: A single-blind, randomized-controlled trial
PY  - 2021
T2  - Turkish Journal of Physical Medicine and Rehabilitation
VL  - 67
IS  - 1
SP  - 91
EP  - 98
DO  - 10.5606/TFTRD.2021.5214
UR  - https://www.scopus.com/inward/record.uri?eid=2-s2.0-85105105032&doi=10.5606%2FTFTRD.2021.5214&partnerID=40&md5=28dcb8df9b1572035e6e3e8434a720ba
M3  - Article
DB  - Scopus
N1  - Export Date: 07 October 2025; Cited By: 8
ER  -

TY  - JOUR
AU  - Kim, H.S.
AU  - Park, J.H.
AU  - Lee, H.S.
AU  - Lee, J.Y.
AU  - Jung, J.W.
AU  - Park, S.-B.
AU  - Hyun, D.J.
AU  - Park, S.
AU  - Yoon, J.
AU  - Lim, H.
TI  - Effects of Wearable Powered Exoskeletal Training on Functional Mobility, Physiological Health and Quality of Life in Non-ambulatory Spinal Cord Injury Patients
PY  - 2021
T2  - Journal of Korean Medical Science
VL  - 36
IS  - 12
SP  - 1
EP  - 15
DO  - 10.3346/jkms.2021.36.e80
UR  - https://www.scopus.com/inward/record.uri?eid=2-s2.0-85103610172&doi=10.3346%2Fjkms.2021.36.e80&partnerID=40&md5=4841b54e86ceb451a8b2ee2e027a0261
M3  - Article
DB  - Scopus
N1  - Export Date: 07 October 2025; Cited By: 20
ER  -

TY  - JOUR
AU  - Leathem, J.M.
AU  - Macht-Sliwinski, M.
AU  - Boak, S.
AU  - Courville, A.
AU  - Dearwater, M.
AU  - Gazi, S.
AU  - Scott, A.
TI  - Community exercise for individuals with spinal cord injury with inspiratory muscle training: A pilot study
PY  - 2021
T2  - Journal of Spinal Cord Medicine
VL  - 44
IS  - 5
SP  - 711
EP  - 719
DO  - 10.1080/10790268.2019.1655200
UR  - https://www.scopus.com/inward/record.uri?eid=2-s2.0-85073821502&doi=10.1080%2F10790268.2019.1655200&partnerID=40&md5=6c9009d1c250dde317217fd29462e85a
M3  - Article
DB  - Scopus
N1  - Export Date: 07 October 2025; Cited By: 5
ER  -

TY  - JOUR
AU  - Bodeliwala, S.
AU  - Nagar, V.
AU  - Singh, H.
AU  - Singh, D.
AU  - Jagetia, A.
AU  - Pandey, S.
AU  - Ruttala, R.
AU  - Kumar, P.
TI  - Pattern of Pulmonary Dysfunctions in Craniovertebral Junction Anomaly and Its Persistence after Rigid Occipitocervical Fixation
PY  - 2020
T2  - Indian Journal of Neurosurgery
VL  - 9
IS  - 3
SP  - 157
EP  - 161
DO  - 10.1055/s-0040-1712064
UR  - https://www.scopus.com/inward/record.uri?eid=2-s2.0-85185362671&doi=10.1055%2Fs-0040-1712064&partnerID=40&md5=5fe1723fc7dc1cf8846522ff74d3f2b5
M3  - Article
DB  - Scopus
N1  - Export Date: 07 October 2025; Cited By: 0
ER  -

TY  - JOUR
AU  - Logan, A.
AU  - Freeman, J.
AU  - Pooler, J.
AU  - Kent, B.
AU  - Gunn, H.
AU  - Billings, S.
AU  - Cork, E.
AU  - Marsden, J.
TI  - Effectiveness of non-pharmacological interventions to treat orthostatic hypotension in elderly people and people with a neurological condition: A systematic review
PY  - 2020
T2  - JBI Evidence Synthesis
VL  - 18
IS  - 12
SP  - 2556
EP  - 2617
DO  - 10.11124/JBISRIR-D-18-00005
UR  - https://www.scopus.com/inward/record.uri?eid=2-s2.0-85098674572&doi=10.11124%2FJBISRIR-D-18-00005&partnerID=40&md5=8c30a71b3148affcad2bb3256300ddce
M3  - Review
DB  - Scopus
N1  - Export Date: 07 October 2025; Cited By: 15
ER  -

TY  - JOUR
AU  - Panza, G.S.
AU  - Guccione, A.A.
TI  - Effect of repeated locomotor training on ventilatory measures, perceived exertion and walking endurance in persons with motor incomplete spinal cord injury
PY  - 2020
T2  - Spinal Cord Series and Cases
VL  - 6
IS  - 1
C7  - 94
DO  - 10.1038/s41394-020-00346-6
UR  - https://www.scopus.com/inward/record.uri?eid=2-s2.0-85092503667&doi=10.1038%2Fs41394-020-00346-6&partnerID=40&md5=195340276508149c25100f2e03568008
M3  - Article
DB  - Scopus
N1  - Export Date: 07 October 2025; Cited By: 3
ER  -

TY  - JOUR
AU  - Palermo, A.E.
AU  - Cahalin, L.P.
AU  - Nash, M.S.
TI  - A case for inspiratory muscle training in SCI: potential role as a preventative tool in infectious respiratory diseases like COVID-19
PY  - 2020
T2  - Spinal Cord Series and Cases
VL  - 6
IS  - 1
C7  - 87
DO  - 10.1038/s41394-020-00337-7
UR  - https://www.scopus.com/inward/record.uri?eid=2-s2.0-85091193125&doi=10.1038%2Fs41394-020-00337-7&partnerID=40&md5=655eb8b6847e58c4d625316c0f6e7e7a
M3  - Article
DB  - Scopus
N1  - Export Date: 07 October 2025; Cited By: 7
ER  -

TY  - JOUR
AU  - Luo, S.
AU  - Xu, H.
AU  - Zuo, Y.
AU  - Liu, X.
AU  - All, A.H.
TI  - A Review of Functional Electrical Stimulation Treatment in Spinal Cord Injury
PY  - 2020
T2  - NeuroMolecular Medicine
VL  - 22
IS  - 4
SP  - 447
EP  - 463
DO  - 10.1007/s12017-019-08589-9
UR  - https://www.scopus.com/inward/record.uri?eid=2-s2.0-85077537083&doi=10.1007%2Fs12017-019-08589-9&partnerID=40&md5=6a1c43bf9fed98dda602eb059b2041be
M3  - Review
DB  - Scopus
N1  - Export Date: 07 October 2025; Cited By: 69
ER  -

TY  - JOUR
AU  - Zhang, B.
AU  - Jiang, H.
AU  - Zhang, C.
AU  - Li, Y.
AU  - Zhao, Z.
TI  - Pulmonary rehabilitation throughout the weaning from mechanical ventilation for complete cervical spinal cord injury: A case report
PY  - 2020
T2  - Signa Vitae
VL  - 16
IS  - 2
SP  - 210
EP  - 214
DO  - 10.22514/sv.2020.16.0058
UR  - https://www.scopus.com/inward/record.uri?eid=2-s2.0-85094566749&doi=10.22514%2Fsv.2020.16.0058&partnerID=40&md5=3b0b778b5e1abfa8ccdfc7d443bc53c1
M3  - Article
DB  - Scopus
N1  - Export Date: 07 October 2025; Cited By: 3
ER  -

TY  - JOUR
AU  - Vivodtzev, I.
AU  - Taylor, J.A.
TI  - Response
PY  - 2020
T2  - Chest
VL  - 158
IS  - 4
SP  - 1785
DO  - 10.1016/j.chest.2020.05.563
UR  - https://www.scopus.com/inward/record.uri?eid=2-s2.0-85091490065&doi=10.1016%2Fj.chest.2020.05.563&partnerID=40&md5=181fbf07726a8f25cdcc671becf749e9
M3  - Letter
DB  - Scopus
N1  - Export Date: 07 October 2025; Cited By: 0
ER  -

TY  - JOUR
AU  - Yin, Z.
AU  - Nie, N.
AU  - Zhou, Y.
AU  - Wang, Y.
AU  - Liu, L.
TI  - Research progress in management strategies of respiratory system complications in patients with acute traumatic cervical spinal cord injury
ST  - 急性创伤性颈脊髓损伤后呼吸系统并发症管理策略研究进展
PY  - 2020
T2  - Chinese Journal of Trauma
VL  - 36
IS  - 9
SP  - 859
EP  - 864
DO  - 10.3760/cma.j.issn.1001-8050.2020.09.016
UR  - https://www.scopus.com/inward/record.uri?eid=2-s2.0-85201932557&doi=10.3760%2Fcma.j.issn.1001-8050.2020.09.016&partnerID=40&md5=b18b6f1350d05e12b4f2e2a0d81bf5eb
M3  - Review
DB  - Scopus
N1  - Export Date: 07 October 2025; Cited By: 1
ER  -

TY  - JOUR
AU  - Brizuela, G.
AU  - Sinz, S.
AU  - Aranda, R.
AU  - Martínez-Navarro, I.
TI  - The effect of arm-crank exercise training on power output, spirometric and cardiac function and level of autonomy in persons with tetraplegia
PY  - 2020
T2  - European Journal of Sport Science
VL  - 20
IS  - 7
SP  - 926
EP  - 934
DO  - 10.1080/17461391.2019.1674927
UR  - https://www.scopus.com/inward/record.uri?eid=2-s2.0-85074005233&doi=10.1080%2F17461391.2019.1674927&partnerID=40&md5=4d1519cf052ff1b614b98d269e9bd4a2
M3  - Article
DB  - Scopus
N1  - Export Date: 07 October 2025; Cited By: 11
ER  -

TY  - JOUR
AU  - Bach, J.R.
AU  - Burke, L.
AU  - Chiou, M.
TI  - Conventional Respiratory Management of Spinal Cord Injury
PY  - 2020
T2  - Physical Medicine and Rehabilitation Clinics of North America
VL  - 31
IS  - 3
SP  - 379
EP  - 395
DO  - 10.1016/j.pmr.2020.04.004
UR  - https://www.scopus.com/inward/record.uri?eid=2-s2.0-85087312464&doi=10.1016%2Fj.pmr.2020.04.004&partnerID=40&md5=5d5a50e65823c8f097ac75ef5115202d
M3  - Review
DB  - Scopus
N1  - Export Date: 07 October 2025; Cited By: 15
ER  -

TY  - JOUR
AU  - Wang, R.
AU  - Ma, X.
AU  - Yang, T.
AU  - Liu, Y.
AU  - Hu, W.
AU  - Dong, Z.
AU  - Huang, Y.
TI  - Risk Factors for Early Respiratory Complications after Acute Traumatic Cervical Spinal Cord Injury
ST  - 急性创伤性颈髓损伤后早期发生呼吸系统并发症的
PY  - 2020
T2  - Chinese General Practice
VL  - 23
IS  - 20
SP  - 2520
EP  - 2524
DO  - 10.12114/j.issn.1007-9572.2019.00.810
UR  - https://www.scopus.com/inward/record.uri?eid=2-s2.0-85086118064&doi=10.12114%2Fj.issn.1007-9572.2019.00.810&partnerID=40&md5=8659f98dade9e8232ebb21ac6ab099cf
M3  - Article
DB  - Scopus
N1  - Export Date: 07 October 2025; Cited By: 0
ER  -

TY  - JOUR
AU  - Naidu, A.
AU  - Peters, D.M.
AU  - Tan, A.Q.
AU  - Barth, S.
AU  - Crane, A.
AU  - Link, A.
AU  - Balakrishnan, S.
AU  - Hayes, H.B.
AU  - Slocum, C.
AU  - Zafonte, R.D.
TI  - Daily acute intermittent hypoxia to improve walking function in persons with subacute spinal cord injury: a randomized clinical trial study protocol
PY  - 2020
T2  - BMC Neurology
VL  - 20
IS  - 1
C7  - s12883-020-01851-9
DO  - 10.1186/s12883-020-01851-9
UR  - https://www.scopus.com/inward/record.uri?eid=2-s2.0-85087718225&doi=10.1186%2Fs12883-020-01851-9&partnerID=40&md5=efdfb2550b91c2674569b6c7f2f5485d
M3  - Article
DB  - Scopus
N1  - Export Date: 07 October 2025; Cited By: 9
ER  -

TY  - JOUR
AU  - Singh, P.K.
AU  - Agrawal, M.
AU  - Sawarkar, D.
AU  - Kumar, A.
AU  - Verma, S.
AU  - Doddamani, R.
AU  - Chandra, P.S.
AU  - Kale, S.S.
TI  - Management of neglected complex hangman’s fracture by reforming the C2 pedicle: New innovative technique of motion preservation at the C1–2 joint in 2 cases
PY  - 2020
T2  - Journal of Neurosurgery: Spine
VL  - 32
IS  - 6
SP  - 965
EP  - 972
DO  - 10.3171/2019.12.SPINE191050
UR  - https://www.scopus.com/inward/record.uri?eid=2-s2.0-85086400491&doi=10.3171%2F2019.12.SPINE191050&partnerID=40&md5=5910dc1ccdbd24bfa5813946afd956a5
M3  - Article
DB  - Scopus
N1  - Export Date: 07 October 2025; Cited By: 5
ER  -

TY  - JOUR
AU  - Daǧar, S.
AU  - Çorbacıoğlu, Ş.K.
AU  - Emektar, E.
AU  - Uzunosmanoǧlu, H.
AU  - Çevik, Y.
TI  - Effects of spinal immobilization at 20° on end-tidal carbon dioxide
PY  - 2020
T2  - American Journal of Emergency Medicine
VL  - 38
IS  - 6
SP  - 1180
EP  - 1184
DO  - 10.1016/j.ajem.2020.02.042
UR  - https://www.scopus.com/inward/record.uri?eid=2-s2.0-85080143840&doi=10.1016%2Fj.ajem.2020.02.042&partnerID=40&md5=45cfa8bde70d5967598677e7b1f7068e
M3  - Article
DB  - Scopus
N1  - Export Date: 07 October 2025; Cited By: 2
ER  -

TY  - JOUR
AU  - Karatzanos, E.
TI  - Noninvasive Ventilation During Functional Electrical Stimulation Rowing in Spinal Cord Injury: An Add-on to Potentially Increase Benefits of Exercise Training
PY  - 2020
T2  - Chest
VL  - 157
IS  - 5
SP  - 1058
EP  - 1059
DO  - 10.1016/j.chest.2020.02.027
UR  - https://www.scopus.com/inward/record.uri?eid=2-s2.0-85083668185&doi=10.1016%2Fj.chest.2020.02.027&partnerID=40&md5=f8901553fe0fc26d540003acd3cf07d5
M3  - Editorial
DB  - Scopus
N1  - Export Date: 07 October 2025; Cited By: 1
ER  -

TY  - CONF
AU  - Vivodtzev, I.
AU  - Picard, G.
AU  - Cepeda, F.X.
AU  - Taylor, J.A.
TI  - Acute Ventilatory Support During Whole-Body Hybrid Rowing in Patients With High-Level Spinal Cord Injury: A Randomized Controlled Crossover Trial
PY  - 2020
T2  - Chest
VL  - 157
IS  - 5
SP  - 1230
EP  - 1240
DO  - 10.1016/j.chest.2019.10.044
UR  - https://www.scopus.com/inward/record.uri?eid=2-s2.0-85079113920&doi=10.1016%2Fj.chest.2019.10.044&partnerID=40&md5=32234e9b504fab86a6f5f2a3eb9225e9
M3  - Conference paper
DB  - Scopus
N1  - Export Date: 07 October 2025; Cited By: 13
ER  -

TY  - JOUR
AU  - Du, J.
AU  - Su, G.
AU  - An, D.
TI  - Effects of hyperbaric oxygen combined with respiratory training on lung function in patients with cervi- cal spinal cord injury
ST  - 高压氧联合呼吸训练对颈脊髓损伤患者肺功能的影响
PY  - 2020
T2  - Chinese Journal of Rehabilitation Medicine
VL  - 35
IS  - 4
SP  - 410
EP  - 414
DO  - 10.3969/j.issn.1001-1242.2020.04.005
UR  - https://www.scopus.com/inward/record.uri?eid=2-s2.0-85083695442&doi=10.3969%2Fj.issn.1001-1242.2020.04.005&partnerID=40&md5=8997e07180423af3872e7ccf8d8c87f8
M3  - Article
DB  - Scopus
N1  - Export Date: 07 October 2025; Cited By: 2
ER  -

TY  - JOUR
AU  - Hendin, A.
AU  - Rose, L.
AU  - McKim, D.A.
TI  - Tracheostomy ventilation outside the intensive care unit: Experience of a tertiary care hospital
PY  - 2020
T2  - Canadian Journal of Respiratory, Critical Care, and Sleep Medicine
VL  - 4
IS  - 2
SP  - 99
EP  - 105
DO  - 10.1080/24745332.2019.1690402
UR  - https://www.scopus.com/inward/record.uri?eid=2-s2.0-85088776985&doi=10.1080%2F24745332.2019.1690402&partnerID=40&md5=1c0d6ca6e3aeeda63e0517b0030c77bb
M3  - Article
DB  - Scopus
N1  - Export Date: 07 October 2025; Cited By: 2
ER  -

TY  - JOUR
AU  - Hosseiniravandi, M.
AU  - Kahlaee, A.H.
AU  - Karim, H.
AU  - Ghamkhar, L.
AU  - Safdari, R.
TI  - Home-based telerehabilitation software systems for remote supervising: A systematic review
PY  - 2020
T2  - International Journal of Technology Assessment in Health Care
VL  - 36
IS  - 2
SP  - 113
EP  - 125
DO  - 10.1017/S0266462320000021
UR  - https://www.scopus.com/inward/record.uri?eid=2-s2.0-85081612807&doi=10.1017%2FS0266462320000021&partnerID=40&md5=116a344ebb9471cfbbe528f674f0a1a5
M3  - Review
DB  - Scopus
N1  - Export Date: 07 October 2025; Cited By: 42
ER  -

TY  - JOUR
AU  - Sisto, S.A.
TI  - Archives of Physical Medicine and Rehabilitation and ACRM Recognize the Elizabeth and Sidney Licht Award Winner and Nominees for Excellence in Scientific Writing
PY  - 2020
T2  - Archives of Physical Medicine and Rehabilitation
VL  - 101
IS  - 4
SP  - 722
EP  - 727
DO  - 10.1016/j.apmr.2019.12.001
UR  - https://www.scopus.com/inward/record.uri?eid=2-s2.0-85078518907&doi=10.1016%2Fj.apmr.2019.12.001&partnerID=40&md5=c3f4885d37b5e5f6db0ff94a06295e52
M3  - Note
DB  - Scopus
N1  - Export Date: 07 October 2025; Cited By: 0
ER  -

TY  - JOUR
AU  - van Silfhout, L.
AU  - Váňa, Z.
AU  - Pětioký, J.
AU  - Edwards, M.J.R.
AU  - Bartels, R.H.M.A.
AU  - van de Meent, H.
AU  - Hosman, A.J.F.
TI  - Highest ambulatory speed using Lokomat gait training for individuals with a motor-complete spinal cord injury: a clinical pilot study
PY  - 2020
T2  - Acta Neurochirurgica
VL  - 162
IS  - 4
SP  - 951
EP  - 956
DO  - 10.1007/s00701-019-04189-5
UR  - https://www.scopus.com/inward/record.uri?eid=2-s2.0-85077142524&doi=10.1007%2Fs00701-019-04189-5&partnerID=40&md5=18a5d47fd82843fc75f2f7e38b25ccc2
M3  - Article
DB  - Scopus
N1  - Export Date: 07 October 2025; Cited By: 7
ER  -

TY  - JOUR
AU  - Nalbantoǧlu, M.
AU  - Tunçer, O.G.
AU  - Eren Acık, M.
AU  - Matur, Z.
AU  - Altunrende, B.
AU  - Ozgonenel, E.
AU  - Özgönenel, L.
TI  - Neurogenic heterotopic ossification in guillain-barre syndrome: A rare case report
PY  - 2020
T2  - Journal of Musculoskeletal Neuronal Interactions
VL  - 20
IS  - 1
SP  - 160
EP  - 164
UR  - https://www.scopus.com/inward/record.uri?eid=2-s2.0-85080979181&partnerID=40&md5=8656519becd4a7cabfd0bdeb7631debf
M3  - Article
DB  - Scopus
N1  - Export Date: 07 October 2025; Cited By: 5
ER  -

TY  - JOUR
AU  - Boswell-Ruys, C.L.
AU  - Lewis, C.R.H.
AU  - Wijeysuriya, N.S.
AU  - McBain, R.A.
AU  - Lee, B.B.
AU  - McKenzie, D.K.
AU  - Gandevia, S.C.
AU  - Butler, J.E.
TI  - Impact of respiratory muscle training on respiratory muscle strength, respiratory function and quality of life in individuals with tetraplegia: A randomised clinical trial
PY  - 2020
T2  - Thorax
VL  - 75
IS  - 3
SP  - 279
EP  - 288
DO  - 10.1136/thoraxjnl-2019-213917
UR  - https://www.scopus.com/inward/record.uri?eid=2-s2.0-85078227497&doi=10.1136%2Fthoraxjnl-2019-213917&partnerID=40&md5=0a605919f062fbdce13b3ee6552ecc59
M3  - Article
DB  - Scopus
N1  - Export Date: 07 October 2025; Cited By: 54
ER  -

TY  - JOUR
AU  - Templeman, L.
AU  - Roberts, F.
TI  - Effectiveness of expiratory muscle strength training on expiratory strength, pulmonary function and cough in the adult population: a systematic review
PY  - 2020
T2  - Physiotherapy (United Kingdom)
VL  - 106
SP  - 43
EP  - 51
DO  - 10.1016/j.physio.2019.06.002
UR  - https://www.scopus.com/inward/record.uri?eid=2-s2.0-85077737917&doi=10.1016%2Fj.physio.2019.06.002&partnerID=40&md5=c0576a7dfab2dafb8281d10318c76343
M3  - Review
DB  - Scopus
N1  - Export Date: 07 October 2025; Cited By: 34
ER  -

TY  - JOUR
AU  - Soumyashree, S.
AU  - Kaur, J.
TI  - Effect of inspiratory muscle training (IMT) on aerobic capacity, respiratory muscle strength and rate of perceived exertion in paraplegics
PY  - 2020
T2  - Journal of Spinal Cord Medicine
VL  - 43
IS  - 1
SP  - 53
EP  - 59
DO  - 10.1080/10790268.2018.1462618
UR  - https://www.scopus.com/inward/record.uri?eid=2-s2.0-85045666965&doi=10.1080%2F10790268.2018.1462618&partnerID=40&md5=7fd738c3fa164192e6e19687d6ab59ce
M3  - Article
DB  - Scopus
N1  - Export Date: 07 October 2025; Cited By: 22
ER  -

TY  - JOUR
AU  - Chang, J.
AU  - Shen, D.
AU  - Wang, Y.
AU  - Wang, N.
AU  - Liang, Y.
TI  - A Review of Different Stimulation Methods for Functional Reconstruction and Comparison of Respiratory Function after Cervical Spinal Cord Injury
PY  - 2020
T2  - Applied Bionics and Biomechanics
VL  - 2020
C7  - 8882430
DO  - 10.1155/2020/8882430
UR  - https://www.scopus.com/inward/record.uri?eid=2-s2.0-85092396106&doi=10.1155%2F2020%2F8882430&partnerID=40&md5=42afcb294a5e48cf053b90a6dd7406c4
M3  - Article
DB  - Scopus
N1  - Export Date: 07 October 2025; Cited By: 12
ER  -

TY  - JOUR
AU  - Çorum, M.
AU  - Uysal, İ.
AU  - Afşin, A.
AU  - Aksoy, C.
TI  - A spontaneous cervical spinal epidural hematoma in a male patient receiving treatment for acute coronary syndrome: A case report
PY  - 2020
T2  - Turkish Journal of Physical Medicine and Rehabilitation
VL  - 66
IS  - 3
SP  - 360
EP  - 363
DO  - 10.5606/tftrd.2020.3971
UR  - https://www.scopus.com/inward/record.uri?eid=2-s2.0-85091218969&doi=10.5606%2Ftftrd.2020.3971&partnerID=40&md5=5caf1de2709110292e5a9b22e1716d31
M3  - Article
DB  - Scopus
N1  - Export Date: 07 October 2025; Cited By: 1
ER  -

TY  - JOUR
AU  - de Matos, B.S.
AU  - de Melo, A.S.M.
AU  - Conceição, T.M.A.
TI  - Ventilatory muscle training in tetraplegic patients after traumatic medal injury: Integration review
ST  - Treinamento muscular ventilatório em pacientes tetraplégicos pós lesão medular traumática: Revisão integrativa
PY  - 2020
T2  - Revista Pesquisa em Fisioterapia
VL  - 10
IS  - 2
SP  - 334
EP  - 345
DO  - 10.17267/2238-2704rpf.v10i2.2809
UR  - https://www.scopus.com/inward/record.uri?eid=2-s2.0-85090345506&doi=10.17267%2F2238-2704rpf.v10i2.2809&partnerID=40&md5=c46dd05d6a4bed56fc65df3c302fc876
M3  - Review
DB  - Scopus
N1  - Export Date: 07 October 2025; Cited By: 0
ER  -

TY  - JOUR
AU  - Gu, X.Y.
AU  - Ren, S.
AU  - Shi, Y.
AU  - Wang, N.
AU  - Tong, Z.H.
AU  - Cai, M.L.
TI  - Restoration Methods of Respiratory Function for Spinal Cord Injury
PY  - 2020
T2  - Mathematical Problems in Engineering
VL  - 2020
C7  - 7398789
DO  - 10.1155/2020/7398789
UR  - https://www.scopus.com/inward/record.uri?eid=2-s2.0-85089773031&doi=10.1155%2F2020%2F7398789&partnerID=40&md5=1542bbfdc877f4c883810e1389d22c84
M3  - Review
DB  - Scopus
N1  - Export Date: 07 October 2025; Cited By: 4
ER  -

TY  - JOUR
AU  - Reyes, M.R.L.
AU  - Elmo, M.J.
AU  - Menachem, B.
AU  - Granda, S.M.
TI  - A primary care provider’s guide to managing respiratory health in subacute and chronic spinal cord injury
PY  - 2020
T2  - Topics in Spinal Cord Injury Rehabilitation
VL  - 26
IS  - 2
SP  - 116
EP  - 122
DO  - 10.46292/SCI2602-116
UR  - https://www.scopus.com/inward/record.uri?eid=2-s2.0-85089170357&doi=10.46292%2FSCI2602-116&partnerID=40&md5=118b0411be38be06760a78e19a95d7fa
M3  - Article
DB  - Scopus
N1  - Export Date: 07 October 2025; Cited By: 8
ER  -

TY  - JOUR
AU  - Lemos, J.R.
AU  - da Cunha, F.A.
AU  - Lopes, A.J.
AU  - Guimarães, F.S.
AU  - Vasconcellos, F.V.
AU  - Santos Vigário, P.
TI  - Respiratory muscle training in non-athletes and athletes with spinal cord injury: A systematic review of the effects on pulmonary function, respiratory muscle strength and endurance, and cardiorespiratory fitness based on the FITT principle of exercise prescription
PY  - 2020
T2  - Journal of Back and Musculoskeletal Rehabilitation
VL  - 33
IS  - 4
SP  - 655
EP  - 667
DO  - 10.3233/BMR-181452
UR  - https://www.scopus.com/inward/record.uri?eid=2-s2.0-85088848677&doi=10.3233%2FBMR-181452&partnerID=40&md5=3ec8cc643ca31111671125e6195b5870
M3  - Article
DB  - Scopus
N1  - Export Date: 07 October 2025; Cited By: 21
ER  -

TY  - JOUR
AU  - Erokhin, A.N.
AU  - Kobyzev, A.E.
AU  - Sergeenko, O.M.
AU  - Turovinina, E.F.
TI  - Phrenic nerve stimulation in complex rehabilitation for cervical spinal cord injury using modified implantable device (case report)
PY  - 2020
T2  - Genij Ortopedii
VL  - 26
IS  - 1
SP  - 89
EP  - 94
DO  - 10.18019/1028-4427-2020-26-1-89-94
UR  - https://www.scopus.com/inward/record.uri?eid=2-s2.0-85083918708&doi=10.18019%2F1028-4427-2020-26-1-89-94&partnerID=40&md5=cf016010ddad5664877bbcde4768d4a9
M3  - Article
DB  - Scopus
N1  - Export Date: 07 October 2025; Cited By: 4
ER  -

TY  - JOUR
AU  - Wang, X.
AU  - Zhang, N.
AU  - Xu, Y.
TI  - Effects of Respiratory Muscle Training on Pulmonary Function in Individuals with Spinal Cord Injury: An Updated Meta-analysis
PY  - 2020
T2  - BioMed Research International
VL  - 2020
C7  - 7530498
DO  - 10.1155/2020/7530498
UR  - https://www.scopus.com/inward/record.uri?eid=2-s2.0-85082024392&doi=10.1155%2F2020%2F7530498&partnerID=40&md5=42d42ec44703cb26c5f781d27c99a2b3
M3  - Review
DB  - Scopus
N1  - Export Date: 07 October 2025; Cited By: 19
ER  -

TY  - JOUR
AU  - Repecki, C.
AU  - Sliwinski, M.
AU  - Harding, L.
TI  - Supporting the need for community exercise programs: a case study
PY  - 2019
T2  - Spinal Cord Series and Cases
VL  - 5
IS  - 1
C7  - 95
DO  - 10.1038/s41394-019-0236-2
UR  - https://www.scopus.com/inward/record.uri?eid=2-s2.0-85076019899&doi=10.1038%2Fs41394-019-0236-2&partnerID=40&md5=3527f7ce11af37cca298fac6be2c5c30
M3  - Article
DB  - Scopus
N1  - Export Date: 07 October 2025; Cited By: 3
ER  -

TY  - JOUR
AU  - Shin, J.C.
AU  - Han, E.Y.
AU  - Cho, K.H.
AU  - Im, S.H.
TI  - Improvement in Pulmonary Function with Short-term Rehabilitation Treatment in Spinal Cord Injury Patients
PY  - 2019
T2  - Scientific Reports
VL  - 9
IS  - 1
C7  - 17091
DO  - 10.1038/s41598-019-52526-6
UR  - https://www.scopus.com/inward/record.uri?eid=2-s2.0-85075195310&doi=10.1038%2Fs41598-019-52526-6&partnerID=40&md5=7a77cf9eeb78f1fd84b6882f828184f2
M3  - Article
DB  - Scopus
N1  - Export Date: 07 October 2025; Cited By: 28
ER  -

TY  - JOUR
AU  - Hardy, T.A.
AU  - Chadwick, M.R.
AU  - Davies, M.J.
TI  - Mechanisms of improved exercise capacity following respiratory muscle training in athletes with cervical spinal cord injury
PY  - 2019
T2  - Journal of Physiology
VL  - 597
IS  - 23
SP  - 5531
EP  - 5532
DO  - 10.1113/JP278733
UR  - https://www.scopus.com/inward/record.uri?eid=2-s2.0-85075188566&doi=10.1113%2FJP278733&partnerID=40&md5=27b45124ab6b4d52a48b01b4c9f4e528
M3  - Note
DB  - Scopus
N1  - Export Date: 07 October 2025; Cited By: 7
ER  -

TY  - JOUR
AU  - Astorino, T.A.
TI  - Hemodynamic and cardiorespiratory responses to various arm cycling regimens in men with spinal cord injury
PY  - 2019
T2  - Spinal Cord Series and Cases
VL  - 5
IS  - 1
C7  - 2
DO  - 10.1038/s41394-018-0145-9
UR  - https://www.scopus.com/inward/record.uri?eid=2-s2.0-85074961304&doi=10.1038%2Fs41394-018-0145-9&partnerID=40&md5=47e9e55619b0e8e54779a78220deef2e
M3  - Article
DB  - Scopus
N1  - Export Date: 07 October 2025; Cited By: 6
ER  -

TY  - JOUR
AU  - Dawkins, T.G.
AU  - Curry, B.A.
TI  - Respiratory muscle training in spinal cord injury: a breath of fresh air for the heart
PY  - 2019
T2  - Journal of Physiology
VL  - 597
IS  - 23
SP  - 5533
EP  - 5534
DO  - 10.1113/JP278861
UR  - https://www.scopus.com/inward/record.uri?eid=2-s2.0-85074846939&doi=10.1113%2FJP278861&partnerID=40&md5=8c3349a1558afc6fc94b9c9ba443078f
M3  - Note
DB  - Scopus
N1  - Export Date: 07 October 2025; Cited By: 0
ER  -

TY  - JOUR
AU  - Panza, G.S.
AU  - Herrick, J.E.
AU  - Chin, L.M.
AU  - Gollie, J.M.
AU  - Collins, J.P.
AU  - O'Connell, D.G.
AU  - Guccione, A.A.
TI  - Effect of overground locomotor training on ventilatory kinetics and rate of perceived exertion in persons with cervical motor-incomplete spinal cord injury
PY  - 2019
T2  - Spinal Cord Series and Cases
VL  - 5
IS  - 1
C7  - 80
DO  - 10.1038/s41394-019-0223-7
UR  - https://www.scopus.com/inward/record.uri?eid=2-s2.0-85073625769&doi=10.1038%2Fs41394-019-0223-7&partnerID=40&md5=b84267c8f6ddf3f3ee765d7c28e8d4ff
M3  - Article
DB  - Scopus
N1  - Export Date: 07 October 2025; Cited By: 3
ER  -

TY  - JOUR
AU  - Gee, C.M.
AU  - Williams, A.M.
AU  - Sheel, A.W.
AU  - Eves, N.D.
AU  - West, C.R.
TI  - Respiratory muscle training in athletes with cervical spinal cord injury: effects on cardiopulmonary function and exercise capacity
PY  - 2019
T2  - Journal of Physiology
VL  - 597
IS  - 14
SP  - 3673
EP  - 3685
DO  - 10.1113/JP277943
UR  - https://www.scopus.com/inward/record.uri?eid=2-s2.0-85067367467&doi=10.1113%2FJP277943&partnerID=40&md5=d8d017d3b0c4007d4e2c418fafa27ce5
M3  - Article
DB  - Scopus
N1  - Export Date: 07 October 2025; Cited By: 39
ER  -

TY  - JOUR
AU  - Peñuelas, O.
AU  - Keough, E.
AU  - López Rodríguez, L.
AU  - Carriedo, D.
AU  - Gonçalves, G.
AU  - Barreiro, E.
AU  - Lorente, J.Á.
TI  - Ventilator-induced diaphragm dysfunction: translational mechanisms lead to therapeutical alternatives in the critically ill
PY  - 2019
T2  - Intensive Care Medicine Experimental
VL  - 7
C7  - 48
DO  - 10.1186/s40635-019-0259-9
UR  - https://www.scopus.com/inward/record.uri?eid=2-s2.0-85088803062&doi=10.1186%2Fs40635-019-0259-9&partnerID=40&md5=3ec44fad81878756cf370b2c2dda5d66
M3  - Review
DB  - Scopus
N1  - Export Date: 07 October 2025; Cited By: 50
ER  -

TY  - JOUR
AU  - Jensen, V.N.
AU  - Seedle, K.
AU  - Turner, S.M.
AU  - Lorenz, J.N.
AU  - Crone, S.A.
TI  - V2a neurons constrain extradiaphragmatic respiratory muscle activity at rest
PY  - 2019
T2  - eNeuro
VL  - 6
IS  - 4
C7  - ENEURO.0492-18.2019
DO  - 10.1523/ENEURO.0492-18.2019
UR  - https://www.scopus.com/inward/record.uri?eid=2-s2.0-85071347824&doi=10.1523%2FENEURO.0492-18.2019&partnerID=40&md5=0779c3e77e4ca4e9ab6eb256611be2b4
M3  - Article
DB  - Scopus
N1  - Export Date: 07 October 2025; Cited By: 21
ER  -

TY  - JOUR
AU  - Yan, X.
AU  - Wen, Y.
AU  - Li, Y.
TI  - Nursing care of lower cervical spine fracture treated with 3D print microporous titanium artificial vertebral body
ST  - 3D 打印人工颈椎植入术围手术期护理
PY  - 2019
T2  - Chinese Journal of Practical Nursing
VL  - 35
IS  - 17
SP  - 1299
EP  - 1302
DO  - 10.3760/cma.j.issn.1672-7088.2019.17.005
UR  - https://www.scopus.com/inward/record.uri?eid=2-s2.0-85133834942&doi=10.3760%2Fcma.j.issn.1672-7088.2019.17.005&partnerID=40&md5=9475509e0222d6bae2f98c616d21db77
M3  - Article
DB  - Scopus
N1  - Export Date: 07 October 2025; Cited By: 1
ER  -

TY  - JOUR
AU  - Pinto, A.P.
AU  - Guimarães, C.L.
AU  - Souza, G.A.D.S.
AU  - Leonardo, P.S.
AU  - Neves, M.F.D.
AU  - Lima, F.P.S.
AU  - Lima, M.O.
AU  - Lopes-Martins, R.A.B.
TI  - Sensory-motor and cardiorespiratory sensory rehabilitation associated with transcranial photobiomodulation in patients with central nervous system injury: Trial protocol for a single-center, randomized, double-blind, and controlled clinical trial
PY  - 2019
T2  - Medicine (United States)
VL  - 98
IS  - 25
SP  - e15851
DO  - 10.1097/MD.0000000000015851
UR  - https://www.scopus.com/inward/record.uri?eid=2-s2.0-85068548448&doi=10.1097%2FMD.0000000000015851&partnerID=40&md5=96cd10a6a8404135f18815942c9df830
M3  - Article
DB  - Scopus
N1  - Export Date: 07 October 2025; Cited By: 6
ER  -

TY  - JOUR
AU  - Benditt, J.O.
TI  - Respiratory care of patients with neuromuscular disease
PY  - 2019
T2  - Respiratory Care
VL  - 64
IS  - 6
SP  - 679
EP  - 688
DO  - 10.4187/respcare.06827
UR  - https://www.scopus.com/inward/record.uri?eid=2-s2.0-85066425008&doi=10.4187%2Frespcare.06827&partnerID=40&md5=445489fec78c17f6e50068200f7bdc2e
M3  - Article
DB  - Scopus
N1  - Export Date: 07 October 2025; Cited By: 49
ER  -

TY  - JOUR
AU  - Raab, A.M.
AU  - Krebs, J.
AU  - Pfister, M.
AU  - Perret, C.
AU  - Hopman, M.
AU  - Mueller, G.
TI  - Respiratory muscle training in individuals with spinal cord injury: effect of training intensity and -volume on improvements in respiratory muscle strength
PY  - 2019
T2  - Spinal Cord
VL  - 57
IS  - 6
SP  - 482
EP  - 489
DO  - 10.1038/s41393-019-0249-5
UR  - https://www.scopus.com/inward/record.uri?eid=2-s2.0-85060951383&doi=10.1038%2Fs41393-019-0249-5&partnerID=40&md5=312796633a318c70eba89648e61180b6
M3  - Article
DB  - Scopus
N1  - Export Date: 07 October 2025; Cited By: 11
ER  -

TY  - JOUR
AU  - Kluayhomthong, S.
AU  - Ubolsakka-Jones, C.
AU  - Domthong, P.
AU  - Reechaipichitkul, W.
AU  - Jones, D.A.
TI  - The immediate effects of breathing with oscillated inspiratory and expiratory airflows on secretion clearance in intubated patients with cervical spinal cord injury
PY  - 2019
T2  - Spinal Cord
VL  - 57
IS  - 4
SP  - 308
EP  - 316
DO  - 10.1038/s41393-018-0220-x
UR  - https://www.scopus.com/inward/record.uri?eid=2-s2.0-85056988409&doi=10.1038%2Fs41393-018-0220-x&partnerID=40&md5=6477946a897d1e6c6a24df00ddb7469a
M3  - Article
DB  - Scopus
N1  - Export Date: 07 October 2025; Cited By: 5
ER  -

TY  - JOUR
AU  - Shevtsova, N.A.
AU  - Marchenko, V.
AU  - Bezdudnaya, T.
TI  - Modulation of Respiratory System by Limb Muscle Afferents in Intact and Injured Spinal Cord
PY  - 2019
T2  - Frontiers in Neuroscience
VL  - 13
C7  - 289
DO  - 10.3389/fnins.2019.00289
UR  - https://www.scopus.com/inward/record.uri?eid=2-s2.0-85073961914&doi=10.3389%2Ffnins.2019.00289&partnerID=40&md5=b9fcb4aec92b06adb440e95c8873d414
M3  - Review
DB  - Scopus
N1  - Export Date: 07 October 2025; Cited By: 17
ER  -

TY  - JOUR
AU  - McDonald, T.
AU  - Stiller, K.
TI  - Inspiratory muscle training is feasible and safe for patients with acute spinal cord injury
PY  - 2019
T2  - Journal of Spinal Cord Medicine
VL  - 42
IS  - 2
SP  - 220
EP  - 227
DO  - 10.1080/10790268.2018.1432307
UR  - https://www.scopus.com/inward/record.uri?eid=2-s2.0-85041575001&doi=10.1080%2F10790268.2018.1432307&partnerID=40&md5=3f542f669b8c65d3a577883ac709da2b
M3  - Article
DB  - Scopus
N1  - Export Date: 07 October 2025; Cited By: 23
ER  -

TY  - JOUR
AU  - Belinchón-deMiguel, P.
AU  - Ruisoto, P.
AU  - Clemente-Suarez, V.J.
TI  - Psychophysiological Stress Response of a Paralympic Athlete During an Ultra-Endurance Event. A Case Study
PY  - 2019
T2  - Journal of Medical Systems
VL  - 43
IS  - 3
C7  - 70
DO  - 10.1007/s10916-019-1188-6
UR  - https://www.scopus.com/inward/record.uri?eid=2-s2.0-85061252498&doi=10.1007%2Fs10916-019-1188-6&partnerID=40&md5=44bfd6dfa2dc25bdf2d963f6798382aa
M3  - Article
DB  - Scopus
N1  - Export Date: 07 October 2025; Cited By: 21
ER  -

TY  - JOUR
AU  - Nightingale, T.E.
AU  - Walter, M.
AU  - Williams, A.M.M.
AU  - Lam, T.
AU  - Krassioukov, A.V.
TI  - Ergogenic effects of an epidural neuroprosthesis in one individual with spinal cord injury
PY  - 2019
T2  - Neurology
VL  - 92
IS  - 7
SP  - 338
EP  - 340
DO  - 10.1212/WNL.0000000000006923
UR  - https://www.scopus.com/inward/record.uri?eid=2-s2.0-85061391632&doi=10.1212%2FWNL.0000000000006923&partnerID=40&md5=9f0fb854fbc82f222b68f8a3a6edc101
M3  - Article
DB  - Scopus
N1  - Export Date: 07 October 2025; Cited By: 20
ER  -

TY  - JOUR
AU  - Wang, J.
AU  - Guo, S.
AU  - Zeng, M.
AU  - Yu, P.
AU  - Mo, W.
TI  - Observation of the curative effect of deviceguided rehabilitation on respiratory function in stable patients with chronic obstructive pulmonary disease
PY  - 2019
T2  - Medicine (United States)
VL  - 98
IS  - 8
C7  - e14034
DO  - 10.1097/MD.0000000000014034
UR  - https://www.scopus.com/inward/record.uri?eid=2-s2.0-85062584439&doi=10.1097%2FMD.0000000000014034&partnerID=40&md5=7184bc4e7126abf822ce5ce8aadcc7d1
M3  - Article
DB  - Scopus
N1  - Export Date: 07 October 2025; Cited By: 9
ER  -

TY  - JOUR
AU  - Sciarra, T.
AU  - Ciccotti, M.
AU  - Aiello, P.
AU  - Minosi, P.
AU  - Munzi, D.
AU  - Buccolieri, C.
AU  - Peluso, I.
AU  - Palmery, M.
AU  - Lista, F.
TI  - Polypharmacy and nutraceuticals in veterans: Pros and cons
PY  - 2019
T2  - Frontiers in Pharmacology
VL  - 10
IS  - SEP
C7  - 994
DO  - 10.3389/fphar.2019.00994
UR  - https://www.scopus.com/inward/record.uri?eid=2-s2.0-85073037195&doi=10.3389%2Ffphar.2019.00994&partnerID=40&md5=c7c28225f095cf411103d734c7c37abd
M3  - Note
DB  - Scopus
N1  - Export Date: 07 October 2025; Cited By: 8
ER  -

TY  - JOUR
AU  - Xi, J.
AU  - Jiang, H.
AU  - Wang, J.
AU  - Zhang, B.
AU  - Cao, H.
AU  - Yang, B.
AU  - Frerichs, I.
AU  - Möller, K.
AU  - Zhao, Z.
TI  - Respiratory muscle endurance training with normocapnic hyperpnoea for patients with chronic spinal cord injury: A pilot short-term randomized controlled trial
PY  - 2019
T2  - Journal of Rehabilitation Medicine
VL  - 51
IS  - 8
SP  - 616
EP  - 620
DO  - 10.2340/16501977-2572
UR  - https://www.scopus.com/inward/record.uri?eid=2-s2.0-85071784934&doi=10.2340%2F16501977-2572&partnerID=40&md5=1bf82d38b607b672af5a0dad08f549e4
M3  - Article
DB  - Scopus
N1  - Export Date: 07 October 2025; Cited By: 6
ER  -

TY  - JOUR
AU  - Ushiku, C.
AU  - Suda, K.
AU  - Matsumoto, S.
AU  - Komatsu, M.
AU  - Takahata, M.
AU  - Iwasaki, N.
AU  - Minami, A.
TI  - Time course of respiratory dysfunction and motor paralysis for 12 weeks in cervical spinal cord injury without bone injury
PY  - 2019
T2  - Spine Surgery and Related Research
VL  - 3
IS  - 1
SP  - 37
EP  - 42
DO  - 10.22603/ssrr.2018-0009
UR  - https://www.scopus.com/inward/record.uri?eid=2-s2.0-85071484167&doi=10.22603%2Fssrr.2018-0009&partnerID=40&md5=f7a2f01824ebcb5c69fd0a971010490f
M3  - Article
DB  - Scopus
N1  - Export Date: 07 October 2025; Cited By: 6
ER  -

TY  - JOUR
AU  - Martins, E.J.
AU  - Gastaldi, A.C.
AU  - Davoli, G.B.Q.
AU  - Leonardi-Figueiredo, M.M.
AU  - Mattiello-Sverzut, A.C.
TI  - Decreased respiratory performance of children and adolescents with myelomeningocele who use a wheelchair – preliminary data
PY  - 2019
T2  - Brazilian Journal of Medical and Biological Research
VL  - 52
IS  - 8
C7  - e8671
DO  - 10.1590/1414-431x20198671
UR  - https://www.scopus.com/inward/record.uri?eid=2-s2.0-85071168915&doi=10.1590%2F1414-431x20198671&partnerID=40&md5=981cc091ef69078d0e8501fb84456180
M3  - Article
DB  - Scopus
N1  - Export Date: 07 October 2025; Cited By: 4
ER  -

TY  - JOUR
AU  - de Arruda Silva, L.
AU  - Raulickis de Melo, P.
AU  - Carrari Sayegh, A.L.
TI  - Intermittent hypoxia: friend or foe?
PY  - 2019
T2  - Journal of Physiology
VL  - 597
IS  - 16
SP  - 4131
EP  - 4132
DO  - 10.1113/JP278411
UR  - https://www.scopus.com/inward/record.uri?eid=2-s2.0-85070310453&doi=10.1113%2FJP278411&partnerID=40&md5=6606bfd1e6de4d18a37ba55cabb0ae3e
M3  - Article
DB  - Scopus
N1  - Export Date: 07 October 2025; Cited By: 0
ER  -

TY  - JOUR
AU  - Breuer, R.
AU  - Merkatoris, P.
AU  - Tepley, S.
AU  - Dierks, C.
AU  - Klostermann, C.
AU  - Flaherty, H.
AU  - Smith, J.
TI  - Treatment of cerebrospinal nematodiasis in a Boer Buck
PY  - 2019
T2  - Veterinary Record Case Reports
VL  - 7
IS  - 1
C7  - e000706
DO  - 10.1136/vetreccr-2018-000706
UR  - https://www.scopus.com/inward/record.uri?eid=2-s2.0-85060958858&doi=10.1136%2Fvetreccr-2018-000706&partnerID=40&md5=9ed05b99dbf801d59453f0beb27e2507
M3  - Article
DB  - Scopus
N1  - Export Date: 07 October 2025; Cited By: 6
ER  -

TY  - JOUR
AU  - DiMarco, A.F.
AU  - Geertman, R.T.
AU  - Tabbaa, K.
AU  - Kowalski, K.E.
TI  - Complete restoration of respiratory muscle function in three subjects with spinal cord injury: Pilot interventional clinical trial
PY  - 2019
T2  - American Journal of Physical Medicine and Rehabilitation
VL  - 98
IS  - 1
SP  - 43
EP  - 50
DO  - 10.1097/PHM.0000000000001018
UR  - https://www.scopus.com/inward/record.uri?eid=2-s2.0-85058715854&doi=10.1097%2FPHM.0000000000001018&partnerID=40&md5=d6940a4580eabcee6dcbb4f479589abc
M3  - Article
DB  - Scopus
N1  - Export Date: 07 October 2025; Cited By: 19
ER  -

TY  - JOUR
AU  - Raab, A.M.
AU  - Krebs, J.
AU  - Perret, C.
AU  - Pfister, M.
AU  - Hopman, M.
AU  - Mueller, G.
TI  - Evaluation of a clinical implementation of a respiratory muscle training group during spinal cord injury rehabilitation
PY  - 2018
T2  - Spinal Cord Series and Cases
VL  - 4
IS  - 1
C7  - 40
DO  - 10.1038/s41394-018-0069-4
UR  - https://www.scopus.com/inward/record.uri?eid=2-s2.0-85071934401&doi=10.1038%2Fs41394-018-0069-4&partnerID=40&md5=588e09488e5f4b564293ac55fc9b5395
M3  - Article
DB  - Scopus
N1  - Export Date: 07 October 2025; Cited By: 6
ER  -

TY  - JOUR
AU  - Terzi, N.
AU  - Prigent, H.
AU  - Lofaso, F.
TI  - Mechanical insufflation-exsufflation to improve secretion clearance during invasive ventilation
PY  - 2018
T2  - Respiratory Care
VL  - 63
IS  - 12
SP  - 1577
EP  - 1578
DO  - 10.4187/respcare.06700
UR  - https://www.scopus.com/inward/record.uri?eid=2-s2.0-85057087489&doi=10.4187%2Frespcare.06700&partnerID=40&md5=b545e8c0e3fc0cbcc109198241672870
M3  - Editorial
DB  - Scopus
N1  - Export Date: 07 October 2025; Cited By: 4
ER  -

TY  - JOUR
AU  - Alamro, R.A.
AU  - Chisholm, A.E.
AU  - Williams, A.M.M.
AU  - Carpenter, M.G.
AU  - Lam, T.
TI  - Overground walking with a robotic exoskeleton elicits trunk muscle activity in people with high-thoracic motor-complete spinal cord injury
PY  - 2018
T2  - Journal of NeuroEngineering and Rehabilitation
VL  - 15
IS  - 1
C7  - 109
DO  - 10.1186/s12984-018-0453-0
UR  - https://www.scopus.com/inward/record.uri?eid=2-s2.0-85056803853&doi=10.1186%2Fs12984-018-0453-0&partnerID=40&md5=006c88cd491da0bfc5cb5df70e896c17
M3  - Article
DB  - Scopus
N1  - Export Date: 07 October 2025; Cited By: 41
ER  -

TY  - JOUR
AU  - Qureshi, A.Z.
TI  - Fatal innominate artery hemorrhage in a patient with tetraplegia: Case report and literature review
PY  - 2018
T2  - Journal of Spinal Cord Medicine
VL  - 41
IS  - 6
SP  - 731
EP  - 734
DO  - 10.1080/10790268.2017.1417802
UR  - https://www.scopus.com/inward/record.uri?eid=2-s2.0-85055646323&doi=10.1080%2F10790268.2017.1417802&partnerID=40&md5=45055e18fc4fed9a6a6155b9ac4c9120
M3  - Article
DB  - Scopus
N1  - Export Date: 07 October 2025; Cited By: 4
ER  -

TY  - CONF
AU  - Tran, K.
AU  - Chen, Y.
AU  - Ovechkin, A.
AU  - Roussel, T.
TI  - Design, Development, and Characterization of BreathForce: A Respiratory Training System for Patients with Spinal Cord Injuries
PY  - 2018
T2  - Annual International Conference of the IEEE Engineering in Medicine and Biology - Proceedings
VL  - 2018-July
C7  - 8512485
SP  - 1510
EP  - 1513
DO  - 10.1109/EMBC.2018.8512485
UR  - https://www.scopus.com/inward/record.uri?eid=2-s2.0-85056656194&doi=10.1109%2FEMBC.2018.8512485&partnerID=40&md5=f7b88f5c2bab34af59b8df886cd8adb9
M3  - Conference paper
DB  - Scopus
N1  - Export Date: 07 October 2025; Cited By: 1
ER  -

TY  - JOUR
AU  - Chen, M.
AU  - Zeng, R.-X.
AU  - Liang, X.
AU  - Hu, X.
AU  - Kong, L.
AU  - Wang, J.
AU  - Guo, L.
AU  - Zhang, M.-Z.
AU  - Zhang, X.
TI  - Seated-Baduanjin as an adjuvant rehabilitation treatment for dysfunctional ventilatory weaning response: A case report
PY  - 2018
T2  - Medicine (United States)
VL  - 97
IS  - 34
C7  - e11854
DO  - 10.1097/MD.0000000000011854
UR  - https://www.scopus.com/inward/record.uri?eid=2-s2.0-85063712164&doi=10.1097%2FMD.0000000000011854&partnerID=40&md5=9d4a43adad492197d0b96ecbcb22588b
M3  - Article
DB  - Scopus
N1  - Export Date: 07 October 2025; Cited By: 4
ER  -

TY  - JOUR
AU  - Nygren-Bonnier, M.
AU  - Werner, J.
AU  - Biguet, G.
AU  - Johansson, S.
TI  - ‘Instead of popping pills, perhaps you should add frog breathing’: experiences of glossopharyngeal insufflation/breathing for people with cervical spinal cord injury
PY  - 2018
T2  - Disability and Rehabilitation
VL  - 40
IS  - 14
SP  - 1639
EP  - 1645
DO  - 10.1080/09638288.2017.1304583
UR  - https://www.scopus.com/inward/record.uri?eid=2-s2.0-85016119456&doi=10.1080%2F09638288.2017.1304583&partnerID=40&md5=925f6f53f42c76731c090a51ed33781a
M3  - Article
DB  - Scopus
N1  - Export Date: 07 October 2025; Cited By: 8
ER  -

TY  - CONF
AU  - Melvin, A.M.
AU  - Ackermann, E.
AU  - Tran, K.
AU  - Chen, Y.
AU  - Ovechkin, A.
AU  - Roussel, T.J.
TI  - Development of Proportional Valve for Respiratory Training System BreathForce
PY  - 2018
C7  - 8642785
SP  - 63
EP  - 67
DO  - 10.1109/ISSPIT.2018.8642785
UR  - https://www.scopus.com/inward/record.uri?eid=2-s2.0-85063487142&doi=10.1109%2FISSPIT.2018.8642785&partnerID=40&md5=1ddeb617ccb7862903a1b5e29087936c
M3  - Conference paper
DB  - Scopus
N1  - Export Date: 07 October 2025; Cited By: 1
ER  -

TY  - JOUR
AU  - Batra, H.
AU  - Yarmus, L.
TI  - Indications and complications of rigid bronchoscopy
PY  - 2018
T2  - Expert Review of Respiratory Medicine
VL  - 12
IS  - 6
SP  - 509
EP  - 520
DO  - 10.1080/17476348.2018.1473037
UR  - https://www.scopus.com/inward/record.uri?eid=2-s2.0-85047986601&doi=10.1080%2F17476348.2018.1473037&partnerID=40&md5=2bd2d67fed1317794dd3af875885e23d
M3  - Review
DB  - Scopus
N1  - Export Date: 07 October 2025; Cited By: 67
ER  -

TY  - JOUR
AU  - Schilero, G.J.
AU  - Bauman, W.A.
AU  - Radulovic, M.
TI  - Traumatic Spinal Cord Injury: Pulmonary Physiologic Principles and Management
PY  - 2018
T2  - Clinics in Chest Medicine
VL  - 39
IS  - 2
SP  - 411
EP  - 425
DO  - 10.1016/j.ccm.2018.02.002
UR  - https://www.scopus.com/inward/record.uri?eid=2-s2.0-85047155890&doi=10.1016%2Fj.ccm.2018.02.002&partnerID=40&md5=9ef6e44949ef9212d49e74dc4686b403
M3  - Review
DB  - Scopus
N1  - Export Date: 07 October 2025; Cited By: 58
ER  -

TY  - JOUR
AU  - Morgan, J.W.
AU  - Ferrazzani, E.
AU  - Taylor, J.A.
AU  - Vivodtzev, I.
TI  - Augmenting exercise capacity with noninvasive ventilation in high-level spinal cord injury
PY  - 2018
T2  - Journal of Applied Physiology
VL  - 124
IS  - 5
SP  - 1294
EP  - 1296
DO  - 10.1152/japplphysiol.01028.2017
UR  - https://www.scopus.com/inward/record.uri?eid=2-s2.0-85047766471&doi=10.1152%2Fjapplphysiol.01028.2017&partnerID=40&md5=e2fe6e32d6e2b5d7837fbb14b444d759
M3  - Article
DB  - Scopus
N1  - Export Date: 07 October 2025; Cited By: 5
ER  -

TY  - JOUR
AU  - Thapa, S.
AU  - Kitrungrote, L.
AU  - Damkliang, J.
TI  - Chronic pain experience and pain management in persons with spinal cord injury in Nepal
PY  - 2018
T2  - Scandinavian Journal of Pain
VL  - 18
IS  - 2
SP  - 195
EP  - 201
DO  - 10.1515/sjpain-2018-0019
UR  - https://www.scopus.com/inward/record.uri?eid=2-s2.0-85043240098&doi=10.1515%2Fsjpain-2018-0019&partnerID=40&md5=28e446e3de2b0df3d3f41d5d83cff0fe
M3  - Article
DB  - Scopus
N1  - Export Date: 07 October 2025; Cited By: 3
ER  -

TY  - JOUR
AU  - Marryam, M.
AU  - Umar, M.
AU  - Ul Ain, S.Q.
TI  - Effectiveness of task specific training in improving functional independence after spinal cord injury
PY  - 2018
T2  - Rawal Medical Journal
VL  - 43
IS  - 2
SP  - 245
EP  - 247
UR  - https://www.scopus.com/inward/record.uri?eid=2-s2.0-85047359859&partnerID=40&md5=f9be864bb1edf1580d72238e8eee434d
M3  - Article
DB  - Scopus
N1  - Export Date: 07 October 2025; Cited By: 0
ER  -

TY  - JOUR
AU  - Gee, C.M.
AU  - West, C.R.
TI  - Effects of Respiratory Training on Heart Rate Variability and Baroreflex Sensitivity in Individuals with Chronic Spinal Cord Injury
PY  - 2018
T2  - Archives of Physical Medicine and Rehabilitation
VL  - 99
IS  - 4
SP  - 776
DO  - 10.1016/j.apmr.2017.12.017
UR  - https://www.scopus.com/inward/record.uri?eid=2-s2.0-85044147373&doi=10.1016%2Fj.apmr.2017.12.017&partnerID=40&md5=7bbfd37791a8f1f58226436fe9310d45
M3  - Letter
DB  - Scopus
N1  - Export Date: 07 October 2025; Cited By: 0
ER  -

TY  - JOUR
AU  - Mulcahey, M.J.
AU  - Calhoun Thielen, C.C.
AU  - Sadowsky, C.
AU  - Silvestri, J.L.
AU  - Martin, R.
AU  - White, L.
AU  - Cagney, J.A.
AU  - Vogel, L.C.
AU  - Schottler, J.
AU  - Davidson, L.
TI  - Despite limitations in content range, the SCIM-III is reproducible and a valid indicator of physical function in youths with spinal cord injury and dysfunction
PY  - 2018
T2  - Spinal Cord
VL  - 56
IS  - 4
SP  - 332
EP  - 340
DO  - 10.1038/s41393-017-0036-0
UR  - https://www.scopus.com/inward/record.uri?eid=2-s2.0-85038613812&doi=10.1038%2Fs41393-017-0036-0&partnerID=40&md5=b4e4a418619fb7899e631c9c57dc3107
M3  - Article
DB  - Scopus
N1  - Export Date: 07 October 2025; Cited By: 8
ER  -

TY  - JOUR
AU  - Legg Ditterline, B.E.
AU  - Aslan, S.C.
AU  - Randall, D.C.
AU  - Harkema, S.J.
AU  - Castillo, C.
AU  - Ovechkin, A.V.
TI  - Effects of Respiratory Training on Heart Rate Variability and Baroreflex Sensitivity in Individuals With Chronic Spinal Cord Injury
PY  - 2018
T2  - Archives of Physical Medicine and Rehabilitation
VL  - 99
IS  - 3
SP  - 423
EP  - 432
DO  - 10.1016/j.apmr.2017.06.033
UR  - https://www.scopus.com/inward/record.uri?eid=2-s2.0-85031737085&doi=10.1016%2Fj.apmr.2017.06.033&partnerID=40&md5=5fb8c7d0c8aa29b95153e81897c23695
M3  - Article
DB  - Scopus
N1  - Export Date: 07 October 2025; Cited By: 25
ER  -

TY  - JOUR
AU  - Franz, M.
AU  - Richner, L.
AU  - Wirz, M.
AU  - von Reumont, A.
AU  - Bergner, U.
AU  - Herzog, T.
AU  - Popp, W.
AU  - Bach, K.
AU  - Weidner, N.
AU  - Curt, A.
TI  - Physical therapy is targeted and adjusted over time for the rehabilitation of locomotor function in acute spinal cord injury interventions in physical and sports therapy article
PY  - 2018
T2  - Spinal Cord
VL  - 56
IS  - 2
SP  - 158
EP  - 167
DO  - 10.1038/s41393-017-0007-5
UR  - https://www.scopus.com/inward/record.uri?eid=2-s2.0-85031921313&doi=10.1038%2Fs41393-017-0007-5&partnerID=40&md5=dc4906db2b345a3b4cf3c412ad0d6a29
M3  - Article
DB  - Scopus
N1  - Export Date: 07 October 2025; Cited By: 23
ER  -

TY  - JOUR
AU  - Nygren-Bonnier, M.
AU  - Schiffer, T.A.
AU  - Lindholm, P.
TI  - Acute effects of glossopharyngeal insufflation in people with cervical spinal cord injury
PY  - 2018
T2  - Journal of Spinal Cord Medicine
VL  - 41
IS  - 1
SP  - 85
EP  - 90
DO  - 10.1080/10790268.2016.1275446
UR  - https://www.scopus.com/inward/record.uri?eid=2-s2.0-85010676752&doi=10.1080%2F10790268.2016.1275446&partnerID=40&md5=8ec4dcc10ddf72ee0ee05c3175780033
M3  - Article
DB  - Scopus
N1  - Export Date: 07 October 2025; Cited By: 10
ER  -

TY  - JOUR
AU  - Madhusmita, M.
AU  - Srinivasan, T.M.
AU  - Ebnezar, J.
AU  - Nagendra, H.R.
AU  - Mohanty, P.P.
TI  - Effect of integrated yoga as an add-on to physiotherapy on walking index, esr, pain, and spasticity among subjects with traumatic spinal cord injury: A randomized control study
PY  - 2018
T2  - Journal of Stem Cells
VL  - 13
IS  - 1
SP  - 58
EP  - 66
UR  - https://www.scopus.com/inward/record.uri?eid=2-s2.0-85059075142&partnerID=40&md5=3f9377735ef7b8d58b2173af2389a524
M3  - Article
DB  - Scopus
N1  - Export Date: 07 October 2025; Cited By: 1
ER  -

TY  - JOUR
AU  - Abd El-Kader, S.M.A.
TI  - Impact of respiratory muscle training on blood gases and pulmonary function among patients with cervical spinal cord injury
PY  - 2018
T2  - Electronic Journal of General Medicine
VL  - 15
IS  - 3
C7  - em15
DO  - 10.29333/ejgm/85190
UR  - https://www.scopus.com/inward/record.uri?eid=2-s2.0-85046089255&doi=10.29333%2Fejgm%2F85190&partnerID=40&md5=c203cfc14bf55a133d8b577290738710
M3  - Article
DB  - Scopus
N1  - Export Date: 07 October 2025; Cited By: 10
ER  -

TY  - JOUR
AU  - Xu, Y.
AU  - Gao, Y.
AU  - Xie, Q.
AU  - Wang, P.
AU  - Yi, C.
AU  - Zhang, Q.
AU  - Zhang, J.
TI  - Efficacy of respiratory muscle training on pulmonary function of spinal cord injury patients: A meta-analysis
PY  - 2017
T2  - Chinese Journal of Evidence-Based Medicine
VL  - 17
IS  - 10
SP  - 1150
EP  - 1157
DO  - 10.7507/1672-2531.201704109
UR  - https://www.scopus.com/inward/record.uri?eid=2-s2.0-85050747011&doi=10.7507%2F1672-2531.201704109&partnerID=40&md5=010f77ad10031466bae209a4e992483d
M3  - Article
DB  - Scopus
N1  - Export Date: 07 October 2025; Cited By: 3
ER  -

TY  - JOUR
AU  - Ikumi, A.
AU  - Kubota, S.
AU  - Shimizu, Y.
AU  - Kadone, H.
AU  - Marushima, A.
AU  - Ueno, T.
AU  - Kawamoto, H.
AU  - Hada, Y.
AU  - Matsumura, A.
AU  - Sankai, Y.
TI  - Decrease of spasticity after hybrid assistive limb® training for a patient with C4 quadriplegia due to chronic SCI
PY  - 2017
T2  - Journal of Spinal Cord Medicine
VL  - 40
IS  - 5
SP  - 573
EP  - 578
DO  - 10.1080/10790268.2016.1225913
UR  - https://www.scopus.com/inward/record.uri?eid=2-s2.0-84992046741&doi=10.1080%2F10790268.2016.1225913&partnerID=40&md5=b8209a2ee9aeb0ec2f8d47b0cbf493f7
M3  - Article
DB  - Scopus
N1  - Export Date: 07 October 2025; Cited By: 25
ER  -

TY  - JOUR
AU  - Feng, J.-J.
AU  - Li, Y.-H.
TI  - Effects of hyperbaric oxygen therapy on depression and anxiety in the patients with incomplete spinal cord injury (a STROBE-compliant article)
PY  - 2017
T2  - Medicine (United States)
VL  - 96
IS  - 29
C7  - e7334
DO  - 10.1097/MD.0000000000007334
UR  - https://www.scopus.com/inward/record.uri?eid=2-s2.0-85026287108&doi=10.1097%2FMD.0000000000007334&partnerID=40&md5=0c5da503f0f07a211a571e078e9e9511
M3  - Article
DB  - Scopus
N1  - Export Date: 07 October 2025; Cited By: 24
ER  -

TY  - JOUR
AU  - Kim, J.-S.
AU  - Oh, D.-W.
TI  - Real-time ultrasound imaging biofeedback training is diaphragmatic function in nontraumatic cervical spinal cord injury: a single-subject experimental study
PY  - 2017
T2  - European Journal of Physiotherapy
VL  - 19
IS  - 2
SP  - 69
EP  - 75
DO  - 10.1080/21679169.2016.1247909
UR  - https://www.scopus.com/inward/record.uri?eid=2-s2.0-84992709204&doi=10.1080%2F21679169.2016.1247909&partnerID=40&md5=4674cfaa15e9847c4076bf608d87a816
M3  - Article
DB  - Scopus
N1  - Export Date: 07 October 2025; Cited By: 2
ER  -

TY  - JOUR
AU  - Gorgey, A.S.
AU  - Khalil, R.E.
AU  - Gill, R.
AU  - O'Brien, L.C.
AU  - Lavis, T.
AU  - Castillo, T.
AU  - Cifu, D.X.
AU  - Savas, J.
AU  - Khan, R.
AU  - Cardozo, C.
TI  - Effects of Testosterone and Evoked Resistance Exercise after Spinal Cord Injury (TEREX-SCI): Study protocol for a randomised controlled trial
PY  - 2017
T2  - BMJ Open
VL  - 7
IS  - 4
C7  - 014125
DO  - 10.1136/bmjopen-2016-014125
UR  - https://www.scopus.com/inward/record.uri?eid=2-s2.0-85017167657&doi=10.1136%2Fbmjopen-2016-014125&partnerID=40&md5=7a44e3edca15c578d1bbc5381a9f36ac
M3  - Article
DB  - Scopus
N1  - Export Date: 07 October 2025; Cited By: 32
ER  -

TY  - JOUR
AU  - Karabacak, P.
AU  - Gülsoy, K.Y.
AU  - Osmanlioglu, H.O.
AU  - Yavuz, L.
TI  - Complications of spinal cord injuries: Two case reports and a review of the literature
ST  - Spinal cord yaralanmalarında komplikasyonlar: İki olgu sunumu ve literatür derlemesi
PY  - 2017
T2  - Journal of Clinical and Analytical Medicine
VL  - 8
IS  - 2
SP  - 168
EP  - 171
DO  - 10.4328/JCAM.4818
UR  - https://www.scopus.com/inward/record.uri?eid=2-s2.0-84996503536&doi=10.4328%2FJCAM.4818&partnerID=40&md5=2ad59a3e77ed5eee6c9ef39b8d873022
M3  - Review
DB  - Scopus
N1  - Export Date: 07 October 2025; Cited By: 0
ER  -

TY  - JOUR
AU  - Ruppert, L.M.
TI  - Malignant Spinal Cord Compression: Adapting Conventional Rehabilitation Approaches
PY  - 2017
T2  - Physical Medicine and Rehabilitation Clinics of North America
VL  - 28
IS  - 1
SP  - 101
EP  - 114
DO  - 10.1016/j.pmr.2016.08.007
UR  - https://www.scopus.com/inward/record.uri?eid=2-s2.0-84999026118&doi=10.1016%2Fj.pmr.2016.08.007&partnerID=40&md5=0300208ae73c16fbf49d5feeda2040ad
M3  - Review
DB  - Scopus
N1  - Export Date: 07 October 2025; Cited By: 27
ER  -

TY  - JOUR
AU  - Tweedy, S.M.
AU  - Beckman, E.M.
AU  - Geraghty, T.J.
AU  - Theisen, D.
AU  - Perret, C.
AU  - Harvey, L.A.
AU  - Vanlandewijck, Y.C.
TI  - Exercise and sports science Australia (ESSA) position statement on exercise and spinal cord injury
PY  - 2017
T2  - Journal of Science and Medicine in Sport
VL  - 20
IS  - 2
SP  - 108
EP  - 115
DO  - 10.1016/j.jsams.2016.02.001
UR  - https://www.scopus.com/inward/record.uri?eid=2-s2.0-84966990671&doi=10.1016%2Fj.jsams.2016.02.001&partnerID=40&md5=9dc7a7ea424e7c740233dc9a3990c139
M3  - Review
DB  - Scopus
N1  - Export Date: 07 October 2025; Cited By: 103
ER  -

TY  - JOUR
AU  - Perret, C.
TI  - Elite-adapted wheelchair sports performance: a systematic review
PY  - 2017
T2  - Disability and Rehabilitation
VL  - 39
IS  - 2
SP  - 164
EP  - 172
DO  - 10.3109/09638288.2015.1095951
UR  - https://www.scopus.com/inward/record.uri?eid=2-s2.0-84945309118&doi=10.3109%2F09638288.2015.1095951&partnerID=40&md5=a70a1fd9239c4545e01980010a43634c
M3  - Review
DB  - Scopus
N1  - Export Date: 07 October 2025; Cited By: 38
ER  -

TY  - JOUR
AU  - Rose, L.
AU  - Adhikari, N.K.J.
AU  - Leasa, D.
AU  - Fergusson, D.A.
AU  - McKim, D.
TI  - Cough augmentation techniques for extubation or weaning critically ill patients from mechanical ventilation
PY  - 2017
T2  - Cochrane Database of Systematic Reviews
VL  - 2017
IS  - 1
C7  - CD011833
DO  - 10.1002/14651858.CD011833.pub2
UR  - https://www.scopus.com/inward/record.uri?eid=2-s2.0-85009238145&doi=10.1002%2F14651858.CD011833.pub2&partnerID=40&md5=33d3220a1973acd09f333c5505f48cbe
M3  - Review
DB  - Scopus
N1  - Export Date: 07 October 2025; Cited By: 21
ER  -

TY  - JOUR
AU  - Kim, C.-Y.
AU  - Lee, J.-S.
AU  - Kim, H.-D.
AU  - Lee, D.-J.
TI  - Short-term effects of respiratory muscle training combined with the abdominal drawing-in maneuver on the decreased pulmonary function of individuals with chronic spinal cord injury: A pilot randomized controlled trial
PY  - 2017
T2  - Journal of Spinal Cord Medicine
VL  - 40
IS  - 1
SP  - 17
EP  - 25
DO  - 10.1080/10790268.2016.1198576
UR  - https://www.scopus.com/inward/record.uri?eid=2-s2.0-84980018844&doi=10.1080%2F10790268.2016.1198576&partnerID=40&md5=a9fb27a832e8f557437a46725b44951e
M3  - Article
DB  - Scopus
N1  - Export Date: 07 October 2025; Cited By: 27
ER  -

TY  - JOUR
AU  - Wilder, R.P.
AU  - Jones, E.V.
AU  - Wind, T.C.
AU  - Edlich, R.F.
TI  - A review on functional electrical stimulation cycle ergometer exercise for spinal cord injured patients
PY  - 2017
T2  - Journal of Long-Term Effects of Medical Implants
VL  - 27
IS  - 2-4
SP  - 279
EP  - 292
DO  - 10.1615/JLongTermEffMedImplants.v27.i2-4.110
UR  - https://www.scopus.com/inward/record.uri?eid=2-s2.0-85063747629&doi=10.1615%2FJLongTermEffMedImplants.v27.i2-4.110&partnerID=40&md5=4cd520adaf189132bc14b449e16dce8c
M3  - Review
DB  - Scopus
N1  - Export Date: 07 October 2025; Cited By: 2
ER  -

TY  - JOUR
AU  - Tan, J.H.
AU  - Fauzi, A.A.
AU  - Hasnan, N.
TI  - Pulmonary rehabilitation using mechanical insufflation-exsufflation therapy for spinal cord injury – Two case studies in the university Malaya medical centre
PY  - 2017
T2  - Journal of Health and Translational Medicine
VL  - 20
IS  - 2
SP  - 31
EP  - 33
DO  - 10.22452/jummec.vol20no2.5
UR  - https://www.scopus.com/inward/record.uri?eid=2-s2.0-85051648850&doi=10.22452%2Fjummec.vol20no2.5&partnerID=40&md5=6cbc4a4b1ed22c6eb654cf89dd7c4843
M3  - Article
DB  - Scopus
N1  - Export Date: 07 October 2025; Cited By: 1
ER  -

TY  - JOUR
AU  - Hormigo, K.M.
AU  - Zholudeva, L.V.
AU  - Spruance, V.M.
AU  - Marchenko, V.
AU  - Côté, M.-P.
AU  - Vinit, S.
AU  - Giszter, S.
AU  - Bezdudnaya, T.
AU  - Lane, M.A.
TI  - Enhancing neural activity to drive respiratory plasticity following cervical spinal cord injury
PY  - 2017
T2  - Experimental Neurology
VL  - 287
SP  - 276
EP  - 287
DO  - 10.1016/j.expneurol.2016.08.018
UR  - https://www.scopus.com/inward/record.uri?eid=2-s2.0-84994525339&doi=10.1016%2Fj.expneurol.2016.08.018&partnerID=40&md5=72d32ebd475f89f62cca5c4465fd1888
M3  - Review
DB  - Scopus
N1  - Export Date: 07 October 2025; Cited By: 31
ER  -

TY  - JOUR
AU  - Chen, X.
AU  - Wei, K.
AU  - Miao, F.
AU  - Xu, X.
AU  - Zhang, X.
AU  - Shi, H.
TI  - Improvement of pulmonary function and life quality on high paraplegia patients through pulmonary rehabilitation
PY  - 2016
T2  - International Journal of Clinical and Experimental Medicine
VL  - 9
IS  - 11
C7  - IJCEM0020093
SP  - 22275
EP  - 22281
UR  - https://www.scopus.com/inward/record.uri?eid=2-s2.0-85002050656&partnerID=40&md5=982b440a1867c23abceabd76f396087f
M3  - Article
DB  - Scopus
N1  - Export Date: 07 October 2025; Cited By: 2
ER  -

TY  - JOUR
AU  - Iturricastillo, A.
AU  - Yanci-Irigoyen, J.
AU  - Los Arcos Larumbe, A.
AU  - Granados, C.
TI  - Physiological responses between players with and without spinal cord injury in wheelchair basketball small-sided games
PY  - 2016
T2  - Spinal Cord
VL  - 54
IS  - 12
SP  - 1152
EP  - 1157
DO  - 10.1038/sc.2016.43
UR  - https://www.scopus.com/inward/record.uri?eid=2-s2.0-84978077108&doi=10.1038%2Fsc.2016.43&partnerID=40&md5=47f77353de919794a8e51f56395c33c6
M3  - Article
DB  - Scopus
N1  - Export Date: 07 October 2025; Cited By: 19
ER  -

TY  - JOUR
AU  - Sarro, K.J.
AU  - Paris, J.V.
AU  - Moreno, M.A.
AU  - De Barros, R.M.L.
TI  - Thoracoabdominal mobility is improved in subjects with tetraplegia after one year of wheelchair rugby training
ST  - La mobilité thoracique est améliorée chez les sujets tétraplégiques après un an d'entraînement de rugby en fauteuil roulant
PY  - 2016
T2  - Science and Sports
VL  - 31
IS  - 5
SP  - 261
EP  - 269
DO  - 10.1016/j.scispo.2016.04.006
UR  - https://www.scopus.com/inward/record.uri?eid=2-s2.0-84995470761&doi=10.1016%2Fj.scispo.2016.04.006&partnerID=40&md5=e1cc3164a1f6a05d909c2c9ef212d1e0
M3  - Article
DB  - Scopus
N1  - Export Date: 07 October 2025; Cited By: 2
ER  -

TY  - JOUR
AU  - de Carvalho Abreu, E.M.C.
AU  - Alves, R.S.
AU  - Pereira, L.O.
AU  - Lima, F.P.S.
AU  - de Paula Júnior, A.R.
AU  - Lima, M.O.
TI  - Effects of adapted canoeing on the cardiopulmonary system of paraplegics
ST  - Efeitos da canoagem adaptada sobre o sistema cardiopulmonar de paraplégicos
PY  - 2016
T2  - Revista Brasileira de Medicina do Esporte
VL  - 22
IS  - 5
SP  - 386
EP  - 392
DO  - 10.1590/1517-869220162205154030
UR  - https://www.scopus.com/inward/record.uri?eid=2-s2.0-84994378557&doi=10.1590%2F1517-869220162205154030&partnerID=40&md5=09da0ccd6d5123c15c80a4464fefdef5
M3  - Article
DB  - Scopus
N1  - Export Date: 07 October 2025; Cited By: 0
ER  -

TY  - JOUR
AU  - McCaughey, E.J.
AU  - Borotkanics, R.J.
AU  - Gollee, H.
AU  - Folz, R.J.
AU  - McLachlan, A.J.
TI  - Abdominal functional electrical stimulation to improve respiratory function after spinal cord injury: A systematic review and meta-analysis
PY  - 2016
T2  - Spinal Cord
VL  - 54
IS  - 9
SP  - 628
EP  - 639
DO  - 10.1038/sc.2016.31
UR  - https://www.scopus.com/inward/record.uri?eid=2-s2.0-84963622428&doi=10.1038%2Fsc.2016.31&partnerID=40&md5=c42dc42e77abc50c9ac3db337cc85da2
M3  - Review
DB  - Scopus
N1  - Export Date: 07 October 2025; Cited By: 33
ER  -

TY  - JOUR
AU  - Champagne, A.
AU  - Gagnon, D.H.
AU  - Vincent, C.
TI  - Comparison of cardiorespiratory demand and rate of perceived exertion during propulsion in a natural environment with and without the use of a mobility assistance dog in manual wheelchair users
PY  - 2016
T2  - American Journal of Physical Medicine and Rehabilitation
VL  - 95
IS  - 9
SP  - 685
EP  - 691
DO  - 10.1097/PHM.0000000000000473
UR  - https://www.scopus.com/inward/record.uri?eid=2-s2.0-84960192759&doi=10.1097%2FPHM.0000000000000473&partnerID=40&md5=35cbb44eae5569f5ba54ff896e4497c7
M3  - Article
DB  - Scopus
N1  - Export Date: 07 October 2025; Cited By: 8
ER  -

TY  - JOUR
AU  - Zhang, X.
AU  - Plow, E.
AU  - Ranganthan, V.
AU  - Huang, H.
AU  - Schmitt, M.
AU  - Nemunaitis, G.
AU  - Kelly, C.
AU  - Frost, F.
AU  - Lin, V.
TI  - Functional Magnetic Stimulation of Inspiratory and Expiratory Muscles in Subjects With Tetraplegia
PY  - 2016
T2  - PM and R
VL  - 8
IS  - 7
SP  - 651
EP  - 659
DO  - 10.1016/j.pmrj.2016.01.016
UR  - https://www.scopus.com/inward/record.uri?eid=2-s2.0-84961842882&doi=10.1016%2Fj.pmrj.2016.01.016&partnerID=40&md5=ea23467326f8de7142e3253ceaeab914
M3  - Article
DB  - Scopus
N1  - Export Date: 07 October 2025; Cited By: 10
ER  -

TY  - JOUR
AU  - Tomar, G.S.
AU  - Kumar, S.
AU  - Dube, S.K.
AU  - Goyal, K.
TI  - Postoperative extradural hematoma of the cervical spine: A rare but avoidable complication
PY  - 2016
T2  - Journal of Clinical Anesthesia
VL  - 31
SP  - 120
EP  - 121
DO  - 10.1016/j.jclinane.2016.02.019
UR  - https://www.scopus.com/inward/record.uri?eid=2-s2.0-84963653984&doi=10.1016%2Fj.jclinane.2016.02.019&partnerID=40&md5=0890607efe9ab19c7c8c88faacf76b84
M3  - Letter
DB  - Scopus
N1  - Export Date: 07 October 2025; Cited By: 1
ER  -

TY  - JOUR
AU  - Aslan, S.C.
AU  - Randall, D.C.
AU  - Krassioukov, A.V.
AU  - Phillips, A.
AU  - Ovechkin, A.V.
TI  - Respiratory Training Improves Blood Pressure Regulation in Individuals With Chronic Spinal Cord Injury
PY  - 2016
T2  - Archives of Physical Medicine and Rehabilitation
VL  - 97
IS  - 6
SP  - 964
EP  - 973
DO  - 10.1016/j.apmr.2015.11.018
UR  - https://www.scopus.com/inward/record.uri?eid=2-s2.0-84956681520&doi=10.1016%2Fj.apmr.2015.11.018&partnerID=40&md5=4a38e0496a4e396e660b3dad0a3addca
M3  - Article
DB  - Scopus
N1  - Export Date: 07 October 2025; Cited By: 24
ER  -

TY  - JOUR
AU  - Qiu, S.
AU  - Alzhab, S.
AU  - Picard, G.
AU  - Taylor, J.A.
TI  - Ventilation limits aerobic capacity after functional electrical stimulation row training in high spinal cord injury
PY  - 2016
T2  - Medicine and Science in Sports and Exercise
VL  - 48
IS  - 6
SP  - 1111
EP  - 1118
DO  - 10.1249/MSS.0000000000000880
UR  - https://www.scopus.com/inward/record.uri?eid=2-s2.0-84954479417&doi=10.1249%2FMSS.0000000000000880&partnerID=40&md5=dbdf60cf52122a5b05e71a2e9e71842f
M3  - Article
DB  - Scopus
N1  - Export Date: 07 October 2025; Cited By: 19
ER  -

TY  - JOUR
AU  - Gorgey, A.S.
AU  - Lawrence, J.
TI  - Acute Responses of Functional Electrical Stimulation Cycling on the Ventilation-to-CO2 Production Ratio and Substrate Utilization After Spinal Cord Injury
PY  - 2016
T2  - PM and R
VL  - 8
IS  - 3
SP  - 225
EP  - 234
DO  - 10.1016/j.pmrj.2015.10.006
UR  - https://www.scopus.com/inward/record.uri?eid=2-s2.0-84960472411&doi=10.1016%2Fj.pmrj.2015.10.006&partnerID=40&md5=470feda9e24ab2af032b868887635187
M3  - Article
DB  - Scopus
N1  - Export Date: 07 October 2025; Cited By: 22
ER  -

TY  - JOUR
AU  - Perret, C.
AU  - Wenger, M.
AU  - Leicht, C.A.
AU  - Goosey-Tolfrey, V.L.
TI  - Locomotor-respiratory coupling in wheelchair racing athletes: A pilot study
PY  - 2016
T2  - Frontiers in Physiology
VL  - 7
IS  - JAN
C7  - 11
DO  - 10.3389/fphys.2016.00011
UR  - https://www.scopus.com/inward/record.uri?eid=2-s2.0-84962739471&doi=10.3389%2Ffphys.2016.00011&partnerID=40&md5=4886fcca382825b70f7e7e6beebb40d5
M3  - Article
DB  - Scopus
N1  - Export Date: 07 October 2025; Cited By: 6
ER  -

TY  - JOUR
AU  - Kříž, J.
AU  - Hlinková, Z.
TI  - Neurorehabilitation of sensorimotor function after spinal cord injury
ST  - Neurorehabilitace senzomotorických funkcí po poranění míchy
PY  - 2016
T2  - Ceska a Slovenska Neurologie a Neurochirurgie
VL  - 79
IS  - 4
SP  - 378
EP  - 396
DO  - 10.14735/amcsnn2016378
UR  - https://www.scopus.com/inward/record.uri?eid=2-s2.0-85020845313&doi=10.14735%2Famcsnn2016378&partnerID=40&md5=a0f526cd29bf284489275cb4b152838c
M3  - Article
DB  - Scopus
N1  - Export Date: 07 October 2025; Cited By: 3
ER  -

TY  - CHAP
AU  - Greer, J.J.
AU  - Funk, G.D.
TI  - Respiration
PY  - 2016
SP  - 1557
EP  - 1597
DO  - 10.1007/978-1-4939-3474-4_49
UR  - https://www.scopus.com/inward/record.uri?eid=2-s2.0-85018910138&doi=10.1007%2F978-1-4939-3474-4_49&partnerID=40&md5=1ff330c7b029d50afcec9dbfbcec2f96
M3  - Book chapter
DB  - Scopus
N1  - Export Date: 07 October 2025; Cited By: 0
ER  -

TY  - JOUR
AU  - Berlowitz, D.J.
AU  - Wadsworth, B.
AU  - Ross, J.
TI  - Respiratory problems and management in people with spinal cord injury
PY  - 2016
T2  - Breathe
VL  - 12
IS  - 4
SP  - 328
EP  - 340
DO  - 10.1183/20734735.012616
UR  - https://www.scopus.com/inward/record.uri?eid=2-s2.0-85009726542&doi=10.1183%2F20734735.012616&partnerID=40&md5=1c0d3efef586aeff089441afb8ea5a80
M3  - Article
DB  - Scopus
N1  - Export Date: 07 October 2025; Cited By: 178
ER  -

TY  - JOUR
AU  - Göhl, O.
AU  - Walker, D.J.
AU  - Walterspacher, S.
AU  - Langer, D.
AU  - Spengler, C.M.
AU  - Wanke, T.
AU  - Petrovic, M.
AU  - Zwick, R.-H.
AU  - Stieglitz, S.
AU  - Gloeckl, R.
TI  - Respiratory Muscle Training: State of the Art
ST  - Atemmuskeltraining: State-of-the-Art
PY  - 2016
T2  - Pneumologie
VL  - 70
IS  - 1
SP  - 37
EP  - 48
DO  - 10.1055/s-0041-109312
UR  - https://www.scopus.com/inward/record.uri?eid=2-s2.0-84955271604&doi=10.1055%2Fs-0041-109312&partnerID=40&md5=90a2ad537102b65ea0125a2ba289229c
M3  - Review
DB  - Scopus
N1  - Export Date: 07 October 2025; Cited By: 24
ER  -

TY  - JOUR
AU  - Médrinal, C.
AU  - Prieur, G.
AU  - Hemeryck, B.
AU  - Robledo Quesada, A.R.
AU  - Combret, Y.
AU  - Nassaj, A.
AU  - Dubreuil, C.
TI  - Metabolic effects of electrotherapy combined with bedside cycle-ergometry: Preliminary study
ST  - Effets métaboliques de l'électrothérapie couplée au cycloergomètre de lit: étude préliminaire
PY  - 2015
T2  - Kinesitherapie
VL  - 15
IS  - 168
SP  - 37
EP  - 41
DO  - 10.1016/j.kine.2015.03.027
UR  - https://www.scopus.com/inward/record.uri?eid=2-s2.0-84947029310&doi=10.1016%2Fj.kine.2015.03.027&partnerID=40&md5=62963ef452b82e769b8680466aa5785a
M3  - Article
DB  - Scopus
N1  - Export Date: 07 October 2025; Cited By: 2
ER  -

TY  - JOUR
AU  - Braz, G.P.
AU  - Russold, M.F.
AU  - Fornusek, C.
AU  - Hamzaid, N.A.
AU  - Smith, R.M.
AU  - Davis, G.M.
TI  - Cardiorespiratory and Muscle Metabolic Responses During Conventional Versus Motion Sensor-Assisted Strategies for Functional Electrical Stimulation Standing After Spinal Cord Injury
PY  - 2015
T2  - Artificial Organs
VL  - 39
IS  - 10
SP  - 855
EP  - 862
DO  - 10.1111/aor.12619
UR  - https://www.scopus.com/inward/record.uri?eid=2-s2.0-84944454966&doi=10.1111%2Faor.12619&partnerID=40&md5=ff7d299ab8c528bf3098649457295580
M3  - Article
DB  - Scopus
N1  - Export Date: 07 October 2025; Cited By: 7
ER  -

TY  - JOUR
AU  - Qi, L.
AU  - Ferguson-Pell, M.
AU  - Salimi, Z.
AU  - Haennel, R.
AU  - Ramadi, A.
TI  - Wheelchair users' perceived exertion during typical mobility activities
PY  - 2015
T2  - Spinal Cord
VL  - 53
IS  - 9
SP  - 687
EP  - 691
DO  - 10.1038/sc.2015.30
UR  - https://www.scopus.com/inward/record.uri?eid=2-s2.0-84941023023&doi=10.1038%2Fsc.2015.30&partnerID=40&md5=c7e0b280dfc1fd8681e0a702ca66974e
M3  - Article
DB  - Scopus
N1  - Export Date: 07 October 2025; Cited By: 17
ER  -

TY  - JOUR
AU  - Figorilli, M.
AU  - Puligheddu, M.
AU  - Ferri, R.
TI  - Restless Legs Syndrome/Willis-Ekbom Disease and Periodic Limb Movements in Sleep in the Elderly with and without Dementia
PY  - 2015
T2  - Sleep Medicine Clinics
VL  - 10
IS  - 3
SP  - 331
EP  - 342
DO  - 10.1016/j.jsmc.2015.05.011
UR  - https://www.scopus.com/inward/record.uri?eid=2-s2.0-84940460083&doi=10.1016%2Fj.jsmc.2015.05.011&partnerID=40&md5=60d8fddfaaa74d78337f60861d3efe65
M3  - Review
DB  - Scopus
N1  - Export Date: 07 October 2025; Cited By: 6
ER  -

TY  - JOUR
AU  - Lai, B.
AU  - Wu, J.
AU  - Gao, Z.
AU  - Lian, W.
TI  - Strategy by stages for preventing respiratory complications of acute cervical spinal cord injury
PY  - 2015
T2  - Zhongguo gu shang = China journal of orthopaedics and traumatology
VL  - 28
IS  - 8
SP  - 690
EP  - 694
UR  - https://www.scopus.com/inward/record.uri?eid=2-s2.0-84952770418&partnerID=40&md5=e03a5bb9557328444eeb7d569ac348ab
M3  - Article
DB  - Scopus
N1  - Export Date: 07 October 2025; Cited By: 0
ER  -

TY  - JOUR
AU  - Szalewska, D.
AU  - Kusiak-Kaczmarek, M.
AU  - Sićko, Z.
AU  - Tomaszewski, J.
AU  - Niedoszytko, P.
AU  - Szklarska, D.
AU  - Bakuła, S.
TI  - Rehabilitation of patient with cerebrospinalis-type decompression sickness - Case report
PY  - 2015
T2  - Gazzetta Medica Italiana Archivio per le Scienze Mediche
VL  - 174
IS  - 5
SP  - 233
EP  - 236
UR  - https://www.scopus.com/inward/record.uri?eid=2-s2.0-84946847304&partnerID=40&md5=b2d282f85c6590adf1c2ce3ffb97a44e
M3  - Article
DB  - Scopus
N1  - Export Date: 07 October 2025; Cited By: 0
ER  -

TY  - JOUR
AU  - Khare, S.
AU  - Seth, D.
TI  - Lhermitte′s sign: The current status
PY  - 2015
T2  - Annals of Indian Academy of Neurology
VL  - 18
IS  - 2
SP  - 154
EP  - 156
DO  - 10.4103/0972-2327.150622
UR  - https://www.scopus.com/inward/record.uri?eid=2-s2.0-84929628730&doi=10.4103%2F0972-2327.150622&partnerID=40&md5=b435a6a4b5b2dc0822d8bbe0e778fc51
M3  - Article
DB  - Scopus
N1  - Export Date: 07 October 2025; Cited By: 27
ER  -

TY  - JOUR
AU  - Peppin, J.F.
AU  - Cheatle, M.D.
AU  - Kirsh, K.L.
AU  - McCarberg, B.H.
TI  - The Complexity Model: A Novel Approach to Improve Chronic Pain Care
PY  - 2015
T2  - Pain Medicine (United States)
VL  - 16
IS  - 4
SP  - 653
EP  - 666
DO  - 10.1111/pme.12621
UR  - https://www.scopus.com/inward/record.uri?eid=2-s2.0-84926155064&doi=10.1111%2Fpme.12621&partnerID=40&md5=61a9f15aaeeb15fd5ebcd56b7516d012
M3  - Article
DB  - Scopus
N1  - Export Date: 07 October 2025; Cited By: 31
ER  -

TY  - JOUR
AU  - Astorino, T.A.
AU  - Harness, E.T.
AU  - White, A.C.
TI  - Efficacy of acute intermittent hypoxia on physical function and health status in humans with spinal cord injury: A brief review
PY  - 2015
T2  - Neural Plasticity
VL  - 2015
C7  - 409625
DO  - 10.1155/2015/409625
UR  - https://www.scopus.com/inward/record.uri?eid=2-s2.0-84935026975&doi=10.1155%2F2015%2F409625&partnerID=40&md5=188cb51b0f8a16668b886058d1021107
M3  - Review
DB  - Scopus
N1  - Export Date: 07 October 2025; Cited By: 16
ER  -

TY  - JOUR
AU  - Deley, G.
AU  - Denuziller, J.
AU  - Babault, N.
TI  - Functional Electrical Stimulation: Cardiorespiratory Adaptations and Applications for Training in Paraplegia
PY  - 2015
T2  - Sports Medicine
VL  - 45
IS  - 1
SP  - 71
EP  - 82
DO  - 10.1007/s40279-014-0250-2
UR  - https://www.scopus.com/inward/record.uri?eid=2-s2.0-84920087281&doi=10.1007%2Fs40279-014-0250-2&partnerID=40&md5=0eb729e345a818eca9d9fdb423070908
M3  - Review
DB  - Scopus
N1  - Export Date: 07 October 2025; Cited By: 31
ER  -

TY  - CONF
AU  - Draghici, A.E.
AU  - Shefelbine, S.J.
TI  - Assessing kinetics of FES rowing in spinal cord injury patients
PY  - 2014
VL  - 2014-December
C7  - 6972778
DO  - 10.1109/NEBEC.2014.6972778
UR  - https://www.scopus.com/inward/record.uri?eid=2-s2.0-84940707021&doi=10.1109%2FNEBEC.2014.6972778&partnerID=40&md5=cb92e4c26f1a742a1f4740f5cb02bf5a
M3  - Conference paper
DB  - Scopus
N1  - Export Date: 07 October 2025; Cited By: 1
ER  -

TY  - JOUR
AU  - Postma, K.
AU  - Haisma, J.A.
AU  - Hopman, M.T.E.
AU  - Bergen, M.P.
AU  - Stam, H.J.
AU  - Bussmann, J.B.
TI  - Resistive inspiratory muscle training in people with spinal cord injury during inpatient rehabilitation: A randomized controlled trial
PY  - 2014
T2  - Physical Therapy
VL  - 94
IS  - 12
SP  - 1709
EP  - 1719
DO  - 10.2522/ptj.20140079
UR  - https://www.scopus.com/inward/record.uri?eid=2-s2.0-84914155544&doi=10.2522%2Fptj.20140079&partnerID=40&md5=be1836d96b9b4ca172f21beef83da6a3
M3  - Article
DB  - Scopus
N1  - Export Date: 07 October 2025; Cited By: 37
ER  -

TY  - JOUR
AU  - Davenport, P.
AU  - Nalivaiko, E.
TI  - Introduction to Special Issue "Non-homeostatic Control of Respiration"
PY  - 2014
T2  - Respiratory Physiology and Neurobiology
VL  - 204
SP  - 1
EP  - 2
DO  - 10.1016/j.resp.2014.09.021
UR  - https://www.scopus.com/inward/record.uri?eid=2-s2.0-84911127033&doi=10.1016%2Fj.resp.2014.09.021&partnerID=40&md5=695ab178c64676e9bb495fe429839a0c
M3  - Editorial
DB  - Scopus
N1  - Export Date: 07 October 2025; Cited By: 0
ER  -

TY  - JOUR
AU  - Granger, N.
AU  - Carwardine, D.
TI  - Acute spinal cord injury. Tetraplegia and paraplegia in small animals
PY  - 2014
T2  - Veterinary Clinics of North America - Small Animal Practice
VL  - 44
IS  - 6
SP  - 1131
EP  - 1156
DO  - 10.1016/j.cvsm.2014.07.013
UR  - https://www.scopus.com/inward/record.uri?eid=2-s2.0-84908498528&doi=10.1016%2Fj.cvsm.2014.07.013&partnerID=40&md5=98ae871e43734c2dcb6c3359bed98fa3
M3  - Review
DB  - Scopus
N1  - Export Date: 07 October 2025; Cited By: 47
ER  -

TY  - JOUR
AU  - West, C.R.
AU  - Taylor, B.J.
AU  - Campbell, I.G.
AU  - Romer, L.M.
TI  - Effects of inspiratory muscle training on exercise responses in Paralympic athletes with cervical spinal cord injury
PY  - 2014
T2  - Scandinavian Journal of Medicine and Science in Sports
VL  - 24
IS  - 5
SP  - 764
EP  - 772
DO  - 10.1111/sms.12070
UR  - https://www.scopus.com/inward/record.uri?eid=2-s2.0-84928824357&doi=10.1111%2Fsms.12070&partnerID=40&md5=b1040f3ff9b1143f9afafa415a871be5
M3  - Article
DB  - Scopus
N1  - Export Date: 07 October 2025; Cited By: 59
ER  -

TY  - JOUR
AU  - West, C.R.
AU  - Goosey-Tolfrey, V.L.
AU  - Campbell, I.G.
AU  - Romer, L.M.
TI  - Effect of abdominal binding on respiratory mechanics during exercise in athletes with cervical spinal cord injury
PY  - 2014
T2  - Journal of Applied Physiology
VL  - 117
IS  - 1
SP  - 36
EP  - 45
DO  - 10.1152/japplphysiol.00218.2014
UR  - https://www.scopus.com/inward/record.uri?eid=2-s2.0-84903965162&doi=10.1152%2Fjapplphysiol.00218.2014&partnerID=40&md5=672612af88e8e30a2d6e29c43219d1ac
M3  - Article
DB  - Scopus
N1  - Export Date: 07 October 2025; Cited By: 33
ER  -

TY  - JOUR
AU  - Wyndaele, J.J.
TI  - Respiratory muscle training increases respiratory strength, function and endurance during the period of training in tetraplegic individuals
PY  - 2014
T2  - Spinal Cord
VL  - 52
IS  - 3
SP  - 173
DO  - 10.1038/sc.2014.17
UR  - https://www.scopus.com/inward/record.uri?eid=2-s2.0-84896782737&doi=10.1038%2Fsc.2014.17&partnerID=40&md5=0f749d07a957f9499833d172a85fe6f2
M3  - Editorial
DB  - Scopus
N1  - Export Date: 07 October 2025; Cited By: 2
ER  -

TY  - JOUR
AU  - Hayes, H.B.
AU  - Jayaraman, A.
AU  - Herrmann, M.
AU  - Mitchell, G.S.
AU  - Rymer, W.Z.
AU  - Trumbower, R.D.
TI  - Daily intermittent hypoxia enhances walking after chronic spinal cord injury A randomized trial
PY  - 2014
T2  - Neurology
VL  - 82
IS  - 2
SP  - 104
EP  - 113
DO  - 10.1212/01.WNL.0000437416.34298.43
UR  - https://www.scopus.com/inward/record.uri?eid=2-s2.0-84891871137&doi=10.1212%2F01.WNL.0000437416.34298.43&partnerID=40&md5=586317beacf07ee738122d2ad37f1914
M3  - Article
DB  - Scopus
N1  - Export Date: 07 October 2025; Cited By: 184
ER  -

TY  - JOUR
AU  - Real-González, Y.R.
AU  - Fuentes, N.P.
AU  - Martínez, A.R.
AU  - Cárdenas, Y.T.
AU  - Hernández, M.L.
AU  - Rodríguez, G.M.
TI  - Electrostimulation in abdominal muscles to increase the respiratory capacity proportional to speak in people with cervical spine injuries
ST  - Electroestimulación en músculos rectos abdominales para el aumento de la capacidad respiratoria proporcional para el habla en personas con lesiones medulares cervicales
PY  - 2014
T2  - Revista Ecuatoriana de Neurologia
VL  - 23
IS  - 1-3
SP  - 34
EP  - 40
UR  - https://www.scopus.com/inward/record.uri?eid=2-s2.0-84976448837&partnerID=40&md5=ac938a079240cf76dddf11f026197724
M3  - Article
DB  - Scopus
N1  - Export Date: 07 October 2025; Cited By: 0
ER  -

TY  - JOUR
AU  - Caizhong, X.
AU  - Chunlei, S.
AU  - Beibei, L.
AU  - Zhiqing, D.
AU  - Qinneng, D.
AU  - Wang, W.
TI  - The application of somatosensory evoked potentials in spinal cord injury rehabilitation
PY  - 2014
T2  - NeuroRehabilitation
VL  - 35
IS  - 4
SP  - 835
EP  - 840
DO  - 10.3233/NRE-141158
UR  - https://www.scopus.com/inward/record.uri?eid=2-s2.0-84917686122&doi=10.3233%2FNRE-141158&partnerID=40&md5=15ae4dcddfe92a62a2ed74ae50949386
M3  - Article
DB  - Scopus
N1  - Export Date: 07 October 2025; Cited By: 7
ER  -

TY  - JOUR
AU  - Bakkum, A.J.T.
AU  - de Groot, S.
AU  - Onderwater, M.Q.
AU  - de Jong, J.
AU  - Janssen, T.W.J.
TI  - Metabolic rate and cardiorespiratory response during hybrid cycling versus handcycling at equal subjective exercise intensity levels in people with spinal cord injury
PY  - 2014
T2  - Journal of Spinal Cord Medicine
VL  - 37
IS  - 6
SP  - 758
EP  - 764
DO  - 10.1179/2045772313Y.0000000164
UR  - https://www.scopus.com/inward/record.uri?eid=2-s2.0-84910675096&doi=10.1179%2F2045772313Y.0000000164&partnerID=40&md5=ba0f61c6e15c819eab53e05479fd07b3
M3  - Article
DB  - Scopus
N1  - Export Date: 07 October 2025; Cited By: 9
ER  -

TY  - JOUR
AU  - Leicht, C.A.
AU  - Griggs, K.E.
AU  - Lavin, J.
AU  - Tolfrey, K.
AU  - Goosey-Tolfrey, V.L.
TI  - Blood lactate and ventilatory thresholds in wheelchair athletes with tetraplegia and paraplegia
PY  - 2014
T2  - European Journal of Applied Physiology
VL  - 114
IS  - 8
SP  - 1635
EP  - 1643
DO  - 10.1007/s00421-014-2886-x
UR  - https://www.scopus.com/inward/record.uri?eid=2-s2.0-84904390913&doi=10.1007%2Fs00421-014-2886-x&partnerID=40&md5=9a5fa5f157f1389317de7e35995ab21f
M3  - Article
DB  - Scopus
N1  - Export Date: 07 October 2025; Cited By: 31
ER  -

TY  - JOUR
AU  - West, C.R.
AU  - Campbell, I.G.
AU  - Goosey-Tolfrey, V.L.
AU  - Mason, B.S.
AU  - Romer, L.M.
TI  - Effects of abdominal binding on field-based exercise responses in Paralympic athletes with cervical spinal cord injury
PY  - 2014
T2  - Journal of Science and Medicine in Sport
VL  - 17
IS  - 4
SP  - 351
EP  - 355
DO  - 10.1016/j.jsams.2013.06.001
UR  - https://www.scopus.com/inward/record.uri?eid=2-s2.0-84902509729&doi=10.1016%2Fj.jsams.2013.06.001&partnerID=40&md5=d9402d721e73145df1a955844db92be0
M3  - Article
DB  - Scopus
N1  - Export Date: 07 October 2025; Cited By: 36
ER  -

TY  - JOUR
AU  - Schindelholz, M.
AU  - Stoller, O.
AU  - Hunt, K.J.
TI  - A software module for cardiovascular rehabilitation in robotics-assisted treadmill exercise
PY  - 2014
T2  - Biomedical Signal Processing and Control
VL  - 10
IS  - 1
SP  - 296
EP  - 307
DO  - 10.1016/j.bspc.2012.12.006
UR  - https://www.scopus.com/inward/record.uri?eid=2-s2.0-84897998306&doi=10.1016%2Fj.bspc.2012.12.006&partnerID=40&md5=a1349a14cd4543b7565d9ecdf92f8f92
M3  - Article
DB  - Scopus
N1  - Export Date: 07 October 2025; Cited By: 10
ER  -

TY  - JOUR
AU  - Armstrong, K.
AU  - Eickstaedt, J.
AU  - Reeves, R.
TI  - Care for the rehospitalized patient with chronic spinal cord injury
PY  - 2014
T2  - Hospital Medicine Clinics
VL  - 3
IS  - 2
SP  - e270
EP  - e292
DO  - 10.1016/j.ehmc.2014.01.001
UR  - https://www.scopus.com/inward/record.uri?eid=2-s2.0-84896994812&doi=10.1016%2Fj.ehmc.2014.01.001&partnerID=40&md5=0c3fe6bcb286e38e14de826d09306969
M3  - Review
DB  - Scopus
N1  - Export Date: 07 October 2025; Cited By: 0
ER  -

TY  - JOUR
AU  - Tamplin, J.
AU  - Berlowitz, D.J.
TI  - A systematic review and meta-analysis of the effects of respiratory muscle training on pulmonary function in tetraplegia
PY  - 2014
T2  - Spinal Cord
VL  - 52
IS  - 3
SP  - 175
EP  - 180
DO  - 10.1038/sc.2013.162
UR  - https://www.scopus.com/inward/record.uri?eid=2-s2.0-84895924979&doi=10.1038%2Fsc.2013.162&partnerID=40&md5=c9e0c7c739d711a6abd2f518d040b0f7
M3  - Review
DB  - Scopus
N1  - Export Date: 07 October 2025; Cited By: 51
ER  -

TY  - JOUR
AU  - Iscoe, S.
AU  - DiMarco, A.
TI  - Ventilatory facilitation in spinal cord injury
PY  - 2014
T2  - American Journal of Respiratory and Critical Care Medicine
VL  - 189
IS  - 1
SP  - 12
EP  - 13
DO  - 10.1164/rccm.201312-2114ed
UR  - https://www.scopus.com/inward/record.uri?eid=2-s2.0-84891876056&doi=10.1164%2Frccm.201312-2114ed&partnerID=40&md5=ad1e5350861cda5882de99ae1d01ad45
M3  - Editorial
DB  - Scopus
N1  - Export Date: 07 October 2025; Cited By: 1
ER  -

TY  - JOUR
AU  - Terson de Paleville, D.
AU  - McKay, W.
AU  - Aslan, S.
AU  - Folz, R.
AU  - Sayenko, D.
AU  - Ovechkin, A.
TI  - Locomotor step training with body weight support improves respiratory motor function in individuals with chronic spinal cord injury
PY  - 2013
T2  - Respiratory Physiology and Neurobiology
VL  - 189
IS  - 3
SP  - 491
EP  - 497
DO  - 10.1016/j.resp.2013.08.018
UR  - https://www.scopus.com/inward/record.uri?eid=2-s2.0-84888009340&doi=10.1016%2Fj.resp.2013.08.018&partnerID=40&md5=fd8d9e1fe03a58adf481539cd3aa7ea9
M3  - Article
DB  - Scopus
N1  - Export Date: 07 October 2025; Cited By: 40
ER  -

TY  - JOUR
AU  - Martin, A.
AU  - Smith, B.K.
AU  - Gabrielli, A.
TI  - Mechanical ventilation, diaphragm weakness and weaning: A rehabilitation perspective
PY  - 2013
T2  - Respiratory Physiology and Neurobiology
VL  - 189
IS  - 2
SP  - 377
EP  - 383
DO  - 10.1016/j.resp.2013.05.012
UR  - https://www.scopus.com/inward/record.uri?eid=2-s2.0-84886286897&doi=10.1016%2Fj.resp.2013.05.012&partnerID=40&md5=bb6617f7f5bf245c805238a3657b525e
M3  - Review
DB  - Scopus
N1  - Export Date: 07 October 2025; Cited By: 50
ER  -

TY  - JOUR
AU  - McBain, R.A.
AU  - Boswell-Ruys, C.L.
AU  - Lee, B.B.
AU  - Gandevia, S.C.
AU  - Butler, J.E.
TI  - Abdominal muscle training can enhance cough after spinal cord injury
PY  - 2013
T2  - Neurorehabilitation and Neural Repair
VL  - 27
IS  - 9
SP  - 834
EP  - 843
DO  - 10.1177/1545968313496324
UR  - https://www.scopus.com/inward/record.uri?eid=2-s2.0-84885413050&doi=10.1177%2F1545968313496324&partnerID=40&md5=4eb2ce2311e4c20aa40952264ae2d733
M3  - Article
DB  - Scopus
N1  - Export Date: 07 October 2025; Cited By: 46
ER  -

TY  - JOUR
AU  - Galeiras Vázquez, R.
AU  - Rascado-Sedes, P.
AU  - Mourelo-Fariña, M.
AU  - Montoto-Marqués, A.
AU  - Ferreiro-Velasco, M.E.
TI  - Respiratory management in the patient with spinal cord injury
PY  - 2013
T2  - BioMed Research International
VL  - 2013
C7  - 168757
DO  - 10.1155/2013/168757
UR  - https://www.scopus.com/inward/record.uri?eid=2-s2.0-84884851823&doi=10.1155%2F2013%2F168757&partnerID=40&md5=65a88033794e681bf246b020830da83e
M3  - Review
DB  - Scopus
N1  - Export Date: 07 October 2025; Cited By: 144
ER  -

TY  - JOUR
AU  - Volsko, T.A.
TI  - Airway clearance therapy: Finding the evidence
PY  - 2013
T2  - Respiratory Care
VL  - 58
IS  - 10
SP  - 1669
EP  - 1678
DO  - 10.4187/respcare.02590
UR  - https://www.scopus.com/inward/record.uri?eid=2-s2.0-84884632610&doi=10.4187%2Frespcare.02590&partnerID=40&md5=a1b72e5d2da16351af7efbabd7878ea7
M3  - Article
DB  - Scopus
N1  - Export Date: 07 October 2025; Cited By: 67
ER  -

TY  - JOUR
AU  - Gültekin, Ö.
AU  - Öneş, K.
AU  - Harman, H.
AU  - Yilmaz Yalçinkaya, E.Y.
TI  - The effects of respiratory exercises on respiratory functions and the quality of life in patients with thoracal spinal cord injury
ST  - Torakal seviyeli medulla spinalis yaralanmali{dotless} hastalarda solunum egzersizlerinin solunum fonksiyonlari{dotless}na ve yaşam kalitesine etkileri
PY  - 2013
T2  - Nobel Medicus
VL  - 9
IS  - 3
SP  - 82
EP  - 87
UR  - https://www.scopus.com/inward/record.uri?eid=2-s2.0-84891708683&partnerID=40&md5=294eab693ea6941f0e12cf47dfc0c1a4
M3  - Article
DB  - Scopus
N1  - Export Date: 07 October 2025; Cited By: 0
ER  -

TY  - JOUR
AU  - Abtahi, H.
AU  - Asadi Gharabaghi, M.A.
AU  - Azimi, M.
TI  - Recruitment bronchoscopy by trans-glottic approach successfully treated lung collapse in an intubated mechanically ventilated patient
PY  - 2013
T2  - BMJ Case Reports
C7  - 200177
DO  - 10.1136/bcr-2013-200177
UR  - https://www.scopus.com/inward/record.uri?eid=2-s2.0-84884227747&doi=10.1136%2Fbcr-2013-200177&partnerID=40&md5=2bdc2a28919270ad01ce5bed0b52bd6f
M3  - Article
DB  - Scopus
N1  - Export Date: 07 October 2025; Cited By: 1
ER  -

TY  - JOUR
AU  - Berlowitz, D.
AU  - Tamplin, J.
TI  - Respiratory muscle training for cervical spinal cord injury
PY  - 2013
T2  - Cochrane Database of Systematic Reviews
VL  - 2013
IS  - 7
C7  - CD008507
DO  - 10.1002/14651858.CD008507.pub2
UR  - https://www.scopus.com/inward/record.uri?eid=2-s2.0-84891657755&doi=10.1002%2F14651858.CD008507.pub2&partnerID=40&md5=c0310f773a6c5335fa84589336ff02d1
M3  - Review
DB  - Scopus
N1  - Export Date: 07 October 2025; Cited By: 121
ER  -

TY  - JOUR
AU  - Pimentel, G.D.
AU  - Seelaender, M.
AU  - Lira, F.S.
TI  - Inflammation in disease: Mechanism and therapies
PY  - 2013
T2  - Mediators of Inflammation
VL  - 2013
C7  - 829209
DO  - 10.1155/2013/829209
UR  - https://www.scopus.com/inward/record.uri?eid=2-s2.0-84880175204&doi=10.1155%2F2013%2F829209&partnerID=40&md5=47cd1f81c5ef64fee5b038e8d0494861
M3  - Editorial
DB  - Scopus
N1  - Export Date: 07 October 2025; Cited By: 1
ER  -

TY  - JOUR
AU  - Biffi, A.
AU  - Delise, P.
AU  - Zeppilli, P.
AU  - Giada, F.
AU  - Pelliccia, A.
AU  - Penco, M.
AU  - Casasco, M.
AU  - Colonna, P.
AU  - D'Andrea, A.
AU  - D'Andréa, L.
TI  - Italian cardiological guidelines for sports eligibility in athletes with heart disease: Part 2
PY  - 2013
T2  - Journal of Cardiovascular Medicine
VL  - 14
IS  - 7
SP  - 500
EP  - 515
DO  - 10.2459/JCM.0b013e32835fcb8a
UR  - https://www.scopus.com/inward/record.uri?eid=2-s2.0-84879203712&doi=10.2459%2FJCM.0b013e32835fcb8a&partnerID=40&md5=4fec41972aedc25584978ed97c4456e6
M3  - Article
DB  - Scopus
N1  - Export Date: 07 October 2025; Cited By: 32
ER  -

TY  - JOUR
AU  - Craven, C.T.D.
AU  - Gollee, H.
AU  - Coupaud, S.
AU  - Purcell, M.A.
AU  - Allan, D.B.
TI  - Investigation of robotic-assisted tilt-table therapy for early-stage spinal cord injury rehabilitation
PY  - 2013
T2  - Journal of Rehabilitation Research and Development
VL  - 50
IS  - 3
SP  - 367
EP  - 378
DO  - 10.1682/JRRD.2012.02.0027
UR  - https://www.scopus.com/inward/record.uri?eid=2-s2.0-84878848320&doi=10.1682%2FJRRD.2012.02.0027&partnerID=40&md5=b1d4e9eae1ec77c783688e81745837c8
M3  - Article
DB  - Scopus
N1  - Export Date: 07 October 2025; Cited By: 14
ER  -

TY  - JOUR
AU  - Steuer, I.
AU  - Rouleau, P.
AU  - Guertin, P.A.
TI  - Pharmacological approaches to chronic spinal cord injury
PY  - 2013
T2  - Current Pharmaceutical Design
VL  - 19
IS  - 24
SP  - 4423
EP  - 4436
DO  - 10.2174/1381612811319240009
UR  - https://www.scopus.com/inward/record.uri?eid=2-s2.0-84878663452&doi=10.2174%2F1381612811319240009&partnerID=40&md5=69e84728db697b7b0c9d090e3d1797e0
M3  - Article
DB  - Scopus
N1  - Export Date: 07 October 2025; Cited By: 14
ER  -

TY  - JOUR
AU  - McLachlan, A.J.
AU  - McLean, A.N.
AU  - Allan, D.B.
AU  - Gollee, H.
TI  - Changes in pulmonary function measures following a passive abdominal functional electrical stimulation training program
PY  - 2013
T2  - Journal of Spinal Cord Medicine
VL  - 36
IS  - 2
SP  - 97
EP  - 103
DO  - 10.1179/2045772312Y.0000000031
UR  - https://www.scopus.com/inward/record.uri?eid=2-s2.0-84877608011&doi=10.1179%2F2045772312Y.0000000031&partnerID=40&md5=bc23e0ab1f700c8e2f1102dd2f0e3034
M3  - Article
DB  - Scopus
N1  - Export Date: 07 October 2025; Cited By: 19
ER  -

TY  - JOUR
AU  - Tamplin, J.
AU  - Baker, F.A.
AU  - Grocke, D.
AU  - Brazzale, D.J.
AU  - Pretto, J.J.
AU  - Ruehland, W.R.
AU  - Buttifant, M.
AU  - Brown, D.J.
AU  - Berlowitz, D.J.
TI  - Effect of singing on respiratory function, voice, and mood after quadriplegia: A randomized controlled trial
PY  - 2013
T2  - Archives of Physical Medicine and Rehabilitation
VL  - 94
IS  - 3
SP  - 426
EP  - 434
DO  - 10.1016/j.apmr.2012.10.006
UR  - https://www.scopus.com/inward/record.uri?eid=2-s2.0-84875372403&doi=10.1016%2Fj.apmr.2012.10.006&partnerID=40&md5=98741ef16613afb541c89000cbf47887
M3  - Article
DB  - Scopus
N1  - Export Date: 07 October 2025; Cited By: 55
ER  -

TY  - JOUR
AU  - Perin, N.I.
TI  - Comments
PY  - 2013
T2  - Neurosurgical Review
VL  - 36
IS  - 3
SP  - 465
UR  - https://www.scopus.com/inward/record.uri?eid=2-s2.0-84879248648&partnerID=40&md5=18ceeec7ee1a93a5cf1b9a0bbceb28d9
M3  - Note
DB  - Scopus
N1  - Export Date: 07 October 2025; Cited By: 0
ER  -

TY  - JOUR
AU  - Ferreira, L.L.
AU  - Marino, L.H.C.
AU  - Cavenaghi, S.
TI  - Physical therapy spinal cord injury in action in the intensive care unit: Update of literature
ST  - Atuação fisioterapêutica na lesão medular em unidade de terapia intensiva: Atualização de literatura
PY  - 2012
T2  - Revista Neurociencias
VL  - 20
IS  - 4
SP  - 612
EP  - 617
DO  - 10.4181/RNC.2012.20.700.6p
UR  - https://www.scopus.com/inward/record.uri?eid=2-s2.0-84872154856&doi=10.4181%2FRNC.2012.20.700.6p&partnerID=40&md5=1b26c4abb5b5198412cbab8af895e228
M3  - Article
DB  - Scopus
N1  - Export Date: 07 October 2025; Cited By: 1
ER  -

TY  - JOUR
AU  - Yu, S.-M.
AU  - Chen, S.-Y.
AU  - Lin, K.-H.
TI  - The immediate effect of wheelchair Tai Chi on autonomic nervous modulation in subjects with chronic spinal cord injury: A pilot study
PY  - 2012
T2  - International SportMed Journal
VL  - 13
IS  - 3
SP  - 96
EP  - 108
UR  - https://www.scopus.com/inward/record.uri?eid=2-s2.0-84867620959&partnerID=40&md5=4f7c864b119f03e1c1c661c64f9decef
M3  - Article
DB  - Scopus
N1  - Export Date: 07 October 2025; Cited By: 1
ER  -

TY  - JOUR
AU  - Frauzino, F.C.
AU  - Miguel-Pérez, M.
AU  - Delicado, M.C.
AU  - Vidal, J.
AU  - Soto, C.
AU  - Medina, J.
AU  - Ventura, J.L.
AU  - Javierre, C.
TI  - Adaptation to high altitude and a cold environment in people with spinal cord injury
ST  - Adaptación a la altura y a ambientes fríos en personas con lesión medular
PY  - 2012
T2  - Trauma (Spain)
VL  - 23
IS  - 4
SP  - 240
EP  - 246
UR  - https://www.scopus.com/inward/record.uri?eid=2-s2.0-84881333676&partnerID=40&md5=a38805a3a1e3be294cbe5a24b5253c0e
M3  - Article
DB  - Scopus
N1  - Export Date: 07 October 2025; Cited By: 0
ER  -

TY  - JOUR
AU  - Bauman, W.
AU  - Korsten, M.
AU  - Radulovic, M.
AU  - Schilero, G.
AU  - Wech, J.
AU  - Spungen, A.
TI  - 31st G. Heiner sell lectureship: Secondary medical consequences of spinal cord injury
PY  - 2012
T2  - Topics in Spinal Cord Injury Rehabilitation
VL  - 18
IS  - 4
SP  - 354
EP  - 378
DO  - 10.1310/sci1804-354
UR  - https://www.scopus.com/inward/record.uri?eid=2-s2.0-84866706124&doi=10.1310%2Fsci1804-354&partnerID=40&md5=668f1ba47eede1dadf8876c96abb9a8a
M3  - Article
DB  - Scopus
N1  - Export Date: 07 October 2025; Cited By: 30
ER  -

TY  - JOUR
AU  - Hamzaid, N.A.
AU  - Pithon, K.R.
AU  - Smith, R.M.
AU  - Davis, G.M.
TI  - Functional electrical stimulation elliptical stepping versus cycling in spinal cord-injured individuals
PY  - 2012
T2  - Clinical Biomechanics
VL  - 27
IS  - 7
SP  - 731
EP  - 737
DO  - 10.1016/j.clinbiomech.2012.03.005
UR  - https://www.scopus.com/inward/record.uri?eid=2-s2.0-84863630523&doi=10.1016%2Fj.clinbiomech.2012.03.005&partnerID=40&md5=e662f6f1b523d0cb9e6d284dbbc0f3c6
M3  - Article
DB  - Scopus
N1  - Export Date: 07 October 2025; Cited By: 8
ER  -

TY  - JOUR
AU  - White, J.P.
AU  - Thumbikat, P.
TI  - Acute spinal cord injury
PY  - 2012
T2  - Surgery (United Kingdom)
VL  - 30
IS  - 7
SP  - 326
EP  - 332
DO  - 10.1016/j.mpsur.2012.05.005
UR  - https://www.scopus.com/inward/record.uri?eid=2-s2.0-84863220913&doi=10.1016%2Fj.mpsur.2012.05.005&partnerID=40&md5=23b3fd4863dd1b629efa43fcdec9d55e
M3  - Review
DB  - Scopus
N1  - Export Date: 07 October 2025; Cited By: 2
ER  -

TY  - JOUR
AU  - Berry, H.R.
AU  - Kakebeeke, T.H.
AU  - Donaldson, N.
AU  - Perret, C.
AU  - Hunt, K.J.
TI  - Energetics of paraplegic cycling: Adaptations to 12 months of high volume training
PY  - 2012
T2  - Technology and Health Care
VL  - 20
IS  - 2
SP  - 73
EP  - 84
DO  - 10.3233/THC-2011-0656
UR  - https://www.scopus.com/inward/record.uri?eid=2-s2.0-84860499958&doi=10.3233%2FTHC-2011-0656&partnerID=40&md5=a9d70d0857f317b6137e0d963db7adb7
M3  - Article
DB  - Scopus
N1  - Export Date: 07 October 2025; Cited By: 15
ER  -

TY  - JOUR
AU  - Litchke, L.
AU  - Lloyd, L.
AU  - Schmidt, E.
AU  - Russian, C.
AU  - Reardon, R.
TI  - Effects of concurrent respiratory resistance training on health-related quality of life in wheelchair rugby athletes: A pilot study
PY  - 2012
T2  - Topics in Spinal Cord Injury Rehabilitation
VL  - 18
IS  - 3
SP  - 264
EP  - 272
DO  - 10.1310/sci1803-264
UR  - https://www.scopus.com/inward/record.uri?eid=2-s2.0-84863576718&doi=10.1310%2Fsci1803-264&partnerID=40&md5=e7e0490f780daf287cdf0def6b308b55
M3  - Article
DB  - Scopus
N1  - Export Date: 07 October 2025; Cited By: 11
ER  -

TY  - JOUR
AU  - Shatzer, M.
TI  - Patient Safety in the Rehabilitation of the Adult with a Spinal Cord Injury
PY  - 2012
T2  - Physical Medicine and Rehabilitation Clinics of North America
VL  - 23
IS  - 2
SP  - 371
EP  - 375
DO  - 10.1016/j.pmr.2012.02.010
UR  - https://www.scopus.com/inward/record.uri?eid=2-s2.0-84860243661&doi=10.1016%2Fj.pmr.2012.02.010&partnerID=40&md5=55ca75dbf479d1d9cd376d89efc471f2
M3  - Review
DB  - Scopus
N1  - Export Date: 07 October 2025; Cited By: 2
ER  -

TY  - JOUR
AU  - Markandaya, M.
AU  - Stein, D.M.
AU  - Menaker, J.
TI  - Acute treatment options for spinal cord injury
PY  - 2012
T2  - Current Treatment Options in Neurology
VL  - 14
IS  - 2
SP  - 175
EP  - 187
DO  - 10.1007/s11940-011-0162-5
UR  - https://www.scopus.com/inward/record.uri?eid=2-s2.0-84861094043&doi=10.1007%2Fs11940-011-0162-5&partnerID=40&md5=beb43a6f062f63d9bcc7c19ff845e934
M3  - Article
DB  - Scopus
N1  - Export Date: 07 October 2025; Cited By: 48
ER  -

TY  - CONF
AU  - Mueller, G.
AU  - Hopman, M.
AU  - Perret, C.
TI  - Comparison of respiratory muscle training methods in individuals with motor complete tetraplegia
PY  - 2012
T2  - Topics in Spinal Cord Injury Rehabilitation
VL  - 18
IS  - 2
SP  - 118
EP  - 121
DO  - 10.1310/sci1802-118
UR  - https://www.scopus.com/inward/record.uri?eid=2-s2.0-84859794592&doi=10.1310%2Fsci1802-118&partnerID=40&md5=b98de258036609bb474b40407c0feaf0
M3  - Conference paper
DB  - Scopus
N1  - Export Date: 07 October 2025; Cited By: 12
ER  -

TY  - JOUR
AU  - Belchior, I.
AU  - Gonçalves, M.R.
AU  - Winck, J.C.
TI  - Continuous noninvasive ventilation delivered by a novel total face mask: A case series report
PY  - 2012
T2  - Respiratory Care
VL  - 57
IS  - 3
SP  - 449
EP  - 453
DO  - 10.4187/respcare.01275
UR  - https://www.scopus.com/inward/record.uri?eid=2-s2.0-84859498121&doi=10.4187%2Frespcare.01275&partnerID=40&md5=4825ac622298c45f9d2b7cdfc9106dc6
M3  - Article
DB  - Scopus
N1  - Export Date: 07 October 2025; Cited By: 15
ER  -

TY  - JOUR
AU  - West, C.R.
AU  - Campbell, I.G.
AU  - Shave, R.E.
AU  - Romer, L.M.
TI  - Resting cardiopulmonary function in paralympic athletes with cervical spinal cord injury
PY  - 2012
T2  - Medicine and Science in Sports and Exercise
VL  - 44
IS  - 2
SP  - 323
EP  - 329
DO  - 10.1249/MSS.0b013e31822b7441
UR  - https://www.scopus.com/inward/record.uri?eid=2-s2.0-84858295215&doi=10.1249%2FMSS.0b013e31822b7441&partnerID=40&md5=d98c23cf5cf67b30a23f3d08e331236d
M3  - Article
DB  - Scopus
N1  - Export Date: 07 October 2025; Cited By: 39
ER  -

TY  - JOUR
AU  - Hostettler, S.
AU  - Leuthold, L.
AU  - Brechbühl, J.
AU  - Mueller, G.
AU  - Illi, S.K.
AU  - Spengler, C.M.
TI  - Maximal cardiac output during arm exercise in the sitting position after cervical spinal cord injury
PY  - 2012
T2  - Journal of Rehabilitation Medicine
VL  - 44
IS  - 2
SP  - 131
EP  - 136
DO  - 10.2340/16501977-0913
UR  - https://www.scopus.com/inward/record.uri?eid=2-s2.0-84856262675&doi=10.2340%2F16501977-0913&partnerID=40&md5=c86fce7fa6a258f1b5c7b5a3d4d5f8f2
M3  - Article
DB  - Scopus
N1  - Export Date: 07 October 2025; Cited By: 32
ER  -

TY  - JOUR
AU  - Moreno, M.A.
AU  - Zamunér, A.R.
AU  - Paris, J.V.
AU  - Teodori, R.M.
AU  - De Barros, R.M.L.
TI  - Effects of wheelchair sports on respiratory muscle strength and thoracic mobility of individuals with spinal cord injury
PY  - 2012
T2  - American Journal of Physical Medicine and Rehabilitation
VL  - 91
IS  - 6
SP  - 470
EP  - 477
DO  - 10.1097/PHM.0b013e3182adcb0
UR  - https://www.scopus.com/inward/record.uri?eid=2-s2.0-84861435259&doi=10.1097%2FPHM.0b013e3182adcb0&partnerID=40&md5=ba96a2019fee1443fbf763c342f8265f
M3  - Article
DB  - Scopus
N1  - Export Date: 07 October 2025; Cited By: 20
ER  -

TY  - JOUR
AU  - Venturelli, M.
AU  - Amann, M.
AU  - McDaniel, J.
AU  - Trinity, J.D.
AU  - Fjeldstad, A.S.
AU  - Richardson, R.S.
TI  - Central and peripheral hemodynamic responses to passive limb movement: The role of arousal
PY  - 2012
T2  - American Journal of Physiology - Heart and Circulatory Physiology
VL  - 302
IS  - 1
SP  - H333
EP  - H339
DO  - 10.1152/ajpheart.00851.2011
UR  - https://www.scopus.com/inward/record.uri?eid=2-s2.0-84255167086&doi=10.1152%2Fajpheart.00851.2011&partnerID=40&md5=94c810f4943cdf713f7bd95c7033d4db
M3  - Article
DB  - Scopus
N1  - Export Date: 07 October 2025; Cited By: 23
ER  -

TY  - JOUR
AU  - Wyndaele, J.J.
TI  - Evidence-informed physical activity guidelines for people with spinal cord injury
PY  - 2011
T2  - Spinal Cord
VL  - 49
IS  - 11
SP  - 1087
DO  - 10.1038/sc.2011.122
UR  - https://www.scopus.com/inward/record.uri?eid=2-s2.0-80455178693&doi=10.1038%2Fsc.2011.122&partnerID=40&md5=fe5a4af7ebbfbb34ddd6d4d7d0ff862f
M3  - Editorial
DB  - Scopus
N1  - Export Date: 07 October 2025; Cited By: 2
ER  -

TY  - JOUR
AU  - Engkasan, P.E.
AU  - Sa'Ari, M.Y.
AU  - Hasnan, N.
TI  - Benefit of triple-strap abdominal binder on voluntary cough in patients with spinal cord injury
PY  - 2011
T2  - Spinal Cord
VL  - 49
IS  - 11
SP  - 1138
EP  - 1142
DO  - 10.1038/sc.2011.53
UR  - https://www.scopus.com/inward/record.uri?eid=2-s2.0-80455174051&doi=10.1038%2Fsc.2011.53&partnerID=40&md5=b1b60aef858f09552cdbd6de46399a4f
M3  - Article
DB  - Scopus
N1  - Export Date: 07 October 2025; Cited By: 7
ER  -

TY  - JOUR
AU  - Taylor, J.A.
AU  - Picard, G.
AU  - Widrick, J.J.
TI  - Aerobic Capacity With Hybrid FES Rowing in Spinal Cord Injury: Comparison With Arms-Only Exercise and Preliminary Findings With Regular Training
PY  - 2011
T2  - PM and R
VL  - 3
IS  - 9
SP  - 817
EP  - 824
DO  - 10.1016/j.pmrj.2011.03.020
UR  - https://www.scopus.com/inward/record.uri?eid=2-s2.0-80053195716&doi=10.1016%2Fj.pmrj.2011.03.020&partnerID=40&md5=9e498bf4076b2f316fee11e44903c57b
M3  - Article
DB  - Scopus
N1  - Export Date: 07 October 2025; Cited By: 68
ER  -

TY  - JOUR
AU  - Yang, M.-L.
AU  - Li, J.-J.
AU  - Zhang, S.-C.
AU  - Du, L.-J.
AU  - Gao, F.
AU  - Li, J.
AU  - Wang, Y.-M.
AU  - Gong, H.-M.
AU  - Cheng, L.
TI  - Functional restoration of the paralyzed diaphragm in high cervical quadriplegia via phrenic nerve neurotization utilizing the functional spinal accessory nerve: Case report
PY  - 2011
T2  - Journal of Neurosurgery: Spine
VL  - 15
IS  - 2
SP  - 190
EP  - 194
DO  - 10.3171/2011.3.SPINE10911
UR  - https://www.scopus.com/inward/record.uri?eid=2-s2.0-80051684783&doi=10.3171%2F2011.3.SPINE10911&partnerID=40&md5=1b28fe79f41c0461e89743206c74141c
M3  - Article
DB  - Scopus
N1  - Export Date: 07 October 2025; Cited By: 20
ER  -

TY  - JOUR
AU  - Casha, S.
AU  - Christie, S.
TI  - A systematic review of intensive cardiopulmonary management after spinal cord injury
PY  - 2011
T2  - Journal of Neurotrauma
VL  - 28
IS  - 8
SP  - 1479
EP  - 1495
DO  - 10.1089/neu.2009.1156
UR  - https://www.scopus.com/inward/record.uri?eid=2-s2.0-79960777900&doi=10.1089%2Fneu.2009.1156&partnerID=40&md5=7fcd94af2564ce18890d8e1bdf439428
M3  - Review
DB  - Scopus
N1  - Export Date: 07 October 2025; Cited By: 86
ER  -

TY  - JOUR
AU  - Alexeeva, N.
AU  - Sames, C.
AU  - Jacobs, P.L.
AU  - Hobday, L.
AU  - DiStasio, M.M.
AU  - Adelstein, S.A.
AU  - Calancie, B.
TI  - Comparison of training methods to improve walking in persons with chronic spinal cord injury: A randomized clinical trial
PY  - 2011
T2  - Journal of Spinal Cord Medicine
VL  - 34
IS  - 4
SP  - 362
EP  - 379
DO  - 10.1179/2045772311Y.0000000018
UR  - https://www.scopus.com/inward/record.uri?eid=2-s2.0-80051542713&doi=10.1179%2F2045772311Y.0000000018&partnerID=40&md5=a884e014fb666afeffec49d45f6cf8cb
M3  - Article
DB  - Scopus
N1  - Export Date: 07 October 2025; Cited By: 104
ER  -

TY  - JOUR
AU  - Angthong, C.
AU  - Watthanaapisith, T.
AU  - Chavasiri, C.
TI  - Fatally idiopathic spontaneous hemoperitoneum in a patient with cervical spine injury: A case report and review of the literature
PY  - 2011
T2  - Journal of the Medical Association of Thailand
VL  - 94
IS  - 7
SP  - 882
EP  - 887
UR  - https://www.scopus.com/inward/record.uri?eid=2-s2.0-79960058453&partnerID=40&md5=58644e532ea046c1d15f048ac089cd3d
M3  - Article
DB  - Scopus
N1  - Export Date: 07 October 2025; Cited By: 0
ER  -

TY  - JOUR
AU  - Herrmann, K.H.
AU  - Kirchberger, I.
AU  - Biering-Sörensen, F.
AU  - Cieza, A.
TI  - Differences in functioning of individuals with tetraplegia and paraplegia according to the International Classification of Functioning, Disability and Health (ICF)
PY  - 2011
T2  - Spinal Cord
VL  - 49
IS  - 4
SP  - 534
EP  - 543
DO  - 10.1038/sc.2010.156
UR  - https://www.scopus.com/inward/record.uri?eid=2-s2.0-79953314655&doi=10.1038%2Fsc.2010.156&partnerID=40&md5=ac60ddcbb5b93031c9f1c39cca7c5928
M3  - Article
DB  - Scopus
N1  - Export Date: 07 October 2025; Cited By: 32
ER  -

TY  - JOUR
AU  - Foy, T.
AU  - Perritt, G.
AU  - Thimmaiah, D.
AU  - Heisler, L.
AU  - Offutt, J.L.
AU  - Cantoni, K.
AU  - Hseih, C.-H.
AU  - Gassaway, J.
AU  - Ozelie, R.
AU  - Backus, D.
TI  - Occupational therapy treatment time during inpatient spinal cord injury rehabilitation
PY  - 2011
T2  - Journal of Spinal Cord Medicine
VL  - 34
IS  - 2
SP  - 162
EP  - 175
DO  - 10.1179/107902611X12971826988093
UR  - https://www.scopus.com/inward/record.uri?eid=2-s2.0-79955434055&doi=10.1179%2F107902611X12971826988093&partnerID=40&md5=f63d915902e1ad52d2664fdcbe310c67
M3  - Article
DB  - Scopus
N1  - Export Date: 07 October 2025; Cited By: 40
ER  -

TY  - JOUR
AU  - Russian, C.
AU  - Litchke, L.
AU  - Hudson, J.
TI  - Concurrent respiratory resistance training and changes in respiratory muscle strength and sleep in an individual with spinal cord injury: Case report
PY  - 2011
T2  - Journal of Spinal Cord Medicine
VL  - 34
IS  - 2
SP  - 251
EP  - 254
DO  - 10.1179/107902611X12972448729602
UR  - https://www.scopus.com/inward/record.uri?eid=2-s2.0-79955428428&doi=10.1179%2F107902611X12972448729602&partnerID=40&md5=a04753c60968d39bf4e421cd7f2db270
M3  - Article
DB  - Scopus
N1  - Export Date: 07 October 2025; Cited By: 3
ER  -

TY  - JOUR
AU  - Tamplin, J.
AU  - Brazzale, D.J.
AU  - Pretto, J.J.
AU  - Ruehland, W.R.
AU  - Buttifant, M.
AU  - Brown, D.J.
AU  - Berlowitz, D.J.
TI  - Assessment of breathing patterns and respiratory muscle recruitment during singing and speech in quadriplegia
PY  - 2011
T2  - Archives of Physical Medicine and Rehabilitation
VL  - 92
IS  - 2
SP  - 250
EP  - 256
DO  - 10.1016/j.apmr.2010.10.032
UR  - https://www.scopus.com/inward/record.uri?eid=2-s2.0-79251603658&doi=10.1016%2Fj.apmr.2010.10.032&partnerID=40&md5=4857edf497edaa55ed9e51f4d2264829
M3  - Article
DB  - Scopus
N1  - Export Date: 07 October 2025; Cited By: 25
ER  -

TY  - JOUR
AU  - Bortolloti, L.F.
AU  - Tsukamoto, H.F.
TI  - Effects of the physical treatment about the muscular power in paraplegic
ST  - Efeitos do treinamento físico sobre a força muscular em paraplégicos
PY  - 2011
T2  - Revista Neurociencias
VL  - 19
IS  - 3
SP  - 462
EP  - 471
DO  - 10.34024/rnc.2011.v19.8360
UR  - https://www.scopus.com/inward/record.uri?eid=2-s2.0-80755189253&doi=10.34024%2Frnc.2011.v19.8360&partnerID=40&md5=cfe44f7ebc5142aea0f83cd992bf74fa
M3  - Article
DB  - Scopus
N1  - Export Date: 07 October 2025; Cited By: 2
ER  -

TY  - JOUR
AU  - Deng, Z.
AU  - Su, J.
AU  - Cai, L.
AU  - Ping, A.
AU  - Jin, W.
AU  - Wei, R.
AU  - Zhan, Y.
TI  - Evidence-based treatment for acute spinal cord injury
PY  - 2011
T2  - Neural Regeneration Research
VL  - 6
IS  - 23
SP  - 1791
EP  - 1795
UR  - https://www.scopus.com/inward/record.uri?eid=2-s2.0-80053272963&partnerID=40&md5=be8ba510b0822c10ca58764e03107e51
M3  - Review
DB  - Scopus
N1  - Export Date: 07 October 2025; Cited By: 1
ER  -

TY  - CHAP
AU  - Jordan, L.M.
AU  - Slawinska, U.
TI  - Modulation of rhythmic movement. Control of coordination
PY  - 2011
T2  - Progress in Brain Research
VL  - 188
SP  - 181
EP  - 195
DO  - 10.1016/B978-0-444-53825-3.00017-6
UR  - https://www.scopus.com/inward/record.uri?eid=2-s2.0-79951665902&doi=10.1016%2FB978-0-444-53825-3.00017-6&partnerID=40&md5=2417836e286e5f7453203303b8653f5f
M3  - Book chapter
DB  - Scopus
N1  - Export Date: 07 October 2025; Cited By: 39
ER  -

TY  - JOUR
AU  - Valent, L.
AU  - Dallmeijer, A.
AU  - Houdijk, H.
AU  - Slootman, H.J.
AU  - Janssen, T.W.
AU  - van der Woude, L.H.V.
TI  - Effects of hand cycle training on wheelchair capacity during clinical rehabilitation in persons with a spinal cord injury
PY  - 2010
T2  - Disability and Rehabilitation
VL  - 32
IS  - 26
SP  - 2191
EP  - 2200
DO  - 10.3109/09638288.2010.509461
UR  - https://www.scopus.com/inward/record.uri?eid=2-s2.0-78649708518&doi=10.3109%2F09638288.2010.509461&partnerID=40&md5=1a904dcd6f8141326bd1532c9f21946b
M3  - Article
DB  - Scopus
N1  - Export Date: 07 October 2025; Cited By: 28
ER  -

TY  - CHAP
AU  - Bhambhani, Y.
TI  - Physiology
PY  - 2010
SP  - 51
EP  - 73
DO  - 10.1002/9781444328356.ch3
UR  - https://www.scopus.com/inward/record.uri?eid=2-s2.0-84855674479&doi=10.1002%2F9781444328356.ch3&partnerID=40&md5=8c4de8363266c840b01041a1d797a5d6
M3  - Book chapter
DB  - Scopus
N1  - Export Date: 07 October 2025; Cited By: 2
ER  -

TY  - CONF
AU  - Mueller, G.
AU  - Perret, C.
AU  - Michel, F.
TI  - Lung volumes in spinal cord injury - A distinct restrictive pattern
PY  - 2010
T2  - Assistive Technology Research Series
VL  - 26
SP  - 199
EP  - 201
DO  - 10.3233/978-1-60750-080-3-199
UR  - https://www.scopus.com/inward/record.uri?eid=2-s2.0-84865445054&doi=10.3233%2F978-1-60750-080-3-199&partnerID=40&md5=7ac6a7d1444c36b2dd385d4f01e49fcd
M3  - Conference paper
DB  - Scopus
N1  - Export Date: 07 October 2025; Cited By: 1
ER  -

TY  - JOUR
AU  - Leicht, C.A.
AU  - Smith, P.M.
AU  - Sharpe, G.
AU  - Perret, C.
AU  - Goosey-Tolfrey, V.L.
TI  - The effects of a respiratory warm-up on the physical capacity and ventilatory response in paraplegic individuals
PY  - 2010
T2  - European Journal of Applied Physiology
VL  - 110
IS  - 6
SP  - 1291
EP  - 1298
DO  - 10.1007/s00421-010-1613-5
UR  - https://www.scopus.com/inward/record.uri?eid=2-s2.0-78650523613&doi=10.1007%2Fs00421-010-1613-5&partnerID=40&md5=2c3124430d6bef295121020bdaad3a95
M3  - Article
DB  - Scopus
N1  - Export Date: 07 October 2025; Cited By: 11
ER  -

TY  - JOUR
AU  - Drummond, G.
TI  - Like breathing out and breathing in
PY  - 2010
T2  - Journal of Physiology
VL  - 588
IS  - 18
SP  - 3345
EP  - 3345
DO  - 10.1113/jphysiol.2010.196501
UR  - https://www.scopus.com/inward/record.uri?eid=2-s2.0-77956843861&doi=10.1113%2Fjphysiol.2010.196501&partnerID=40&md5=055e6fec6732b3f688de4ed4bff116bf
M3  - Note
DB  - Scopus
N1  - Export Date: 07 October 2025; Cited By: 2
ER  -

TY  - JOUR
AU  - Taylor, B.J.
AU  - West, C.R.
AU  - Romer, L.M.
TI  - No effect of arm-crank exercise on diaphragmatic fatigue or ventilatory constraint in Paralympic athletes with cervical spinal cord injury
PY  - 2010
T2  - Journal of Applied Physiology
VL  - 109
IS  - 2
SP  - 358
EP  - 366
DO  - 10.1152/japplphysiol.00227.2010
UR  - https://www.scopus.com/inward/record.uri?eid=2-s2.0-77955622859&doi=10.1152%2Fjapplphysiol.00227.2010&partnerID=40&md5=553724be39e35cd3cac2e9f9c153888d
M3  - Article
DB  - Scopus
N1  - Export Date: 07 October 2025; Cited By: 28
ER  -

TY  - JOUR
AU  - Roth, E.J.
AU  - Stenson, K.W.
AU  - Powley, S.
AU  - Oken, J.
AU  - Primack, S.
AU  - Nussbaum, S.B.
AU  - Berkowitz, M.
TI  - Expiratory Muscle Training in Spinal Cord Injury: A Randomized Controlled Trial
PY  - 2010
T2  - Archives of Physical Medicine and Rehabilitation
VL  - 91
IS  - 6
SP  - 857
EP  - 861
DO  - 10.1016/j.apmr.2010.02.012
UR  - https://www.scopus.com/inward/record.uri?eid=2-s2.0-77952726139&doi=10.1016%2Fj.apmr.2010.02.012&partnerID=40&md5=e7f8b0932665b9c494e514626c92bb2a
M3  - Article
DB  - Scopus
N1  - Export Date: 07 October 2025; Cited By: 61
ER  -

TY  - JOUR
AU  - Frisbie, J.H.
TI  - Correction of orthostatic hypotension by respiratory effort
PY  - 2010
T2  - Spinal Cord
VL  - 48
IS  - 5
SP  - 434
EP  - 435
DO  - 10.1038/sc.2009.148
UR  - https://www.scopus.com/inward/record.uri?eid=2-s2.0-77952242787&doi=10.1038%2Fsc.2009.148&partnerID=40&md5=76a8ceb3e9abe86da3ace3f2a27f39a6
M3  - Article
DB  - Scopus
N1  - Export Date: 07 October 2025; Cited By: 2
ER  -

TY  - JOUR
AU  - Jefferson, S.C.
AU  - Tester, N.J.
AU  - Rose, M.
AU  - Blum, A.E.
AU  - Howland, B.G.
AU  - Bolser, D.C.
AU  - Howland, D.R.
TI  - Cough following low thoracic hemisection in the cat
PY  - 2010
T2  - Experimental Neurology
VL  - 222
IS  - 1
SP  - 165
EP  - 170
DO  - 10.1016/j.expneurol.2009.12.015
UR  - https://www.scopus.com/inward/record.uri?eid=2-s2.0-77649341694&doi=10.1016%2Fj.expneurol.2009.12.015&partnerID=40&md5=ee95e9b3b108a62631b9b460fe1703bb
M3  - Article
DB  - Scopus
N1  - Export Date: 07 October 2025; Cited By: 10
ER  -

TY  - JOUR
AU  - Reid, W.D.
AU  - Brown, J.A.
AU  - Konnyu, K.J.
AU  - Rurak, J.M.E.
AU  - Sakakibara, B.M.
TI  - Physiotherapy secretion removal techniques in people with spinal cord injury: A systematic review
PY  - 2010
T2  - Journal of Spinal Cord Medicine
VL  - 33
IS  - 4
SP  - 353
EP  - 370
DO  - 10.1080/10790268.2010.11689714
UR  - https://www.scopus.com/inward/record.uri?eid=2-s2.0-78449310516&doi=10.1080%2F10790268.2010.11689714&partnerID=40&md5=e780d64d9309bd3b55419de039412aeb
M3  - Review
DB  - Scopus
N1  - Export Date: 07 October 2025; Cited By: 32
ER  -

TY  - JOUR
AU  - Gutierrez, C.J.
AU  - Stevens, C.
AU  - Merritt, J.
AU  - Pope, C.
AU  - Tanasescu, M.
AU  - Curtiss, G.
TI  - Trendelenburg chest optimization prolongs spontaneous breathing trials in ventilator-dependent patients with low cervical spinal cord injury
PY  - 2010
T2  - Journal of Rehabilitation Research and Development
VL  - 47
IS  - 3
SP  - 261
EP  - 272
DO  - 10.1682/JRRD.2009.07.0099
UR  - https://www.scopus.com/inward/record.uri?eid=2-s2.0-77954353126&doi=10.1682%2FJRRD.2009.07.0099&partnerID=40&md5=db22db56a6fb4554ed20010519aed9ea
M3  - Article
DB  - Scopus
N1  - Export Date: 07 October 2025; Cited By: 13
ER  -

TY  - JOUR
AU  - Veeram Reddy, S.R.
AU  - Singh, H.R.
TI  - Chest pain in children and adolescents
PY  - 2010
T2  - Pediatrics in Review
VL  - 31
IS  - 1
SP  - e1
EP  - e9
DO  - 10.1542/pir.31-1-e1
UR  - https://www.scopus.com/inward/record.uri?eid=2-s2.0-76149115251&doi=10.1542%2Fpir.31-1-e1&partnerID=40&md5=deba500d0ef958e6fcf5276222abdc0c
M3  - Article
DB  - Scopus
N1  - Export Date: 07 October 2025; Cited By: 55
ER  -

TY  - JOUR
AU  - Laffont, I.
AU  - Julia, M.
AU  - Tiffreau, V.
AU  - Yelnik, A.
AU  - Hérisson, C.
AU  - Pélissier, J.
TI  - Aging and sequelae of poliomyelitis
PY  - 2010
T2  - Annals of Physical and Rehabilitation Medicine
VL  - 53
IS  - 1
SP  - 24
EP  - 33
DO  - 10.1016/j.rehab.2009.10.002
UR  - https://www.scopus.com/inward/record.uri?eid=2-s2.0-75849148167&doi=10.1016%2Fj.rehab.2009.10.002&partnerID=40&md5=ee603eb545b13991a978cf4db297f64b
M3  - Short survey
DB  - Scopus
N1  - Export Date: 07 October 2025; Cited By: 39
ER  -

TY  - JOUR
AU  - Vergès, S.
AU  - Flore, P.
AU  - Nantermoz, G.
AU  - Lafaix, P.A.
AU  - Wuyam, B.
TI  - Respiratory muscle training in athletes with spinal cord injury
PY  - 2009
T2  - International Journal of Sports Medicine
VL  - 30
IS  - 7
SP  - 526
EP  - 532
DO  - 10.1055/s-0029-1202336
UR  - https://www.scopus.com/inward/record.uri?eid=2-s2.0-69449088021&doi=10.1055%2Fs-0029-1202336&partnerID=40&md5=9efb96860bc16a481303dc674ec9f159
M3  - Article
DB  - Scopus
N1  - Export Date: 07 October 2025; Cited By: 16
ER  -

TY  - JOUR
AU  - Perret, C.
AU  - Berry, H.
AU  - Hunt, K.J.
AU  - Grant, S.
AU  - Kakebeeke, T.H.
TI  - Determination and possible application of the aerobic gas exchange threshold in aerobically untrained paraplegic subjects based on stimulated cycle ergometry
PY  - 2009
T2  - Disability and Rehabilitation
VL  - 31
IS  - 17
SP  - 1432
EP  - 1436
DO  - 10.1080/09638280802621424
UR  - https://www.scopus.com/inward/record.uri?eid=2-s2.0-70849130702&doi=10.1080%2F09638280802621424&partnerID=40&md5=0f2ddf211b58345e774e4544ab94d7f6
M3  - Article
DB  - Scopus
N1  - Export Date: 07 October 2025; Cited By: 3
ER  -

TY  - JOUR
AU  - Sherman, M.F.B.
AU  - Lam, T.
AU  - Sheel, A.W.
TI  - Locomotor-respiratory synchronization after body weight supported treadmill training in incomplete tetraplegia: A case report
PY  - 2009
T2  - Spinal Cord
VL  - 47
IS  - 12
SP  - 896
EP  - 898
DO  - 10.1038/sc.2009.50
UR  - https://www.scopus.com/inward/record.uri?eid=2-s2.0-73249127607&doi=10.1038%2Fsc.2009.50&partnerID=40&md5=97a4d624b4a45e152ba3aa28bbcc5c14
M3  - Article
DB  - Scopus
N1  - Export Date: 07 October 2025; Cited By: 15
ER  -

TY  - JOUR
AU  - Joseph, L.H.
AU  - Htwe, O.H.H.
AU  - Naicker, A.S.
AU  - Ying, P.P.
AU  - Mohammad, A.R.
TI  - Three-year study of spinal cord injury outcomes and related secondary complications in a tertiary centre - A retrospective analysis
PY  - 2009
T2  - Archives of Medical Science
VL  - 5
IS  - 2
SP  - 190
EP  - 194
UR  - https://www.scopus.com/inward/record.uri?eid=2-s2.0-70349653750&partnerID=40&md5=5203405ced3096b29889c91124baafb2
M3  - Article
DB  - Scopus
N1  - Export Date: 07 October 2025; Cited By: 6
ER  -

TY  - JOUR
AU  - Valent, L.J.M.
AU  - Dallmeijer, A.J.
AU  - Houdijk, H.
AU  - Slootman, H.J.
AU  - Janssen, T.W.
AU  - Post, M.W.M.
AU  - van der Woude, L.H.
TI  - Effects of hand cycle training on physical capacity in individuals with tetraplegia: A clinical trial
PY  - 2009
T2  - Physical Therapy
VL  - 89
IS  - 10
SP  - 1051
EP  - 1060
DO  - 10.2522/ptj.20080340
UR  - https://www.scopus.com/inward/record.uri?eid=2-s2.0-70349880577&doi=10.2522%2Fptj.20080340&partnerID=40&md5=228c3a15515a24f197dd3a85124aaabe
M3  - Article
DB  - Scopus
N1  - Export Date: 07 October 2025; Cited By: 70
ER  -

TY  - JOUR
AU  - Htwe, H.
AU  - Das, S.
AU  - Naicker, A.S.
TI  - An interesting case of Autonomic Dysreflexia
PY  - 2009
T2  - Clinica Terapeutica
VL  - 160
IS  - 5
SP  - 371
EP  - 373
UR  - https://www.scopus.com/inward/record.uri?eid=2-s2.0-72049129665&partnerID=40&md5=05818a75272075addecb130a4877dc08
M3  - Article
DB  - Scopus
N1  - Export Date: 07 October 2025; Cited By: 3
ER  -

TY  - JOUR
AU  - Schalow, G.
TI  - Partial cure achieved in a patient with near-complete cervical spinal cord injury (95% injury) after 3 years of coordination dynamics therapy
PY  - 2009
T2  - Electromyography and Clinical Neurophysiology
VL  - 49
IS  - 5
SP  - 199
EP  - 221
UR  - https://www.scopus.com/inward/record.uri?eid=2-s2.0-69249157777&partnerID=40&md5=92f926c3d37cc11b3c308bf681e99261
M3  - Article
DB  - Scopus
N1  - Export Date: 07 October 2025; Cited By: 7
ER  -

TY  - JOUR
AU  - Schilero, G.J.
AU  - Spungen, A.M.
AU  - Bauman, W.A.
AU  - Radulovic, M.
AU  - Lesser, M.
TI  - Pulmonary function and spinal cord injury
PY  - 2009
T2  - Respiratory Physiology and Neurobiology
VL  - 166
IS  - 3
SP  - 129
EP  - 141
DO  - 10.1016/j.resp.2009.04.002
UR  - https://www.scopus.com/inward/record.uri?eid=2-s2.0-67349162677&doi=10.1016%2Fj.resp.2009.04.002&partnerID=40&md5=88c366ec91fd856f6238fb04b5cf8f14
M3  - Review
DB  - Scopus
N1  - Export Date: 07 October 2025; Cited By: 173
ER  -

TY  - JOUR
AU  - Nygren-Bonnier, M.
AU  - Wahman, K.
AU  - Lindholm, P.
AU  - Markström, A.
AU  - Westgren, N.
AU  - Klefbeck, B.
TI  - Glossopharyngeal pistoning for lung insufflation in patients with cervical spinal cord injury
PY  - 2009
T2  - Spinal Cord
VL  - 47
IS  - 5
SP  - 418
EP  - 422
DO  - 10.1038/sc.2008.138
UR  - https://www.scopus.com/inward/record.uri?eid=2-s2.0-67349274649&doi=10.1038%2Fsc.2008.138&partnerID=40&md5=26d1d3bc16af2eeea7dc650123afc249
M3  - Article
DB  - Scopus
N1  - Export Date: 07 October 2025; Cited By: 30
ER  -

TY  - JOUR
AU  - Thumbikat, P.
AU  - Hussain, N.
AU  - McClelland, M.R.
TI  - Acute spinal cord injury
PY  - 2009
T2  - Surgery (United Kingdom)
VL  - 27
IS  - 7
SP  - 280
EP  - 286
DO  - 10.1016/j.mpsur.2009.04.016
UR  - https://www.scopus.com/inward/record.uri?eid=2-s2.0-67649544794&doi=10.1016%2Fj.mpsur.2009.04.016&partnerID=40&md5=c3dfb8bfb1d02e6baf7cc2ef5cf59e75
M3  - Review
DB  - Scopus
N1  - Export Date: 07 October 2025; Cited By: 1
ER  -

TY  - JOUR
AU  - Meyer, C.
AU  - Weissland, T.
AU  - Watelain, E.
AU  - Ribadeau Dumas, S.
AU  - Baudinet, M.-C.
AU  - Faupin, A.
TI  - Physiological responses in handcycling. Preliminary study
PY  - 2009
T2  - Annals of Physical and Rehabilitation Medicine
VL  - 52
IS  - 4
SP  - 311
EP  - 318
DO  - 10.1016/j.rehab.2009.04.001
UR  - https://www.scopus.com/inward/record.uri?eid=2-s2.0-67649256054&doi=10.1016%2Fj.rehab.2009.04.001&partnerID=40&md5=03d93c1d2ea3e8e2a685b0deac69dfbd
M3  - Article
DB  - Scopus
N1  - Export Date: 07 October 2025; Cited By: 10
ER  -

TY  - JOUR
AU  - Aziz, F.
AU  - Magda, G.
AU  - Cheema, F.H.
TI  - Cardiorespiratory, metabolic, and biomechanical responses during functional electrical stimulation leg exercise: Health and fitness benefits
PY  - 2009
T2  - Artificial Organs
VL  - 33
IS  - 4
SP  - 387
DO  - 10.1111/j.1525-1594.2009.00774.x
UR  - https://www.scopus.com/inward/record.uri?eid=2-s2.0-62949157001&doi=10.1111%2Fj.1525-1594.2009.00774.x&partnerID=40&md5=10c81e1cd75c8791ea9783441f8f9070
M3  - Letter
DB  - Scopus
N1  - Export Date: 07 October 2025; Cited By: 1
ER  -

TY  - JOUR
AU  - Alilain, W.J.
AU  - Li, X.
AU  - Horn, K.P.
AU  - Dhingra, R.
AU  - Dick, T.E.
AU  - Herlitze, S.
AU  - Silver, J.
TI  - Light-induced rescue of breathing after spinal cord injury
PY  - 2008
T2  - Journal of Neuroscience
VL  - 28
IS  - 46
SP  - 11862
EP  - 11870
DO  - 10.1523/JNEUROSCI.3378-08.2008
UR  - https://www.scopus.com/inward/record.uri?eid=2-s2.0-58149333212&doi=10.1523%2FJNEUROSCI.3378-08.2008&partnerID=40&md5=dc55070e23f866eed87c6a6724bda23c
M3  - Article
DB  - Scopus
N1  - Export Date: 07 October 2025; Cited By: 146
ER  -

TY  - JOUR
AU  - Hall, A.M.
AU  - Watt, J.W.H.
TI  - The use of tracheal stoma stents in high spinal cord injury: A patient-friendly alternative to long-term tracheostomy tubes
PY  - 2008
T2  - Spinal Cord
VL  - 46
IS  - 11
SP  - 753
EP  - 755
DO  - 10.1038/sc.2008.18
UR  - https://www.scopus.com/inward/record.uri?eid=2-s2.0-58149236906&doi=10.1038%2Fsc.2008.18&partnerID=40&md5=1f1715b05fc0b25fddb187cf01bdd88d
M3  - Article
DB  - Scopus
N1  - Export Date: 07 October 2025; Cited By: 12
ER  -

TY  - JOUR
AU  - Nogués, M.A.
AU  - Benarroch, E.
TI  - Abnormalities of respiratory control and the respiratory motor unit
PY  - 2008
T2  - Neurologist
VL  - 14
IS  - 5
SP  - 273
EP  - 288
DO  - 10.1097/NRL.0b013e318173e830
UR  - https://www.scopus.com/inward/record.uri?eid=2-s2.0-53549083781&doi=10.1097%2FNRL.0b013e318173e830&partnerID=40&md5=a0da17adb73e4e0a843dc55af869dd1b
M3  - Review
DB  - Scopus
N1  - Export Date: 07 October 2025; Cited By: 51
ER  -

TY  - JOUR
AU  - Lin, C.-S.
AU  - Wang, J.-H.
AU  - Wang, Y.-H.
AU  - Pan, S.-L.
TI  - Myasthenia gravis with superimposed spinal cord injury: A case report
PY  - 2008
T2  - Journal of Rehabilitation Medicine
VL  - 40
IS  - 8
SP  - 684
EP  - 686
DO  - 10.2340/16501977-0222
UR  - https://www.scopus.com/inward/record.uri?eid=2-s2.0-53349102618&doi=10.2340%2F16501977-0222&partnerID=40&md5=11de0c8de4c49b2cf58453fa350abbc2
M3  - Article
DB  - Scopus
N1  - Export Date: 07 October 2025; Cited By: 4
ER  -

TY  - JOUR
AU  - Ragnarsson, K.T.
TI  - Functional electrical stimulation after spinal cord injury: Current use, therapeutic effects and future directions
PY  - 2008
T2  - Spinal Cord
VL  - 46
IS  - 4
SP  - 255
EP  - 274
DO  - 10.1038/sj.sc.3102091
UR  - https://www.scopus.com/inward/record.uri?eid=2-s2.0-41849088474&doi=10.1038%2Fsj.sc.3102091&partnerID=40&md5=6e49c88ae6e5384430a3f67f5b25e729
M3  - Review
DB  - Scopus
N1  - Export Date: 07 October 2025; Cited By: 246
ER  -

TY  - CONF
AU  - Graupe, D.
AU  - Cerrel-Bazo, H.
AU  - Kern, H.
AU  - Carraro, U.
TI  - Walking performance, medical outcomes and patient training in FES of innervated muscles for ambulation by thoracic-level complete paraplegics
PY  - 2008
T2  - Neurological Research
VL  - 30
IS  - 2
SP  - 123
EP  - 130
DO  - 10.1179/174313208X281136
UR  - https://www.scopus.com/inward/record.uri?eid=2-s2.0-44449107554&doi=10.1179%2F174313208X281136&partnerID=40&md5=ab3ea0dd55069d75ce0948bf652c141a
M3  - Conference paper
DB  - Scopus
N1  - Export Date: 07 October 2025; Cited By: 28
ER  -

TY  - JOUR
AU  - van Houtte, S.
AU  - Vanlandewijck, Y.
AU  - Kiekens, C.
AU  - Spengler, C.M.
AU  - Gosselink, R.
TI  - Patients with acute spinal cord injury benefit from normocapnic hyperpnoea training
PY  - 2008
T2  - Journal of Rehabilitation Medicine
VL  - 40
IS  - 2
SP  - 119
EP  - 125
DO  - 10.2340/16501977-0140
UR  - https://www.scopus.com/inward/record.uri?eid=2-s2.0-40949165367&doi=10.2340%2F16501977-0140&partnerID=40&md5=907ef06e7d46582d1be19ccf7eecaf5b
M3  - Article
DB  - Scopus
N1  - Export Date: 07 October 2025; Cited By: 37
ER  -

TY  - CONF
AU  - Sheel, A.W.
AU  - Reid, W.D.
AU  - Townson, A.F.
AU  - Ayas, N.T.
AU  - Konnyu, K.J.
TI  - Effects of exercise training and inspiratory muscle training in spinal cord injury: A systematic review
PY  - 2008
T2  - Journal of Spinal Cord Medicine
VL  - 31
IS  - 5
SP  - 500
EP  - 508
DO  - 10.1080/10790268.2008.11753645
UR  - https://www.scopus.com/inward/record.uri?eid=2-s2.0-58149293740&doi=10.1080%2F10790268.2008.11753645&partnerID=40&md5=d5b23027f73c877c78e9d167748415a7
M3  - Conference paper
DB  - Scopus
N1  - Export Date: 07 October 2025; Cited By: 51
ER  -

TY  - JOUR
AU  - Litchke, L.G.
AU  - Russian, C.J.
AU  - Lloyd, L.K.
AU  - Schmidt, E.A.
AU  - Price, L.
AU  - Walker, J.L.
TI  - Effects of respiratory resistance training with a concurrent flow device on wheelchair athletes
PY  - 2008
T2  - Journal of Spinal Cord Medicine
VL  - 31
IS  - 1
SP  - 65
EP  - 71
DO  - 10.1080/10790268.2008.11753983
UR  - https://www.scopus.com/inward/record.uri?eid=2-s2.0-45249118794&doi=10.1080%2F10790268.2008.11753983&partnerID=40&md5=edae93ea8d69e76baab2cc55750251bb
M3  - Article
DB  - Scopus
N1  - Export Date: 07 October 2025; Cited By: 39
ER  -

TY  - JOUR
AU  - Mueller, G.
AU  - Perret, C.
AU  - Hopman, M.T.
TI  - Effects of respiratory muscle endurance training on wheelchair racing performance in athletes with paraplegia: A pilot study
PY  - 2008
T2  - Clinical Journal of Sport Medicine
VL  - 18
IS  - 1
SP  - 85
EP  - 88
DO  - 10.1097/JSM.0b013e318160c075
UR  - https://www.scopus.com/inward/record.uri?eid=2-s2.0-38049178447&doi=10.1097%2FJSM.0b013e318160c075&partnerID=40&md5=cc893dd3ae1d5675e33ec9a295b29f65
M3  - Article
DB  - Scopus
N1  - Export Date: 07 October 2025; Cited By: 21
ER  -

TY  - JOUR
AU  - Walicka- Cupryś, K.
AU  - Bejer, A.
AU  - Domka-Jopek, E.
TI  - Significant effects of prolonged standing in spinal cord injury survivors
ST  - Dostrzegalne efekty długotrwałej pionizacji osób po urazie rdzenia kregowego
PY  - 2007
T2  - Fizjoterapia
VL  - 15
IS  - 3
SP  - 18
EP  - 22
UR  - https://www.scopus.com/inward/record.uri?eid=2-s2.0-42549139364&partnerID=40&md5=0ab3f73c5cb1865740737d6e5d588a44
M3  - Article
DB  - Scopus
N1  - Export Date: 07 October 2025; Cited By: 1
ER  -

TY  - JOUR
AU  - Thumbikat, P.
AU  - McClelland, M.R.
TI  - Acute injury to the spinal cord
PY  - 2007
T2  - Surgery (United Kingdom)
VL  - 25
IS  - 10
SP  - 413
EP  - 419
DO  - 10.1016/j.mpsur.2007.07.012
UR  - https://www.scopus.com/inward/record.uri?eid=2-s2.0-34548651156&doi=10.1016%2Fj.mpsur.2007.07.012&partnerID=40&md5=80da613778b501beb33620d114ad45d7
M3  - Review
DB  - Scopus
N1  - Export Date: 07 October 2025; Cited By: 0
ER  -

TY  - JOUR
AU  - Perdios, A.
AU  - Sawatzky, B.J.
AU  - Sheel, A.W.
TI  - Effects of camber on wheeling efficiency in the experienced and inexperienced wheelchair user
PY  - 2007
T2  - Journal of Rehabilitation Research and Development
VL  - 44
IS  - 3
SP  - 459
EP  - 466
DO  - 10.1682/JRRD.2006.08.0097
UR  - https://www.scopus.com/inward/record.uri?eid=2-s2.0-34447579005&doi=10.1682%2FJRRD.2006.08.0097&partnerID=40&md5=0699ac867d0c053590ae7c29dd90ff44
M3  - Article
DB  - Scopus
N1  - Export Date: 07 October 2025; Cited By: 19
ER  -

TY  - JOUR
AU  - Sheffler, L.R.
AU  - Chae, J.
TI  - Neuromuscular electrical stimulation in neurorehabilitation
PY  - 2007
T2  - Muscle and Nerve
VL  - 35
IS  - 5
SP  - 562
EP  - 590
DO  - 10.1002/mus.20758
UR  - https://www.scopus.com/inward/record.uri?eid=2-s2.0-34247639405&doi=10.1002%2Fmus.20758&partnerID=40&md5=d4bdf317d9bd7d87685c2735a4dd34d3
M3  - Review
DB  - Scopus
N1  - Export Date: 07 October 2025; Cited By: 426
ER  -

TY  - JOUR
AU  - Valent, L.
AU  - Dallmeijer, A.
AU  - Houdijk, H.
AU  - Talsma, E.
AU  - van der Woude, L.
TI  - The effects of upper body exercise on the physical capacity of people with a spinal cord injury: A systematic review
PY  - 2007
T2  - Clinical Rehabilitation
VL  - 21
IS  - 4
SP  - 315
EP  - 330
DO  - 10.1177/0269215507073385
UR  - https://www.scopus.com/inward/record.uri?eid=2-s2.0-34447548754&doi=10.1177%2F0269215507073385&partnerID=40&md5=196089e3d3108f7a4f546f23ce22ed80
M3  - Review
DB  - Scopus
N1  - Export Date: 07 October 2025; Cited By: 101
ER  -

TY  - JOUR
AU  - Zimmer, M.B.
AU  - Nantwi, K.
AU  - Goshgarian, H.G.
TI  - Effect of spinal cord injury on the respiratory system: Basic research and current clinical treatment options
PY  - 2007
T2  - Journal of Spinal Cord Medicine
VL  - 30
IS  - 4
SP  - 319
EP  - 330
DO  - 10.1080/10790268.2007.11753947
UR  - https://www.scopus.com/inward/record.uri?eid=2-s2.0-35448975596&doi=10.1080%2F10790268.2007.11753947&partnerID=40&md5=81c0c6da37661b132ad0427d844d7d94
M3  - Review
DB  - Scopus
N1  - Export Date: 07 October 2025; Cited By: 155
ER  -

TY  - JOUR
AU  - Sapienza, C.M.
AU  - Wheeler-Hegland, K.
TI  - Respiratory muscle strength training: Functional outcomes versus plasticity
PY  - 2006
T2  - Seminars in Speech and Language
VL  - 27
IS  - 4
SP  - 236
EP  - 244
DO  - 10.1055/s-2006-955114
UR  - https://www.scopus.com/inward/record.uri?eid=2-s2.0-33845757692&doi=10.1055%2Fs-2006-955114&partnerID=40&md5=7ad125c6fd4db7c671ba6f5404870349
M3  - Article
DB  - Scopus
N1  - Export Date: 07 October 2025; Cited By: 59
ER  -

TY  - JOUR
AU  - Mueller, G.
AU  - Perret, C.
AU  - Spengler, C.M.
TI  - Optimal intensity for respiratory muscle endurance training in patients with spinal cord injury
PY  - 2006
T2  - Journal of Rehabilitation Medicine
VL  - 38
IS  - 6
SP  - 381
EP  - 386
DO  - 10.1080/16501970600780369
UR  - https://www.scopus.com/inward/record.uri?eid=2-s2.0-33750456507&doi=10.1080%2F16501970600780369&partnerID=40&md5=16cc52d81f16783c228657979e8ba8fe
M3  - Article
DB  - Scopus
N1  - Export Date: 07 October 2025; Cited By: 20
ER  -

TY  - JOUR
AU  - van Houtte, S.
AU  - Vanlandewijck, Y.
AU  - Gosselink, R.
TI  - Respiratory muscle training in persons with spinal cord injury: A systematic review
PY  - 2006
T2  - Respiratory Medicine
VL  - 100
IS  - 11
SP  - 1886
EP  - 1895
DO  - 10.1016/j.rmed.2006.02.029
UR  - https://www.scopus.com/inward/record.uri?eid=2-s2.0-33749344954&doi=10.1016%2Fj.rmed.2006.02.029&partnerID=40&md5=93422b5fb2c8a6beb142df942a500971
M3  - Review
DB  - Scopus
N1  - Export Date: 07 October 2025; Cited By: 95
ER  -

TY  - JOUR
AU  - Higuchi, Y.
AU  - Kitamura, S.
AU  - Kawashima, N.
AU  - Nakazawa, K.
AU  - Iwaya, T.
AU  - Yamasaki, M.
TI  - Cardiorespiratory responses during passive walking-like exercise in quadriplegics
PY  - 2006
T2  - Spinal Cord
VL  - 44
IS  - 8
SP  - 480
EP  - 486
DO  - 10.1038/sj.sc.3101875
UR  - https://www.scopus.com/inward/record.uri?eid=2-s2.0-33746844504&doi=10.1038%2Fsj.sc.3101875&partnerID=40&md5=6d15d7f8e65846a9e8eb6a9850e5cfdd
M3  - Article
DB  - Scopus
N1  - Export Date: 07 October 2025; Cited By: 7
ER  -

TY  - JOUR
AU  - Kawashima, N.
AU  - Taguchi, D.
AU  - Nakazawa, K.
AU  - Akai, M.
TI  - Effect of lesion level on the orthotic gait performance in individuals with complete paraplegia
PY  - 2006
T2  - Spinal Cord
VL  - 44
IS  - 8
SP  - 487
EP  - 494
DO  - 10.1038/sj.sc.3101916
UR  - https://www.scopus.com/inward/record.uri?eid=2-s2.0-33746810912&doi=10.1038%2Fsj.sc.3101916&partnerID=40&md5=e7971a545c72cdaff43be167290b6985
M3  - Article
DB  - Scopus
N1  - Export Date: 07 October 2025; Cited By: 39
ER  -

TY  - JOUR
AU  - Elstad, M.
AU  - Toska, K.
TI  - Cardiovascular variability is/is not an index of autonomic control of circulation [10]
PY  - 2006
T2  - Journal of Applied Physiology
VL  - 101
IS  - 2
SP  - 687
DO  - 10.1152/japplphysiol.00562.2006
UR  - https://www.scopus.com/inward/record.uri?eid=2-s2.0-33746754160&doi=10.1152%2Fjapplphysiol.00562.2006&partnerID=40&md5=e1cb9ba5ffc7e2e0c93b8abc9368d66f
M3  - Letter
DB  - Scopus
N1  - Export Date: 07 October 2025; Cited By: 5
ER  -

TY  - CONF
AU  - Brown, R.
AU  - DiMarco, A.F.
AU  - Hoit, J.D.
AU  - Garshick, E.
TI  - Respiratory dysfunction and management in spinal cord injury
PY  - 2006
T2  - Respiratory Care
VL  - 51
IS  - 8
SP  - 853
EP  - 868
UR  - https://www.scopus.com/inward/record.uri?eid=2-s2.0-33751233799&partnerID=40&md5=dce0d6b23c5ac33a51b78b5aecff25cc
M3  - Conference paper
DB  - Scopus
N1  - Export Date: 07 October 2025; Cited By: 366
ER  -

TY  - JOUR
AU  - Haisma, J.A.
AU  - Bussmann, J.B.
AU  - Stam, H.J.
AU  - Sluis, T.A.
AU  - Bergen, M.P.
AU  - Dallmeijer, A.J.
AU  - de Groot, S.
AU  - van der Woude, L.H.
TI  - Changes in Physical Capacity During and After Inpatient Rehabilitation in Subjects With a Spinal Cord Injury
PY  - 2006
T2  - Archives of Physical Medicine and Rehabilitation
VL  - 87
IS  - 6
SP  - 741
EP  - 748
DO  - 10.1016/j.apmr.2006.02.032
UR  - https://www.scopus.com/inward/record.uri?eid=2-s2.0-33646814399&doi=10.1016%2Fj.apmr.2006.02.032&partnerID=40&md5=4cb9593015c6222b5418bc452bd51cda
M3  - Article
DB  - Scopus
N1  - Export Date: 07 October 2025; Cited By: 79
ER  -

TY  - JOUR
AU  - Pratter, M.R.
AU  - Bartter, T.
AU  - Akers, S.M.
AU  - Kass, J.
TI  - A clinical approach to chronic dyspnea
PY  - 2006
T2  - Clinical Pulmonary Medicine
VL  - 13
IS  - 3
SP  - 149
EP  - 163
DO  - 10.1097/01.cpm.0000218457.78185.5f
UR  - https://www.scopus.com/inward/record.uri?eid=2-s2.0-33646785400&doi=10.1097%2F01.cpm.0000218457.78185.5f&partnerID=40&md5=d01efa3bf809a3165f0ce456770b01f1
M3  - Review
DB  - Scopus
N1  - Export Date: 07 October 2025; Cited By: 1
ER  -

TY  - JOUR
AU  - Kang, S.W.
AU  - Shin, J.C.
AU  - Park, C.I.
AU  - Moon, J.H.
AU  - Rha, D.W.
AU  - Cho, D.-H.
TI  - Relationship between inspiratory muscle strength and cough capacity in cervical spinal cord injured patients
PY  - 2006
T2  - Spinal Cord
VL  - 44
IS  - 4
SP  - 242
EP  - 248
DO  - 10.1038/sj.sc.3101835
UR  - https://www.scopus.com/inward/record.uri?eid=2-s2.0-33645747469&doi=10.1038%2Fsj.sc.3101835&partnerID=40&md5=881c7e9cafd69933ac821d9588abc48b
M3  - Article
DB  - Scopus
N1  - Export Date: 07 October 2025; Cited By: 98
ER  -

TY  - JOUR
AU  - Liszner, K.
AU  - Feinberg, M.
TI  - Cough assist strategy for pulmonary toileting in ventilator-dependent spinal cord injured patients
PY  - 2006
T2  - Rehabilitation Nursing
VL  - 31
IS  - 5
SP  - 218
EP  - 221
DO  - 10.1002/j.2048-7940.2006.tb00138.x
UR  - https://www.scopus.com/inward/record.uri?eid=2-s2.0-33750099414&doi=10.1002%2Fj.2048-7940.2006.tb00138.x&partnerID=40&md5=6c19231966cb5906485e7474a9a8598e
M3  - Article
DB  - Scopus
N1  - Export Date: 07 October 2025; Cited By: 8
ER  -

TY  - JOUR
AU  - Ichiyama, R.M.
TI  - Supraspinal locomotor centers do/do not contribute significantly to the hyperpnea of dynamic exercise in humans.
PY  - 2006
T2  - Journal of Applied Physiology
VL  - 100
IS  - 5
SP  - 1745
UR  - https://www.scopus.com/inward/record.uri?eid=2-s2.0-33746901676&partnerID=40&md5=c245a0e5b942a2dec9df0f66734f0d26
M3  - Note
DB  - Scopus
N1  - Export Date: 07 October 2025; Cited By: 0
ER  -

TY  - JOUR
AU  - Yang, J.-L.
AU  - Wei, Y.
AU  - Zhang, J.-G.
AU  - Sun, B.-J.
AU  - Chen, S.
AU  - Ke, Y.-Y.
TI  - Assisted effects of lower limb orthosis on the recovery of activities of daily living and walking ability in spinal injured patients
PY  - 2005
T2  - Chinese Journal of Clinical Rehabilitation
VL  - 9
IS  - 42
SP  - 68
EP  - 69
UR  - https://www.scopus.com/inward/record.uri?eid=2-s2.0-31544435471&partnerID=40&md5=0c986acf4a6f32305f15ee1c700aa69d
M3  - Article
DB  - Scopus
N1  - Export Date: 07 October 2025; Cited By: 0
ER  -

TY  - JOUR
AU  - Sutbeyaz, S.T.
AU  - Köseoǧlu, B.F.
AU  - Gökkaya, N.K.O.
TI  - The combined effects of controlled breathing techniques and ventilatory and upper extremity muscle exercise on cardiopulmonary responses in patients with spinal cord injury
PY  - 2005
T2  - International Journal of Rehabilitation Research
VL  - 28
IS  - 3
SP  - 273
EP  - 276
DO  - 10.1097/00004356-200509000-00012
UR  - https://www.scopus.com/inward/record.uri?eid=2-s2.0-33644831417&doi=10.1097%2F00004356-200509000-00012&partnerID=40&md5=d6bdf72c971d6bedc6c5056115f8ed97
M3  - Article
DB  - Scopus
N1  - Export Date: 07 October 2025; Cited By: 27
ER  -

TY  - JOUR
AU  - Le Foll-de Moro, D.
AU  - Tordi, N.
AU  - Lonsdorfer-Wolf, E.
AU  - Lonsdorfer, J.
TI  - Ventilation efficiency and pulmonary function after a wheelchair interval-training program in subjects with recent spinal cord injury
PY  - 2005
T2  - Archives of Physical Medicine and Rehabilitation
VL  - 86
IS  - 8
SP  - 1582
EP  - 1586
DO  - 10.1016/j.apmr.2005.03.018
UR  - https://www.scopus.com/inward/record.uri?eid=2-s2.0-23644446898&doi=10.1016%2Fj.apmr.2005.03.018&partnerID=40&md5=181e6d413134740e89596939005ee4d3
M3  - Article
DB  - Scopus
N1  - Export Date: 07 October 2025; Cited By: 42
ER  -

TY  - JOUR
AU  - Brooks, D.
AU  - O'Brien, K.
AU  - Geddes, E.L.
AU  - Crowe, J.
AU  - Reid, W.D.
TI  - Is inspiratory muscle training effective for individuals with cervical spinal cord injury? A qualitative systematic review
PY  - 2005
T2  - Clinical Rehabilitation
VL  - 19
IS  - 3
SP  - 237
EP  - 246
DO  - 10.1191/0269215505cr856oa
UR  - https://www.scopus.com/inward/record.uri?eid=2-s2.0-17344365859&doi=10.1191%2F0269215505cr856oa&partnerID=40&md5=457af45bd75e6193783f2d9189bad0b2
M3  - Review
DB  - Scopus
N1  - Export Date: 07 October 2025; Cited By: 21
ER  -

TY  - JOUR
AU  - Capoor, J.
AU  - Stein, A.B.
TI  - Aging with spinal cord injury
PY  - 2005
T2  - Physical Medicine and Rehabilitation Clinics of North America
VL  - 16
IS  - 1
SP  - 129
EP  - 161
DO  - 10.1016/j.pmr.2004.06.016
UR  - https://www.scopus.com/inward/record.uri?eid=2-s2.0-9344242414&doi=10.1016%2Fj.pmr.2004.06.016&partnerID=40&md5=bc8a2631fff2171710a9f861239b7bb5
M3  - Review
DB  - Scopus
N1  - Export Date: 07 October 2025; Cited By: 73
ER  -

TY  - JOUR
AU  - Bodin, P.
AU  - Fagevik Olsén, M.
AU  - Bake, B.
AU  - Kreuter, M.
TI  - Effects of abdominal binding on breathing patterns during breathing exercises in persons with tetraplegia
PY  - 2005
T2  - Spinal Cord
VL  - 43
IS  - 2
SP  - 117
EP  - 122
DO  - 10.1038/sj.sc.3101667
UR  - https://www.scopus.com/inward/record.uri?eid=2-s2.0-14544285033&doi=10.1038%2Fsj.sc.3101667&partnerID=40&md5=b943acd48c78162840d73358073d32d1
M3  - Article
DB  - Scopus
N1  - Export Date: 07 October 2025; Cited By: 9
ER  -

TY  - JOUR
AU  - March, A.
TI  - A review of respiratory management in spinal cord injury
PY  - 2005
T2  - Journal of Orthopaedic Nursing
VL  - 9
IS  - 1
SP  - 19
EP  - 26
DO  - 10.1016/j.joon.2004.11.003
UR  - https://www.scopus.com/inward/record.uri?eid=2-s2.0-12744274986&doi=10.1016%2Fj.joon.2004.11.003&partnerID=40&md5=269c0952e4464c322b92218fe1936c4f
M3  - Article
DB  - Scopus
N1  - Export Date: 07 October 2025; Cited By: 4
ER  -

TY  - JOUR
AU  - Henderson, C.E.
TI  - Application of ventilatory strategies to enhance functional activities for an individual with spinal cord injury
PY  - 2005
T2  - Journal of Neurologic Physical Therapy
VL  - 29
IS  - 2
SP  - 107
EP  - 111
DO  - 10.1097/01.NPT.0000282516.39835.4a
UR  - https://www.scopus.com/inward/record.uri?eid=2-s2.0-33644806501&doi=10.1097%2F01.NPT.0000282516.39835.4a&partnerID=40&md5=fa2af0772af131e5aa063d92dfb3b78e
M3  - Article
DB  - Scopus
N1  - Export Date: 07 October 2025; Cited By: 2
ER  -

TY  - JOUR
AU  - Britton, D.
AU  - Goldstein, B.
AU  - Jones-Redmond, J.
AU  - Esselman, P.
TI  - Baclofen pump intervention for spasticity affecting pulmonary function
PY  - 2005
T2  - Journal of Spinal Cord Medicine
VL  - 28
IS  - 4
SP  - 343
EP  - 347
DO  - 10.1080/10790268.2005.11753832
UR  - https://www.scopus.com/inward/record.uri?eid=2-s2.0-30844440108&doi=10.1080%2F10790268.2005.11753832&partnerID=40&md5=4733996888f49b6abf1522f053b79e71
M3  - Article
DB  - Scopus
N1  - Export Date: 07 October 2025; Cited By: 9
ER  -

TY  - JOUR
AU  - Aboussouan, L.S.
TI  - Respiratory disorders in neurologic diseases
PY  - 2005
T2  - Cleveland Clinic Journal of Medicine
VL  - 72
IS  - 6
SP  - 511
EP  - 520
DO  - 10.3949/ccjm.72.6.511
UR  - https://www.scopus.com/inward/record.uri?eid=2-s2.0-21344437942&doi=10.3949%2Fccjm.72.6.511&partnerID=40&md5=28ab4f1ab9fc9737ba2efb6a144d8b60
M3  - Review
DB  - Scopus
N1  - Export Date: 07 October 2025; Cited By: 30
ER  -

TY  - JOUR
AU  - Kim, C.-T.
AU  - Strommen, J.A.
AU  - Johns, J.S.
AU  - Weiss, J.M.
AU  - Weiss, L.D.
AU  - Williams, F.H.
AU  - Rashbaum, I.G.
TI  - Neuromuscular rehabilitation and electrodiagnosis. 4. Pediatric issues
PY  - 2005
T2  - Archives of Physical Medicine and Rehabilitation
VL  - 86
IS  - 3 SUPPL. 2
SP  - S28
EP  - S32
DO  - 10.1016/j.apmr.2004.12.006
UR  - https://www.scopus.com/inward/record.uri?eid=2-s2.0-14644427207&doi=10.1016%2Fj.apmr.2004.12.006&partnerID=40&md5=9e37702e39c7850ad96204f233d0bf03
M3  - Article
DB  - Scopus
N1  - Export Date: 07 October 2025; Cited By: 7
ER  -

TY  - JOUR
AU  - Patel, A.
AU  - Phelan, A.C.
AU  - Nelson, V.S.
TI  - 2005 SAE-P: Neuromuscular rehabilitation and electrodiagnosis
PY  - 2005
T2  - Archives of Physical Medicine and Rehabilitation
VL  - 86
IS  - 3 SUPPL. 2
SP  - S33
EP  - S36
DO  - 10.1016/j.apmr.2004.12.007
UR  - https://www.scopus.com/inward/record.uri?eid=2-s2.0-14644406867&doi=10.1016%2Fj.apmr.2004.12.007&partnerID=40&md5=9c9761618a227555aedd2f1c64b59471
M3  - Note
DB  - Scopus
N1  - Export Date: 07 October 2025; Cited By: 0
ER  -

TY  - JOUR
AU  - Creasey, G.H.
AU  - Ho, C.H.
AU  - Triolo, R.J.
AU  - Gater, D.R.
AU  - DiMarco, A.F.
AU  - Bogie, K.M.
AU  - Keith, M.W.
TI  - Clinical applications of electrical stimulation after spinal cord injury
PY  - 2004
T2  - Journal of Spinal Cord Medicine
VL  - 27
IS  - 4
SP  - 365
EP  - 375
DO  - 10.1080/10790268.2004.11753774
UR  - https://www.scopus.com/inward/record.uri?eid=2-s2.0-7944229846&doi=10.1080%2F10790268.2004.11753774&partnerID=40&md5=dd702c90ea45200b3f87633fc015a3e5
M3  - Review
DB  - Scopus
N1  - Export Date: 07 October 2025; Cited By: 94
ER  -

TY  - JOUR
AU  - Nash, M.S.
AU  - Jacobs, P.L.
AU  - Johnson, B.M.
AU  - Field-Fote, E.
TI  - Metabolic and cardiac responses to robotic-assisted locomotion in motor-complete tetraplegia: A case report
PY  - 2004
T2  - Journal of Spinal Cord Medicine
VL  - 27
IS  - 1
SP  - 78
EP  - 82
DO  - 10.1080/10790268.2004.11753734
UR  - https://www.scopus.com/inward/record.uri?eid=2-s2.0-2942726163&doi=10.1080%2F10790268.2004.11753734&partnerID=40&md5=cc5f692a133928d286527bc8e357687d
M3  - Article
DB  - Scopus
N1  - Export Date: 07 October 2025; Cited By: 45
ER  -

TY  - JOUR
AU  - García-Morato, J.
AU  - de Vito, E.L.
TI  - Diaphragmatic Pacing in Neuromuscular Respiratory Failure
PY  - 2004
T2  - Clinical Pulmonary Medicine
VL  - 11
IS  - 1
SP  - 25
EP  - 32
DO  - 10.1097/01.cpm.0000107819.70229.c3
UR  - https://www.scopus.com/inward/record.uri?eid=2-s2.0-1642580627&doi=10.1097%2F01.cpm.0000107819.70229.c3&partnerID=40&md5=c704734219dc40404dbaa8d7336f55a8
M3  - Review
DB  - Scopus
N1  - Export Date: 07 October 2025; Cited By: 3
ER  -

TY  - JOUR
AU  - Bougenot, M.-P.
AU  - Tordi, N.
AU  - Betik, A.C.
AU  - Martin, X.
AU  - Le Foll, D.
AU  - Parratte, B.
AU  - Lonsdorfer, J.
AU  - Rouillon, J.D.
TI  - Effects of a wheelchair ergometer training programme on spinal cord-injured persons
PY  - 2003
T2  - Spinal Cord
VL  - 41
IS  - 8
SP  - 451
EP  - 456
DO  - 10.1038/sj.sc.3101475
UR  - https://www.scopus.com/inward/record.uri?eid=2-s2.0-0043091901&doi=10.1038%2Fsj.sc.3101475&partnerID=40&md5=cc900620c9b4a8080460b041abe8ad5a
M3  - Article
DB  - Scopus
N1  - Export Date: 07 October 2025; Cited By: 50
ER  -

TY  - JOUR
AU  - Bodin, P.
AU  - Kreuter, M.
AU  - Bake, B.
AU  - Fagevik-Olsén, M.
TI  - Breathing patterns during breathing exercises in persons with tetraplegia
PY  - 2003
T2  - Spinal Cord
VL  - 41
IS  - 5
SP  - 290
EP  - 295
DO  - 10.1038/sj.sc.3101472
UR  - https://www.scopus.com/inward/record.uri?eid=2-s2.0-0038485863&doi=10.1038%2Fsj.sc.3101472&partnerID=40&md5=f909af1b4508948c51eef6b3dc951180
M3  - Article
DB  - Scopus
N1  - Export Date: 07 October 2025; Cited By: 15
ER  -

TY  - JOUR
AU  - Batavia, A.I.
AU  - Batavia, M.
TI  - Karaoke for quads: A new application of an old recreation with potential therapeutic benefits for people with disabilities
PY  - 2003
T2  - Disability and Rehabilitation
VL  - 25
IS  - 6
SP  - 297
EP  - 300
DO  - 10.1080/0963828021000031025
UR  - https://www.scopus.com/inward/record.uri?eid=2-s2.0-0037452834&doi=10.1080%2F0963828021000031025&partnerID=40&md5=d9c9941d5cbb46fb954602366f6af178
M3  - Article
DB  - Scopus
N1  - Export Date: 07 October 2025; Cited By: 8
ER  -

TY  - CONF
AU  - DePrince, M.L.
AU  - Reisman, S.
AU  - Wecht, J.M.
TI  - Cardioventilatory differences in spinal cord injured subjects during peak exercise testing
PY  - 2003
SP  - 118
EP  - 119
UR  - https://www.scopus.com/inward/record.uri?eid=2-s2.0-84943414654&partnerID=40&md5=8bcf603e025a640b017ec285adc9981c
M3  - Conference paper
DB  - Scopus
N1  - Export Date: 07 October 2025; Cited By: 0
ER  -

TY  - JOUR
AU  - Mitchell, G.S.
AU  - Johnson, S.M.
TI  - Plasticity in respiratory motor control. Invited review: Neuroplasticity in respiratory motor control
PY  - 2003
T2  - Journal of Applied Physiology
VL  - 94
IS  - 1
SP  - 358
EP  - 374
DO  - 10.1152/japplphysiol.00523.2002
UR  - https://www.scopus.com/inward/record.uri?eid=2-s2.0-0037214068&doi=10.1152%2Fjapplphysiol.00523.2002&partnerID=40&md5=7541aed408ef93fe88f69cdd45ecd634
M3  - Article
DB  - Scopus
N1  - Export Date: 07 October 2025; Cited By: 350
ER  -

TY  - CONF
AU  - McKeever, S.L.
AU  - Miller, R.M.
TI  - Glossopharyngeal breathing to improve functional vital capacity and speech production in a patient with flaccid dysarthria
PY  - 2002
T2  - Journal of Medical Speech-Language Pathology
VL  - 10
IS  - 4
SP  - 307
EP  - 311
UR  - https://www.scopus.com/inward/record.uri?eid=2-s2.0-0037004301&partnerID=40&md5=748122ce80d13349958e9aae761e25b7
M3  - Conference paper
DB  - Scopus
N1  - Export Date: 07 October 2025; Cited By: 3
ER  -

TY  - JOUR
AU  - Cruzado, D.
AU  - Jones, M.J.
AU  - Segebart, S.
AU  - McDonagh, J.
TI  - Resistive inspiratory muscle training improves inspiratory muscle strength in subjects with cervical spinal cord injury
PY  - 2002
T2  - Neurology Report
VL  - 26
IS  - 1
SP  - 3
EP  - 7
DO  - 10.1097/01253086-200226010-00004
UR  - https://www.scopus.com/inward/record.uri?eid=2-s2.0-84888541817&doi=10.1097%2F01253086-200226010-00004&partnerID=40&md5=64ebfa2881138ad8bb8ef7e3f5128ae2
M3  - Article
DB  - Scopus
N1  - Export Date: 07 October 2025; Cited By: 2
ER  -

TY  - JOUR
AU  - Wang, T.-G.
AU  - Wang, Y.-H.
AU  - Tang, F.-T.
AU  - Lin, K.-H.
AU  - Lien, I.-N.
TI  - Resistive inspiratory muscle training in sleep-disordered breathing of traumatic tetraplegia
PY  - 2002
T2  - Archives of Physical Medicine and Rehabilitation
VL  - 83
IS  - 4
SP  - 491
EP  - 496
DO  - 10.1053/apmr.2002.30937
UR  - https://www.scopus.com/inward/record.uri?eid=2-s2.0-0036212825&doi=10.1053%2Fapmr.2002.30937&partnerID=40&md5=3c8da1c1776f209eec4cdf24d029e47c
M3  - Article
DB  - Scopus
N1  - Export Date: 07 October 2025; Cited By: 26
ER  -

TY  - JOUR
AU  - Jacobs, P.L.
AU  - Mahoney, E.T.
AU  - Cohn, K.A.
AU  - Sheradsky, L.F.
AU  - Green, B.A.
TI  - Oral creatine supplementation enhances upper extremity work capacity in persons with cervical-level spinal cord injury
PY  - 2002
T2  - Archives of Physical Medicine and Rehabilitation
VL  - 83
IS  - 1
SP  - 19
EP  - 23
DO  - 10.1053/apmr.2002.26829
UR  - https://www.scopus.com/inward/record.uri?eid=2-s2.0-0036142663&doi=10.1053%2Fapmr.2002.26829&partnerID=40&md5=ede42b36ea98a01689faebbebe23ed3a
M3  - Article
DB  - Scopus
N1  - Export Date: 07 October 2025; Cited By: 48
ER  -

TY  - JOUR
AU  - Prochazka, A.
AU  - Mushahwar, V.K.
AU  - McCreery, D.B.
TI  - Neural prostheses
PY  - 2001
T2  - Journal of Physiology
VL  - 533
IS  - 1
SP  - 99
EP  - 109
DO  - 10.1111/j.1469-7793.2001.0099b.x
UR  - https://www.scopus.com/inward/record.uri?eid=2-s2.0-0035866983&doi=10.1111%2Fj.1469-7793.2001.0099b.x&partnerID=40&md5=71f9c07d0f742b43a35030061eefd674
M3  - Review
DB  - Scopus
N1  - Export Date: 07 October 2025; Cited By: 104
ER  -

TY  - JOUR
AU  - Sadowsky, C.L.
TI  - Electrical stimulation in spinal cord injury
PY  - 2001
T2  - NeuroRehabilitation
VL  - 16
IS  - 3
SP  - 165
EP  - 169
DO  - 10.3233/nre-2001-16305
UR  - https://www.scopus.com/inward/record.uri?eid=2-s2.0-0035164603&doi=10.3233%2Fnre-2001-16305&partnerID=40&md5=8d355bafd4e2711abde5e46d0e6a8442
M3  - Review
DB  - Scopus
N1  - Export Date: 07 October 2025; Cited By: 28
ER  -

TY  - JOUR
AU  - Lin, V.W.
AU  - Hsiao, I.N.
AU  - Zhu, E.
AU  - Perkash, I.
TI  - Functional magnetic stimulation for conditioning of expiratory muscles in patients with spinal cord injury
PY  - 2001
T2  - Archives of Physical Medicine and Rehabilitation
VL  - 82
IS  - 2
SP  - 162
EP  - 166
DO  - 10.1053/apmr.2001.18230
UR  - https://www.scopus.com/inward/record.uri?eid=2-s2.0-0035128934&doi=10.1053%2Fapmr.2001.18230&partnerID=40&md5=f5e2e2b04acd55a36964fe5b9c13ff55
M3  - Article
DB  - Scopus
N1  - Export Date: 07 October 2025; Cited By: 43
ER  -

TY  - JOUR
AU  - Hsiao, I.N.
AU  - Lin, V.W.-H.
TI  - Improved coil design for functional magnetic stimulation of expiratory muscles
PY  - 2001
T2  - IEEE Transactions on Biomedical Engineering
VL  - 48
IS  - 6
SP  - 684
EP  - 694
DO  - 10.1109/10.923786
UR  - https://www.scopus.com/inward/record.uri?eid=2-s2.0-0034991383&doi=10.1109%2F10.923786&partnerID=40&md5=dec9263d6494f9e40fba2e9287472233
M3  - Article
DB  - Scopus
N1  - Export Date: 07 October 2025; Cited By: 18
ER  -

TY  - JOUR
AU  - Bernard, P.L.
AU  - Mercier, J.
AU  - Varray, A.
AU  - Préfaut, C.
TI  - Influence of lesion level on the cardioventilatory adaptations in paraplegic wheelchair athletes during muscular exercise
PY  - 2000
T2  - Spinal Cord
VL  - 38
IS  - 1
SP  - 16
EP  - 25
DO  - 10.1038/sj.sc.3100956
UR  - https://www.scopus.com/inward/record.uri?eid=2-s2.0-0034050275&doi=10.1038%2Fsj.sc.3100956&partnerID=40&md5=537f1a198dcc92bf53805d8560b915f4
M3  - Article
DB  - Scopus
N1  - Export Date: 07 October 2025; Cited By: 34
ER  -

TY  - JOUR
AU  - Liaw, M.-Y.
AU  - Lin, M.-C.
AU  - Cheng, P.-T.
AU  - Wong, M.-K.A.
AU  - Tang, F.-T.
TI  - Resistive inspiratory muscle training: Its effectiveness in patients with acute complete cervical cord injury
PY  - 2000
T2  - Archives of Physical Medicine and Rehabilitation
VL  - 81
IS  - 6
SP  - 752
EP  - 756
DO  - 10.1016/s0003-9993(00)90106-0
UR  - https://www.scopus.com/inward/record.uri?eid=2-s2.0-0034036852&doi=10.1016%2Fs0003-9993%2800%2990106-0&partnerID=40&md5=30546fd8dfe1a2562e97364df39f9a03
M3  - Article
DB  - Scopus
N1  - Export Date: 07 October 2025; Cited By: 101
ER  -

TY  - JOUR
AU  - Bhambhani, Y.
AU  - Tuchak, C.
AU  - Burnham, R.
AU  - Jeon, J.
AU  - Maikala, R.
TI  - Quadriceps muscle deoxygenation during functional electrical stimulation in adults with spinal cord injury
PY  - 2000
T2  - Spinal Cord
VL  - 38
IS  - 10
SP  - 630
EP  - 638
DO  - 10.1038/sj.sc.3101079
UR  - https://www.scopus.com/inward/record.uri?eid=2-s2.0-0033769450&doi=10.1038%2Fsj.sc.3101079&partnerID=40&md5=70ddac4bbfaa2e6f8b3f2046528a8e01
M3  - Article
DB  - Scopus
N1  - Export Date: 07 October 2025; Cited By: 37
ER  -

TY  - JOUR
AU  - Lassau-Wray, E.R.
AU  - Ward, G.R.
TI  - Varying physiological response to arm-crank exercise in specific spinal injuries
PY  - 2000
T2  - Journal of Physiological Anthropology and Applied Human Science
VL  - 19
IS  - 1
SP  - 5
EP  - 12
DO  - 10.2114/jpa.19.5
UR  - https://www.scopus.com/inward/record.uri?eid=2-s2.0-0033656492&doi=10.2114%2Fjpa.19.5&partnerID=40&md5=9e5333cdb316ad4f6d3be725966ecc05
M3  - Article
DB  - Scopus
N1  - Export Date: 07 October 2025; Cited By: 14
ER  -

TY  - JOUR
AU  - Lin, K.-H.
AU  - Chuang, C.-C.
AU  - Wu, H.-D.
AU  - Chang, C.-W.
AU  - Kou, Y.R.
TI  - Abdominal weight and inspiratory resistance: Their immediate effects on inspiratory muscle functions during maximal voluntary breathing in chronic tetraplegic patients
PY  - 1999
T2  - Archives of Physical Medicine and Rehabilitation
VL  - 80
IS  - 7
SP  - 741
EP  - 745
DO  - 10.1016/S0003-9993(99)90220-4
UR  - https://www.scopus.com/inward/record.uri?eid=2-s2.0-0032993053&doi=10.1016%2FS0003-9993%2899%2990220-4&partnerID=40&md5=b3436acd7dd5318d8dcb88a745ba8756
M3  - Article
DB  - Scopus
N1  - Export Date: 07 October 2025; Cited By: 14
ER  -

TY  - JOUR
AU  - Uijl, S.G.
AU  - Houtman, S.
AU  - Folgering, H.Th.M.
AU  - Hopman, M.T.E.
TI  - Training of the respiratory muscles in individuals with tetraplegia
PY  - 1999
T2  - Spinal Cord
VL  - 37
IS  - 8
SP  - 575
EP  - 579
DO  - 10.1038/sj.sc.3100887
UR  - https://www.scopus.com/inward/record.uri?eid=2-s2.0-0032859857&doi=10.1038%2Fsj.sc.3100887&partnerID=40&md5=3a96bc525e13374260029f5919d2bf74
M3  - Article
DB  - Scopus
N1  - Export Date: 07 October 2025; Cited By: 44
ER  -

TY  - JOUR
AU  - Ehrlich, M.
AU  - Manns, P.J.
AU  - Poulin, C.
TI  - Respiratory training for a person with C3-C4 tetraplegia
PY  - 1999
T2  - Australian Journal of Physiotherapy
VL  - 45
IS  - 4
SP  - 301
EP  - 307
DO  - 10.1016/S0004-9514(14)60359-7
UR  - https://www.scopus.com/inward/record.uri?eid=2-s2.0-0032793995&doi=10.1016%2FS0004-9514%2814%2960359-7&partnerID=40&md5=2a3085e5b4f81eb8975a9732ffaf7751
M3  - Article
DB  - Scopus
N1  - Export Date: 07 October 2025; Cited By: 10
ER  -

TY  - CONF
AU  - Stocker, R.
AU  - Buergi, U.
TI  - Respiratory problems after high cervical spine injury
ST  - Respiratorische probleme nach halsmarkverletzungen
PY  - 1998
T2  - Schweizerische Medizinische Wochenschrift
VL  - 128
IS  - 39
SP  - 1462
EP  - 1466
UR  - https://www.scopus.com/inward/record.uri?eid=2-s2.0-0032569436&partnerID=40&md5=11361586a1442d8825528e9d1225cb2a
M3  - Conference paper
DB  - Scopus
N1  - Export Date: 07 October 2025; Cited By: 10
ER  -

TY  - JOUR
AU  - Veicsteinas, A.
AU  - Sarchi, P.
AU  - Sprenger, C.
AU  - Mauro, F.
AU  - Belleri, M.
TI  - Cardiorespiratory adjustments during exercise in paraplegics. Effects of training and injury level
ST  - Adeguamento cardiorespiratorio all'esercizio fisico nel paraplegico. Effetto dell'allenamento e del livello di lesione
PY  - 1998
T2  - Medicina dello Sport
VL  - 51
IS  - 1
SP  - 63
EP  - 76
UR  - https://www.scopus.com/inward/record.uri?eid=2-s2.0-0031801947&partnerID=40&md5=c60f4f4b01b4898a045877b00f9044dc
M3  - Article
DB  - Scopus
N1  - Export Date: 07 October 2025; Cited By: 3
ER  -

TY  - JOUR
AU  - Phillips, W.T.
AU  - Kiratli, B.J.
AU  - Sarkarati, M.
AU  - Weraarchakul, G.
AU  - Myers, J.
AU  - Franklin, B.A.
AU  - Parkash, I.
AU  - Froelicher, V.
TI  - Effect of spinal cord injury on the heart and cardiovascular fitness
PY  - 1998
T2  - Current Problems in Cardiology
VL  - 23
IS  - 11
SP  - 641
EP  - 716
DO  - 10.1016/S0146-2806(98)80003-0
UR  - https://www.scopus.com/inward/record.uri?eid=2-s2.0-0032196530&doi=10.1016%2FS0146-2806%2898%2980003-0&partnerID=40&md5=63aac3e21fc0f64cd7be02b79d8dc843
M3  - Review
DB  - Scopus
N1  - Export Date: 07 October 2025; Cited By: 167
ER  -

TY  - JOUR
AU  - Rutchik, A.
AU  - Weissman, A.R.
AU  - Almenoff, P.L.
AU  - Spungen, A.M.
AU  - Bauman, W.A.
AU  - Grimm, D.R.
TI  - Resistive inspiratory muscle training in subjects with chronic cervical spinal cord injury
PY  - 1998
T2  - Archives of Physical Medicine and Rehabilitation
VL  - 79
IS  - 3
SP  - 293
EP  - 297
DO  - 10.1016/S0003-9993(98)90009-0
UR  - https://www.scopus.com/inward/record.uri?eid=2-s2.0-0031958107&doi=10.1016%2FS0003-9993%2898%2990009-0&partnerID=40&md5=3e0db6c70b94bf352db15306468d044e
M3  - Article
DB  - Scopus
N1  - Export Date: 07 October 2025; Cited By: 62
ER  -

TY  - JOUR
AU  - da Silva, A.C.
AU  - Neder, J.A.
AU  - Chiurciu, M.V.
AU  - da Cunha Pasqualin, D.
AU  - da Silva, R.C.Q.
AU  - Fernandez, A.C.
AU  - Ascânio Lauro, F.A.
AU  - Mello, M.T.
AU  - Tufik, S.
TI  - Effect of aerobic training on ventilatory muscle endurance of spinal cord injured men
PY  - 1998
T2  - Spinal Cord
VL  - 36
IS  - 4
SP  - 240
EP  - 245
DO  - 10.1038/sj.sc.3100575
UR  - https://www.scopus.com/inward/record.uri?eid=2-s2.0-0031941290&doi=10.1038%2Fsj.sc.3100575&partnerID=40&md5=829e27a0d905f25e890b147ec7df4488
M3  - Article
DB  - Scopus
N1  - Export Date: 07 October 2025; Cited By: 40
ER  -

TY  - JOUR
AU  - Nash, M.S.
AU  - Jacobs, P.L.
AU  - Klerk, K.M.
AU  - Green, B.A.
TI  - Oxyhemoglobin desaturation and aberrant carbon dioxide homeostasis during electrically stimulated exercise in a ventilator-dependent tetraplegic patient
PY  - 1998
T2  - Archives of Physical Medicine and Rehabilitation
VL  - 79
IS  - 7
SP  - 873
EP  - 876
DO  - 10.1016/S0003-9993(98)90372-0
UR  - https://www.scopus.com/inward/record.uri?eid=2-s2.0-0031828349&doi=10.1016%2FS0003-9993%2898%2990372-0&partnerID=40&md5=16cb72b53b8f2fa2264b0abe03e96233
M3  - Article
DB  - Scopus
N1  - Export Date: 07 October 2025; Cited By: 1
ER  -

TY  - JOUR
AU  - Vinet, A.
AU  - Le Gallais, D.
AU  - Bernard, P.L.
AU  - Poulain, M.
AU  - Varray, A.
AU  - Mercier, J.
AU  - Micallef, J.P.
TI  - Aerobic metabolism and cardioventilatory responses in paraplegic athletes during an incremental wheelchair exercise
PY  - 1997
T2  - European Journal of Applied Physiology and Occupational Physiology
VL  - 76
IS  - 5
SP  - 455
EP  - 461
DO  - 10.1007/s004210050275
UR  - https://www.scopus.com/inward/record.uri?eid=2-s2.0-0030695240&doi=10.1007%2Fs004210050275&partnerID=40&md5=388c758f1bdc16f9f70d22b50338754e
M3  - Article
DB  - Scopus
N1  - Export Date: 07 October 2025; Cited By: 33
ER  -

TY  - JOUR
AU  - Oku, Y.
AU  - Kurusu, M.
AU  - Hara, Y.
AU  - Sugita, M.
AU  - Muro, S.
AU  - Chin, K.
AU  - Mishima, M.
AU  - Ohi, M.
AU  - Kuno, K.
TI  - Ventilatory Responses and Subjective Sensations during Arm Exercise and Hypercapnia in Patients with Lower-cervical and Upper-thoracic Spinal Cord Injuries
PY  - 1997
T2  - Internal Medicine
VL  - 36
IS  - 11
SP  - 776
EP  - 780
DO  - 10.2169/internalmedicine.36.776
UR  - https://www.scopus.com/inward/record.uri?eid=2-s2.0-0031279260&doi=10.2169%2Finternalmedicine.36.776&partnerID=40&md5=82f920cac808e4ed8e66e255debb110f
M3  - Article
DB  - Scopus
N1  - Export Date: 07 October 2025; Cited By: 1
ER  -

TY  - JOUR
AU  - Craig, A.R.
AU  - Hancock, K.
AU  - Dickson, H.
AU  - Chang, E.
TI  - Long-term psychological outcomes in spinal cord injured persons: Results of a controlled trial using cognitive behavior therapy
PY  - 1997
T2  - Archives of Physical Medicine and Rehabilitation
VL  - 78
IS  - 1
SP  - 33
EP  - 38
DO  - 10.1016/S0003-9993(97)90006-X
UR  - https://www.scopus.com/inward/record.uri?eid=2-s2.0-0031022205&doi=10.1016%2FS0003-9993%2897%2990006-X&partnerID=40&md5=68a5792ba941acf6702a4c617d52666f
M3  - Article
DB  - Scopus
N1  - Export Date: 07 October 2025; Cited By: 86
ER  -

TY  - JOUR
AU  - Raymond, J.
AU  - Davis, G.M.
AU  - Fahey, A.
AU  - Climstein, M.
AU  - Sutton, J.R.
TI  - Oxygen uptake and heart rate responses during arm vs combined arm/ electrically stimulated leg exercise in people with paraplegia
PY  - 1997
T2  - Spinal Cord
VL  - 35
IS  - 10
SP  - 680
EP  - 685
DO  - 10.1038/sj.sc.3100476
UR  - https://www.scopus.com/inward/record.uri?eid=2-s2.0-0030727268&doi=10.1038%2Fsj.sc.3100476&partnerID=40&md5=d9407612229cf9eb29aa4e1d92dcb8a1
M3  - Article
DB  - Scopus
N1  - Export Date: 07 October 2025; Cited By: 31
ER  -

TY  - JOUR
AU  - Sinderby, C.
AU  - Weinberg, J.
AU  - Sullivan, L.
AU  - Borg, J.
AU  - Lindström, L.
AU  - Grassino, A.
TI  - Diaphragm function in patients with cervical cord injury or prior poliomyelitis infection
PY  - 1996
T2  - Spinal Cord
VL  - 34
IS  - 4
SP  - 204
EP  - 213
DO  - 10.1038/sc.1996.39
UR  - https://www.scopus.com/inward/record.uri?eid=2-s2.0-0029948984&doi=10.1038%2Fsc.1996.39&partnerID=40&md5=394cadfff8ce6a4625722579ae263d55
M3  - Article
DB  - Scopus
N1  - Export Date: 07 October 2025; Cited By: 8
ER  -

TY  - JOUR
AU  - Sinderby, C.
AU  - Weinberg, J.
AU  - Sullivan, L.
AU  - Lindslröm, L.
AU  - Grassino, A.
TI  - Electromyographical evidence for exercise-induced diaphragm fatigue in patients with chronic cervical cord injury or prior poliomyelitis infection
PY  - 1996
T2  - Spinal Cord
VL  - 34
IS  - 10
SP  - 594
EP  - 601
DO  - 10.1038/sc.1996.106
UR  - https://www.scopus.com/inward/record.uri?eid=2-s2.0-0029908818&doi=10.1038%2Fsc.1996.106&partnerID=40&md5=ba340d75c7695580d9b40c80ac3cf643
M3  - Article
DB  - Scopus
N1  - Export Date: 07 October 2025; Cited By: 9
ER  -

TY  - JOUR
AU  - Bach, J.R.
AU  - Valenza, J.P.
TI  - The patient with paralytic or restrictive pulmonary dysfunction: Standards of care, assistive technology, and ethics
PY  - 1996
T2  - Physical Medicine and Rehabilitation Clinics of North America
VL  - 7
IS  - 2
SP  - 367
EP  - 388
DO  - 10.1016/s1047-9651(18)30403-0
UR  - https://www.scopus.com/inward/record.uri?eid=2-s2.0-0029894612&doi=10.1016%2Fs1047-9651%2818%2930403-0&partnerID=40&md5=d0df0b56ff47914352969f13af326f69
M3  - Review
DB  - Scopus
N1  - Export Date: 07 October 2025; Cited By: 2
ER  -

TY  - JOUR
AU  - Muraki, S.
TI  - Cardiovascular and respiratory responses to passive leg cycle exercise in people with spinal cord injuries
PY  - 1996
T2  - European Journal of Applied Physiology and Occupational Physiology
VL  - 74
IS  - 1-2
SP  - 23
EP  - 28
DO  - 10.1007/BF00376490
UR  - https://www.scopus.com/inward/record.uri?eid=2-s2.0-0029778123&doi=10.1007%2FBF00376490&partnerID=40&md5=f1ae88578e5815f84a25f2ee5bb4379e
M3  - Article
DB  - Scopus
N1  - Export Date: 07 October 2025; Cited By: 28
ER  -

TY  - JOUR
AU  - Yamasaki, M.
AU  - Komura, T.
AU  - Tahara, Y.
AU  - Katsuno, K.
AU  - Fukuyama, Y.
AU  - Michimuko, R.
AU  - Fujiie, K.
TI  - Peak oxygen uptake and respiratory function in persons with spinal cord injury.
PY  - 1996
T2  - Applied human science : journal of physiological anthropology
VL  - 15
IS  - 1
SP  - 14
EP  - 17
DO  - 10.2114/jpa.15.13
UR  - https://www.scopus.com/inward/record.uri?eid=2-s2.0-0029686045&doi=10.2114%2Fjpa.15.13&partnerID=40&md5=c60a51816d16e2e36946cd7b14197b9e
M3  - Article
DB  - Scopus
N1  - Export Date: 07 October 2025; Cited By: 4
ER  -

TY  - JOUR
AU  - Bhambhani, Y.N.
AU  - Burnham, R.S.
AU  - Wheeler, G.D.
AU  - Eriksson, P.
AU  - Holland, L.J.
AU  - Steadward, R.D.
TI  - Physiological correlates of simulated wheelchair racing in trained quadriplegics.
PY  - 1995
T2  - Canadian Journal of Applied Physiology
VL  - 20
IS  - 1
SP  - 65
EP  - 77
DO  - 10.1139/h95-005
UR  - https://www.scopus.com/inward/record.uri?eid=2-s2.0-0029263470&doi=10.1139%2Fh95-005&partnerID=40&md5=9237a4254152427882f110e345242f06
M3  - Article
DB  - Scopus
N1  - Export Date: 07 October 2025; Cited By: 20
ER  -

TY  - JOUR
AU  - Ambrosino, N.
AU  - Vitacca, M.
AU  - Rampulla, C.
TI  - Standards for rehabilitative strategies in respiratory diseases
PY  - 1995
T2  - Monaldi Archives for Chest Disease
VL  - 50
IS  - 4
SP  - 293
EP  - 318
UR  - https://www.scopus.com/inward/record.uri?eid=2-s2.0-0029160841&partnerID=40&md5=73acd61231f339d06c6d85254e1e6ff2
M3  - Article
DB  - Scopus
N1  - Export Date: 07 October 2025; Cited By: 8
ER  -

TY  - JOUR
AU  - Crane, L.
AU  - Klerk, K.
AU  - Ruhl, A.
AU  - Warner, P.
AU  - Ruhl, C.
AU  - Roach, K.E.
TI  - The effect of exercise training on pulmonary function in persons with quadriplegia
PY  - 1994
T2  - Paraplegia
VL  - 32
IS  - 7
SP  - 435
EP  - 441
DO  - 10.1038/sc.1994.70
UR  - https://www.scopus.com/inward/record.uri?eid=2-s2.0-0028332681&doi=10.1038%2Fsc.1994.70&partnerID=40&md5=474d5db512039080f6ee8730160c9016
M3  - Article
DB  - Scopus
N1  - Export Date: 07 October 2025; Cited By: 25
ER  -

TY  - JOUR
AU  - Rochester, D.F.
AU  - Esau, S.A.
TI  - Assessment of ventilatory function in patients with neuromuscular disease
PY  - 1994
T2  - Clinics in Chest Medicine
VL  - 15
IS  - 4
SP  - 751
EP  - 763
DO  - 10.1016/s0272-5231(21)00967-9
UR  - https://www.scopus.com/inward/record.uri?eid=2-s2.0-0028076938&doi=10.1016%2Fs0272-5231%2821%2900967-9&partnerID=40&md5=8982f20de43e78c9af94ff7913d18f7b
M3  - Article
DB  - Scopus
N1  - Export Date: 07 October 2025; Cited By: 80
ER  -

TY  - JOUR
AU  - Slack, R.S.
AU  - Shucart, W.
TI  - Respiratory dysfunction associated with traumatic injury to the central nervous system
PY  - 1994
T2  - Clinics in Chest Medicine
VL  - 15
IS  - 4
SP  - 739
EP  - 749
DO  - 10.1016/s0272-5231(21)00966-7
UR  - https://www.scopus.com/inward/record.uri?eid=2-s2.0-0027938793&doi=10.1016%2Fs0272-5231%2821%2900966-7&partnerID=40&md5=c7c2d158561349cce28ad33e78d36f92
M3  - Review
DB  - Scopus
N1  - Export Date: 07 October 2025; Cited By: 40
ER  -

TY  - JOUR
AU  - Rasche, W.
AU  - Janssen, T.W.J.
AU  - van Oers, C.A.J.M.
AU  - Hollander, A.P.
AU  - van der Woude, L.H.V.
TI  - Responses of subjects with spinal cord injuries to maximal wheelchair exercise: comparison of discontinuous and continuous protocols
PY  - 1993
T2  - European Journal of Applied Physiology and Occupational Physiology
VL  - 66
IS  - 4
SP  - 328
EP  - 331
DO  - 10.1007/BF00237777
UR  - https://www.scopus.com/inward/record.uri?eid=2-s2.0-0027157247&doi=10.1007%2FBF00237777&partnerID=40&md5=d4dc30b2f42ebb39876a7f1aef46178e
M3  - Article
DB  - Scopus
N1  - Export Date: 07 October 2025; Cited By: 22
ER  -

TY  - JOUR
AU  - Brule, J.F.
AU  - Leriche, B.
AU  - Normand, J.
AU  - Morel, P.
TI  - Patients with high spinal cord injuries: evaluation of diaphragmatic function, indication of electrophrenic ventilation
ST  - Traumatisé médullaire haut: évaluation de la fonction diaphragmatique, indication de la ventilation électrophrénique.
PY  - 1993
VL  - 34 Spec No 2
SP  - 90
EP  - 92
UR  - https://www.scopus.com/inward/record.uri?eid=2-s2.0-0027902769&partnerID=40&md5=873fc59a73c8285105800715fdb031d2
M3  - Article
DB  - Scopus
N1  - Export Date: 07 October 2025; Cited By: 5
ER  -

TY  - JOUR
AU  - Simard, C.
AU  - Noreau, L.
AU  - Paré, G.
AU  - Pomerleau, P.
TI  - Maximal physiological response during exertion in quadriplegic subjects
ST  - Réponses physiologiques maximales lors d'un effort chez des sujets quadriplégiques.
PY  - 1993
T2  - Canadian Journal of Applied Physiology
VL  - 18
IS  - 2
SP  - 163
EP  - 174
DO  - 10.1139/h93-013
UR  - https://www.scopus.com/inward/record.uri?eid=2-s2.0-0027612958&doi=10.1139%2Fh93-013&partnerID=40&md5=51744ed6ae5e56e488cc65652fa30b64
M3  - Article
DB  - Scopus
N1  - Export Date: 07 October 2025; Cited By: 13
ER  -

TY  - JOUR
AU  - Yamasaki, M.
AU  - Irizawa, M.
AU  - Ishii, K.
AU  - Komura, T.
TI  - Work efficiency of paraplegics during arm cranking exercise.
PY  - 1993
T2  - Annals of Physiological Anthropology
VL  - 12
IS  - 2
SP  - 79
EP  - 82
DO  - 10.2114/ahs1983.12.79
UR  - https://www.scopus.com/inward/record.uri?eid=2-s2.0-0027563458&doi=10.2114%2Fahs1983.12.79&partnerID=40&md5=1c5399e596cbff50b4bec57276f4be1a
M3  - Article
DB  - Scopus
N1  - Export Date: 07 October 2025; Cited By: 3
ER  -

TY  - JOUR
AU  - Davis, G.M.
TI  - Exercise capacity of individuals with paraplegia
PY  - 1993
T2  - Medicine and Science in Sports and Exercise
VL  - 25
IS  - 4
SP  - 423
EP  - 432
DO  - 10.1249/00005768-199304000-00004
UR  - https://www.scopus.com/inward/record.uri?eid=2-s2.0-0027413905&doi=10.1249%2F00005768-199304000-00004&partnerID=40&md5=634badd27a500f373bd0ac3c67431801
M3  - Article
DB  - Scopus
N1  - Export Date: 07 October 2025; Cited By: 97
ER  -

TY  - JOUR
AU  - Sinderby, C.
AU  - Ingvarsson, P.
AU  - Sullivan, L.
AU  - Wickström, I.
AU  - Lindström, L.
TI  - Electromyographic registration of diaphragmatic fatigue during sustained trunk flexion in cervical cord injured patients
PY  - 1992
T2  - Paraplegia
VL  - 30
IS  - 9
SP  - 669
EP  - 677
DO  - 10.1038/sc.1992.131
UR  - https://www.scopus.com/inward/record.uri?eid=2-s2.0-0027054147&doi=10.1038%2Fsc.1992.131&partnerID=40&md5=1ea12367c8756c02b694798edb28b894
M3  - Article
DB  - Scopus
N1  - Export Date: 07 October 2025; Cited By: 6
ER  -

TY  - JOUR
AU  - Derrickson, J.
AU  - Ciesla, N.
AU  - Simpson, N.
AU  - Imle, P.C.
TI  - A comparison of two breathing exercise programs for patients with quadriplegia
PY  - 1992
T2  - Physical Therapy
VL  - 72
IS  - 11
SP  - 763
EP  - 769
DO  - 10.1093/ptj/72.11.763
UR  - https://www.scopus.com/inward/record.uri?eid=2-s2.0-0026784282&doi=10.1093%2Fptj%2F72.11.763&partnerID=40&md5=5f96e75b9de8870bd7c6e64b9512b4d2
M3  - Article
DB  - Scopus
N1  - Export Date: 07 October 2025; Cited By: 42
ER  -

TY  - JOUR
AU  - Sinderby, C.
AU  - Ingvarsson, P.
AU  - Sullivan, L.
AU  - Wickström, I.
AU  - Lindström, L.
TI  - The role of the diaphragm in trunk extension in tetraplegia
PY  - 1992
T2  - Paraplegia
VL  - 30
IS  - 6
SP  - 389
EP  - 395
DO  - 10.1038/sc.1992.88
UR  - https://www.scopus.com/inward/record.uri?eid=2-s2.0-0026708511&doi=10.1038%2Fsc.1992.88&partnerID=40&md5=68414483af9ff1dac2c0f07f6e1d4631
M3  - Article
DB  - Scopus
N1  - Export Date: 07 October 2025; Cited By: 24
ER  -

TY  - JOUR
AU  - Faghri, P.D.
AU  - Glaser, R.M.
AU  - Figoni, S.F.
TI  - Functional electrical stimulation leg cycle ergometer exercise: Training effects on cardiorespiratory responses of spinal cord injured subjects at rest and during submaximal exercise
PY  - 1992
T2  - Archives of Physical Medicine and Rehabilitation
VL  - 73
IS  - 11
SP  - 1085
EP  - 1093
UR  - https://www.scopus.com/inward/record.uri?eid=2-s2.0-0026489519&partnerID=40&md5=6d31790c24df35ad51705ca5e1a6efeb
M3  - Article
DB  - Scopus
N1  - Export Date: 07 October 2025; Cited By: 107
ER  -

TY  - JOUR
AU  - Jehl, J.L.
AU  - Gandmontagne, M.
AU  - Pastene, G.
AU  - Eyssette, M.
AU  - Flandrois, R.
AU  - Coudert, J.
TI  - Cardiac output during exercise in paraplegic subjects
PY  - 1991
T2  - European Journal of Applied Physiology and Occupational Physiology
VL  - 62
IS  - 4
SP  - 256
EP  - 260
DO  - 10.1007/BF00571549
UR  - https://www.scopus.com/inward/record.uri?eid=2-s2.0-0025974522&doi=10.1007%2FBF00571549&partnerID=40&md5=359740956bf92850537f964e3dc7d7fb
M3  - Article
DB  - Scopus
N1  - Export Date: 07 October 2025; Cited By: 47
ER  -

TY  - JOUR
AU  - Figoni, S.F.
AU  - Glaser, R.M.
AU  - Rodgers, M.M.
AU  - Hooker, S.P.
AU  - Ezenwa, B.N.
AU  - Collins, S.R.
AU  - Mathews, T.
AU  - Suryaprasad, A.G.
AU  - Gupta, S.C.
TI  - Acute hemodynamic responses of spinal cord injured individuals to functional neuromuscular stimulation-induced knee extension exercise
PY  - 1991
T2  - Journal of Rehabilitation Research and Development
VL  - 28
IS  - 4
SP  - 9
EP  - 18
DO  - 10.1682/jrrd.1991.10.0009
UR  - https://www.scopus.com/inward/record.uri?eid=2-s2.0-0026228529&doi=10.1682%2Fjrrd.1991.10.0009&partnerID=40&md5=387d732e30de801a7ba8e2af2d4c14ca
M3  - Article
DB  - Scopus
N1  - Export Date: 07 October 2025; Cited By: 47
ER  -

TY  - JOUR
AU  - Connor, F.J.
TI  - In the field. Cardiorespiratory responses to exercise and training by by persons with spinal cord injuries: a review
PY  - 1991
T2  - Clinical Kinesiology
VL  - 45
IS  - 2
SP  - 13
EP  - 17
UR  - https://www.scopus.com/inward/record.uri?eid=2-s2.0-0025738909&partnerID=40&md5=6caa87c4e8f55335bac68b14d5c2226c
M3  - Review
DB  - Scopus
N1  - Export Date: 07 October 2025; Cited By: 1
ER  -

TY  - JOUR
AU  - Brown, D.R.
AU  - Forster, H.V.
AU  - Pan, L.G.
AU  - Brice, A.G.
AU  - Murphy, C.L.
AU  - Lowry, T.F.
AU  - Gutting, S.M.
AU  - Funahashi, A.
AU  - Hoffman, M.
AU  - Powers, S.
TI  - Ventilatory response of spinal cord-lesioned subjects to electrically induced exercise
PY  - 1990
T2  - Journal of Applied Physiology
VL  - 68
IS  - 6
SP  - 2312
EP  - 2321
DO  - 10.1152/jappl.1990.68.6.2312
UR  - https://www.scopus.com/inward/record.uri?eid=2-s2.0-0025316826&doi=10.1152%2Fjappl.1990.68.6.2312&partnerID=40&md5=1a2335ddb91adfd0effe9501011f16d8
M3  - Article
DB  - Scopus
N1  - Export Date: 07 October 2025; Cited By: 22
ER  -

TY  - JOUR
AU  - Hooker, S.P.
AU  - Figoni, S.F.
AU  - Glaser, R.M.
AU  - Rodgers, M.M.
AU  - Ezenwa, B.N.
AU  - Faghri, P.D.
TI  - Physiologic responses to prolonged electrically stimulated leg-cycle exercise in the spinal cord injured
PY  - 1990
T2  - Archives of Physical Medicine and Rehabilitation
VL  - 71
IS  - 11
SP  - 863
EP  - 869
UR  - https://www.scopus.com/inward/record.uri?eid=2-s2.0-0025188616&partnerID=40&md5=3e90eb7b7e42d10703ea0abb336d8294
M3  - Article
DB  - Scopus
N1  - Export Date: 07 October 2025; Cited By: 68
ER  -

TY  - JOUR
AU  - de Muynck, M.
AU  - van Laere, M.
AU  - Vanderstraeten, G.
AU  - de Coster, A.
TI  - Respiratory problems and rehabilitation in spinal cord injuries
ST  - RESPIRATOIRE PROBLEMATIEK EN REEDUCATIE BIJ MEDULLAIRE LETSELS
PY  - 1990
T2  - Acta Belgica Medica Physica
VL  - 13
IS  - 2
SP  - 63
EP  - 67
UR  - https://www.scopus.com/inward/record.uri?eid=2-s2.0-0025132114&partnerID=40&md5=e4989d6a2a3740869f65fc250c88e549
M3  - Article
DB  - Scopus
N1  - Export Date: 07 October 2025; Cited By: 0
ER  -

TY  - JOUR
AU  - Hooker, S.P.
AU  - Wells, C.L.
TI  - Effects of low- and moderate-intensity training in spinal cord-injured persons
PY  - 1989
T2  - Medicine and Science in Sports and Exercise
VL  - 21
IS  - 1
SP  - 18
EP  - 22
DO  - 10.1249/00005768-198902000-00004
UR  - https://www.scopus.com/inward/record.uri?eid=2-s2.0-0024590320&doi=10.1249%2F00005768-198902000-00004&partnerID=40&md5=2816ce9219c7c1da0994600ba6596cbe
M3  - Article
DB  - Scopus
N1  - Export Date: 07 October 2025; Cited By: 154
ER  -

TY  - JOUR
AU  - Pollack, S.F.
AU  - Axen, K.
AU  - Spielholz, N.
AU  - Levin, N.
AU  - Haas, F.
AU  - Ragnarsson, K.T.
TI  - Aerobic training effects of electrically induced lower extremity exercises in spinal cord injured people
PY  - 1989
T2  - Archives of Physical Medicine and Rehabilitation
VL  - 70
IS  - 3
SP  - 214
EP  - 219
UR  - https://www.scopus.com/inward/record.uri?eid=2-s2.0-0024513748&partnerID=40&md5=1858fd7604f526f783c1061074b0494a
M3  - Article
DB  - Scopus
N1  - Export Date: 07 October 2025; Cited By: 74
ER  -

TY  - JOUR
AU  - Gilgoff, I.S.
AU  - Barras, D.M.
AU  - Sellers Jones, M.
AU  - Adkins, H.V.
TI  - Neck breathing: A form of voluntary respiration for the spine-injured ventilator-dependent quadriplegic child
PY  - 1988
T2  - Pediatrics
VL  - 82
IS  - 5
SP  - 741
EP  - 745
UR  - https://www.scopus.com/inward/record.uri?eid=2-s2.0-0023787219&partnerID=40&md5=29997e6c6d686f87e71ef971690fb39e
M3  - Article
DB  - Scopus
N1  - Export Date: 07 October 2025; Cited By: 16
ER  -

TY  - JOUR
AU  - Epifanov, V.A.
AU  - Zverev, V.V.
TI  - Therapeutic physical exercise in the intensive therapy of patients with injuries to the cervical spine and spinal cord
ST  - Lechebnaia fizkul'tura v intensivnoǐ terapii bol'nykh s povrezhdeniem sheǐnogo otdela pozvonochnika i spinnogo mozga.
PY  - 1987
T2  - Voprosy Kurortologii Fizioterapii i Lechebnoi Fizicheskoi Kultury / Problems of Balneology, Physiotherapy and Therapeutic Physical Culture
IS  - 2
SP  - 52
EP  - 54
UR  - https://www.scopus.com/inward/record.uri?eid=2-s2.0-17744420463&partnerID=40&md5=ebf29462d9acc6c3bf7c5ce222240c01
M3  - Article
DB  - Scopus
N1  - Export Date: 07 October 2025; Cited By: 2
ER  -

TY  - JOUR
AU  - Walker, J.
AU  - Cooney, M.
TI  - Improved Respiratory Function in Quadriplegics after Pulmonary Therapy and Arm Ergometry
PY  - 1987
T2  - New England Journal of Medicine
VL  - 316
IS  - 8
SP  - 486
EP  - 487
DO  - 10.1056/NEJM198702193160816
UR  - https://www.scopus.com/inward/record.uri?eid=2-s2.0-0023144889&doi=10.1056%2FNEJM198702193160816&partnerID=40&md5=8e53dcdd55b5ad4e227840d470b828a1
M3  - Letter
DB  - Scopus
N1  - Export Date: 07 October 2025; Cited By: 2
ER  -

TY  - JOUR
AU  - Weingarden, S.I.
AU  - Belen, J.G.
TI  - Alternative approach to the respiratory management of the high cervical spinal cord injury patient
PY  - 1987
T2  - Disability and Rehabilitation
VL  - 9
IS  - 3
SP  - 132
EP  - 133
DO  - 10.3109/03790798709166342
UR  - https://www.scopus.com/inward/record.uri?eid=2-s2.0-84907039886&doi=10.3109%2F03790798709166342&partnerID=40&md5=84c6829e34c5eeae6de4b4bbc0c92de0
M3  - Article
DB  - Scopus
N1  - Export Date: 07 October 2025; Cited By: 5
ER  -

TY  - JOUR
AU  - Brownlee, S.
AU  - Williams, S.J.
TI  - Physiotherapy in the respiratory care of patients with high spinal injury
PY  - 1987
T2  - Physiotherapy (United Kingdom)
VL  - 73
IS  - 3
SP  - 148
EP  - 152
UR  - https://www.scopus.com/inward/record.uri?eid=2-s2.0-0023149630&partnerID=40&md5=c8d71b71fd483e984a74310f3b12e8fd
M3  - Article
DB  - Scopus
N1  - Export Date: 07 October 2025; Cited By: 10
ER  -

TY  - JOUR
AU  - Vergith, T.S.
TI  - Mechanism of Active Expiration in Tetraplegic Subjects
PY  - 1986
T2  - New England Journal of Medicine
VL  - 315
IS  - 19
SP  - 1233
DO  - 10.1056/NEJM198611063151921
UR  - https://www.scopus.com/inward/record.uri?eid=2-s2.0-0022884488&doi=10.1056%2FNEJM198611063151921&partnerID=40&md5=fb3f643dedfbed6638dde7b3c0970128
M3  - Letter
DB  - Scopus
N1  - Export Date: 07 October 2025; Cited By: 1
ER  -

TY  - JOUR
AU  - Glaser, R.M.
TI  - Physiologic Aspects of Spinal Cord Injury and Functional Neuromuscular Stimulation
PY  - 1986
T2  - Central Nervous System Trauma
VL  - 3
IS  - 1
SP  - 49
EP  - 62
DO  - 10.1089/cns.1986.3.49
UR  - https://www.scopus.com/inward/record.uri?eid=2-s2.0-0023039640&doi=10.1089%2Fcns.1986.3.49&partnerID=40&md5=a0b55a95e3493738514c88ccbe84e85e
M3  - Article
DB  - Scopus
N1  - Export Date: 07 October 2025; Cited By: 38
ER  -

TY  - JOUR
AU  - Hoffman, M.D.
TI  - Cardiorespiratory Fitness and Training in Quadriplegics and Paraplegics
PY  - 1986
T2  - Sports Medicine
VL  - 3
IS  - 5
SP  - 312
EP  - 330
DO  - 10.2165/00007256-198603050-00002
UR  - https://www.scopus.com/inward/record.uri?eid=2-s2.0-0022992059&doi=10.2165%2F00007256-198603050-00002&partnerID=40&md5=762c9a438c938d3cf3dac41e330ea626
M3  - Review
DB  - Scopus
N1  - Export Date: 07 October 2025; Cited By: 181
ER  -

TY  - JOUR
AU  - Haas, F.
AU  - Axen, K.
AU  - Pineda, H.
TI  - Aerobic Capacity in Spinal Cord Injured People
PY  - 1986
T2  - Central Nervous System Trauma
VL  - 3
IS  - 1
SP  - 77
EP  - 91
DO  - 10.1089/cns.1986.3.77
UR  - https://www.scopus.com/inward/record.uri?eid=2-s2.0-0022639651&doi=10.1089%2Fcns.1986.3.77&partnerID=40&md5=2a4ebcba5015368fe715d6d023269c4d
M3  - Article
DB  - Scopus
N1  - Export Date: 07 October 2025; Cited By: 13
ER  -

TY  - JOUR
AU  - Huang, C.T.
AU  - McEachran, A.B.
AU  - Kuhlemeier, K.V.
AU  - DeVivo, M.J.
AU  - Fine, P.R.
TI  - Prescriptive arm ergometry to optimize muscular endurance in acutely injured paraplegic patients
PY  - 1983
T2  - Archives of Physical Medicine and Rehabilitation
VL  - 64
IS  - 12
SP  - 578
EP  - 582
UR  - https://www.scopus.com/inward/record.uri?eid=2-s2.0-0021015324&partnerID=40&md5=90e7b7bc11ad02d5e1fdb2d9d734eacf
M3  - Article
DB  - Scopus
N1  - Export Date: 07 October 2025; Cited By: 9
ER  -

TY  - JOUR
AU  - Koch, I.
AU  - Schlegel, M.
AU  - Pirrwitz, A.
AU  - Jaschke, B.
AU  - Schlegel, K.
TI  - Beitrag zur objektivierung des trainingseffektes der sporttherapie bei rollstuhlfahrern
PY  - 1983
T2  - International Journal of Rehabilitation Research
VL  - 6
IS  - 4
SP  - 439
EP  - 448
DO  - 10.1097/00004356-198312000-00002
UR  - https://www.scopus.com/inward/record.uri?eid=2-s2.0-0020963615&doi=10.1097%2F00004356-198312000-00002&partnerID=40&md5=e8f83b063ecad1dbe3bcc26d05461e60
M3  - Article
DB  - Scopus
N1  - Export Date: 07 October 2025; Cited By: 1
ER  -

TY  - JOUR
AU  - Whipp, B.J.
TI  - Ventilatory control during exercise in humans.
PY  - 1983
T2  - Annual Review of Physiology
VL  - 45
SP  - 393
EP  - 413
DO  - 10.1146/annurev.ph.45.030183.002141
UR  - https://www.scopus.com/inward/record.uri?eid=2-s2.0-0020650242&doi=10.1146%2Fannurev.ph.45.030183.002141&partnerID=40&md5=a3e83b187e0519fadf1924d3cdacbad0
M3  - Article
DB  - Scopus
N1  - Export Date: 07 October 2025; Cited By: 65
ER  -

TY  - JOUR
AU  - Rochester, D.F.
AU  - Arora, N.S.
TI  - Respiratory muscle failure
PY  - 1983
T2  - Medical Clinics of North America
VL  - 67
IS  - 3
SP  - 573
EP  - 597
DO  - 10.1016/S0025-7125(16)31190-7
UR  - https://www.scopus.com/inward/record.uri?eid=2-s2.0-0020641541&doi=10.1016%2FS0025-7125%2816%2931190-7&partnerID=40&md5=16ee819efc260d0c57b93849629d814e
M3  - Article
DB  - Scopus
N1  - Export Date: 07 October 2025; Cited By: 164
ER  -

TY  - JOUR
AU  - Davis, G.M.
AU  - Shephard, R.J.
AU  - Jackson, R.W.
TI  - Cardio-respiratory fitness and muscular strength in the lower-limb disabled
PY  - 1981
T2  - Canadian Journal of Applied Sport Sciences
VL  - 6
IS  - 4
SP  - 159
EP  - 165
UR  - https://www.scopus.com/inward/record.uri?eid=2-s2.0-0019838344&partnerID=40&md5=d23e14cb376ab2aadcd5bda869bd053b
M3  - Article
DB  - Scopus
N1  - Export Date: 07 October 2025; Cited By: 17
ER  -

TY  - JOUR
AU  - Davis, G.M.
AU  - Kofsky, P.R.
AU  - Kelsey, J.C.
AU  - Shephard, R.J.
TI  - Cardiorespiratory fitness and muscular strength of wheelchair users
PY  - 1981
T2  - CMAJ. Canadian Medical Association Journal
VL  - 125
IS  - 12
SP  - 1317
EP  - 1323
UR  - https://www.scopus.com/inward/record.uri?eid=2-s2.0-0019806491&partnerID=40&md5=6cb3f62fc3c20607cacd57f8c5f1119a
M3  - Review
DB  - Scopus
N1  - Export Date: 07 October 2025; Cited By: 37
ER  -

TY  - JOUR
AU  - Cheshire, D.J.E.
AU  - Flack, W.J.
TI  - The use of operant conditioning techniques in the respiratory rehabilitation of the tetraplegic
PY  - 1978
T2  - Paraplegia
VL  - 16
IS  - 2
SP  - 162
EP  - 174
DO  - 10.1038/sc.1978.29
UR  - https://www.scopus.com/inward/record.uri?eid=2-s2.0-0018243517&doi=10.1038%2Fsc.1978.29&partnerID=40&md5=e80bc991c3959ca2c1c4705c1237bc2f
M3  - Article
DB  - Scopus
N1  - Export Date: 07 October 2025; Cited By: 11
ER  -

TY  - JOUR
AU  - Epifanov, V.A.
AU  - Danilov, A.I.
AU  - Khvolius, V.G.
TI  - Effect of medical gymnastics on external respiratory function in patients with complicated trauma to the cervical spine
ST  - Vliianie lechebnoǐ gimnastiki na funktsiiu vneshnego dykhaniia u bol'nykh s oslozhnennoǐ travmoǐ sheǐnogo otdela pozvonochnika
PY  - 1976
T2  - Voprosy Kurortologii Fizioterapii i Lechebnoi Fizicheskoi Kultury / Problems of Balneology, Physiotherapy and Therapeutic Physical Culture
VL  - 0
IS  - 3
SP  - 18
EP  - 21
UR  - https://www.scopus.com/inward/record.uri?eid=2-s2.0-0016954640&partnerID=40&md5=8cbcdb4801f1703373932acbc016dadd
M3  - Article
DB  - Scopus
N1  - Export Date: 07 October 2025; Cited By: 0
ER  -

TY  - JOUR
AU  - Yumashev, G.S.
AU  - Epifanov, V.A.
TI  - The external respiration function in patients with a compound injury of the cervical spine (Russian)
PY  - 1976
T2  - Sovetskaya Meditsina
VL  - 39
IS  - 11
SP  - 15
EP  - 17
UR  - https://www.scopus.com/inward/record.uri?eid=2-s2.0-0017201853&partnerID=40&md5=2c330ca8dd44e8df3b4f54a275ef9512
M3  - Article
DB  - Scopus
N1  - Export Date: 07 October 2025; Cited By: 0
ER  -

TY  - JOUR
AU  - Poncet, C.
TI  - Role of abdominal mass in regard to ventilatory mechanics in the traumatic tetraplegic. Neurologic lesions at C5
ST  - ROLE DE LA MASSE ABDOMINALE DANS LA MECANIQUE VENTILATOIRE CHEZ LE TETRAPLEGIQUE TRAUMATIQUE. NIVEAU LESIONNEL NEUROLOGIQUE C5
PY  - 1974
T2  - Annales de Medecine Physique
VL  - 17
IS  - 4
SP  - 541
EP  - 548
UR  - https://www.scopus.com/inward/record.uri?eid=2-s2.0-0016149889&partnerID=40&md5=c8421094229ce6dc3eba70159e91783f
M3  - Article
DB  - Scopus
N1  - Export Date: 07 October 2025; Cited By: 0
ER  -

TY  - JOUR
AU  - Donovan, W.H.
AU  - Taylor, N.
TI  - Ventilatory assistance in quadriplegia
PY  - 1973
T2  - Archives of Physical Medicine and Rehabilitation
VL  - 54
IS  - 10
SP  - 485
EP  - 488
UR  - https://www.scopus.com/inward/record.uri?eid=2-s2.0-0015909021&partnerID=40&md5=5dcd002fc6af830ac9dfbd3a175ae1c5
M3  - Article
DB  - Scopus
N1  - Export Date: 07 October 2025; Cited By: 9
ER  -

TY  - JOUR
AU  - Freyschuss, U.
AU  - Knutsson, E.
TI  - Cardiovascular control in man with transverse cervical cord lesions
PY  - 1969
T2  - Life Sciences
VL  - 8
IS  - 7 PART 1
SP  - 421
EP  - 424
DO  - 10.1016/0024-3205(69)90237-9
UR  - https://www.scopus.com/inward/record.uri?eid=2-s2.0-0014502037&doi=10.1016%2F0024-3205%2869%2990237-9&partnerID=40&md5=04f6cce79812fce707583dba4109a88f
M3  - Article
DB  - Scopus
N1  - Export Date: 07 October 2025; Cited By: 27
ER  -

TY  - JOUR
AU  - Imamura, T.
TI  - The effect of auxiliary respiratory muscular training on breathing exercise in cervical cord injuries
PY  - 1967
VL  - 41
IS  - 2
SP  - 130
EP  - 151
UR  - https://www.scopus.com/inward/record.uri?eid=2-s2.0-0014216287&partnerID=40&md5=dced9a379b32161fb471bbba3f3fb06d
M3  - Article
DB  - Scopus
N1  - Export Date: 07 October 2025; Cited By: 2
ER  -
