# Supplementary material for: Effectiveness of respiratory muscle training on pulmonary function recovery in patients with spinal cord injury: a systematic review and meta-analysis
Source: PeerJ. 2025 Nov 28;13:e20373. doi: 10.7717/peerj.20373 (PMC12667691; doi:10.7717/peerj.20373)
Supplement: Supplemental Information 5 [file peerj-13-20373-s005.zip › Search Strategy and Data/Search Strategy/scupos .txt.txt]

( ( TITLE-ABS-KEY ( "Spinal Cord Injury" ) OR TITLE-ABS-KEY ( "Traumatic Myelopathies" ) OR TITLE-ABS-KEY ( "Spinal Cord Traumas" ) OR TITLE-ABS-KEY ( "Post-Traumatic Myelopathy" ) OR TITLE-ABS-KEY ( "Spinal Cord Lacerations" ) OR TITLE-ABS-KEY ( "Spinal Cord Contusions" ) ) ) AND ( ( TITLE-ABS-KEY ( "" respiratory AND muscle AND training ) OR TITLE-ABS-KEY ( respiratory AND muscle AND training ) OR TITLE-ABS-KEY ( breathing AND exercise ) ) )
