# Supplementary material for: Effectiveness of respiratory muscle training on pulmonary function recovery in patients with spinal cord injury: a systematic review and meta-analysis
Source: PeerJ. 2025 Nov 28;13:e20373. doi: 10.7717/peerj.20373 (PMC12667691; doi:10.7717/peerj.20373)
Supplement: Supplemental Information 5 [file peerj-13-20373-s005.zip › Search Strategy and Data/Search Strategy/Web of Science Search.ris]

TY  - JOUR
AU  - Rodrigues, Felipe de Oliveira
AU  - Padovani, Marina Martins Pereira
AU  - Lopes, Barbara Pereira
AU  - de Moura, Julia Araujo
AU  - Gama, Ana Cristina Cortes
TI  - Respiratory muscle training in people with cervical spinal cord injury - A systematic review
T2  - JOURNAL OF SPINAL CORD MEDICINE
M3  - Review
PU  - TAYLOR & FRANCIS LTD
PI  - ABINGDON
PA  - 2-4 PARK SQUARE, MILTON PARK, ABINGDON OR14 4RN, OXON, ENGLAND
SN  - 1079-0268
SN  - 2045-7723
DA  - 2025 JUL 4
PY  - 2025
VL  - 48
IS  - 4
SP  - 555
EP  - 567
DO  - 10.1080/10790268.2024.2433839
AN  - WOS:001395859900001
C6  - JAN 2025
Y2  - 2025-01-19
ER  -

TY  - JOUR
AU  - Lee, Ji-Yeon
AU  - Jeon, Jeong-Woo
AU  - Kim, Jin-Seop
TI  - Respiratory Muscle Training for Cervical Spinal Cord Injury: A Systematic Review
TI  - 목척수손상환자의 호흡근훈련의 효과: 체계적 문헌고찰
T2  - The Journal of Korean Academy of Cardiorespiratory Physical Therapy
T2  - 대한심장호흡물리치료학회지
M3  - research-article
PU  - korean Academy of Cardiorespiratory Physical Therapy
SN  - 2288-615X
DA  - 2022 
PY  - 2022
VL  - 10
IS  - 2
SP  - 25
EP  - 31
AN  - KJD:ART002914559
Y2  - 2023-01-28
ER  -

TY  - JOUR
AU  - Raab, Anja M.
AU  - Krebs, Jorg
AU  - Pfister, Mirjam
AU  - Perret, Claudio
AU  - Hopman, Maria
AU  - Mueller, Gabi
TI  - Respiratory muscle training in individuals with spinal cord injury: effect of training intensity and -volume on improvements in respiratory muscle strength
T2  - SPINAL CORD
M3  - Article
PU  - NATURE PUBLISHING GROUP
PI  - LONDON
PA  - MACMILLAN BUILDING, 4 CRINAN ST, LONDON N1 9XW, ENGLAND
SN  - 1362-4393
SN  - 1476-5624
DA  - 2019 JUN
PY  - 2019
VL  - 57
IS  - 6
SP  - 482
EP  - 489
DO  - 10.1038/s41393-019-0249-5
AN  - WOS:000470677900006
Y2  - 2019-06-20
ER  -

TY  - JOUR
AU  - Van Houtte, Siska
AU  - Vanlandewijck, Yves
AU  - Gosselink, Rik
TI  - Respiratory muscle training in persons with spinal cord injury: A systematic review
T2  - RESPIRATORY MEDICINE
M3  - Review
PU  - W B SAUNDERS CO LTD
PI  - LONDON
PA  - 32 JAMESTOWN RD, LONDON NW1 7BY, ENGLAND
SN  - 0954-6111
DA  - 2006 NOV
PY  - 2006
VL  - 100
IS  - 11
SP  - 1886
EP  - 1895
DO  - 10.1016/j.rmed.2006.02.029
AN  - WOS:000241709900004
Y2  - 2006-11-01
ER  -

TY  - JOUR
AU  - Sapienza, Christine M
AU  - Wheeler, Karen
TI  - Respiratory muscle strength training: functional outcomes versus plasticity.
T2  - Seminars in speech and language
M3  - Journal Article
M3  - Review
SN  - 0734-0478
DA  - 2006 Nov
PY  - 2006
VL  - 27
IS  - 4
SP  - 236
EP  - 44
DO  - 10.1055/s-2006-955114
AN  - MEDLINE:17117350
Y2  - 2006-11-01
ER  -

TY  - JOUR
AU  - Kang, Dongheon
AU  - Park, Jiyoung
AU  - Eun, Seon-Deok
TI  - Practical mobile game-based respiratory muscle training program for patients with cervical spinal cord injury during the COVID-19 pandemic
T2  - GAZZETTA MEDICA ITALIANA ARCHIVIO PER LE SCIENZE MEDICHE
M3  - Article
PU  - EDIZIONI MINERVA MEDICA
PI  - TURIN
PA  - CORSO BRAMANTE 83-85 INT JOURNALS DEPT., 10126 TURIN, ITALY
SN  - 0393-3660
SN  - 1827-1812
DA  - 2022 SEP
PY  - 2022
VL  - 181
IS  - 9
SP  - 622
EP  - 628
DO  - 10.23736/S0393-3660.21.04687-8
AN  - WOS:000893236400005
Y2  - 2023-01-01
ER  -

TY  - JOUR
AU  - Berlowitz, David
AU  - Tamplin, Jeanette
TI  - Respiratory muscle training for cervical spinal cord injury
T2  - COCHRANE DATABASE OF SYSTEMATIC REVIEWS
M3  - Review
PU  - WILEY
PI  - HOBOKEN
PA  - 111 RIVER ST, HOBOKEN 07030-5774, NJ USA
SN  - 1469-493X
SN  - 1361-6137
DA  - 2013 
PY  - 2013
IS  - 7
C7  - CD008507
DO  - 10.1002/14651858.CD008507.pub2
AN  - WOS:000322568300024
Y2  - 2013-01-01
ER  -

TY  - JOUR
AU  - Uijl, S G
AU  - Houtman, S
AU  - Folgering, H T
AU  - Hopman, M T
TI  - Training of the respiratory muscles in individuals with tetraplegia.
T2  - Spinal cord
M3  - Clinical Trial
M3  - Journal Article
SN  - 1362-4393
DA  - 1999 Aug
PY  - 1999
VL  - 37
IS  - 8
SP  - 575
EP  - 9
DO  - 10.1038/sj.sc.3100887
AN  - MEDLINE:10455534
Y2  - 1999-08-01
ER  -

TY  - JOUR
AU  - Aslan, Sinan
AU  - Brown, Eddie
AU  - Chopra, Manpreet
AU  - Legg, Bonnie
AU  - Singh, Goutam
AU  - Aslan, Sevda
AU  - Ovechkin, Alexander
TI  - How Respiratory Muscle Training Affects Breathing in Individuals with Spinal Cord Injury
T2  - FASEB JOURNAL
M3  - Meeting Abstract
PU  - FEDERATION AMER SOC EXP BIOL
PI  - BETHESDA
PA  - 9650 ROCKVILLE PIKE, BETHESDA, MD 20814-3998 USA
SN  - 0892-6638
SN  - 1530-6860
DA  - 2015 APR
PY  - 2015
VL  - 29
MA  - 659.4
AN  - WOS:000361470506095
Y2  - 2015-10-22
ER  -

TY  - JOUR
AU  - Mueller, Gabi
AU  - Perret, Claudio
AU  - Spengler, Christina M.
TI  - Optimal intensity for respiratory muscle endurance training in patients with spinal cord injury
T2  - JOURNAL OF REHABILITATION MEDICINE
M3  - Article
PU  - TAYLOR & FRANCIS AS
PI  - OSLO
PA  - PO BOX 12 POSTHUSET, NO-0051 OSLO, NORWAY
SN  - 1650-1977
DA  - 2006 NOV
PY  - 2006
VL  - 38
IS  - 6
SP  - 381
EP  - 386
DO  - 10.1080/16501970600780369
AN  - WOS:000241552800007
Y2  - 2006-11-01
ER  -

TY  - JOUR
AU  - Gohl, O
AU  - Walker, D J
AU  - Walterspacher, S
AU  - Langer, D
AU  - Spengler, C M
AU  - Wanke, T
AU  - Petrovic, M
AU  - Zwick, R-H
AU  - Stieglitz, S
AU  - Glockl, R
AU  - Dellweg, D
AU  - Kabitz, H-J
TI  - [Respiratory Muscle Training: State of the Art].
T2  - Pneumologie (Stuttgart, Germany)
M3  - Journal Article
M3  - Review
SN  - 1438-8790
DA  - 2016 Jan (Epub 2016 Jan 20)
PY  - 2016
VL  - 70
IS  - 1
SP  - 37
EP  - 48
DO  - 10.1055/s-0041-109312
AN  - MEDLINE:26789431
Y2  - 2016-02-04
ER  -

TY  - JOUR
AU  - Boswell-Ruys, Claire L.
AU  - Lewis, Chaminda R. H.
AU  - Wijeysuriya, Nirupama S.
AU  - McBain, Rachel A.
AU  - Lee, Bonsan Bonne
AU  - McKenzie, David K.
AU  - Gandevia, Simon C.
AU  - Butler, Jane E.
TI  - Impact of respiratory muscle training on respiratory muscle strength, respiratory function and quality of life in individuals with tetraplegia: a randomised clinical trial
T2  - THORAX
M3  - Article
PU  - BMJ PUBLISHING GROUP
PI  - LONDON
PA  - BRITISH MED ASSOC HOUSE, TAVISTOCK SQUARE, LONDON WC1H 9JR, ENGLAND
SN  - 0040-6376
SN  - 1468-3296
DA  - 2020 MAR
PY  - 2020
VL  - 75
IS  - 3
SP  - 279
EP  - 288
DO  - 10.1136/thoraxjnl-2019-213917
AN  - WOS:000520178400015
Y2  - 2020-03-31
ER  -

TY  - JOUR
AU  - Xi, Jianing
AU  - Jiang, Hongying
AU  - Zhang, Na
AU  - Wang, Jianjun
AU  - Zhang, Bin
AU  - Cao, Hongli
AU  - Yang, Bo
AU  - Frerichs, Inez
AU  - Moeller, Knut
AU  - Zhao, Zhanqi
TI  - RESPIRATORY MUSCLE ENDURANCE TRAINING WITH NORMOCAPNIC HYPERPNOEA FOR PATIENTS WITH CHRONIC SPINAL CORD INJURY: A PILOT SHORT-TERM RANDOMIZED CONTROLLED TRIAL
T2  - JOURNAL OF REHABILITATION MEDICINE
M3  - Article
PU  - FOUNDATION REHABILITATION INFORMATION
PI  - UPPSALA
PA  - TRADGARDSGATAN 14, UPPSALA, SE-753 09, SWEDEN
SN  - 1650-1977
SN  - 1651-2081
DA  - 2019 SEP
PY  - 2019
VL  - 51
IS  - 8
SP  - 616
EP  - 620
DO  - 10.2340/16501977-2572
AN  - WOS:000483931500009
Y2  - 2019-09-17
ER  -

TY  - JOUR
AU  - Russian, Chris
AU  - Litchke, Lyn
AU  - Hudson, John
TI  - Concurrent respiratory resistance training and changes in respiratory muscle strength and sleep in an individual with spinal cord injury: case report
T2  - JOURNAL OF SPINAL CORD MEDICINE
M3  - Article
PU  - TAYLOR & FRANCIS LTD
PI  - ABINGDON
PA  - 2-4 PARK SQUARE, MILTON PARK, ABINGDON OR14 4RN, OXON, ENGLAND
SN  - 1079-0268
SN  - 2045-7723
DA  - 2011 MAR
PY  - 2011
VL  - 34
IS  - 2
SP  - 251
EP  - 254
DO  - 10.1179/107902611X12972448729602
AN  - WOS:000289080800015
Y2  - 2011-03-01
ER  -

TY  - JOUR
AU  - Boswell-Ruys, C L
AU  - Lewis, C R H
AU  - Gandevia, S C
AU  - Butler, J E
TI  - Respiratory muscle training may improve respiratory function and obstructive sleep apnoea in people with cervical spinal cord injury.
T2  - Spinal cord series and cases
M3  - Journal Article
SN  - 2058-6124
DA  - 2015 
PY  - 2015
VL  - 1
SP  - 15010
EP  - 15010
DO  - 10.1038/scsandc.2015.10
AN  - MEDLINE:28053714
Y2  - 2015-01-01
ER  -

TY  - JOUR
Z2  - 刘坤
Z2  - 徐梦雅
Z2  - 方婷
Z2  - 万雅丽
Z2  - 熊键
Z2  - 黄自锋
AU  - Liu Kun
AU  - Xu Mengya
AU  - Fang Ting
AU  - Wan Yali
AU  - Xiong Jian
AU  - Huang Zifeng
TI  - Effects of hyperbaric oxygen combined with respiratory muscle training on lung function and fatigue level in patients with spinal cord injury
T2  - Chinese Journal of Nautical Medicine and Hyperbaric Medicine
M3  - Article
SN  - 1009-6906
DA  - 2024 
PY  - 2024
VL  - 31
IS  - 5
SP  - 650
EP  - 653
C7  - 1009-6906(2024)31:5<650:GYYLHH>2.0.TX;2-H
AN  - CSCD:7836094
Y2  - 2025-01-11
ER  -

TY  - JOUR
AU  - 심유진
AU  - 문옥곤
AU  - 최완석
AU  - 김보경
TI  - Effects of the Inspiratory Muscle Strengthening Training on the Respiratory Functions and the Quality of Life in Patients with Cervical Spinal Cord Injury Patients
TI  - 들숨근 훈련이 경수손상환자의 호흡기능 및 삶의 질에미치는 영향
T2  - The Journal of The Korea Institute of Electronic Communication Sciences
T2  - 한국전자통신학회 논문지
M3  - research-article
PU  - The Korea Institute of Electronic Communication Sciences
SN  - 1975-8170
DA  - 2013 
PY  - 2013
VL  - 8
IS  - 11
SP  - 1785
EP  - 1791
AN  - KJD:ART001822362
Y2  - 2014-03-13
ER  -

TY  - JOUR
AU  - Zhang, Xinyu
AU  - Zhang, Xiaobo
AU  - Yang, Dong
AU  - Liu, Li
AU  - Huo, Xiulin
AU  - Deng, Zhuojun
TI  - Ultrasound monitoring respiratory muscle rehabilitation training can promote the recovery of diaphragmatic function in traumatic spinal cord injury (TSCI) patients
T2  - EUROPEAN JOURNAL OF MEDICAL RESEARCH
M3  - Article
PU  - BMC
PI  - LONDON
PA  - CAMPUS, 4 CRINAN ST, LONDON N1 9XW, ENGLAND
SN  - 0949-2321
SN  - 2047-783X
DA  - 2025 AUG 11
PY  - 2025
VL  - 30
IS  - 1
C7  - 733
DO  - 10.1186/s40001-025-03023-2
AN  - WOS:001548678000001
Y2  - 2025-08-19
ER  -

TY  - JOUR
AU  - Mueller, Gabi
AU  - Perret, Claudio
AU  - Hopman, Maria T. E.
TI  - Effects of respiratory muscle endurance training on wheelchair racing performance in athletes with paraplegia: A pilot study
T2  - CLINICAL JOURNAL OF SPORT MEDICINE
M3  - Article
PU  - LIPPINCOTT WILLIAMS & WILKINS
PI  - PHILADELPHIA
PA  - 530 WALNUT ST, PHILADELPHIA, PA 19106-3621 USA
SN  - 1050-642X
DA  - 2008 JAN
PY  - 2008
VL  - 18
IS  - 1
SP  - 85
EP  - 88
DO  - 10.1097/JSM.0b013e318160c075
AN  - WOS:000252263600016
Y2  - 2008-01-01
ER  -

TY  - JOUR
AU  - Gee, Cameron M.
AU  - Williams, Alexandra M.
AU  - Sheel, A. William
AU  - Eves, Neil D.
AU  - West, Christopher R.
TI  - Respiratory muscle training in athletes with cervical spinal cord injury: effects on cardiopulmonary function and exercise capacity
T2  - JOURNAL OF PHYSIOLOGY-LONDON
M3  - Article
PU  - WILEY
PI  - HOBOKEN
PA  - 111 RIVER ST, HOBOKEN 07030-5774, NJ USA
SN  - 0022-3751
SN  - 1469-7793
DA  - 2019 JUL
PY  - 2019
VL  - 597
IS  - 14
SP  - 3673
EP  - 3685
DO  - 10.1113/JP277943
AN  - WOS:000475498100014
Y2  - 2019-08-02
ER  -

TY  - JOUR
AU  - Wang, Hung-Chen
AU  - Lin, Yu-Tsai
AU  - Huang, Chih-Cheng
AU  - Lin, Meng-Chih
AU  - Liaw, Mei-Yun
AU  - Lu, Cheng-Hsien
TI  - Effects of Respiratory Muscle Training on Baroreflex Sensitivity, Respiratory Function, and Serum Oxidative Stress in Acute Cervical Spinal Cord Injury
T2  - JOURNAL OF PERSONALIZED MEDICINE
M3  - Article
PU  - MDPI
PI  - BASEL
PA  - ST ALBAN-ANLAGE 66, CH-4052 BASEL, SWITZERLAND
SN  - 2075-4426
DA  - 2021 MAY
PY  - 2021
VL  - 11
IS  - 5
C7  - 377
DO  - 10.3390/jpm11050377
AN  - WOS:000654205600001
Y2  - 2021-06-01
ER  -

TY  - JOUR
AU  - Verges, S.
AU  - Flore, P.
AU  - Nantermoz, G.
AU  - Lafaix, P. A.
AU  - Wuyam, B.
TI  - Respiratory Muscle Training in Athletes with Spinal Cord Injury
T2  - INTERNATIONAL JOURNAL OF SPORTS MEDICINE
M3  - Article
PU  - GEORG THIEME VERLAG KG
PI  - STUTTGART
PA  - RUDIGERSTR 14, D-70469 STUTTGART, GERMANY
SN  - 0172-4622
SN  - 1439-3964
DA  - 2009 JUL
PY  - 2009
VL  - 30
IS  - 7
SP  - 526
EP  - 532
DO  - 10.1055/s-0029-1202336
AN  - WOS:000268067800010
Y2  - 2009-07-01
ER  -

TY  - JOUR
AU  - Ramli, Muhammad Imran
AU  - Hamzaid, Nur Azah
AU  - Engkasan, Julia Patrick
AU  - Usman, Juliana
TI  - Respiratory muscle training: a bibliometric analysis of 60 years' multidisciplinary journey
T2  - BIOMEDICAL ENGINEERING ONLINE
M3  - Article
PU  - BMC
PI  - LONDON
PA  - CAMPUS, 4 CRINAN ST, LONDON N1 9XW, ENGLAND
SN  - 1475-925X
DA  - 2023 MAY 22
PY  - 2023
VL  - 22
IS  - 1
C7  - 50
DO  - 10.1186/s12938-023-01103-0
AN  - WOS:000991657000002
Y2  - 2023-06-07
ER  -

TY  - JOUR
AU  - Sankari, Abdulghani
AU  - Najjar, Abed Alkader
AU  - Maresh, Scott A.
AU  - Prowting, Joel L.
AU  - Fung, Constance H.
AU  - Knack, Arthur
AU  - Yarandi, Hossein
AU  - Badr, M. Safwan
TI  - Feasibility of oropharyngeal and respiratory muscle training in individuals with OSA and spinal cord injury or disease: A pilot study
T2  - PHYSIOLOGICAL REPORTS
M3  - Article
PU  - WILEY
PI  - HOBOKEN
PA  - 111 RIVER ST, HOBOKEN 07030-5774, NJ USA
SN  - 2051-817X
DA  - 2024 FEB
PY  - 2024
VL  - 12
IS  - 3
C7  - e15930
DO  - 10.14814/phy2.15930
AN  - WOS:001158795700001
Y2  - 2024-02-16
ER  -

TY  - JOUR
AU  - Lemos, Julia Ribeiro
AU  - da Cunha, Felipe Amorim
AU  - Lopes, Agnaldo Jose
AU  - Guimaraes, Fernando Silva
AU  - Vasconcellos, Fabricio Vieira do Amaral
AU  - Vigario, Patricia dos Santos
TI  - Respiratory muscle training in non-athletes and athletes with spinal cord injury: A systematic review of the effects on pulmonary function, respiratory muscle strength and endurance, and cardiorespiratory fitness based on the FITT principle of exercise prescription
T2  - JOURNAL OF BACK AND MUSCULOSKELETAL REHABILITATION
M3  - Review
PU  - IOS PRESS
PI  - AMSTERDAM
PA  - NIEUWE HEMWEG 6B, 1013 BG AMSTERDAM, NETHERLANDS
SN  - 1053-8127
SN  - 1878-6324
DA  - 2020 
PY  - 2020
VL  - 33
IS  - 4
SP  - 655
EP  - 667
DO  - 10.3233/BMR-181452
AN  - WOS:000551478900015
Y2  - 2020-08-04
ER  -

TY  - JOUR
AU  - Araneda, Oscar F.
AU  - Rosales-Antequera, Cristian
AU  - Contreras-Briceno, Felipe
AU  - Tuesta, Marcelo
AU  - Rossi-Serrano, Rafael
AU  - Magalhaes, Jose
AU  - Viscor, Gines
TI  - Systemic and Pulmonary Inflammation/Oxidative Damage: Implications of General and Respiratory Muscle Training in Chronic Spinal-Cord-Injured Patients
T2  - BIOLOGY-BASEL
M3  - Review
PU  - MDPI
PI  - BASEL
PA  - ST ALBAN-ANLAGE 66, CH-4052 BASEL, SWITZERLAND
SN  - 2079-7737
DA  - 2023 JUN
PY  - 2023
VL  - 12
IS  - 6
C7  - 828
DO  - 10.3390/biology12060828
AN  - WOS:001013945300001
Y2  - 2023-07-11
ER  -

TY  - JOUR
Z2  - 许阳
Z2  - 高雅
Z2  - 谢青
Z2  - 王朴
Z2  - 陈意
Z2  - 张庆
Z2  - 张嘉祺
AU  - Xu Yang
AU  - Gao Ya
AU  - Xie Qing
AU  - Wang Pu
AU  - Chen Yi
AU  - Zhang Qing
AU  - Zhang Jiaqi
TI  - Efficacy of respiratory muscle training on pulmonary function of spinal cord injury patients: a meta-analysis
T2  - Chinese Journal of Evidence-Based Medicine
M3  - Article
SN  - 1672-2531
DA  - 2017 
PY  - 2017
VL  - 17
IS  - 10
SP  - 1150
EP  - 1157
C7  - 1672-2531(2017)17:10<1150:HXJXLD>2.0.TX;2-A
AN  - CSCD:6092206
Y2  - 2018-01-25
ER  -

TY  - JOUR
AU  - Wang, Xiaojun
AU  - Zhang, Na
AU  - Xu, Yubin
TI  - Effects of Respiratory Muscle Training on Pulmonary Function in Individuals with Spinal Cord Injury: An Updated Meta-analysis
T2  - BIOMED RESEARCH INTERNATIONAL
M3  - Review
PU  - HINDAWI LTD
PI  - LONDON
PA  - ADAM HOUSE, 3RD FLR, 1 FITZROY SQ, LONDON, W1T 5HF, ENGLAND
SN  - 2314-6133
SN  - 2314-6141
DA  - 2020 FEB 24
PY  - 2020
VL  - 2020
C7  - 7530498
DO  - 10.1155/2020/7530498
AN  - WOS:000522122000009
Y2  - 2020-04-08
ER  -

TY  - JOUR
AU  - Kang, Dongheon
AU  - Park, Jiyoung
AU  - Eun, Seon-Deok
TI  - A preliminary study on the feasibility of community game-based respiratory muscle training for individuals with high cervical spinal cord injury levels: a novel approach
T2  - BMC SPORTS SCIENCE MEDICINE AND REHABILITATION
M3  - Article
PU  - BMC
PI  - LONDON
PA  - CAMPUS, 4 CRINAN ST, LONDON N1 9XW, ENGLAND
SN  - 2052-1847
DA  - 2022 JUL 22
PY  - 2022
VL  - 14
IS  - 1
C7  - 137
DO  - 10.1186/s13102-022-00534-x
AN  - WOS:000829030800001
Y2  - 2022-07-29
ER  -

TY  - JOUR
AU  - Palermo, Anne E.
AU  - Cahalin, Lawrence P.
AU  - Nash, Mark S.
TI  - A case for inspiratory muscle training in SCI: potential role as a preventative tool in infectious respiratory diseases like COVID-19
T2  - SPINAL CORD SERIES AND CASES
M3  - Article
PU  - SPRINGERNATURE
PI  - LONDON
PA  - CAMPUS, 4 CRINAN ST, LONDON, N1 9XW, ENGLAND
SN  - 2058-6124
DA  - 2020 SEP 17
PY  - 2020
VL  - 6
IS  - 1
C7  - 87
DO  - 10.1038/s41394-020-00337-7
AN  - WOS:000706364500001
Y2  - 2020-09-17
ER  -

TY  - JOUR
AU  - Kim, Chang-Yong
AU  - Lee, Jung-Sun
AU  - Kim, Hyeong-Dong
AU  - Lee, Dong-Jin
TI  - Short-term effects of respiratory muscle training combined with the abdominal drawing-in maneuver on the decreased pulmonary function of individuals with chronic spinal cord injury: A pilot randomized controlled trial
T2  - JOURNAL OF SPINAL CORD MEDICINE
M3  - Article
PU  - TAYLOR & FRANCIS LTD
PI  - ABINGDON
PA  - 2-4 PARK SQUARE, MILTON PARK, ABINGDON OR14 4RN, OXON, ENGLAND
SN  - 1079-0268
SN  - 2045-7723
DA  - 2017 
PY  - 2017
VL  - 40
IS  - 1
SP  - 17
EP  - 25
DO  - 10.1080/10790268.2016.1198576
AN  - WOS:000394648100005
Y2  - 2018-12-28
ER  -

TY  - JOUR
AU  - Van Houtte, Siska
AU  - Vanlandewijck, Yves
AU  - Kiekens, Carlotte
AU  - Spengler, Christina M.
AU  - Gosselink, Rik
TI  - Patients with acute spinal cord injury benefit from normocapnic hyperpnoea training
T2  - JOURNAL OF REHABILITATION MEDICINE
M3  - Article
PU  - FOUNDATION REHABILITATION INFORMATION
PI  - UPPSALA
PA  - TRADGARDSGATAN 14, UPPSALA, SE-753 09, SWEDEN
SN  - 1650-1977
SN  - 1651-2081
DA  - 2008 FEB
PY  - 2008
VL  - 40
IS  - 2
SP  - 119
EP  - 125
DO  - 10.2340/16501977-0140
AN  - WOS:000253769800007
Y2  - 2008-02-01
ER  -

TY  - JOUR
AU  - Chang, Jiaqi
AU  - Shen, Dongkai
AU  - Wang, Yixuan
AU  - Wang, Na
AU  - Liang, Ya
TI  - A Review of Different Stimulation Methods for Functional Reconstruction and Comparison of Respiratory Function after Cervical Spinal Cord Injury
T2  - APPLIED BIONICS AND BIOMECHANICS
M3  - Review
PU  - HINDAWI LTD
PI  - LONDON
PA  - ADAM HOUSE, 3RD FLR, 1 FITZROY SQ, LONDON, W1T 5HF, ENGLAND
SN  - 1176-2322
SN  - 1754-2103
DA  - 2020 SEP 17
PY  - 2020
VL  - 2020
C7  - 8882430
DO  - 10.1155/2020/8882430
AN  - WOS:000576086800001
Y2  - 2020-10-20
ER  -

TY  - JOUR
Z2  - 王宏宇
Z2  - 邹颖
Z2  - 元香南
Z2  - 周凤华
Z2  - 张立新
AU  - Wang Hongyu
AU  - Zou Ying
AU  - Yuan Xiangnan
AU  - Zhou Fenghua
AU  - Zhang Lixin
TI  - Pulmonary rehabilitation for patients with spinal cord injury
T2  - Journal of China Medical University
M3  - Review
SN  - 0258-4646
DA  - 2022 
PY  - 2022
VL  - 51
IS  - 8
SP  - 744
EP  - 748
C7  - 0258-4646(2022)51:8<744:JSSSHZ>2.0.TX;2-M
AN  - CSCD:7297199
Y2  - 2022-12-03
ER  -

TY  - JOUR
AU  - Deng, Zhouming
AU  - Su, Jiajia
AU  - Cai, Lin
AU  - Ping, Ansong
AU  - Jin, Wei
AU  - Wei, Renxiong
AU  - Zhan, Yan
TI  - Evidence-based treatment for acute spinal cord injury
T2  - NEURAL REGENERATION RESEARCH
M3  - Article
PU  - WOLTERS KLUWER MEDKNOW PUBLICATIONS
PI  - MUMBAI
PA  - WOLTERS KLUWER INDIA PVT LTD , A-202, 2ND FLR, QUBE, C T S  NO 1498A-2 VILLAGE MAROL, ANDHERI EAST, MUMBAI, Maharashtra, INDIA
SN  - 1673-5374
SN  - 1876-7958
DA  - 2011 AUG 15
PY  - 2011
VL  - 6
IS  - 23
SP  - 1791
EP  - 1795
DO  - 10.3969/j.issn.1673-5374.2011.23.005
AN  - WOS:000295488500005
Y2  - 2011-10-19
ER  -

TY  - JOUR
AU  - Jesus, Isley
AU  - Michel-Flutot, Pauline
AU  - Deramaudt, Therese B.
AU  - Paucard, Alexia
AU  - Vanhee, Valentin
AU  - Vinit, Stephane
AU  - Bonay, Marcel
TI  - Effects of aerobic exercise training on muscle plasticity in a mouse model of cervical spinal cord injury
T2  - SCIENTIFIC REPORTS
M3  - Article
PU  - NATURE PORTFOLIO
PI  - BERLIN
PA  - HEIDELBERGER PLATZ 3, BERLIN, 14197, GERMANY
SN  - 2045-2322
DA  - 2021 JAN 8
PY  - 2021
VL  - 11
IS  - 1
C7  - 112
DO  - 10.1038/s41598-020-80478-9
AN  - WOS:000634376100012
Y2  - 2021-04-19
ER  -

TY  - JOUR
AU  - SANKARI, ABDULGHANI 
TI  - Novel treatment of sleep apnea by upper airway and respiratory muscle training
M3  - Awarded Grant
DA  - 2021 
PY  - 2021
AN  - GRANTS:17419179
G1  - 10326330; 5I21RX002885-03; I21RX002885
Y2  - 2024-06-01
ER  -

TY  - JOUR
AU  - SANKARI, ABDULGHANI
TI  - NOVEL TREATMENT OF SLEEP APNEA BY UPPER AIRWAY AND RESPIRATORY MUSCLE TRAINING
M3  - Awarded Grant
DA  - 2018 
PY  - 2018
AN  - GRANTS:15149320
G1  - 1159865; 1I21RX002885-01A1
Y2  - 2023-12-08
ER  -

TY  - JOUR
AU  - SANKARI, ABDULGHANI 
TI  - Novel treatment of sleep apnea by upper airway and respiratory muscle training
M3  - Awarded Grant
DA  - 2020 
PY  - 2020
AN  - GRANTS:14978454
G1  - 5I21RX002885-02; 9825389; I21RX002885
Y2  - 2023-12-14
ER  -

TY  - JOUR
AU  - SANKARI, ABDULGHANI 
TI  - Novel treatment of sleep apnea by upper airway and respiratory muscle training
M3  - Awarded Grant
DA  - 2019 
PY  - 2019
AN  - GRANTS:10306404
G1  - 1I21RX002885-01A1; 9664249; I21RX002885
Y2  - 2023-12-14
ER  -

TY  - JOUR
AU  - Mueller, Gabi
AU  - de Groot, Sonja
AU  - van der Woude, Lucas
AU  - Hopman, Maria T. E.
TI  - Time-courses of lung function and respiratory muscle pressure generating capacity after spinal cord injury: A prospective cohort study
T2  - JOURNAL OF REHABILITATION MEDICINE
M3  - Article
PU  - FOUNDATION REHABILITATION INFORMATION
PI  - UPPSALA
PA  - TRADGARDSGATAN 14, UPPSALA, SE-753 09, SWEDEN
SN  - 1650-1977
SN  - 1651-2081
DA  - 2008 APR
PY  - 2008
VL  - 40
IS  - 4
SP  - 269
EP  - 276
DO  - 10.2340/16501977-0162
AN  - WOS:000255598800005
Y2  - 2008-04-01
ER  -

TY  - BOOK
AU  - Terson de Paleville, Daniela G.L.
Z2  -  
TI  - Pulmonary function and respiratory muscle activation in individuals with chronic spinal cord injury
M3  - Dissertation/Thesis
SN  - 978-1-267-09009-6
DA  - 2011 
PY  - 2011
AN  - PQDT:53060991
ER  -

TY  - JOUR
AU  - Moreno, Marlene Aparecida
AU  - Zamuner, Antonio Roberto
AU  - Paris, Juliana Viana
AU  - Teodori, Rosana Macher
AU  - Barros, Ricardo M. L.
TI  - Effects of Wheelchair Sports on Respiratory Muscle Strength and Thoracic Mobility of Individuals with Spinal Cord Injury
T2  - AMERICAN JOURNAL OF PHYSICAL MEDICINE & REHABILITATION
M3  - Article
PU  - LIPPINCOTT WILLIAMS & WILKINS
PI  - PHILADELPHIA
PA  - TWO COMMERCE SQ, 2001 MARKET ST, PHILADELPHIA, PA 19103 USA
SN  - 0894-9115
SN  - 1537-7385
DA  - 2012 JUN
PY  - 2012
VL  - 91
IS  - 6
SP  - 470
EP  - 477
DO  - 10.1097/PHM.0b013e3182adcb0
AN  - WOS:000304374600002
Y2  - 2012-06-13
ER  -

TY  - JOUR
AU  - Jo, Kim Byung
AU  - Go, Gwan-Hyeok
AU  - 이용국
TI  - Effect of the Application of Respiratory Resistance Training on the Vocalization and Cough Ability of Patients with Cervical Spinal Cord Injury with Respiratory Failure
TI  - 호흡부전을 가진 목척수 손상 환자에 대한 호흡근저항훈련이 기침능력 및 발성에 미치는 영향
T2  - PNF and Movement
M3  - research-article
PU  - Proprioceptive Neuromuscular Facilitation Association - Korea
SN  - 2508-6227
DA  - 2024 
PY  - 2024
VL  - 22
IS  - 3
SP  - 407
EP  - 414
AN  - KJD:ART003148158
Y2  - 2025-01-26
ER  -

TY  - JOUR
AU  - Zhang, Xiao-Ying
AU  - Yu, Wei-Yong
AU  - Teng, Wen-Jia
AU  - Song, Yi-Chuan
AU  - Yang, De-Gang
AU  - Liu, Hong-Wei
AU  - Liu, Song-Huai
AU  - Li, Xiao-Bing
AU  - Wang, Wen-Zhu
AU  - Li, Jian-Jun
TI  - Effect of vocal respiratory training on respiratory function and respiratory neural plasticity in patients with cervical spinal cord injury: a randomized controlled trial
T2  - NEURAL REGENERATION RESEARCH
M3  - Article
PU  - WOLTERS KLUWER MEDKNOW PUBLICATIONS
PI  - MUMBAI
PA  - WOLTERS KLUWER INDIA PVT LTD , A-202, 2ND FLR, QUBE, C T S  NO 1498A-2 VILLAGE MAROL, ANDHERI EAST, MUMBAI, Maharashtra, INDIA
SN  - 1673-5374
SN  - 1876-7958
DA  - 2022 MAY
PY  - 2022
VL  - 17
IS  - 5
SP  - 1065
EP  - +
DO  - 10.4103/1673-5374.324856
AN  - WOS:000754557600033
Y2  - 2022-02-21
ER  -

TY  - JOUR
AU  - Zhang, Bin
AU  - Jiang, Hongying
AU  - Zhang, Chenxi
AU  - Li, Yi
AU  - Zhao, Zhanqi
TI  - Pulmonary Rehabilitation throughout the Weaning from Mechanical Ventilation for Complete Cervical Spinal Cord Injury: A Case Report
T2  - SIGNA VITAE
M3  - Article
PU  - MRE PRESS
PI  - SINGAPORE
PA  - 14 ROBINSON RD #08-01A FAR EAST FINANCE, SINGAPORE, SINGAPORE
SN  - 1334-5605
SN  - 1845-206X
DA  - 2020 OCT
PY  - 2020
VL  - 16
IS  - 2
SP  - 210
EP  - 214
DO  - 10.22514/sv.2020.16.0058
AN  - WOS:000583292400025
Y2  - 2020-11-27
ER  -

TY  - JOUR
Z2  - 李伊
Z2  - 张晨曦
Z2  - 牛光宇
Z2  - 姜宏英
AU  - Li Yi
AU  - Zhang Chenxi
AU  - Niu Guangyu
TI  - Effects of inspiratory muscle training in patients with subacute complete high cervical spinal cord injury
T2  - Chinese Journal of Rehabilitation Medicine
M3  - Article
SN  - 1001-1242
DA  - 2025 
PY  - 2025
VL  - 40
IS  - 1
SP  - 61
EP  - 66
C7  - 1001-1242(2025)40:1<61:XQJXLD>2.0.TX;2-L
AN  - CSCD:7889365
Y2  - 2025-04-05
ER  -

TY  - JOUR
AU  - Shin, Ji Cheol
AU  - Han, Eun Young
AU  - Cho, Kye Hee
AU  - Im, Sang Hee
TI  - Improvement in Pulmonary Function with Short-term Rehabilitation Treatment in Spinal Cord Injury Patients
T2  - SCIENTIFIC REPORTS
M3  - Article
PU  - NATURE PORTFOLIO
PI  - BERLIN
PA  - HEIDELBERGER PLATZ 3, BERLIN, 14197, GERMANY
SN  - 2045-2322
DA  - 2019 NOV 19
PY  - 2019
VL  - 9
C7  - 17091
DO  - 10.1038/s41598-019-52526-6
AN  - WOS:000497701800048
Y2  - 2019-12-06
ER  -

TY  - JOUR
AU  - de Paleville, Daniela Terson
AU  - McKay, William
AU  - Aslan, Sevda
AU  - Folz, Rodney
AU  - Sayenko, Dimitry
AU  - Ovechkin, Alexander
TI  - Locomotor step training with body weight support improves respiratory motor function in individuals with chronic spinal cord injury
T2  - RESPIRATORY PHYSIOLOGY & NEUROBIOLOGY
M3  - Article
PU  - ELSEVIER
PI  - AMSTERDAM
PA  - RADARWEG 29, 1043 NX AMSTERDAM, NETHERLANDS
SN  - 1569-9048
SN  - 1878-1519
DA  - 2013 DEC 1
PY  - 2013
VL  - 189
IS  - 3
SP  - 491
EP  - 497
DO  - 10.1016/j.resp.2013.08.018
AN  - WOS:000328094400005
Y2  - 2013-12-25
ER  -

TY  - JOUR
AU  - Slack, R S
AU  - Shucart, W
TI  - Respiratory dysfunction associated with traumatic injury to the central nervous system.
T2  - Clinics in chest medicine
M3  - Journal Article
M3  - Review
SN  - 0272-5231
DA  - 1994 Dec
PY  - 1994
VL  - 15
IS  - 4
SP  - 739
EP  - 49
AN  - MEDLINE:7867288
Y2  - 1994-12-01
ER  -

TY  - JOUR
AU  - Gu, X. Y.
AU  - Ren, S.
AU  - Shi, Y.
AU  - Wang, N.
AU  - Tong, Z. H.
AU  - Cai, M. L.
TI  - Restoration Methods of Respiratory Function for Spinal Cord Injury
T2  - MATHEMATICAL PROBLEMS IN ENGINEERING
M3  - Review
PU  - HINDAWI LTD
PI  - LONDON
PA  - ADAM HOUSE, 3RD FLR, 1 FITZROY SQ, LONDON, W1T 5HF, ENGLAND
SN  - 1024-123X
SN  - 1563-5147
DA  - 2020 JUL 29
PY  - 2020
VL  - 2020
C7  - 7398789
DO  - 10.1155/2020/7398789
AN  - WOS:000561238000010
Y2  - 2020-09-02
ER  -

TY  - JOUR
AU  - Galeiras Vazquez, Rita
AU  - Rascado Sedes, Pedro
AU  - Mourelo Farina, Monica
AU  - Montoto Marques, Antonio
AU  - Elena Ferreiro Velasco, M.
TI  - Respiratory Management in the Patient with Spinal Cord Injury
T2  - BIOMED RESEARCH INTERNATIONAL
M3  - Review
PU  - HINDAWI LTD
PI  - LONDON
PA  - ADAM HOUSE, 3RD FLR, 1 FITZROY SQ, LONDON, W1T 5HF, ENGLAND
SN  - 2314-6133
SN  - 2314-6141
DA  - 2013 
PY  - 2013
VL  - 2013
C7  - 168757
DO  - 10.1155/2013/168757
AN  - WOS:000325422200001
Y2  - 2013-11-07
ER  -

TY  - JOUR
AU  - Rochester, D F
AU  - Arora, N S
TI  - Respiratory muscle failure.
T2  - The Medical clinics of North America
M3  - Journal Article
M3  - Review
SN  - 0025-7125
DA  - 1983 May
PY  - 1983
VL  - 67
IS  - 3
SP  - 573
EP  - 97
DO  - 10.1016/S0025-7125(16)31190-7
AN  - MEDLINE:6341727
Y2  - 1983-05-01
ER  -

TY  - JOUR
AU  - Satkunendrarajah, Kajana
AU  - Karadimas, Spyridon K
AU  - Fehlings, Michael G
TI  - Spinal cord injury and degenerative cervical myelopathy.
T2  - Handbook of clinical neurology
M3  - Journal Article
M3  - Review
SN  - 0072-9752
DA  - 2022 
PY  - 2022
VL  - 189
SP  - 241
EP  - 257
DO  - 10.1016/B978-0-323-91532-8.00006-9
AN  - MEDLINE:36031307
Y2  - 2022-08-30
ER  -

TY  - JOUR
AU  - Ramli, Muhammad Imran
AU  - Hamzaid, Nur Azah
AU  - Engkasan, Julia Patrick
AU  - Usman, Juliana
AU  - Salleh, Marzelan
AU  - Hueh, Wee Duen
TI  - Accessory respiratory muscles performance among people with spinal cord injury while singing songs with different musical parameters
T2  - PLOS ONE
M3  - Article
PU  - PUBLIC LIBRARY SCIENCE
PI  - SAN FRANCISCO
PA  - 1160 BATTERY STREET, STE 100, SAN FRANCISCO, CA 94111 USA
SN  - 1932-6203
DA  - 2024 JUL 5
PY  - 2024
VL  - 19
IS  - 7
C7  - e0305940
DO  - 10.1371/journal.pone.0305940
AN  - WOS:001264900000001
Y2  - 2024-09-04
ER  -

TY  - JOUR
AU  - Brown, Robert
AU  - DiMarco, Anthony F.
AU  - Hoit, Jeannette D.
AU  - Garshick, Eric
TI  - Respiratory dysfunction and management in spinal cord injury
T2  - RESPIRATORY CARE
M3  - Article
M3  - Proceedings Paper
CP  - 37th Conference on Neuromuscular Disease in Respiratory and Critical Care Medicine
CL  - Ixtapa, MEXICO
PU  - DAEDALUS ENTERPRISES INC
PI  - IRVING
PA  - 9425 N MAC ARTHUR BLVD, STE 100, IRVING, TX 75063-4706 USA
SN  - 0020-1324
SN  - 1943-3654
DA  - 2006 AUG
PY  - 2006
VL  - 51
IS  - 8
SP  - 853
EP  - 868
AN  - WOS:000239715800006
Y2  - 2006-08-01
ER  -

TY  - JOUR
AU  - Sheel, A. William
AU  - Reid, Wendy Darlene
AU  - Townson, Andrea F.
AU  - Ayas, Najib T.
AU  - Konnyu, Kristin J.
A1  - Spinal Cord Rehabil Evidence SCIRE
TI  - Effects of Exercise Training and Inspiratory Muscle Training in Spinal Cord Injury: A Systematic Review
T2  - JOURNAL OF SPINAL CORD MEDICINE
M3  - Review
PU  - TAYLOR & FRANCIS LTD
PI  - ABINGDON
PA  - 2-4 PARK SQUARE, MILTON PARK, ABINGDON OR14 4RN, OXON, ENGLAND
SN  - 1079-0268
SN  - 2045-7723
DA  - 2008 
PY  - 2008
VL  - 31
IS  - 5
SP  - 500
EP  - 508
AN  - WOS:000261426000005
Y2  - 2008-01-01
ER  -

TY  - JOUR
AU  - Zimmer, M. Beth
AU  - Nantwi, Kwaku
AU  - Goshgarian, Harry G.
TI  - Effect of spinal cord injury on the respiratory system: Basic research and current clinical treatment options
T2  - JOURNAL OF SPINAL CORD MEDICINE
M3  - Review
PU  - TAYLOR & FRANCIS LTD
PI  - ABINGDON
PA  - 2-4 PARK SQUARE, MILTON PARK, ABINGDON OR14 4RN, OXON, ENGLAND
SN  - 1079-0268
SN  - 2045-7723
DA  - 2007 
PY  - 2007
VL  - 30
IS  - 4
SP  - 319
EP  - 330
DO  - 10.1080/10790268.2007.11753947
AN  - WOS:000248853300004
Y2  - 2007-01-01
ER  -

TY  - JOUR
Z2  - 尹芝华
Z2  - 聂娜
Z2  - 周怡利
Z2  - 王英
Z2  - 刘列华
AU  - Yin Zhihua
AU  - Nie Na
AU  - Zhou Yili
AU  - Wang Ying
AU  - Liu Liehua
TI  - Research progress in management strategies of respiratory system complications in patients with acute traumatic cervical spinal cord injury
T2  - Chinese Journal of Trauma
M3  - Review
SN  - 1001-8050
DA  - 2020 
PY  - 2020
VL  - 36
IS  - 9
SP  - 859
EP  - 864
C7  - 1001-8050(2020)36:9<859:JXCSXJ>2.0.TX;2-6
AN  - CSCD:6840140
Y2  - 2021-01-29
ER  -

TY  - JOUR
Z2  - 杜娟
Z2  - 苏国栋
Z2  - 安迪
Z2  - 张晨
Z2  - 刘宏炜
AU  - Du Juan
AU  - Su Guodong
AU  - An Di
TI  - Effects of hyperbaric oxygen combined with respiratory training on lung function in patients with cervical spinal cord injury
T2  - Chinese Journal of Rehabilitation Medicine
M3  - Article
SN  - 1001-1242
DA  - 2020 
PY  - 2020
VL  - 35
IS  - 4
SP  - 410
EP  - 414
C7  - 1001-1242(2020)35:4<410:GYYLHH>2.0.TX;2-4
AN  - CSCD:6694000
Y2  - 2020-07-06
ER  -

TY  - JOUR
AU  - Liaw, MY
AU  - Lin, MC
AU  - Cheng, PT
AU  - Wong, MKA
AU  - Tang, FT
TI  - Resistive inspiratory muscle training: Its effectiveness in patients with acute complete cervical cord injury
T2  - ARCHIVES OF PHYSICAL MEDICINE AND REHABILITATION
M3  - Article
PU  - W B SAUNDERS CO-ELSEVIER INC
PI  - PHILADELPHIA
PA  - 1600 JOHN F KENNEDY BOULEVARD, STE 1800, PHILADELPHIA, PA 19103-2899 USA
SN  - 0003-9993
SN  - 1532-821X
DA  - 2000 JUN
PY  - 2000
VL  - 81
IS  - 6
SP  - 752
EP  - 756
DO  - 10.1053/apmr.2000.5619
AN  - WOS:000087389000012
Y2  - 2000-06-01
ER  -

TY  - JOUR
Z2  - 李宁
Z2  - 袁华
Z2  - 牟翔
Z2  - 杜起
Z2  - 毛利
Z2  - 惠楠
AU  - Li Ning
AU  - Yuan Hua
AU  - Mou Xiang
AU  - Du Qi
AU  - Mao Li
AU  - Hui Nan
TI  - The effects of repetitive transcranial magnetic stimulation combined with abdominal muscle electrical stimulation on the pulmonary ventilation of patients with cervical spinal cord injury
T2  - Chinese Journal of Physical Medicine and Rehabilitation
M3  - Article
SN  - 0254-1424
DA  - 2013 
PY  - 2013
VL  - 35
IS  - 11
SP  - 875
EP  - 878
C7  - 0254-1424(2013)35:11<875:CFGNXC>2.0.TX;2-C
AN  - CSCD:5001504
Y2  - 2014-02-27
ER  -

TY  - JOUR
AU  - Schilero, Gregory J.
AU  - Spungen, Ann M.
AU  - Bauman, William A.
AU  - Radulovic, Miroslav
AU  - Lesser, Marvin
TI  - Pulmonary function and spinal cord injury
T2  - RESPIRATORY PHYSIOLOGY & NEUROBIOLOGY
M3  - Review
PU  - ELSEVIER
PI  - AMSTERDAM
PA  - RADARWEG 29, 1043 NX AMSTERDAM, NETHERLANDS
SN  - 1569-9048
SN  - 1878-1519
DA  - 2009 MAY 15
PY  - 2009
VL  - 166
IS  - 3
SP  - 129
EP  - 141
DO  - 10.1016/j.resp.2009.04.002
AN  - WOS:000266749600001
Y2  - 2009-05-15
ER  -

TY  - JOUR
AU  - Skjodt, NM
AU  - Farran, RP
AU  - Hawes, HG
AU  - Kortbeek, JB
AU  - Easton, PA
TI  - Simulation of acute spinal cord injury: effects on respiration
T2  - RESPIRATION PHYSIOLOGY
M3  - Article
PU  - ELSEVIER SCIENCE BV
PI  - AMSTERDAM
PA  - PO BOX 211, 1000 AE AMSTERDAM, NETHERLANDS
SN  - 0034-5687
DA  - 2001 AUG
PY  - 2001
VL  - 127
IS  - 1
SP  - 3
EP  - 11
DO  - 10.1016/S0034-5687(01)00237-7
AN  - WOS:000170071000002
Y2  - 2001-08-01
ER  -

TY  - JOUR
AU  - Lin, VW
AU  - Hsiao, IN
AU  - Zhu, EC
AU  - Perkash, I
TI  - Functional magnetic stimulation for conditioning of expiratory muscles in patients with spinal cord injury
T2  - ARCHIVES OF PHYSICAL MEDICINE AND REHABILITATION
M3  - Article
PU  - W B SAUNDERS CO
PI  - PHILADELPHIA
PA  - INDEPENDENCE SQUARE WEST CURTIS CENTER, STE 300, PHILADELPHIA, PA 19106-3399 USA
SN  - 0003-9993
DA  - 2001 FEB
PY  - 2001
VL  - 82
IS  - 2
SP  - 162
EP  - 166
DO  - 10.1053/apmr.2001.18230
AN  - WOS:000166846000003
Y2  - 2001-02-01
ER  -

TY  - JOUR
AU  - McBain, Rachel A.
AU  - Boswell-Ruys, Claire L.
AU  - Lee, Bonsan B.
AU  - Gandevia, Simon C.
AU  - Butler, Jane E.
TI  - Abdominal Muscle Training Can Enhance Cough After Spinal Cord Injury
T2  - NEUROREHABILITATION AND NEURAL REPAIR
M3  - Article
PU  - SAGE PUBLICATIONS INC
PI  - THOUSAND OAKS
PA  - 2455 TELLER RD, THOUSAND OAKS, CA 91320 USA
SN  - 1545-9683
SN  - 1552-6844
DA  - 2013 NOV
PY  - 2013
VL  - 27
IS  - 9
SP  - 834
EP  - 843
DO  - 10.1177/1545968313496324
AN  - WOS:000325256000007
Y2  - 2013-11-01
ER  -

TY  - JOUR
AU  - Postma, Karin
AU  - Haisma, Janneke A.
AU  - Hopman, Maria T. E.
AU  - Bergen, Michael P.
AU  - Stam, Henk J.
AU  - Bussmann, Johannes B.
TI  - Resistive Inspiratory Muscle Training in People With Spinal Cord Injury During Inpatient Rehabilitation: A Randomized Controlled Trial
T2  - PHYSICAL THERAPY
M3  - Article
PU  - OXFORD UNIV PRESS INC
PI  - CARY
PA  - JOURNALS DEPT, 2001 EVANS RD, CARY, NC 27513 USA
SN  - 0031-9023
SN  - 1538-6724
DA  - 2014 DEC
PY  - 2014
VL  - 94
IS  - 12
SP  - 1709
EP  - 1719
DO  - 10.2522/ptj.20140079
AN  - WOS:000346233700002
Y2  - 2015-01-14
ER  -

TY  - JOUR
Z2  - 蒋孝翠
Z2  - 苏敏
Z2  - 闫振壮
Z2  - 夏晓昧
AU  - Jiang Xiaocui
AU  - Su Min
AU  - Yan Zhenzhuang
TI  - Influence of PowerBreathe progressive resistance inspiratory training on inspiratory muscle function in patients with cervical spinal cord injury
T2  - Chinese Journal of Rehabilitation Medicine
M3  - Article
SN  - 1001-1242
DA  - 2021 
PY  - 2021
VL  - 36
IS  - 12
SP  - 1512
EP  - 1517
C7  - 1001-1242(2021)36:12<1512:JJKZXQ>2.0.TX;2-Y
AN  - CSCD:7114716
Y2  - 2022-02-25
ER  -

TY  - JOUR
AU  - Chen, Jun
AU  - Chen, Tianyu
AU  - Wang, Xia
AU  - Tang, Xin
AU  - Yang, Shunyan
AU  - Lyu, Kaiyue
AU  - Li, Fei
AU  - Xian, Jishu
AU  - Tan, Binbin
AU  - Chen, Yujie
TI  - Effects of different respiratory training methods on respiratory function in patients with spinal cord injury: a network meta-analysis of randomized controlled trials
T2  - CRITICAL CARE
M3  - Article
PU  - BMC
PI  - LONDON
PA  - CAMPUS, 4 CRINAN ST, LONDON N1 9XW, ENGLAND
SN  - 1364-8535
SN  - 1466-609X
DA  - 2025 JUL 7
PY  - 2025
VL  - 29
IS  - 1
C7  - 285
DO  - 10.1186/s13054-025-05535-z
AN  - WOS:001524182400001
Y2  - 2025-07-13
ER  -

TY  - JOUR
AU  - West, C. R.
AU  - Taylor, B. J.
AU  - Campbell, I. G.
AU  - Romer, L. M.
TI  - Effects of inspiratory muscle training on exercise responses in Paralympic athletes with cervical spinal cord injury
T2  - SCANDINAVIAN JOURNAL OF MEDICINE & SCIENCE IN SPORTS
M3  - Article
PU  - WILEY
PI  - HOBOKEN
PA  - 111 RIVER ST, HOBOKEN 07030-5774, NJ USA
SN  - 0905-7188
SN  - 1600-0838
DA  - 2014 OCT
PY  - 2014
VL  - 24
IS  - 5
SP  - 764
EP  - 772
DO  - 10.1111/sms.12070
AN  - WOS:000342743300014
Y2  - 2014-10-01
ER  -

TY  - JOUR
AU  - 심유진
AU  - 문옥곤
AU  - 최완석
AU  - 김보경
TI  - Effects of the Inspiratory Muscle Strengthening Training on the Lung Functions with Cervical Spinal Cord Injury Patients
TI  - 들숨근 훈련이 경수손상환자의 폐기능 향상에 미치는 영향
T2  - Journal of Korea Entertainment Industry Association
T2  - 한국엔터테인먼트산업학회논문지
M3  - research-article
PU  - The Korea Entertainment Industry Association
SN  - 1976-6211
DA  - 2013 
PY  - 2013
VL  - 7
IS  - 4
SP  - 187
EP  - 194
AN  - KJD:ART001840927
Y2  - 2014-03-13
ER  -

TY  - JOUR
AU  - Mercier, L. M.
AU  - Gonzalez-Rothi, E. J.
AU  - Streeter, K. A.
AU  - Posgai, S. S.
AU  - Poirier, A. S.
AU  - Fuller, D. D.
AU  - Reier, P. J.
AU  - Baekey, D. M.
TI  - Intraspinal microstimulation and diaphragm activation after cervical spinal cord injury
T2  - JOURNAL OF NEUROPHYSIOLOGY
M3  - Article
PU  - AMER PHYSIOLOGICAL SOC
PI  - BETHESDA
PA  - 9650 ROCKVILLE PIKE, BETHESDA, MD 20814 USA
SN  - 0022-3077
SN  - 1522-1598
DA  - 2017 FEB
PY  - 2017
VL  - 117
IS  - 2
SP  - 767
EP  - 776
DO  - 10.1152/jn.00721.2016
AN  - WOS:000393863600026
Y2  - 2017-02-01
ER  -

TY  - JOUR
AU  - McCaughey, E. J.
AU  - Borotkanics, R. J.
AU  - Gollee, H.
AU  - Folz, R. J.
AU  - McLachlan, A. J.
TI  - Abdominal functional electrical stimulation to improve respiratory function after spinal cord injury: a systematic review and meta-analysis
T2  - SPINAL CORD
M3  - Review
PU  - SPRINGERNATURE
PI  - LONDON
PA  - CAMPUS, 4 CRINAN ST, LONDON, N1 9XW, ENGLAND
SN  - 1362-4393
SN  - 1476-5624
DA  - 2016 
PY  - 2016
VL  - 54
IS  - 9
SP  - 628
EP  - 639
DO  - 10.1038/sc.2016.31
AN  - WOS:000383581400002
Y2  - 2016-01-01
ER  -

TY  - JOUR
AU  - Graupe, Daniel
AU  - Cerrel-Bazo, Humberto
AU  - Kern, Helmut
AU  - Carraro, Ugo
TI  - Walking performance, medical outcomes and patient training in FES of innervated muscles for ambulation by thoracic-level complete paraplegics
T2  - NEUROLOGICAL RESEARCH
M3  - Article
M3  - Proceedings Paper
CP  - Conference on Long Lasting Denervated Muscle
CL  - Padua, ITALY
PU  - MANEY PUBLISHING
PI  - LEEDS
PA  - STE 1C, JOSEPHS WELL, HANOVER WALK, LEEDS LS3 1AB, W YORKS, ENGLAND
SN  - 0161-6412
DA  - 2008 MAR
PY  - 2008
VL  - 30
IS  - 2
SP  - 123
EP  - 130
DO  - 10.1179/174313208X281136
AN  - WOS:000255205500004
Y2  - 2008-03-01
ER  -

TY  - JOUR
AU  - Reyes, Maria Regina L.
AU  - Elmo, Mary Jo
AU  - Menachem, Brandon
AU  - Granda, Sara Mercedes
TI  - A Primary Care Provider's Guide to Managing Respiratory Health in Subacute and Chronic Spinal Cord Injury
T2  - TOPICS IN SPINAL CORD INJURY REHABILITATION
M3  - Article
PU  - AMER SPINAL INJURY ASSOC
PI  - RICHMOND
PA  - 9702 GAYTON RD, SUITE 306, RICHMOND, VA, UNITED STATES
SN  - 1082-0744
SN  - 1945-5763
DA  - 2020 SPR
PY  - 2020
VL  - 26
IS  - 2
SP  - 116
EP  - 122
DO  - 10.46292/sci2602-116
AN  - WOS:000615087100006
Y2  - 2021-02-22
ER  -

TY  - JOUR
AU  - Rutchik, A
AU  - Weissman, A R
AU  - Almenoff, P L
AU  - Spungen, A M
AU  - Bauman, W A
AU  - Grimm, D R
TI  - Resistive inspiratory muscle training in subjects with chronic cervical spinal cord injury.
T2  - Archives of physical medicine and rehabilitation
M3  - Journal Article
SN  - 0003-9993
DA  - 1998 Mar
PY  - 1998
VL  - 79
IS  - 3
SP  - 293
EP  - 7
DO  - 10.1016/S0003-9993(98)90009-0
AN  - MEDLINE:9523781
Y2  - 1998-03-01
ER  -

TY  - JOUR
AU  - Ehrlich, Michelle
AU  - Manns, Patricia J
AU  - Poulin, Camille
TI  - Respiratory training for a person with C3-C4 tetraplegia.
T2  - The Australian journal of physiotherapy
M3  - Journal Article
SN  - 0004-9514
DA  - 1999 
PY  - 1999
VL  - 45
IS  - 4
SP  - 301
EP  - 307
DO  - 10.1016/S0004-9514(14)60359-7
AN  - MEDLINE:11676779
Y2  - 1999-01-01
ER  -

TY  - JOUR
AU  - Haisma, Janneke A.
AU  - Bussmann, Johannes B.
AU  - Stain, Henk J.
AU  - Sluis, Tebbe A.
AU  - Bergen, Michael P.
AU  - Dallmeijer, Annet J.
AU  - de Groot, Sonja
AU  - van der Woude, Lucas H.
TI  - Changes in physical capacity during and after inpatient rehabilitation in subjects with a spinal cord injury
T2  - ARCHIVES OF PHYSICAL MEDICINE AND REHABILITATION
M3  - Article
PU  - W B SAUNDERS CO-ELSEVIER INC
PI  - PHILADELPHIA
PA  - 1600 JOHN F KENNEDY BOULEVARD, STE 1800, PHILADELPHIA, PA 19103-2899 USA
SN  - 0003-9993
SN  - 1532-821X
DA  - 2006 JUN
PY  - 2006
VL  - 87
IS  - 6
SP  - 741
EP  - 748
DO  - 10.1016/j.apmr.2006.02.032
AN  - WOS:000238203100001
Y2  - 2006-06-01
ER  -

TY  - JOUR
AU  - Leathem, Jessica M.
AU  - Macht-Sliwinski, Martha
AU  - Boak, Sarah
AU  - Courville, Aubrey
AU  - Dearwater, Michelle
AU  - Gazi, Sneha
AU  - Scott, Allison
TI  - Community exercise for individuals with spinal cord injury with inspiratory muscle training: A pilot study
T2  - JOURNAL OF SPINAL CORD MEDICINE
M3  - Article
PU  - TAYLOR & FRANCIS LTD
PI  - ABINGDON
PA  - 2-4 PARK SQUARE, MILTON PARK, ABINGDON OR14 4RN, OXON, ENGLAND
SN  - 1079-0268
SN  - 2045-7723
DA  - 2021 SEP 3
PY  - 2021
VL  - 44
IS  - 5
SP  - 711
EP  - 719
DO  - 10.1080/10790268.2019.1655200
AN  - WOS:000486884300001
C6  - SEP 2019
Y2  - 2019-10-04
ER  -

TY  - JOUR
AU  - Hamada, O
AU  - Garcia-Rill, E
AU  - Skinner, R D
TI  - Respiration in vitro: II. Electrical stimulation.
T2  - Somatosensory & motor research
M3  - Journal Article
M3  - Research Support, U.S. Gov't, P.H.S.
SN  - 0899-0220
DA  - 1992 
PY  - 1992
VL  - 9
IS  - 4
SP  - 327
EP  - 37
DO  - 10.3109/08990229209144781
AN  - MEDLINE:1492530
Y2  - 1992-01-01
ER  -

TY  - JOUR
AU  - Reid, W. Darlene
AU  - Brown, Jennifer A.
AU  - Konnyu, Kristin J.
AU  - Rurak, Jennifer M. E.
AU  - Sakakibara, Brodie M.
A1  - SCIRE Res Team
TI  - Physiotherapy Secretion Removal Techniques in People With Spinal Cord Injury: A Systematic Review
T2  - JOURNAL OF SPINAL CORD MEDICINE
M3  - Review
PU  - TAYLOR & FRANCIS LTD
PI  - ABINGDON
PA  - 2-4 PARK SQUARE, MILTON PARK, ABINGDON OR14 4RN, OXON, ENGLAND
SN  - 1079-0268
SN  - 2045-7723
DA  - 2010 OCT
PY  - 2010
VL  - 33
IS  - 4
SP  - 353
EP  - 370
DO  - 10.1080/10790268.2010.11689714
AN  - WOS:000283705200005
Y2  - 2010-10-01
ER  -

TY  - BOOK
AU  - Hollopeter, Meghan
Z2  -  
TI  - Lower thoracic spinal cord stimulation in chronic tetraplegic patients as a means to reduce respiratory infection
M3  - Dissertation/Thesis
SN  - 978-1-321-43461-3
DA  - 2014 
PY  - 2014
AN  - PQDT:68845572
ER  -

TY  - JOUR
AU  - Crane, L
AU  - Klerk, K
AU  - Ruhl, A
AU  - Warner, P
AU  - Ruhl, C
AU  - Roach, K E
TI  - The effect of exercise training on pulmonary function in persons with quadriplegia.
T2  - Paraplegia
M3  - Clinical Trial
M3  - Journal Article
SN  - 0031-1758
DA  - 1994 Jul
PY  - 1994
VL  - 32
IS  - 7
SP  - 435
EP  - 41
DO  - 10.1038/sc.1994.70
AN  - MEDLINE:7970844
Y2  - 1994-07-01
ER  -

TY  - JOUR
AU  - Tamplin, Jeanette
AU  - Brazzale, Danny J.
AU  - Pretto, Jeffrey J.
AU  - Ruehland, Warren R.
AU  - Buttifant, Mary
AU  - Brown, Douglas J.
AU  - Berlowitz, David J.
TI  - Assessment of Breathing Patterns and Respiratory Muscle Recruitment During Singing and Speech in Quadriplegia
T2  - ARCHIVES OF PHYSICAL MEDICINE AND REHABILITATION
M3  - Article
M3  - Proceedings Paper
CP  - Annual Congress of the European-Respiratory-Society
CL  - Barcelona, SPAIN
PU  - W B SAUNDERS CO-ELSEVIER INC
PI  - PHILADELPHIA
PA  - 1600 JOHN F KENNEDY BOULEVARD, STE 1800, PHILADELPHIA, PA 19103-2899 USA
SN  - 0003-9993
SN  - 1532-821X
DA  - 2011 FEB
PY  - 2011
VL  - 92
IS  - 2
SP  - 250
EP  - 256
DO  - 10.1016/j.apmr.2010.10.032
AN  - WOS:000287114100011
Y2  - 2011-03-18
ER  -

TY  - JOUR
AU  - Lai, Bi-hua
AU  - Wu, Jian-bin
AU  - Gao, Zhao-wen
AU  - Lian, Wei-fei
TI  - [Strategy by stages for preventing respiratory complications of acute cervical spinal cord injury].
T2  - Zhongguo gu shang = China journal of orthopaedics and traumatology
M3  - English Abstract
M3  - Journal Article
SN  - 1003-0034
DA  - 2015 Aug
PY  - 2015
VL  - 28
IS  - 8
SP  - 690
EP  - 4
AN  - MEDLINE:26502516
Y2  - 2015-11-05
ER  -

TY  - JOUR
AU  - Yang, M. L.
AU  - Li, J. J.
AU  - Gao, F.
AU  - Du, L. J.
AU  - Zhao, H. P.
AU  - Wang, Y. M.
AU  - Yang, D. G.
AU  - Chen, L.
AU  - Liu, H. W.
AU  - Yang, H. D.
AU  - Li, J.
AU  - Wang, L.
AU  - Gong, H. M.
AU  - Zhou, T. J.
TI  - A preliminary evaluation of the surgery to reconstruct thoracic breathing in patients with high cervical spinal cord injury
T2  - SPINAL CORD
M3  - Article
PU  - NATURE PUBLISHING GROUP
PI  - LONDON
PA  - MACMILLAN BUILDING, 4 CRINAN ST, LONDON N1 9XW, ENGLAND
SN  - 1362-4393
SN  - 1476-5624
DA  - 2014 JUL
PY  - 2014
VL  - 52
IS  - 7
SP  - 564
EP  - 569
DO  - 10.1038/sc.2014.64
AN  - WOS:000338759400012
Y2  - 2014-08-08
ER  -

TY  - JOUR
AU  - Kumru, Hatice
AU  - Garcia-Alen, Loreto
AU  - Ros-Alsina, Aina
AU  - Albu, Sergiu
AU  - Valles, Margarita
AU  - Vidal, Joan
TI  - Transcutaneous Spinal Cord Stimulation Improves Respiratory Muscle Strength and Function in Subjects with Cervical Spinal Cord Injury: Original Research
T2  - BIOMEDICINES
M3  - Article
PU  - MDPI
PI  - BASEL
PA  - MDPI AG, Grosspeteranlage 5, CH-4052 BASEL, SWITZERLAND
SN  - 2227-9059
DA  - 2023 AUG
PY  - 2023
VL  - 11
IS  - 8
C7  - 2121
DO  - 10.3390/biomedicines11082121
AN  - WOS:001055422800001
Y2  - 2023-09-06
ER  -

TY  - JOUR
AU  - Ushiku, Chikara
AU  - Suda, Kota
AU  - Matsumoto, Satoko
AU  - Komatsu, Miki
AU  - Takahata, Masahiko
AU  - Iwasaki, Norimasa
AU  - Minami, Akio
TI  - Time Course of Respiratory Dysfunction and Motor Paralysis for 12 Weeks in Cervical Spinal Cord Injury without Bone Injury.
T2  - Spine surgery and related research
M3  - Journal Article
SN  - 2432-261X
DA  - 2019 Jan 25
PY  - 2019
VL  - 3
IS  - 1
SP  - 37
EP  - 42
DO  - 10.22603/ssrr.2018-0009
AN  - MEDLINE:31435549
Y2  - 2019-08-26
ER  -

TY  - JOUR
AU  - Woods, Alyson
AU  - Gustafson, Owen
AU  - Williams, Mark
AU  - Stiger, Robyn
TI  - The effects of inspiratory muscle training on inspiratory muscle strength, lung function and quality of life in adults with spinal cord injuries: a systematic review and Meta-analysis
T2  - DISABILITY AND REHABILITATION
M3  - Review
PU  - TAYLOR & FRANCIS LTD
PI  - ABINGDON
PA  - 2-4 PARK SQUARE, MILTON PARK, ABINGDON OR14 4RN, OXON, ENGLAND
SN  - 0963-8288
SN  - 1464-5165
DA  - 2023 AUG 14
PY  - 2023
VL  - 45
IS  - 17
SP  - 2703
EP  - 2714
DO  - 10.1080/09638288.2022.2107085
AN  - WOS:000836571500001
C6  - AUG 2022
Y2  - 2022-08-15
ER  -

TY  - JOUR
AU  - Taylor, J. Andrew
AU  - Picard, Glen
AU  - Widrick, Jeffrey J.
TI  - Aerobic Capacity With Hybrid FES Rowing in Spinal Cord Injury: Comparison With Arms-Only Exercise and Preliminary Findings With Regular Training
T2  - PM&R
M3  - Article
PU  - ELSEVIER SCIENCE INC
PI  - NEW YORK
PA  - 360 PARK AVE SOUTH, NEW YORK, NY 10010-1710 USA
SN  - 1934-1482
SN  - 1934-1563
DA  - 2011 SEP
PY  - 2011
VL  - 3
IS  - 9
SP  - 817
EP  - 824
DO  - 10.1016/j.pmrj.2011.03.020
AN  - WOS:000305438100006
Y2  - 2012-07-12
ER  -

TY  - JOUR
AU  - Kriz, J.
AU  - Hlinkova, Z.
TI  - Neurorehabilitation of Sensorimotor Function after Spinal Cord Injury
T2  - CESKA A SLOVENSKA NEUROLOGIE A NEUROCHIRURGIE
M3  - Article
PU  - CZECH MEDICAL SOC
PI  - PRAGUE 2
PA  - SOKOLSKA 31, PRAGUE 2 120 26, CZECH REPUBLIC
SN  - 1210-7859
SN  - 1802-4041
DA  - 2016 
PY  - 2016
VL  - 79
IS  - 4
SP  - 378
EP  - 393
DO  - 10.14735/amcsnn2016378
AN  - WOS:000385278100001
Y2  - 2016-11-09
ER  -

TY  - BOOK
AU  - K, Lakshminarayanan
Z2  -  
TI  - Inspiratory Muscle Training for Chronic Neuromuscular Diseases in Children and Adolescents - A Systematic Review and Meta-Analysis
M3  - Dissertation/Thesis
SN  - 978-0-438-24361-3
DA  - 2012 
PY  - 2012
AN  - PQDT:66958585
ER  -

TY  - JOUR
AU  - Fuller, DD
TI  - Inspiratory resistive loading following cervical spinal cord injury (SCI) in rats
T2  - FASEB JOURNAL
M3  - Meeting Abstract
CP  - Experimental Biology 2005 Meeting/35th International Congress of Physiological Sciences
CL  - San Diego, CA
PU  - FEDERATION AMER SOC EXP BIOL
PI  - BETHESDA
PA  - 9650 ROCKVILLE PIKE, BETHESDA, MD 20814-3998 USA
SN  - 0892-6638
DA  - 2005 MAR 7
PY  - 2005
VL  - 19
IS  - 5
SP  - A1651
EP  - A1651
AN  - WOS:000227610904484
Y2  - 2005-03-07
ER  -

TY  - JOUR
AU  - Zhang, Xiaoming
AU  - Plow, Ela
AU  - Ranganthan, Vinoth
AU  - Huang, Honglian
AU  - Schmitt, Melissa
AU  - Nemunaitis, Gregory
AU  - Kelly, Clay
AU  - Frost, Frederick
AU  - Lin, Vernon
TI  - Functional Magnetic Stimulation of Inspiratory and Expiratory Muscles in Subjects With Tetraplegia
T2  - PM&R
M3  - Article
PU  - ELSEVIER SCIENCE INC
PI  - NEW YORK
PA  - 360 PARK AVE SOUTH, NEW YORK, NY 10010-1710 USA
SN  - 1934-1482
SN  - 1934-1563
DA  - 2016 JUL
PY  - 2016
VL  - 8
IS  - 7
SP  - 651
EP  - 659
DO  - 10.1016/j.pmrj.2016.01.016
AN  - WOS:000379681500006
Y2  - 2016-08-03
ER  -

TY  - JOUR
AU  - Song, Xi-Zi
AU  - Chu, Xiao-Lei
AU  - Liu, Tao
AU  - Cao, Yu-Tong
AU  - Li, Rui-Xin
AU  - Gao, Ming-Wei
AU  - Li, Qing-Wen
AU  - Gu, Xiao-Song
AU  - Ming, Dong
TI  - Case report: Ultrasound-guided multi-site electroacupuncture stimulation for a patient with spinal cord injury
T2  - FRONTIERS IN NEUROLOGY
M3  - Article
PU  - FRONTIERS MEDIA SA
PI  - LAUSANNE
PA  - AVENUE DU TRIBUNAL FEDERAL 34, LAUSANNE, CH-1015, SWITZERLAND
SN  - 1664-2295
DA  - 2022 AUG 24
PY  - 2022
VL  - 13
C7  - 903207
DO  - 10.3389/fneur.2022.903207
AN  - WOS:000850695100001
Y2  - 2022-09-11
ER  -

TY  - JOUR
AU  - McLachlan, Angus J.
AU  - McLean, Alan N.
AU  - Allan, David B.
AU  - Gollee, Henrik
TI  - Changes in pulmonary function measures following a passive abdominal functional electrical stimulation training program
T2  - JOURNAL OF SPINAL CORD MEDICINE
M3  - Article
PU  - TAYLOR & FRANCIS LTD
PI  - ABINGDON
PA  - 2-4 PARK SQUARE, MILTON PARK, ABINGDON OR14 4RN, OXON, ENGLAND
SN  - 1079-0268
SN  - 2045-7723
DA  - 2013 MAR
PY  - 2013
VL  - 36
IS  - 2
SP  - 97
EP  - 103
DO  - 10.1179/2045772312Y.0000000031
AN  - WOS:000316611400005
Y2  - 2013-03-01
ER  -

TY  - JOUR
AU  - Templeman, Lucy
AU  - Roberts, Fiona
TI  - Effectiveness of expiratory muscle strength training on expiratory strength, pulmonary function and cough in the adult population: a systematic review
T2  - PHYSIOTHERAPY
M3  - Review
PU  - ELSEVIER SCI LTD
PI  - OXFORD
PA  - THE BOULEVARD, LANGFORD LANE, KIDLINGTON, OXFORD OX5 1GB, OXON, ENGLAND
SN  - 0031-9406
SN  - 1873-1465
DA  - 2020 MAR
PY  - 2020
VL  - 106
SP  - 43
EP  - 51
DO  - 10.1016/j.physio.2019.06.002
AN  - WOS:000513794000005
Y2  - 2020-03-02
ER  -

TY  - JOUR
AU  - McDonald, Tony
AU  - Stiller, Kathy
TI  - Inspiratory muscle training is feasible and safe for patients with acute spinal cord injury
T2  - JOURNAL OF SPINAL CORD MEDICINE
M3  - Article
PU  - TAYLOR & FRANCIS LTD
PI  - ABINGDON
PA  - 2-4 PARK SQUARE, MILTON PARK, ABINGDON OR14 4RN, OXON, ENGLAND
SN  - 1079-0268
SN  - 2045-7723
DA  - 2019 
PY  - 2019
VL  - 42
IS  - 2
SP  - 220
EP  - 227
DO  - 10.1080/10790268.2018.1432307
AN  - WOS:000474485900011
Y2  - 2019-07-24
ER  -

TY  - JOUR
AU  - Lee,, Seongmo
AU  - Choi,, Seoeon
AU  - Kim,, Yoonsoo
AU  - Lee,, Soomin
AU  - Jang,, Yeonsoo
AU  - Jin,, Jooyeon
TI  - A systematic review: Rehabilitative exercise programs for improving daily functions of individuals with a spinal cord injury
TI  - 체계적 문헌고찰: 척수장애인의 일상생활 기능 향상을 위한 재활운동 및 체육 프로그램
T2  - The Korean Journal of Measurement and Evaluation in Physical Education and Sports Science
T2  - 한국체육측정평가학회지
M3  - research-article
PU  - Korean Society For Measurement And Evaluation In Physical Education And Sports Science
SN  - 1229-4225
DA  - 2022 
PY  - 2022
VL  - 24
IS  - 3
SP  - 33
EP  - 52
DO  - 10.21797/ksme.2022.24.3.004
AN  - KJD:ART002886126
Y2  - 2022-10-25
ER  -

TY  - JOUR
AU  - Morais, Leticia de Araujo
AU  - Cipriano, Gerson, Jr.
AU  - Martins, Wagner Rodrigues
AU  - Chiappa, Gaspar R.
AU  - Formiga, Magno F.
AU  - Bernardelli Cipriano, Graziella Franca
TI  - Inspiratory muscle training on quality of life in individuals with spinal cord injury: A systematic review and meta-analysis
T2  - SPINAL CORD
M3  - Review
PU  - SPRINGERNATURE
PI  - LONDON
PA  - CAMPUS, 4 CRINAN ST, LONDON, N1 9XW, ENGLAND
SN  - 1362-4393
SN  - 1476-5624
DA  - 2023 JUL
PY  - 2023
VL  - 61
IS  - 7
SP  - 359
EP  - 367
DO  - 10.1038/s41393-023-00906-1
AN  - WOS:001020202400001
C6  - JUL 2023
Y2  - 2023-07-14
ER  -

TY  - JOUR
AU  - Haghighi, Amir Hossein
AU  - Ahmadi, Atefeh
AU  - Askari, Roya
AU  - Shahrabadi, Hadi
AU  - Moody, Jeremy A.
AU  - Miller, Joshua M.
AU  - Clemente, Filipe
AU  - Gentil, Paulo
TI  - A three-arm randomized controlled trial of aerobic and resistance training in women with spinal cord injuries: Effects on physical fitness and pulmonary function
T2  - HELIYON
M3  - Article
PU  - CELL PRESS
PI  - CAMBRIDGE
PA  - 50 HAMPSHIRE ST, FLOOR 5, CAMBRIDGE, MA 02139 USA
SN  - 2405-8440
DA  - 2024 JUL 15
PY  - 2024
VL  - 10
IS  - 13
C7  - e32538
DO  - 10.1016/j.heliyon.2024.e32538
AN  - WOS:001262379300001
C6  - JUN 2024
Y2  - 2024-07-14
ER  -

TY  - JOUR
Z2  - 唐丹
Z2  - 刘四文
Z2  - 刘海兵
Z2  - 孙天宝
AU  - Tang Dan
AU  - Liu Siwen
AU  - Liu Haibing
AU  - Sun Tianbao
TI  - Application of different walking orthoses in the lower thoracic spinal cord injury
T2  - Chinese Journal of Rehabilitation Medicine
M3  - Article
SN  - 1001-1242
DA  - 2004 
PY  - 2004
VL  - 19
IS  - 8
SP  - 572
EP  - 574
C7  - 1001-1242(2004)19:8<572:BTBXJX>2.0.TX;2-2
AN  - CSCD:1688363
Y2  - 2004-01-01
ER  -

TY  - JOUR
AU  - Pearcey, Gregory E. P.
AU  - Afsharipour, Babak
AU  - Holobar, Ales
AU  - Sandhu, Milap S.
AU  - Rymer, W. Zev
TI  - Acute intermittent hypoxia increases maximal motor unit discharge rates in people with chronic incomplete spinal cord injury
T2  - JOURNAL OF PHYSIOLOGY-LONDON
M3  - Article
PU  - WILEY
PI  - HOBOKEN
PA  - 111 RIVER ST, HOBOKEN 07030-5774, NJ USA
SN  - 0022-3751
SN  - 1469-7793
DA  - 2024 NOV
PY  - 2024
VL  - 602
IS  - 21
SP  - 5699
EP  - 5711
DO  - 10.1113/JP285049
AN  - WOS:001279810000001
C6  - JUL 2024
Y2  - 2024-08-07
ER  -

TY  - JOUR
AU  - Jefferson, Stephanie C.
AU  - Tester, Nicole J.
AU  - Rose, Melanie
AU  - Blum, Adele E.
AU  - Howland, Brian G.
AU  - Bolser, Donald C.
AU  - Howland, Dena R.
TI  - Cough following low thoracic hemisection in the cat
T2  - EXPERIMENTAL NEUROLOGY
M3  - Article
PU  - ACADEMIC PRESS INC ELSEVIER SCIENCE
PI  - SAN DIEGO
PA  - 525 B ST, STE 1900, SAN DIEGO, CA 92101-4495 USA
SN  - 0014-4886
SN  - 1090-2430
DA  - 2010 MAR
PY  - 2010
VL  - 222
IS  - 1
SP  - 165
EP  - 170
DO  - 10.1016/j.expneurol.2009.12.015
AN  - WOS:000275306600021
Y2  - 2010-03-01
ER  -

TY  - JOUR
AU  - Ovechkin, A. V.
AU  - Mckay, W. B.
AU  - Aslan, S. C.
AU  - Sayenko, D. G.
AU  - Folz, R. J.
TI  - Effects Of Respiratory Muscle Training On Pulmonary Function And Respiratory Muscle Activation In Individuals With Chronic Spinal Cord Injury
T2  - AMERICAN JOURNAL OF RESPIRATORY AND CRITICAL CARE MEDICINE
M3  - Meeting Abstract
PU  - AMER THORACIC SOC
PI  - NEW YORK
PA  - 25 BROADWAY, 18 FL, NEW YORK, NY 10004 USA
SN  - 1073-449X
SN  - 1535-4970
DA  - 2013 
PY  - 2013
VL  - 187
MA  - A1792
AN  - WOS:000209839100774
Y2  - 2013-01-01
ER  -

TY  - JOUR
AU  - Schmitt, J
AU  - Midha, M
AU  - McKenzie, N
TI  - Medical complications of spinal cord disease.
T2  - Neurologic clinics
M3  - Journal Article
M3  - Review
SN  - 0733-8619
DA  - 1991 Aug
PY  - 1991
VL  - 9
IS  - 3
SP  - 779
EP  - 95
DO  - 10.1016/S0733-8619(18)30279-2
AN  - MEDLINE:1921958
Y2  - 1991-08-01
ER  -

TY  - JOUR
AU  - Rana, Sabhya
AU  - Lippa, Arnold
AU  - Fuller, David D.
AU  - Fusco, Anna F.
AU  - Witkin, Jeffrey M.
AU  - Radin, Daniel P.
AU  - Cerne, Rok
TI  - Pharmacological modulation of respiratory control: Ampakines as a therapeutic strategy
T2  - PHARMACOLOGY & THERAPEUTICS
M3  - Review
PU  - PERGAMON-ELSEVIER SCIENCE LTD
PI  - OXFORD
PA  - THE BOULEVARD, LANGFORD LANE, KIDLINGTON, OXFORD OX5 1GB, ENGLAND
SN  - 0163-7258
SN  - 1879-016X
DA  - 2025 JAN
PY  - 2025
VL  - 265
C7  - 108744
DO  - 10.1016/j.pharmthera.2024.108744
AN  - WOS:001369095600001
C6  - NOV 2024
Y2  - 2024-12-09
ER  -

TY  - JOUR
AU  - Palermo, Anne E.
AU  - Nash, Mark S.
AU  - Kirk-Sanchez, Neva J.
AU  - Cahalin, Lawrence P.
TI  - Adherence to and impact of home-based high-intensity IMT in people with spinal cord injury: a pilot study
T2  - SPINAL CORD SERIES AND CASES
M3  - Article
PU  - SPRINGERNATURE
PI  - LONDON
PA  - CAMPUS, 4 CRINAN ST, LONDON, N1 9XW, ENGLAND
SN  - 2058-6124
DA  - 2022 OCT 30
PY  - 2022
VL  - 8
IS  - 1
C7  - 85
DO  - 10.1038/s41394-022-00551-5
AN  - WOS:000876305100001
Y2  - 2022-11-13
ER  -

TY  - JOUR
AU  - Tsai, Cheng Shin
AU  - Li, Hsin-Tzu
AU  - Yang, Wan-Li
AU  - Jhan, Yi-Ting
TI  - The effect of craniocervical flexion and neck endurance exercises plus pulmonary rehabilitation on pulmonary function in spinal cord injury: a pilot single-blinded randomised controlled trial
T2  - SPINAL CORD SERIES AND CASES
M3  - Article
PU  - SPRINGERNATURE
PI  - LONDON
PA  - CAMPUS, 4 CRINAN ST, LONDON, N1 9XW, ENGLAND
SN  - 2058-6124
DA  - 2024 APR 23
PY  - 2024
VL  - 10
IS  - 1
C7  - 27
DO  - 10.1038/s41394-024-00637-2
AN  - WOS:001207222000001
Y2  - 2024-04-28
ER  -

TY  - JOUR
AU  - Bauman, William A
AU  - Korsten, Mark A
AU  - Radulovic, Miroslav
AU  - Schilero, Gregory J
AU  - Wecht, Jill M
AU  - Spungen, Ann M
TI  - 31st g. Heiner sell lectureship: secondary medical consequences of spinal cord injury.
T2  - Topics in spinal cord injury rehabilitation
M3  - Journal Article
SN  - 1082-0744
DA  - 2012 
PY  - 2012
VL  - 18
IS  - 4
SP  - 354
EP  - 78
DO  - 10.1310/sci1804-354
AN  - MEDLINE:23459498
Y2  - 2012-01-01
ER  -

TY  - JOUR
AU  - OVECHKIN, ALEXANDER VLADIMIROVICH
TI  - Epidural spinal cord stimulation and respiratory motor function after injury
M3  - Awarded Grant
DA  - 2023 
PY  - 2023
AN  - GRANTS:17715053
G1  - 10583576; 5R01HL150581-03; R01HL150581
Y2  - 2024-07-25
ER  -

TY  - JOUR
AU  - OVECHKIN, ALEXANDER VLADIMIROVICH
TI  - Epidural spinal cord stimulation and respiratory motor function after injury
M3  - Awarded Grant
DA  - 2022 
PY  - 2022
AN  - GRANTS:17450893
G1  - 10399610; 5R01HL150581-02; R01HL150581
Y2  - 2024-06-01
ER  -

TY  - JOUR
AU  - OVECHKIN, ALEXANDER VLADIMIROVICH
TI  - Epidural spinal cord stimulation and respiratory motor function after injury
M3  - Awarded Grant
DA  - 2021 
PY  - 2021
AN  - GRANTS:15584021
G1  - 10209453; 1R01HL150581-01A1; R01HL150581
Y2  - 2023-12-14
ER  -

TY  - JOUR
AU  - McCaughey, Euan James
Z2  -  
TI  - Abdominal functional electrical stimulation to improve respiratory function in acute and sub-acute tetraplegia
M3  - Dissertation/Thesis
DA  - 2014 
PY  - 2014
AN  - PQDT:69041311
ER  -

TY  - JOUR
AU  - Gambhir, Kanishka
AU  - Mitra, Shambhovi
AU  - Palermo, Anne E
TI  - Inspiratory Muscle Training enhances Functional Sitting Balance more than Usual Care in Individuals with Spinal Cord Injury: A Randomized Controlled Trial.
T2  - Archives of physical medicine and rehabilitation
M3  - Journal Article
SN  - 1532-821X
DA  - 2025 Sep 30 (Epub 2025 Sep 30)
PY  - 2025
DO  - 10.1016/j.apmr.2025.09.017
AN  - MEDLINE:41038425
Y2  - 2025-10-05
ER  -

TY  - JOUR
AU  - Draghici, Adina
AU  - Shefelbine, Sandra
AU  - Taylor, J. Andrew
AU  - Picard, Glen
TI  - Assessing Kinetics of Functional Electrical Stimulation Rowing in Spinal Cord Injury Patients
T2  - FASEB JOURNAL
M3  - Meeting Abstract
CP  - Experimental Biology Meeting
CL  - Boston, MA
PU  - FEDERATION AMER SOC EXP BIOL
PI  - BETHESDA
PA  - 9650 ROCKVILLE PIKE, BETHESDA, MD 20814-3998 USA
SN  - 0892-6638
SN  - 1530-6860
DA  - 2015 APR
PY  - 2015
VL  - 29
MA  - 1055.2
AN  - WOS:000361722708160
Y2  - 2015-10-28
ER  -

TY  - JOUR
AU  - Brizuela, G.
AU  - Sinz, S.
AU  - Aranda, R.
AU  - Martinez-Navarro, I.
TI  - The effect of arm-crank exercise training on power output, spirometric and cardiac function and level of autonomy in persons with tetraplegia
T2  - EUROPEAN JOURNAL OF SPORT SCIENCE
M3  - Article
PU  - TAYLOR & FRANCIS LTD
PI  - ABINGDON
PA  - 2-4 PARK SQUARE, MILTON PARK, ABINGDON OR14 4RN, OXON, ENGLAND
SN  - 1746-1391
SN  - 1536-7290
DA  - 2020 AUG 8
PY  - 2020
VL  - 20
IS  - 7
SP  - 926
EP  - 934
DO  - 10.1080/17461391.2019.1674927
AN  - WOS:000492444300001
C6  - OCT 2019
Y2  - 2019-11-06
ER  -

TY  - JOUR
AU  - OVECHKIN, ALEXANDER VLADIMIROVICH
TI  - Respiratory motor control and blood pressure regulation after spinal cord injury
M3  - Awarded Grant
DA  - 2011 
PY  - 2011
AN  - GRANTS:11556136
G1  - 1R01HL103750-01A1; 8106571; R01HL103750
Y2  - 2023-12-14
ER  -

TY  - JOUR
AU  - OVECHKIN, ALEXANDER VLADIMIROVICH
TI  - Respiratory motor control and blood pressure regulation after spinal cord injury
M3  - Awarded Grant
DA  - 2013 
PY  - 2013
AN  - GRANTS:11285339
G1  - 5R01HL103750-03; 8512772; R01HL103750
Y2  - 2023-12-14
ER  -

TY  - JOUR
AU  - Mclachlan, Angus Jackson
Z2  -  
TI  - Abdominal stimulation for ventilation in tetraplegia
M3  - Dissertation/Thesis
DA  - 2014 
PY  - 2014
AN  - PQDT:67698742
ER  -

TY  - JOUR
AU  - Butler, Jane E.
AU  - Lim, Julianne
AU  - Gorman, Robert B.
AU  - Boswell-Ruys, Claire
AU  - Saboisky, Julian P.
AU  - Lee, Bonsan B.
AU  - Gandevia, Simon C.
TI  - Posterolateral Surface Electrical Stimulation of Abdominal Expiratory Muscles to Enhance Cough in Spinal Cord Injury
T2  - NEUROREHABILITATION AND NEURAL REPAIR
M3  - Article
PU  - SAGE PUBLICATIONS INC
PI  - THOUSAND OAKS
PA  - 2455 TELLER RD, THOUSAND OAKS, CA 91320 USA
SN  - 1545-9683
SN  - 1552-6844
DA  - 2011 FEB
PY  - 2011
VL  - 25
IS  - 2
SP  - 158
EP  - 167
DO  - 10.1177/1545968310378509
AN  - WOS:000286184900006
Y2  - 2011-02-01
ER  -

TY  - JOUR
AU  - OVECHKIN, ALEXANDER VLADIMIROVICH
TI  - Respiratory motor control and blood pressure regulation after spinal cord injury
M3  - Awarded Grant
DA  - 2012 
PY  - 2012
AN  - GRANTS:10195190
G1  - 5R01HL103750-02; 8274900; R01HL103750
Y2  - 2023-12-14
ER  -

TY  - JOUR
AU  - OVECHKIN, ALEXANDER VLADIMIROVICH
TI  - Respiratory motor control and blood pressure regulation after spinal cord injury
M3  - Awarded Grant
DA  - 2014 
PY  - 2014
AN  - GRANTS:11892243
G1  - 5R01HL103750-04; 8688329; R01HL103750
Y2  - 2023-12-14
ER  -

TY  - JOUR
AU  - Davis, G M
AU  - Shephard, R J
AU  - Jackson, R W
TI  - Cardio-respiratory fitness and muscular strength in the lower-limb disabled.
T2  - Canadian journal of applied sport sciences. Journal canadien des sciences appliquees au sport
M3  - Journal Article
SN  - 0700-3978
DA  - 1981 Dec
PY  - 1981
VL  - 6
IS  - 4
SP  - 159
EP  - 65
AN  - MEDLINE:7318132
Y2  - 1981-12-01
ER  -

TY  - JOUR
AU  - Lippi, Lorenzo
AU  - D'Abrosca, Francesco
AU  - Folli, Arianna
AU  - Turco, Alessio
AU  - Curci, Claudio
AU  - Ammendolia, Antonio
AU  - de Sire, Alessandro
AU  - Invernizzi, Marco
TI  - Rehabilitation interventions for weaning from mechanical ventilation in patients with spinal cord injury: A systematic review
T2  - JOURNAL OF BACK AND MUSCULOSKELETAL REHABILITATION
M3  - Review
PU  - IOS PRESS
PI  - AMSTERDAM
PA  - NIEUWE HEMWEG 6B, 1013 BG AMSTERDAM, NETHERLANDS
SN  - 1053-8127
SN  - 1878-6324
DA  - 2023 
PY  - 2023
VL  - 36
IS  - 3
SP  - 577
EP  - 593
DO  - 10.3233/BMR-220201
AN  - WOS:000987269300006
Y2  - 2023-06-10
ER  -

TY  - JOUR
AU  - Panelli, Alessandro
AU  - Verfuss, Michael A.
AU  - Dres, Martin
AU  - Brochard, Laurent
AU  - Schaller, Stefan J.
TI  - Phrenic nerve stimulation to prevent diaphragmatic dysfunction and ventilator-induced lung injury
T2  - INTENSIVE CARE MEDICINE EXPERIMENTAL
M3  - Review
PU  - SPRINGER
PI  - NEW YORK
PA  - ONE NEW YORK PLAZA, SUITE 4600, NEW YORK, NY, UNITED STATES
SN  - 2197-425X
DA  - 2023 DEC 18
PY  - 2023
VL  - 11
IS  - 1
C7  - 94
DO  - 10.1186/s40635-023-00577-5
AN  - WOS:001127251800002
Y2  - 2024-01-08
ER  -

TY  - JOUR
AU  - Kim, Jung Hwan
AU  - Lee, Hye Jin
AU  - Yun, Hye Yeong
AU  - Kim, Seck Jin
AU  - Jin, Seung Mo
AU  - Son, Min Kyoung
AU  - Shin, Ji Won
AU  - Kim, Woo Yeung
AU  - Han, So Ra
TI  - Effectiveness of home training program to improve health and physical fitness of individuals with spinal cord injury
T2  - TURKISH JOURNAL OF PHYSICAL MEDICINE AND REHABILITATION
M3  - Article
PU  - BAYCINAR MEDICAL PUBL-BAYCINAR TIBBI YAYINCILIK
PI  - ATASEHIR
PA  - ORNEK MH DR SUPHI EZGI SK SARAY APT NO 11 D 6, ATASEHIR, ISTANBUL 34704, Turkiye
SN  - 2587-1250
DA  - 2025 
PY  - 2025
VL  - 71
IS  - 3
SP  - 284
EP  - 294
DO  - 10.5606/tftrd.2025.11565
AN  - WOS:001561546100002
Y2  - 2025-09-05
ER  -

TY  - JOUR
AU  - Sayar, Yavuz
AU  - Yildirim, Mirac
AU  - Teber, Serap
TI  - Management of neurological problems in children on home invasive mechanical ventilation
T2  - PEDIATRIC PULMONOLOGY
M3  - Article
PU  - WILEY
PI  - HOBOKEN
PA  - 111 RIVER ST, HOBOKEN 07030-5774, NJ USA
SN  - 8755-6863
SN  - 1099-0496
DA  - 2024 AUG
PY  - 2024
VL  - 59
IS  - 8
SP  - 2196
EP  - 2202
DO  - 10.1002/ppul.26830
AN  - WOS:001166729800001
C6  - DEC 2023
Y2  - 2024-03-04
ER  -

TY  - JOUR
AU  - Pollack, S F
AU  - Axen, K
AU  - Spielholz, N
AU  - Levin, N
AU  - Haas, F
AU  - Ragnarsson, K T
TI  - Aerobic training effects of electrically induced lower extremity exercises in spinal cord injured people.
T2  - Archives of physical medicine and rehabilitation
M3  - Journal Article
M3  - Research Support, Non-U.S. Gov't
SN  - 0003-9993
DA  - 1989 Mar
PY  - 1989
VL  - 70
IS  - 3
SP  - 214
EP  - 9
AN  - MEDLINE:2784311
Y2  - 1989-03-01
ER  -

TY  - JOUR
AU  - Dawkins, Tony Graham
AU  - Curry, Bryony Alice
TI  - Respiratory muscle training in spinal cord injury: a breath of fresh air for the heart
T2  - JOURNAL OF PHYSIOLOGY-LONDON
M3  - Editorial Material
PU  - WILEY
PI  - HOBOKEN
PA  - 111 RIVER ST, HOBOKEN 07030-5774, NJ USA
SN  - 0022-3751
SN  - 1469-7793
DA  - 2019 DEC
PY  - 2019
VL  - 597
IS  - 23
SP  - 5533
EP  - 5534
DO  - 10.1113/JP278861
AN  - WOS:000493658800001
C6  - NOV 2019
Y2  - 2019-11-02
ER  -

TY  - JOUR
AU  - Ditterline, Bonnie Legg
AU  - Wang, Siqi
AU  - Aslan, Sevda
AU  - Harkema, Susan
TI  - Cardiovascular regulation post-epidural stimulation in cervical spinal cord injury
T2  - FASEB JOURNAL
M3  - Meeting Abstract
CP  - Annual Meeting of the American-Society-for-Pharmacology-and-Experimental-Therapeutics (ASPET) at Experimental Biology Meeting
CL  - Chicago, IL
PU  - FEDERATION AMER SOC EXP BIOL
PI  - BETHESDA
PA  - 9650 ROCKVILLE PIKE, BETHESDA, MD 20814-3998 USA
SN  - 0892-6638
SN  - 1530-6860
DA  - 2017 APR
PY  - 2017
VL  - 31
MA  - 1077.12
AN  - WOS:000405986502749
Y2  - 2017-09-19
ER  -

TY  - JOUR
AU  - SCHILERO, GREGORY J.
TI  - THE EFFECT OF AN ORAL BETA-2 AGONIST ON RESPIRATORY MUSCLE STRENGTH IN SCI
M3  - Awarded Grant
DA  - 2015 
PY  - 2015
AN  - GRANTS:13257882
G1  - 5I21RX001910-02; 815348
Y2  - 2023-12-08
ER  -

TY  - JOUR
AU  - SCHILERO, GREGORY J.
TI  - THE EFFECT OF AN ORAL BETA-2 AGONIST ON RESPIRATORY MUSCLE STRENGTH IN SCI
M3  - Awarded Grant
DA  - 2015 
PY  - 2015
AN  - GRANTS:12710802
G1  - 1I21RX001910-01; 774994
Y2  - 2023-12-08
ER  -

TY  - BOOK
AU  - Johansson, Kerstin
Z2  -  
TI  - Speech and Voice Characteristics in Multiple Sclerosis and Cervical Spinal Cord Injury : Descriptive Studies and Effects of Respiratory Training
M3  - Dissertation/Thesis
SN  - 9798744433758
DA  - 2013 
PY  - 2013
AN  - PQDT:65728175
ER  -

TY  - JOUR
AU  - Hardy, Tim A.
AU  - Chadwick, Matt R.
AU  - Davies, Matthew J.
TI  - Mechanisms of improved exercise capacity following respiratory muscle training in athletes with cervical spinal cord injury
T2  - JOURNAL OF PHYSIOLOGY-LONDON
M3  - Editorial Material
PU  - WILEY
PI  - HOBOKEN
PA  - 111 RIVER ST, HOBOKEN 07030-5774, NJ USA
SN  - 0022-3751
SN  - 1469-7793
DA  - 2019 DEC
PY  - 2019
VL  - 597
IS  - 23
SP  - 5531
EP  - 5532
DO  - 10.1113/JP278733
AN  - WOS:000495462600001
C6  - NOV 2019
Y2  - 2019-11-11
ER  -

TY  - JOUR
Z2  - 石孝宇
Z2  - 杨剑
AU  - Shi Xiaoyu
AU  - Yang Jian
TI  - Adaptive physical activity and its health benefits for patients with spinal cord injury based on ICF: a scoping review
T2  - Chinese Journal of Rehabilitation Theory and Practice
M3  - Review
SN  - 1006-9771
DA  - 2023 
PY  - 2023
VL  - 29
IS  - 12
SP  - 1395
EP  - 1404
C7  - 1006-9771(2023)29:12<1395:JSSSHZ>2.0.TX;2-#
AN  - CSCD:7630552
Y2  - 2024-03-22
ER  -

TY  - JOUR
AU  - Ushiku, Chikara
AU  - Suda, Kota
AU  - Michikawa, Takehiro
AU  - Harmon, Satoko Matsumoto
AU  - Komatsu, Miki
AU  - Tsuji, Osahiko
AU  - Takahata, Masahiko
AU  - Saito, Mitsuru
AU  - Iwasaki, Norimasa
AU  - Minami, Akio
TI  - Incidence and Risk Factors for Pneumonia in the Chronic Phase of Cervical Spinal Cord Injury with Complete Motor Paralysis
T2  - SPINE SURGERY AND RELATED RESEARCH
M3  - Article
PU  - JAPANESE SOC SPINE SURGERY & RELATED RESEARCH
PI  - TOKYO
PA  - 1-1-1, HITOTSUBASHI, CHIYODA-KU, PALACE SIDE BLDG, TOKYO, 100-0003, JAPAN
SN  - 2432-261X
DA  - 2023 
PY  - 2023
VL  - 7
IS  - 4
SP  - 333
EP  - 340
DO  - 10.22603/ssrr.2022-0254
AN  - WOS:001037165200001
Y2  - 2023-08-08
ER  -

TY  - JOUR
AU  - Maresh, S. A.
AU  - Prowting, J.
AU  - Fung, C.
AU  - Knack, A.
AU  - Badr, M.
AU  - Sankari, A.
TI  - Feasibility of Oropharyngeal and Respiratory Muscle Training in Veterans with OSA and Spinal Cord Injury: Pilot Study
T2  - AMERICAN JOURNAL OF RESPIRATORY AND CRITICAL CARE MEDICINE
M3  - Meeting Abstract
CP  - International Conference of the American-Thoracic-Society
CL  - San Francisco, CA
PU  - AMER THORACIC SOC
PI  - NEW YORK
PA  - 25 BROADWAY, 18 FL, NEW YORK, NY 10004 USA
SN  - 1073-449X
SN  - 1535-4970
DA  - 2022 MAY 1
PY  - 2022
VL  - 205
MA  - A2081
AN  - WOS:000792480401358
Y2  - 2022-06-07
ER  -

TY  - JOUR
AU  - Perret, Claudio
TI  - Elite-adapted wheelchair sports performance: a systematic review
T2  - DISABILITY AND REHABILITATION
M3  - Review
PU  - TAYLOR & FRANCIS LTD
PI  - ABINGDON
PA  - 2-4 PARK SQUARE, MILTON PARK, ABINGDON OR14 4RN, OXON, ENGLAND
SN  - 0963-8288
SN  - 1464-5165
DA  - 2017 
PY  - 2017
VL  - 39
IS  - 2
SP  - 164
EP  - 172
DO  - 10.3109/09638288.2015.1095951
AN  - WOS:000390572300009
Y2  - 2017-01-18
ER  -

TY  - JOUR
AU  - Hamzaid, Nur Azah
AU  - Pithon, Karla R.
AU  - Smith, Richard M.
AU  - Davis, Glen M.
TI  - Functional electrical stimulation elliptical stepping versus cycling in spinal cord-injured individuals
T2  - CLINICAL BIOMECHANICS
M3  - Article
PU  - ELSEVIER SCI LTD
PI  - OXFORD
PA  - THE BOULEVARD, LANGFORD LANE, KIDLINGTON, OXFORD OX5 1GB, OXON, ENGLAND
SN  - 0268-0033
DA  - 2012 AUG
PY  - 2012
VL  - 27
IS  - 7
SP  - 731
EP  - 737
DO  - 10.1016/j.clinbiomech.2012.03.005
AN  - WOS:000307085600016
Y2  - 2012-08-01
ER  -

TY  - JOUR
AU  - TAYLOR, J ANDREW
TI  - HYBRID-FES EXERCISE TO PREVENT CARDIOPULMONARY DECLINES IN ACUTE HIGH LEVEL SCI
M3  - Awarded Grant
DA  - 2022 
PY  - 2022
AN  - GRANTS:17455782
G1  - 10413166; 5R01HL117037-08; R01HL117037
Y2  - 2024-03-05
ER  -

TY  - JOUR
AU  - TAYLOR, J ANDREW
TI  - HYBRID-FES EXERCISE TO PREVENT CARDIOPULMONARY DECLINES IN ACUTE HIGH LEVEL SCI
M3  - Awarded Grant
DA  - 2021 
PY  - 2021
AN  - GRANTS:17395308
G1  - 10198000; 5R01HL117037-07; R01HL117037
Y2  - 2024-03-01
ER  -

TY  - JOUR
AU  - TAYLOR, J ANDREW
TI  - HYBRID-FES EXERCISE TO PREVENT CARDIOPULMONARY DECLINES IN ACUTE HIGH LEVEL SCI
M3  - Awarded Grant
DA  - 2020 
PY  - 2020
AN  - GRANTS:15034737
G1  - 10049326; 2R01HL117037-06A1; R01HL117037
Y2  - 2023-12-14
ER  -

TY  - JOUR
AU  - TAYLOR, J ANDREW
TI  - HYBRID-FES EXERCISE TO PREVENT CARDIOPULMONARY DECLINES IN ACUTE HIGH LEVEL SCI
M3  - Awarded Grant
DA  - 2023 
PY  - 2023
AN  - GRANTS:17728492
G1  - 10627870; 5R01HL117037-09; R01HL117037
Y2  - 2024-07-25
ER  -

TY  - JOUR
AU  - Cavalcante, Jonathan Galvao Tenorio
AU  - Ribeiro, Victor Hugo de Souza
AU  - Marqueti, Rita de Cassia
AU  - Paz, Isabel de Almeida
AU  - Bastos, Julia Aguillar Ivo
AU  - Vaz, Marco Aurelio
AU  - Babault, Nicolas
AU  - Durigan, Joao Luiz Quagliotti
TI  - Effect of muscle length on maximum evoked torque, discomfort, contraction fatigue, and strength adaptations during electrical stimulation in adult populations: A systematic review
T2  - PLOS ONE
M3  - Review
PU  - PUBLIC LIBRARY SCIENCE
PI  - SAN FRANCISCO
PA  - 1160 BATTERY STREET, STE 100, SAN FRANCISCO, CA 94111 USA
SN  - 1932-6203
DA  - 2024 JUN 10
PY  - 2024
VL  - 19
IS  - 6
C7  - e0304205
DO  - 10.1371/journal.pone.0304205
AN  - WOS:001244495600061
Y2  - 2024-07-20
ER  -

TY  - JOUR
AU  - Ge, X S
AU  - Jiao, H
AU  - Chen, Q
AU  - Zhang, B Y
AU  - Zhao, L Q
AU  - Zhu, R N
AU  - Li, S P
AU  - Ma, C H
AU  - Zhang, Y Y
AU  - Peng, X Y
TI  - [Clinical characteristics analysis of 4 cases with acute flaccid myelitis in children].
T2  - Zhonghua er ke za zhi = Chinese journal of pediatrics
M3  - English Abstract
M3  - Journal Article
SN  - 0578-1310
DA  - 2024 Jul 02
PY  - 2024
VL  - 62
IS  - 7
SP  - 676
EP  - 680
DO  - 10.3760/cma.j.cn112140-20240320-00191
AN  - MEDLINE:38955687
Y2  - 2024-07-04
ER  -

TY  - JOUR
Z2  - 张园
Z2  - 杨剑
AU  - Zhang Yuan
AU  - Yang Jian
TI  - Exercise rehabilitation interventions for people with spinal cord injury and their health benefits: a systematic review of systematic reviews based on ICD-11 and ICF
T2  - Chinese Journal of Rehabilitation Theory and Practice
M3  - Review
SN  - 1006-9771
DA  - 2023 
PY  - 2023
VL  - 29
IS  - 12
SP  - 1377
EP  - 1385
C7  - 1006-9771(2023)29:12<1377:JYI1HI>2.0.TX;2-H
AN  - CSCD:7630550
Y2  - 2024-03-22
ER  -

TY  - JOUR
AU  - de Carvalho Abreu, Elizangela Marcia
AU  - Alves, Rani de Souza
AU  - Pereira, Leandro Orlandi
AU  - Silva Lima, Fernanda Pupio
AU  - Silva Lima, Fernanda Pupio
AU  - de Paula Junior, Alderico Rodrigues
AU  - Lima, Mario Oliveira
TI  - EFFECTS OF ADAPTED CANOEING ON THE CARDIOPULMONARY SYSTEM OF PARAPLEGICS
T2  - REVISTA BRASILEIRA DE MEDICINA DO ESPORTE
M3  - Article
PU  - SOC BRASILEIRA MED ESPORTE
PI  - SAO PAULO SP
PA  - AV BRIGADEIRO LUIS ANTONIO, 278, 6 AND, SAO PAULO SP, 01318 901, BRAZIL
SN  - 1517-8692
SN  - 1806-9940
DA  - 2016 SEP-OCT
PY  - 2016
VL  - 22
IS  - 5
SP  - 386
EP  - 392
DO  - 10.1590/1517-869220162205154030
AN  - WOS:000387780300010
Y2  - 2016-12-14
ER  -

TY  - JOUR
AU  - FOX, EMILY
TI  - ACUTE INTERMITTENT HYPOXIA AND RESPIRATORY STRENGTH TRAINING TO IMPROVE BREATHING FUNCTION AFTER SCI
M3  - Awarded Grant
DA  - 2018 
PY  - 2018
AN  - GRANTS:12921856
G1  - 1101329; SC170276
Y2  - 2023-12-08
ER  -

TY  - JOUR
AU  - Raymond, J
AU  - Davis, G M
AU  - Fahey, A
AU  - Climstein, M
AU  - Sutton, J R
TI  - Oxygen uptake and heart rate responses during arm vs combined arm/electrically stimulated leg exercise in people with paraplegia.
T2  - Spinal cord
M3  - Clinical Trial
M3  - Comparative Study
M3  - Journal Article
M3  - Research Support, Non-U.S. Gov't
SN  - 1362-4393
DA  - 1997 Oct
PY  - 1997
VL  - 35
IS  - 10
SP  - 680
EP  - 5
DO  - 10.1038/sj.sc.3100476
AN  - MEDLINE:9347597
Y2  - 1997-10-01
ER  -

TY  - JOUR
AU  - Phillips, W T
AU  - Kiratli, B J
AU  - Sarkarati, M
AU  - Weraarchakul, G
AU  - Myers, J
AU  - Franklin, B A
AU  - Parkash, I
AU  - Froelicher, V
TI  - Effect of spinal cord injury on the heart and cardiovascular fitness.
T2  - Current problems in cardiology
M3  - Journal Article
M3  - Review
SN  - 0146-2806
DA  - 1998 Nov
PY  - 1998
VL  - 23
IS  - 11
SP  - 641
EP  - 716
DO  - 10.1016/S0146-2806(98)80003-0
AN  - MEDLINE:9830574
Y2  - 1998-11-01
ER  -

TY  - JOUR
AU  - MITCHELL, GORDON S.
TI  - Breathing Research and Therapeutics (BREATHE)
M3  - Awarded Grant
DA  - 2019 
PY  - 2019
AN  - GRANTS:12246386
G1  - 5T32HL134621-03; 9664657; T32HL134621
Y2  - 2023-12-14
ER  -

TY  - JOUR
AU  - MITCHELL, GORDON S.
TI  - Breathing Research and Therapeutics (BREATHE)
M3  - Awarded Grant
DA  - 2021 
PY  - 2021
AN  - GRANTS:17381549
G1  - 10137298; 5T32HL134621-05; T32HL134621
Y2  - 2024-03-01
ER  -

TY  - JOUR
AU  - MITCHELL, GORDON S.
TI  - Breathing Research and Therapeutics (BREATHE)
M3  - Awarded Grant
DA  - 2020 
PY  - 2020
AN  - GRANTS:15022677
G1  - 5T32HL134621-04; 9901627; T32HL134621
Y2  - 2023-12-14
ER  -

TY  - JOUR
AU  - Hooker, S P
AU  - Figoni, S F
AU  - Glaser, R M
AU  - Rodgers, M M
AU  - Ezenwa, B N
AU  - Faghri, P D
TI  - Physiologic responses to prolonged electrically stimulated leg-cycle exercise in the spinal cord injured.
T2  - Archives of physical medicine and rehabilitation
M3  - Journal Article
M3  - Research Support, U.S. Gov't, Non-P.H.S.
SN  - 0003-9993
DA  - 1990 Oct
PY  - 1990
VL  - 71
IS  - 11
SP  - 863
EP  - 9
AN  - MEDLINE:2222153
Y2  - 1990-10-01
ER  -

TY  - JOUR
AU  - SUNSHINE, MICHAEL 
TI  - A new method of spinal stimulation TO activate the diaphragm
M3  - Awarded Grant
DA  - 2020 
PY  - 2020
AN  - GRANTS:15041894
G1  - 5F31HL145831-02; 9910066; F31HL145831
Y2  - 2023-12-14
ER  -

TY  - JOUR
AU  - SUNSHINE, MICHAEL 
TI  - A new method of spinal stimulation TO activate the diaphragm
M3  - Awarded Grant
DA  - 2019 
PY  - 2019
AN  - GRANTS:10425478
G1  - 1F31HL145831-01; 9677731; F31HL145831
Y2  - 2023-12-14
ER  -

TY  - JOUR
Z2  - 朱美红
Z2  - 顾旭东
Z2  - 徐学青
Z2  - 时美芳
Z2  - 姚云海
Z2  - 金妹
AU  - Zhu Meihong
AU  - Gu Xudong
AU  - Xu Xueqing
AU  - Shi Meifang
AU  - Yao Yunhai
AU  - Jin Mei
TI  - Impact of breathing exercises on lung infection in patients with cervical spinal cord injury
T2  - Chinese Journal of Nosocomiology
M3  - Article
SN  - 1005-4529
DA  - 2011 
PY  - 2011
VL  - 21
IS  - 3
SP  - 459
EP  - 461
C7  - 1005-4529(2011)21:3<459:HXXLDJ>2.0.TX;2-2
AN  - CSCD:4427614
Y2  - 2012-05-03
ER  -

TY  - JOUR
AU  - Campbell, IanG.
Z2  -  
TI  - The influence of level of spinal cord injury on the physiological and metabolic response to exercise and performance
M3  - Dissertation/Thesis
DA  - 1992 
PY  - 1992
AN  - PQDT:69024556
ER  -

TY  - JOUR
AU  - Campbell, Ian G
Z2  -  
TI  - The influence of level of spinal cord injury on the physiological and metabolic response to exercise and performance
M3  - Dissertation/Thesis
DA  - 1992 
PY  - 1992
AN  - PQDT:68552823
ER  -

TY  - JOUR
AU  - Smarick, Sean D.
AU  - Rylander, Helena
AU  - Burkitt, Jamie M.
AU  - Scott, Nancy E.
AU  - Woelz, Jacqueline S.
AU  - Jandrey, Karl E.
AU  - Aldrich, Janet
AU  - Sturges, Beverly K.
TI  - Treatment of traumatic cervical myelopathy with surgery, prolonged positive-pressure ventilation, and physical therapy in a dog
T2  - JAVMA-JOURNAL OF THE AMERICAN VETERINARY MEDICAL ASSOCIATION
M3  - Article
PU  - AMER VETERINARY MEDICAL ASSOC
PI  - SCHAUMBURG
PA  - 1931 N MEACHAM RD SUITE 100, SCHAUMBURG, IL 60173-4360 USA
SN  - 0003-1488
SN  - 1943-569X
DA  - 2007 FEB 1
PY  - 2007
VL  - 230
IS  - 3
SP  - 370
EP  - 374
DO  - 10.2460/javma.230.3.370
AN  - WOS:000244159700034
Y2  - 2007-02-01
ER  -

TY  - JOUR
AU  - Hwang, Sang-Su
AU  - Chung, Sang-Mi
AU  - Lee, Kyoung-Bo
TI  - The Effects of Breathing Exercise with Intermittent Positive Pressure Ventilator on Pulmonary Function in Patients with Cervical Spinal Cord Injury
T2  - Journal of Korea Society for Neurotherapy
T2  - 신경치료
M3  - research-article
PU  - Korean Society for Neurotherapy
SN  - 1226-3826
DA  - 2016 
PY  - 2016
VL  - 20
IS  - 1
SP  - 9
EP  - 14
DO  - 10.17817/2016.05.26.299
AN  - KJD:ART002157648
Y2  - 2016-12-08
ER  -

TY  - JOUR
AU  - Sadowsky, CL
TI  - Electrical stimulation in spinal cord injury
T2  - NEUROREHABILITATION
M3  - Article
PU  - IOS PRESS
PI  - AMSTERDAM
PA  - NIEUWE HEMWEG 6B, 1013 BG AMSTERDAM, NETHERLANDS
SN  - 1053-8135
DA  - 2001 
PY  - 2001
VL  - 16
IS  - 3
SP  - 165
EP  - 169
AN  - WOS:000172848600005
Y2  - 2001-01-01
ER  -

TY  - JOUR
AU  - Sutbeyaz, ST
AU  - Koseoglu, BF
AU  - Gokkaya, NKO
TI  - The combined effects of controlled breathing techniques and ventilatory and upper extremity muscle exercise on cardiopulmonary responses in patients with spinal cord injury
T2  - INTERNATIONAL JOURNAL OF REHABILITATION RESEARCH
M3  - Article
PU  - LIPPINCOTT WILLIAMS & WILKINS
PI  - PHILADELPHIA
PA  - TWO COMMERCE SQ, 2001 MARKET ST, PHILADELPHIA, PA 19103 USA
SN  - 0342-5282
SN  - 1473-5660
DA  - 2005 SEP
PY  - 2005
VL  - 28
IS  - 3
SP  - 273
EP  - 276
DO  - 10.1097/00004356-200509000-00012
AN  - WOS:000231530900012
Y2  - 2005-09-01
ER  -

TY  - JOUR
AU  - Vivodtzev, Isabelle
AU  - Rong, Sophie
AU  - Ely, Matthew R.
AU  - Patout, Maxime
AU  - Taylor, J. Andrew
TI  - Paradoxical breathing during sleep is associated with increased sleep apnea and reduced ventilatory capacities in high-level spinal cord injury
T2  - JOURNAL OF SLEEP RESEARCH
M3  - Article
PU  - WILEY
PI  - HOBOKEN
PA  - 111 RIVER ST, HOBOKEN 07030-5774, NJ USA
SN  - 0962-1105
SN  - 1365-2869
DA  - 2024 OCT
PY  - 2024
VL  - 33
IS  - 5
DO  - 10.1111/jsr.14171
AN  - WOS:001162615000001
C6  - FEB 2024
Y2  - 2024-02-22
ER  -

TY  - JOUR
AU  - Bajjig, Afaf
AU  - Cayetanot, Florence
AU  - Taylor, J. Andrew
AU  - Bodineau, Laurence
AU  - Vivodtzev, Isabelle
TI  - Serotonin 1A Receptor Pharmacotherapy and Neuroplasticity in Spinal Cord Injury
T2  - PHARMACEUTICALS
M3  - Review
PU  - MDPI
PI  - BASEL
PA  - MDPI AG, Grosspeteranlage 5, CH-4052 BASEL, SWITZERLAND
SN  - 1424-8247
DA  - 2022 APR
PY  - 2022
VL  - 15
IS  - 4
C7  - 460
DO  - 10.3390/ph15040460
AN  - WOS:000785232200001
Y2  - 2022-04-29
ER  -

TY  - JOUR
AU  - Campbell, Jeanna
AU  - Stabosz, Sam
AU  - Chiu, Chungyi
TI  - Health action process approach and spinal cord injury: a scoping review
T2  - DISABILITY AND REHABILITATION
M3  - Article
PU  - TAYLOR & FRANCIS LTD
PI  - ABINGDON
PA  - 2-4 PARK SQUARE, MILTON PARK, ABINGDON OR14 4RN, OXON, ENGLAND
SN  - 0963-8288
SN  - 1464-5165
DA  - 2025 JUL 31
PY  - 2025
VL  - 47
IS  - 16
SP  - 4025
EP  - 4039
DO  - 10.1080/09638288.2024.2442069
AN  - WOS:001382090500001
C6  - DEC 2024
Y2  - 2024-12-28
ER  -

TY  - JOUR
AU  - Andrade, Maria Joao
AU  - Quintas, Filipe Lima
AU  - Silva, Andre Maia
AU  - Cruz, Patricia
TI  - Is autonomic dysreflexia a cause of respiratory dysfunction after spinal cord injury?
T2  - SPINAL CORD SERIES AND CASES
M3  - Article
PU  - SPRINGERNATURE
PI  - LONDON
PA  - CAMPUS, 4 CRINAN ST, LONDON, N1 9XW, ENGLAND
SN  - 2058-6124
DA  - 2021 JAN 19
PY  - 2021
VL  - 7
IS  - 1
C7  - 4
DO  - 10.1038/s41394-020-00372-4
AN  - WOS:000705311600007
Y2  - 2021-10-21
ER  -

TY  - JOUR
AU  - Sutor, Tommy W.
AU  - Mir, Michela J.
AU  - Vose, Alicia K.
AU  - Mitchell, Gordon S.
AU  - Fox, Emily J.
TI  - Characterization of Ventilatory Drive in Community-Dwelling Adults with Chronic Spinal Cord Injury
T2  - ARCHIVES OF REHABILITATION RESEARCH AND CLINICAL TRANSLATION
M3  - Article
PU  - ELSEVIER
PI  - AMSTERDAM
PA  - RADARWEG 29, 1043 NX AMSTERDAM, NETHERLANDS
SN  - 2590-1095
DA  - 2025 SEP
PY  - 2025
VL  - 7
IS  - 3
C7  - 100481
DO  - 10.1016/j.arrct.2025.100481
AN  - WOS:001570705900026
Y2  - 2025-09-22
ER  -

TY  - JOUR
AU  - SamGyuLEE
AU  - 류수라
AU  - 신아영
AU  - 한재영
AU  - 최인성
AU  - 김재형
TI  - The Effectiveness of Pulmonary Rehabilitation Program on Functional Improvement in Patients with Spinal Cord Injury
TI  - 척수손상 환자에서 호흡재활 프로그램이 기능 호전에 미치는 영향
T2  - Annals of Rehabilitation Medicine
M3  - research-article
PU  - Korean Academy Of Rehabilitation Medicine
SN  - 2234-0645
DA  - 2008 
PY  - 2008
VL  - 32
IS  - 1
SP  - 32
EP  - 37
AN  - KJD:ART001235260
Y2  - 2008-01-01
ER  -

TY  - JOUR
AU  - Hoekstra, Sven
AU  - Ettema, Frank
AU  - van der Bijll, Max
AU  - van der Sterren, Vera
AU  - van Binsbergen, Ellen
AU  - van Orsouw, Ludwine
AU  - Achterberg, Wendy
AU  - Daanen, Hein
AU  - Janssen, Thomas
AU  - de Groot, Sonja
TI  - The effect of breathing exercises and mindset with or without cold exposure on mental and physical health in persons with a spinal cord injury-a protocol for a three-arm randomised-controlled trial
T2  - SPINAL CORD
M3  - Article
PU  - SPRINGERNATURE
PI  - LONDON
PA  - CAMPUS, 4 CRINAN ST, LONDON, N1 9XW, ENGLAND
SN  - 1362-4393
SN  - 1476-5624
DA  - 2024 MAY
PY  - 2024
VL  - 62
IS  - 5
SP  - 237
EP  - 240
DO  - 10.1038/s41393-024-00976-9
AN  - WOS:001185514500001
C6  - MAR 2024
Y2  - 2024-03-30
ER  -

TY  - JOUR
AU  - Taylor, Bryan J.
AU  - West, Christopher R.
AU  - Romer, Lee M.
TI  - No effect of arm-crank exercise on diaphragmatic fatigue or ventilatory constraint in Paralympic athletes with cervical spinal cord injury
T2  - JOURNAL OF APPLIED PHYSIOLOGY
M3  - Article
PU  - AMER PHYSIOLOGICAL SOC
PI  - BETHESDA
PA  - 9650 ROCKVILLE PIKE, BETHESDA, MD 20814 USA
SN  - 8750-7587
SN  - 1522-1601
DA  - 2010 AUG
PY  - 2010
VL  - 109
IS  - 2
SP  - 358
EP  - 366
DO  - 10.1152/japplphysiol.00227.2010
AN  - WOS:000280758800015
Y2  - 2010-08-01
ER  -

TY  - BOOK
AU  - Alwadeai, Khalid Saeed
Z2  -  
TI  - Characterization of the Ventilatory Work of Breathing In People with and without Incomplete Spinal Cord Injury
M3  - Dissertation/Thesis
SN  - 978-1-392-23044-2
DA  - 2019 
PY  - 2019
AN  - PQDT:60799543
ER  -

TY  - BOOK
AU  - Hunt, Kenneth James
Z2  -  
TI  - Control systems for function restoration, exercise, fitness and health in spinal cord injury
M3  - Dissertation/Thesis
SN  - 978-1-369-58044-0
DA  - 2005 
PY  - 2005
AN  - PQDT:67785507
ER  -

TY  - JOUR
AU  - Kluayhomthong, Sujittra
AU  - Ubolsakka-Jones, Chulee
AU  - Domthong, Pornanan
AU  - Reechaipichitkul, Wipa
AU  - Jones, David A.
TI  - The immediate effects of breathing with oscillated inspiratory and expiratory airflows on secretion clearance in intubated patients with cervical spinal cord injury
T2  - SPINAL CORD
M3  - Article
PU  - NATURE PUBLISHING GROUP
PI  - LONDON
PA  - MACMILLAN BUILDING, 4 CRINAN ST, LONDON N1 9XW, ENGLAND
SN  - 1362-4393
SN  - 1476-5624
DA  - 2019 APR
PY  - 2019
VL  - 57
IS  - 4
SP  - 308
EP  - 316
DO  - 10.1038/s41393-018-0220-x
AN  - WOS:000463532100008
Y2  - 2019-04-18
ER  -

TY  - JOUR
AU  - Torres, Rachel D.
AU  - Rashed, Hani
AU  - Mathur, Prateek
AU  - Castillo, Camilo
AU  - Abell, Thomas
AU  - de Paleville, Daniela G. L. Terson
TI  - Autogenic biofeedback training improves autonomic responses in a participant with cervical motor complete spinal cord injury- case report
T2  - SPINAL CORD SERIES AND CASES
M3  - Article
PU  - SPRINGERNATURE
PI  - LONDON
PA  - CAMPUS, 4 CRINAN ST, LONDON, N1 9XW, ENGLAND
SN  - 2058-6124
DA  - 2023 JUL 12
PY  - 2023
VL  - 9
IS  - 1
C7  - 31
DO  - 10.1038/s41394-023-00593-3
AN  - WOS:001027099800001
Y2  - 2023-07-27
ER  -

TY  - BOOK
AU  - Dougherty, Brendan J.
Z2  -  
TI  - Respiratory motor plasticity and cervical spinal cord injury
M3  - Dissertation/Thesis
SN  - 978-1-267-73463-1
DA  - 2011 
PY  - 2011
AN  - PQDT:52051879
ER  -

TY  - JOUR
AU  - Vivodtzev, Isabelle
AU  - Picard, Glen
AU  - Cepeda, Felipe X.
AU  - Taylor, J. Andrew
TI  - Acute Ventilatory Support During Whole-Body Hybrid Rowing in Patients With High-Level Spinal Cord Injury A Randomized Controlled Crossover Trial
T2  - CHEST
M3  - Article
PU  - ELSEVIER
PI  - AMSTERDAM
PA  - RADARWEG 29, 1043 NX AMSTERDAM, NETHERLANDS
SN  - 0012-3692
SN  - 1931-3543
DA  - 2020 MAY
PY  - 2020
VL  - 157
IS  - 5
SP  - 1230
EP  - 1240
DO  - 10.1016/j.chest.2019.10.044
AN  - WOS:000532715300036
Y2  - 2020-05-28
ER  -

TY  - JOUR
AU  - Cross, B A
AU  - Davey, A
AU  - Guz, A
AU  - Katona, P G
AU  - MacLean, M
AU  - Murphy, K
AU  - Semple, S J
AU  - Stidwill, R
TI  - The role of spinal cord transmission in the ventilatory response to electrically induced exercise in the anaesthetized dog.
T2  - The Journal of physiology
M3  - Journal Article
SN  - 0022-3751
DA  - 1982 Aug
PY  - 1982
VL  - 329
SP  - 37
EP  - 55
DO  - 10.1113/jphysiol.1982.sp014289
AN  - MEDLINE:6292406
Y2  - 1982-08-01
ER  -

TY  - JOUR
AU  - Mazur, Marc D.
AU  - Hamner, Jason W.
AU  - Anand, Amit N.
AU  - Taylor, J. Andrew
TI  - Cardiorespiratory Effects of Yogic Versus Slow Breathing in Individuals with a Spinal Cord Injury: An Exploratory Cohort Study
T2  - JOURNAL OF INTEGRATIVE AND COMPLEMENTARY MEDICINE
M3  - Article
PU  - MARY ANN LIEBERT, INC
PI  - NEW ROCHELLE
PA  - 140 HUGUENOT STREET, 3RD FL, NEW ROCHELLE, NY 10801 USA
SN  - 2768-3605
SN  - 2768-3613
DA  - 2024 SEP 1
PY  - 2024
VL  - 30
IS  - 9
SP  - 878
EP  - 885
DO  - 10.1089/jicm.2023.0641
AN  - WOS:001187802800001
C6  - MAR 2024
Y2  - 2024-03-28
ER  -

TY  - JOUR
AU  - Foy, Teresa
AU  - Perritt, Ginger
AU  - Thimmaiah, Deepa
AU  - Heisler, Lauren
AU  - Offutt, Jennifer Lookingbill
AU  - Cantoni, Kara
AU  - Hseih, Ching-Hui
AU  - Gassaway, Julie
AU  - Ozelie, Rebecca
AU  - Backus, Deborah
TI  - Occupational therapy treatment time during inpatient spinal cord injury rehabilitation
T2  - JOURNAL OF SPINAL CORD MEDICINE
M3  - Article
PU  - TAYLOR & FRANCIS LTD
PI  - ABINGDON
PA  - 2-4 PARK SQUARE, MILTON PARK, ABINGDON OR14 4RN, OXON, ENGLAND
SN  - 1079-0268
SN  - 2045-7723
DA  - 2011 MAR
PY  - 2011
VL  - 34
IS  - 2
SP  - 162
EP  - 175
DO  - 10.1179/107902611X12971826988093
AN  - WOS:000289080800005
Y2  - 2011-03-01
ER  -

TY  - JOUR
AU  - Moro, DL
AU  - Tordi, N
AU  - Lonsdorfer, E
AU  - Lonsdorfer, J
TI  - Ventilation efficiency and pulmonary function after a wheelchair interval-training program in subjects with recent spinal cord injury
T2  - ARCHIVES OF PHYSICAL MEDICINE AND REHABILITATION
M3  - Article
PU  - W B SAUNDERS CO-ELSEVIER INC
PI  - PHILADELPHIA
PA  - 1600 JOHN F KENNEDY BOULEVARD, STE 1800, PHILADELPHIA, PA 19103-2899 USA
SN  - 0003-9993
SN  - 1532-821X
DA  - 2005 AUG
PY  - 2005
VL  - 86
IS  - 8
SP  - 1582
EP  - 1586
DO  - 10.1016/j.apmr.2005.03.018
AN  - WOS:000231077900012
Y2  - 2005-08-01
ER  -

TY  - JOUR
AU  - West, Christopher R.
AU  - Goosey-Tolfrey, Victoria L.
AU  - Campbell, Ian G.
AU  - Romer, Lee M.
TI  - Effect of abdominal binding on respiratory mechanics during exercise in athletes with cervical spinal cord injury
T2  - JOURNAL OF APPLIED PHYSIOLOGY
M3  - Article
PU  - AMER PHYSIOLOGICAL SOC
PI  - BETHESDA
PA  - 9650 ROCKVILLE PIKE, BETHESDA, MD 20814 USA
SN  - 8750-7587
SN  - 1522-1601
DA  - 2014 JUL
PY  - 2014
VL  - 117
IS  - 1
SP  - 36
EP  - 45
DO  - 10.1152/japplphysiol.00218.2014
AN  - WOS:000339169300005
Y2  - 2014-08-15
ER  -

TY  - JOUR
AU  - West, Christopher Roy
Z2  -  
TI  - Effect of abdominal binding on cardiorespiratory function in paralympic athletes with cervical spinal cord injury
M3  - Dissertation/Thesis
DA  - 2011 
PY  - 2011
AN  - PQDT:68006804
ER  -

TY  - JOUR
AU  - Solinsky, Ryan
AU  - Vivodtzev, Isabelle
AU  - Hamner, J. W.
AU  - Taylor, J. Andrew
TI  - The effect of heart rate variability on blood pressure is augmented in spinal cord injury and is unaltered by exercise training
T2  - CLINICAL AUTONOMIC RESEARCH
M3  - Article
PU  - SPRINGER HEIDELBERG
PI  - HEIDELBERG
PA  - TIERGARTENSTRASSE 17, D-69121 HEIDELBERG, GERMANY
SN  - 0959-9851
SN  - 1619-1560
DA  - 2021 APR
PY  - 2021
VL  - 31
IS  - 2
SP  - 293
EP  - 301
DO  - 10.1007/s10286-020-00677-2
AN  - WOS:000563825300001
C6  - MAR 2020
Y2  - 2020-09-10
ER  -

TY  - JOUR
AU  - Astorino, Todd A.
AU  - Harness, Eric T.
AU  - White, Ailish C.
TI  - Efficacy of Acute Intermittent Hypoxia on Physical Function and Health Status in Humans with Spinal Cord Injury: A Brief Review
T2  - NEURAL PLASTICITY
M3  - Review
PU  - HINDAWI LTD
PI  - LONDON
PA  - ADAM HOUSE, 3RD FLR, 1 FITZROY SQ, LONDON, W1T 5HF, ENGLAND
SN  - 2090-5904
SN  - 1687-5443
DA  - 2015 
PY  - 2015
VL  - 2015
C7  - 409625
DO  - 10.1155/2015/409625
AN  - WOS:000356714500001
Y2  - 2015-07-15
ER  -

TY  - JOUR
AU  - Wicks, J R
AU  - Oldridge, N B
AU  - Cameron, B J
AU  - Jones, N L
TI  - Arm cranking and wheelchair ergometry in elite spinal cord-injured athletes.
T2  - Medicine and science in sports and exercise
M3  - Comparative Study
M3  - Journal Article
M3  - Research Support, Non-U.S. Gov't
SN  - 0195-9131
DA  - 1983 
PY  - 1983
VL  - 15
IS  - 3
SP  - 224
EP  - 31
AN  - MEDLINE:6621310
Y2  - 1983-01-01
ER  -

TY  - BOOK
AU  - Alminhas, Sílvia Manuela Pação
Z2  -  
TI  - Efeitos Fisiológicos Agudos Induzidos por Diferentes Durações de Exercício Vibratório de Baixa Intensidade em Homens Idosos: Influência da Duração da Vibração em IdososAcute Physiological Effects Induced by Different Durations of Low-Intensity Vibratory Exercise in Elderly Men: Influence of Vibration Duration in the Elderly
M3  - Dissertation/Thesis
SN  - 9798384230397
DA  - 2008 
PY  - 2008
AN  - PQDT:100671553
ER  -

TY  - JOUR
AU  - Joseph, Leonard H.
AU  - Ismail, Ohnmar Htwe Hj.
AU  - Naicker, Amara S.
AU  - Ying, Pua Pek
AU  - Mohammad, Abdul R.
TI  - Three-year study of spinal cord injury outcomes and related secondary complications in a tertiary centre - a retrospective analysis
T2  - ARCHIVES OF MEDICAL SCIENCE
M3  - Article
PU  - TERMEDIA PUBLISHING HOUSE LTD
PI  - POZNAN
PA  - WENEDOW ST 9-1, POZNAN, 61-614, POLAND
SN  - 1734-1922
DA  - 2009 JUL
PY  - 2009
VL  - 5
IS  - 2
SP  - 190
EP  - 194
AN  - WOS:000269595200012
Y2  - 2009-07-01
ER  -

TY  - JOUR
AU  - Park, Jiyoung
AU  - Kang, Dongheon
AU  - Eun, Seon-Deok
TI  - Development and pilot testing of novel game-based respiratory rehabilitation exercise devices for patients with tetraplegia
T2  - TECHNOLOGY AND HEALTH CARE
M3  - Article
PU  - IOS PRESS
PI  - AMSTERDAM
PA  - NIEUWE HEMWEG 6B, 1013 BG AMSTERDAM, NETHERLANDS
SN  - 0928-7329
SN  - 1878-7401
DA  - 2021 
PY  - 2021
VL  - 29
IS  - 6
SP  - 1119
EP  - 1127
DO  - 10.3233/THC-212860
AN  - WOS:000716459000006
Y2  - 2021-11-17
ER  -

TY  - JOUR
AU  - Shevtsova, Natalia A.
AU  - Marchenko, Vitaliy
AU  - Bezdudnaya, Tatiana
TI  - Modulation of Respiratory System by Limb Muscle Afferents in Intact and Injured Spinal Cord
T2  - FRONTIERS IN NEUROSCIENCE
M3  - Review
PU  - FRONTIERS MEDIA SA
PI  - LAUSANNE
PA  - AVENUE DU TRIBUNAL FEDERAL 34, LAUSANNE, CH-1015, SWITZERLAND
SN  - 1662-453X
DA  - 2019 MAR 26
PY  - 2019
VL  - 13
C7  - 289
DO  - 10.3389/fnins.2019.00289
AN  - WOS:000462564900001
Y2  - 2019-04-05
ER  -

TY  - JOUR
AU  - Nogues, Martin A.
AU  - Benarroch, Eduardo
TI  - Abnormalities of respiratory control and the respiratory motor unit
T2  - NEUROLOGIST
M3  - Review
PU  - LIPPINCOTT WILLIAMS & WILKINS
PI  - PHILADELPHIA
PA  - TWO COMMERCE SQ, 2001 MARKET ST, PHILADELPHIA, PA 19103 USA
SN  - 1074-7931
DA  - 2008 SEP
PY  - 2008
VL  - 14
IS  - 5
SP  - 273
EP  - 288
DO  - 10.1097/NRL.0b013e318173e830
AN  - WOS:000259178900001
Y2  - 2008-09-01
ER  -

TY  - JOUR
AU  - McKeever, SL
AU  - Miller, RM
TI  - Glossopharyngeal breathing to improve functional vital capacity and speech production in a patient with flaccid dysarthria
T2  - JOURNAL OF MEDICAL SPEECH-LANGUAGE PATHOLOGY
M3  - Article
M3  - Proceedings Paper
CP  - Conference on Motor Speech
CL  - WILLIAMSBURG, VA
PU  - DELMAR CENGAGE LEARNING
PI  - FLORENCE
PA  - PO BOX 6904, FLORENCE, KY 41022-6904 USA
SN  - 1065-1438
DA  - 2002 DEC
PY  - 2002
VL  - 10
IS  - 4
SP  - 307
EP  - 311
AN  - WOS:000181779000015
Y2  - 2002-12-01
ER  -

TY  - JOUR
AU  - Leicht, C. A.
AU  - Griggs, K. E.
AU  - Lavin, J.
AU  - Tolfrey, K.
AU  - Goosey-Tolfrey, V. L.
TI  - Blood lactate and ventilatory thresholds in wheelchair athletes with tetraplegia and paraplegia
T2  - EUROPEAN JOURNAL OF APPLIED PHYSIOLOGY
M3  - Article
PU  - SPRINGER
PI  - NEW YORK
PA  - 233 SPRING ST, NEW YORK, NY 10013 USA
SN  - 1439-6319
SN  - 1439-6327
DA  - 2014 AUG
PY  - 2014
VL  - 114
IS  - 8
SP  - 1635
EP  - 1643
DO  - 10.1007/s00421-014-2886-x
AN  - WOS:000340555600008
Y2  - 2014-09-10
ER  -

TY  - JOUR
AU  - Jensen, Victoria N.
AU  - Seedle, Kari
AU  - Turner, Sarah M.
AU  - Lorenz, John N.
AU  - Crone, Steven A.
TI  - V2a neurons constrain extradiaphragmatic respiratory muscle activity at rest
T2  - ENEURO
M3  - Article
PU  - SOC NEUROSCIENCE
PI  - WASHINGTON
PA  - 11 DUPONT CIRCLE, NW, STE 500, WASHINGTON, DC 20036 USA
SN  - 2373-2822
DA  - 2019 JUL-AUG
PY  - 2019
VL  - 6
IS  - 4
C7  - UNSP ENEURO.0492-18.2019
DO  - 10.1523/ENEURO.0492-18.2019
AN  - WOS:000483309700062
Y2  - 2019-09-13
ER  -

TY  - JOUR
AU  - Borison, H L
AU  - Goodheart, M L
TI  - Neural factors in acute emetic, cardiovascular, and respiratory effects of T-2 toxin in cats.
T2  - Toxicology and applied pharmacology
M3  - Journal Article
M3  - Research Support, Non-U.S. Gov't
M3  - Research Support, U.S. Gov't, P.H.S.
SN  - 0041-008X
DA  - 1989 Dec
PY  - 1989
VL  - 101
IS  - 3
SP  - 399
EP  - 413
DO  - 10.1016/0041-008X(89)90190-7
AN  - MEDLINE:2513668
Y2  - 1989-12-01
ER  -

TY  - JOUR
AU  - Alwadeai, Khalid
AU  - Panza, Gino S.
AU  - Herrick, Jeffrey E.
TI  - Exercise Breathing During Arm And Leg Cycling in Adults with Motor Incomplete Spinal Cord Injury
T2  - MEDICINE AND SCIENCE IN SPORTS AND EXERCISE
M3  - Meeting Abstract
CP  - Annual Meeting of the American-College-of-Sports-Medicine (ACSM)
CL  - Denver, CO
PU  - LIPPINCOTT WILLIAMS & WILKINS
PI  - PHILADELPHIA
PA  - TWO COMMERCE SQ, 2001 MARKET ST, PHILADELPHIA, PA 19103 USA
SN  - 0195-9131
SN  - 1530-0315
DA  - 2017 MAY
PY  - 2017
VL  - 49
IS  - 5
MA  - 2775
SP  - 797
EP  - 797
DO  - 10.1249/01.mss.0000519132.71355.23
AN  - WOS:000415215700718
Y2  - 2017-11-28
ER  -

TY  - BOOK
AU  - Langbein, Walter Edwin
Z2  -  
TI  - Development of upper body graded exercise stress tests for persons with lower limb disabilities
M3  - Dissertation/Thesis
SN  - 979-8-207-34459-1
DA  - 1990 
PY  - 1990
AN  - PQDT:65670507
ER  -

TY  - JOUR
AU  - CRONE, STEVEN ALLEN
TI  - Spinal circuitry for ventilatory control and compensation
M3  - Awarded Grant
DA  - 2019 
PY  - 2019
AN  - GRANTS:11003316
G1  - 1R01NS112255-01; 9799397; R01NS112255
Y2  - 2023-12-14
ER  -

TY  - JOUR
AU  - CRONE, STEVEN ALLEN
TI  - Spinal circuitry for ventilatory control and compensation
M3  - Awarded Grant
DA  - 2022 
PY  - 2022
AN  - GRANTS:17449883
G1  - 10397050; 5R01NS112255-04; R01NS112255
Y2  - 2024-03-05
ER  -

TY  - JOUR
AU  - CRONE, STEVEN ALLEN
TI  - Spinal circuitry for ventilatory control and compensation
M3  - Awarded Grant
DA  - 2021 
PY  - 2021
AN  - GRANTS:17386310
G1  - 10155606; 5R01NS112255-03; R01NS112255
Y2  - 2024-03-01
ER  -

TY  - JOUR
AU  - CRONE, STEVEN ALLEN
TI  - Spinal circuitry for ventilatory control and compensation
M3  - Awarded Grant
DA  - 2023 
PY  - 2023
AN  - GRANTS:17718122
G1  - 10597015; 5R01NS112255-05; R01NS112255
Y2  - 2024-07-25
ER  -

TY  - JOUR
AU  - CRONE, STEVEN ALLEN
TI  - Spinal circuitry for ventilatory control and compensation
M3  - Awarded Grant
DA  - 2020 
PY  - 2020
AN  - GRANTS:14997535
G1  - 5R01NS112255-02; 9922391; R01NS112255
Y2  - 2023-12-14
ER  -

TY  - JOUR
AU  - Litchke, Lyn G.
AU  - Russian, Christopher J.
AU  - Lloyd, Lisa K.
AU  - Schmidt, Eric A.
AU  - Price, Larry
AU  - Walker, John L.
TI  - Effects of respiratory resistance training with a concurrent flow device on wheelchair athletes
T2  - JOURNAL OF SPINAL CORD MEDICINE
M3  - Article
PU  - TAYLOR & FRANCIS LTD
PI  - ABINGDON
PA  - 2-4 PARK SQUARE, MILTON PARK, ABINGDON OR14 4RN, OXON, ENGLAND
SN  - 1079-0268
SN  - 2045-7723
DA  - 2008 
PY  - 2008
VL  - 31
IS  - 1
SP  - 65
EP  - 71
DO  - 10.1080/10790268.2008.11753983
AN  - WOS:000256163400010
Y2  - 2008-01-01
ER  -

TY  - JOUR
AU  - Lingampally, Pavan Kalyan
AU  - Ramanathan, Kuppan Chetty
AU  - Shanmugam, Ragavanantham
AU  - Cepova, Lenka
AU  - Salunkhe, Sachin
TI  - Wearable Assistive Rehabilitation Robotic Devices-A Comprehensive Review
T2  - MACHINES
M3  - Review
PU  - MDPI
PI  - BASEL
PA  - MDPI AG, Grosspeteranlage 5, CH-4052 BASEL, SWITZERLAND
SN  - 2075-1702
DA  - 2024 JUN
PY  - 2024
VL  - 12
IS  - 6
C7  - 415
DO  - 10.3390/machines12060415
AN  - WOS:001256015800001
Y2  - 2024-07-04
ER  -

TY  - JOUR
AU  - Long, Mackenzie
AU  - Alvarez, Victoria
AU  - Gomes, Jefferson
AU  - Gonzalez-Rothi, Elisa
TI  - Combined therapeutic acute intermittent hypercapnic hypoxia and exercise-based respiratory training improve breathing after chronic cervical spinal cord injury
T2  - PHYSIOLOGY
M3  - Meeting Abstract
CP  - American Physiology Summit Meeting
CL  - Long Beach, CA
PU  - AMER PHYSIOLOGICAL SOC
PI  - Rockville
PA  - 6120 Executive Blvd, Suite 600, Rockville, MD, UNITED STATES
SN  - 1548-9213
SN  - 1548-9221
DA  - 2024 MAY
PY  - 2024
VL  - 39
DO  - 10.1152/physiol.2024.39.S1.1340
AN  - WOS:001270523602021
Y2  - 2024-08-24
ER  -

TY  - JOUR
AU  - Hwan, Kim Seok
AU  - 정재훈
TI  - Effect of Forward, Backward Walking using Partial Weight Bearing on Walking of the Patient with Incomplete Spinal Cord Injury
TI  - 부분 체중지지를 이용한 앞， 뒤로 걷기 운동이 불완전 척수손상환자의 보행에 미치는 효과
T2  - PNF and Movement
M3  - research-article
PU  - Proprioceptive Neuromuscular Facilitation Association - Korea
SN  - 2508-6227
DA  - 2011 
PY  - 2011
VL  - 9
IS  - 2
SP  - 29
EP  - 37
AN  - KJD:ART002274057
Y2  - 2011-01-01
ER  -
