# Supplementary material for: Effectiveness of respiratory muscle training on pulmonary function recovery in patients with spinal cord injury: a systematic review and meta-analysis
Source: PeerJ. 2025 Nov 28;13:e20373. doi: 10.7717/peerj.20373 (PMC12667691; doi:10.7717/peerj.20373)
Supplement: Supplemental Information 5 [file peerj-13-20373-s005.zip › Search Strategy and Data/Search Strategy/Web of Science Search.txt.txt]

# Web of Science Search Strategy (v0.1)

# Database: All Databases

# Entitlements:

- WOS: 1985 to 2025
- CSCD: 1989 to 2025
- GRANTS: 1953 to 2025
- KJD: 1980 to 2025
- MEDLINE: 1950 to 2025
- PPRN: 1991 to 2025
- PQDT: 1637 to 2025
- RC: 2015 to 2025
- SCIELO: 2002 to 2025


# Searches:

1: (AB=(Spinal Cord Injury OR Traumatic Myelopathies OR Traumatic Myelopathy OR Spinal Cord Traumas OR Post-Traumatic Myelopathy OR Post-Traumatic Myelopathies OR Spinal Cord Lacerations OR Spinal Cord Transection OR Spinal Cord Contusions OR Spinal Cord Laceration)) OR TI=(Spinal Cord Injury OR Traumatic Myelopathies OR Traumatic Myelopathy OR Spinal Cord Traumas OR Post-Traumatic Myelopathy OR Post-Traumatic Myelopathies OR Spinal Cord Lacerations OR Spinal Cord Transection OR Spinal Cord Contusions OR Spinal Cord Laceration) and Preprint Citation Index (Exclude – Database) and Research Commons (Exclude – Database)				Date Run: Tue Oct 07 2025 15:34:44 GMT+0800 (China Standard Time)		Results: 94454

2: (TI=(Respiratory Muscle Training OR Respiratory Muscle Training OR Respiratory Muscle Training OR Respiratory Muscle Training OR Exercise, Breathing OR Muscle Training, Respiratory OR Training, Respiratory Muscle)) OR AB=(Respiratory Muscle Training OR Respiratory Muscle Training OR Respiratory Muscle Training OR Respiratory Muscle Training OR Exercise, Breathing OR Muscle Training, Respiratory OR Training, Respiratory Muscle) and Preprint Citation Index (Exclude – Database) and Research Commons (Exclude – Database)				Date Run: Tue Oct 07 2025 15:34:59 GMT+0800 (China Standard Time)		Results: 15843

3: #1 AND #2 and Preprint Citation Index (Exclude – Database) and Research Commons (Exclude – Database)				Date Run: Tue Oct 07 2025 15:35:09 GMT+0800 (China Standard Time)		Results: 207
